# Supplementary material for: Analysis of Chaotic Resonance in Izhikevich Neuron Model
Source: PLoS One. 2015 Sep 30;10(9):e0138919. doi: 10.1371/journal.pone.0138919 (PMC4589341; doi:10.1371/journal.pone.0138919)
Supplement: S1 Data — (ZIP) [file pone.0138919.s001.zip]

Archive with 7 entries (4 files):
- S1/
- S1/.DS_Store
- __MACOSX/
- __MACOSX/S1/
- __MACOSX/S1/._.DS_Store
- S1/Fig1.xls
- __MACOSX/S1/._Fig1.xls
