# Supplementary material for: Analysis of Chaotic Resonance in Izhikevich Neuron Model
Source: PLoS One. 2015 Sep 30;10(9):e0138919. doi: 10.1371/journal.pone.0138919 (PMC4589341; doi:10.1371/journal.pone.0138919)
Supplement: S1 Data — (ZIP) [file pone.0138919.s001.zip › S1/Fig1.xls]

## Sheet: (a)
t	v
400	-71.305
400	-71.305
400	-71.3049
400	-71.3049
400	-71.3049
400.001	-71.3048
400.001	-71.3048
400.001	-71.3048
400.001	-71.3047
400.001	-71.3047
400.001	-71.3047
400.001	-71.3046
400.001	-71.3046
400.001	-71.3046
400.002	-71.3046
400.002	-71.3045
400.002	-71.3045
400.002	-71.3045
400.002	-71.3044
400.002	-71.3044
400.002	-71.3044
400.002	-71.3043
400.002	-71.3043
400.002	-71.3043
400.002	-71.3042
400.003	-71.3042
400.003	-71.3042
400.003	-71.3042
400.003	-71.3041
400.003	-71.3041
400.003	-71.3041
400.003	-71.304
400.003	-71.304
400.003	-71.304
400.003	-71.3039
400.004	-71.3039
400.004	-71.3039
400.004	-71.3038
400.004	-71.3038
400.004	-71.3038
400.004	-71.3038
400.004	-71.3037
400.004	-71.3037
400.004	-71.3037
400.005	-71.3036
400.005	-71.3036
400.005	-71.3036
400.005	-71.3036
400.005	-71.3035
400.005	-71.3035
400.005	-71.3035
400.005	-71.3034
400.005	-71.3034
400.005	-71.3034
400.005	-71.3033
400.006	-71.3033
400.006	-71.3033
400.006	-71.3032
400.006	-71.3032
400.006	-71.3032
400.006	-71.3032
400.006	-71.3031
400.006	-71.3031
400.006	-71.3031
400.007	-71.303
400.007	-71.303
400.007	-71.303
400.007	-71.3029
400.007	-71.3029
400.007	-71.3029
400.007	-71.3029
400.007	-71.3028
400.007	-71.3028
400.007	-71.3028
400.007	-71.3027
400.008	-71.3027
400.008	-71.3027
400.008	-71.3026
400.008	-71.3026
400.008	-71.3026
400.008	-71.3025
400.008	-71.3025
400.008	-71.3025
400.008	-71.3024
400.009	-71.3024
400.009	-71.3024
400.009	-71.3024
400.009	-71.3023
400.009	-71.3023
400.009	-71.3023
400.009	-71.3022
400.009	-71.3022
400.009	-71.3022
400.009	-71.3021
400.01	-71.3021
400.01	-71.3021
400.01	-71.3021
400.01	-71.302
400.01	-71.302
400.01	-71.302
400.01	-71.3019
400.01	-71.3019
400.01	-71.3019
400.01	-71.3019
400.01	-71.3018
400.011	-71.3018
400.011	-71.3018
400.011	-71.3017
400.011	-71.3017
400.011	-71.3017
400.011	-71.3016
400.011	-71.3016
400.011	-71.3016
400.011	-71.3015
400.012	-71.3015
400.012	-71.3015
400.012	-71.3015
400.012	-71.3014
400.012	-71.3014
400.012	-71.3014
400.012	-71.3013
400.012	-71.3013
400.012	-71.3013
400.012	-71.3012
400.012	-71.3012
400.013	-71.3012
400.013	-71.3012
400.013	-71.3011
400.013	-71.3011
400.013	-71.3011
400.013	-71.301
400.013	-71.301
400.013	-71.301
400.013	-71.3009
400.014	-71.3009
400.014	-71.3009
400.014	-71.3008
400.014	-71.3008
400.014	-71.3008
400.014	-71.3007
400.014	-71.3007
400.014	-71.3007
400.014	-71.3007
400.014	-71.3006
400.014	-71.3006
400.015	-71.3006
400.015	-71.3005
400.015	-71.3005
400.015	-71.3005
400.015	-71.3004
400.015	-71.3004
400.015	-71.3004
400.015	-71.3004
400.015	-71.3003
400.015	-71.3003
400.016	-71.3003
400.016	-71.3002
400.016	-71.3002
400.016	-71.3002
400.016	-71.3002
400.016	-71.3001
400.016	-71.3001
400.016	-71.3
400.016	-71.3
400.017	-71.3
400.017	-71.3
400.017	-71.2999
400.017	-71.2999
400.017	-71.2999
400.017	-71.2998
400.017	-71.2998
400.017	-71.2998
400.017	-71.2998
400.017	-71.2997
400.017	-71.2997
400.018	-71.2997
400.018	-71.2996
400.018	-71.2996
400.018	-71.2996
400.018	-71.2995
400.018	-71.2995
400.018	-71.2995
400.018	-71.2994
400.018	-71.2994
400.019	-71.2994
400.019	-71.2994
400.019	-71.2993
400.019	-71.2993
400.019	-71.2993
400.019	-71.2992
400.019	-71.2992
400.019	-71.2992
400.019	-71.2991
400.019	-71.2991
400.019	-71.2991
400.02	-71.299
400.02	-71.299
400.02	-71.299
400.02	-71.299
400.02	-71.2989
400.02	-71.2989
400.02	-71.2989
400.02	-71.2988
400.02	-71.2988
400.021	-71.2988
400.021	-71.2987
400.021	-71.2987
400.021	-71.2987
400.021	-71.2987
400.021	-71.2986
400.021	-71.2986
400.021	-71.2986
400.021	-71.2985
400.021	-71.2985
400.022	-71.2985
400.022	-71.2984
400.022	-71.2984
400.022	-71.2984
400.022	-71.2983
400.022	-71.2983
400.022	-71.2983
400.022	-71.2983
400.022	-71.2982
400.022	-71.2982
400.022	-71.2982
400.023	-71.2981
400.023	-71.2981
400.023	-71.2981
400.023	-71.2981
400.023	-71.298
400.023	-71.298
400.023	-71.298
400.023	-71.2979
400.023	-71.2979
400.024	-71.2979
400.024	-71.2978
400.024	-71.2978
400.024	-71.2978
400.024	-71.2977
400.024	-71.2977
400.024	-71.2977
400.024	-71.2977
400.024	-71.2976
400.024	-71.2976
400.024	-71.2976
400.025	-71.2975
400.025	-71.2975
400.025	-71.2975
400.025	-71.2974
400.025	-71.2974
400.025	-71.2974
400.025	-71.2973
400.025	-71.2973
400.025	-71.2973
400.026	-71.2973
400.026	-71.2972
400.026	-71.2972
400.026	-71.2972
400.026	-71.2971
400.026	-71.2971
400.026	-71.2971
400.026	-71.297
400.026	-71.297
400.026	-71.297
400.026	-71.2969
400.027	-71.2969
400.027	-71.2969
400.027	-71.2969
400.027	-71.2968
400.027	-71.2968
400.027	-71.2968
400.027	-71.2967
400.027	-71.2967
400.027	-71.2967
400.027	-71.2966
400.028	-71.2966
400.028	-71.2966
400.028	-71.2966
400.028	-71.2965
400.028	-71.2965
400.028	-71.2965
400.028	-71.2964
400.028	-71.2964
400.028	-71.2964
400.029	-71.2964
400.029	-71.2963
400.029	-71.2963
400.029	-71.2963
400.029	-71.2962
400.029	-71.2962
400.029	-71.2962
400.029	-71.2961
400.029	-71.2961
400.029	-71.2961
400.029	-71.296
400.03	-71.296
400.03	-71.296
400.03	-71.296
400.03	-71.2959
400.03	-71.2959
400.03	-71.2959
400.03	-71.2958
400.03	-71.2958
400.03	-71.2958
400.031	-71.2957
400.031	-71.2957
400.031	-71.2957
400.031	-71.2956
400.031	-71.2956
400.031	-71.2956
400.031	-71.2956
400.031	-71.2955
400.031	-71.2955
400.031	-71.2955
400.031	-71.2954
400.032	-71.2954
400.032	-71.2954
400.032	-71.2953
400.032	-71.2953
400.032	-71.2953
400.032	-71.2952
400.032	-71.2952
400.032	-71.2952
400.032	-71.2952
400.033	-71.2951
400.033	-71.2951
400.033	-71.2951
400.033	-71.295
400.033	-71.295
400.033	-71.295
400.033	-71.295
400.033	-71.2949
400.033	-71.2949
400.033	-71.2949
400.034	-71.2948
400.034	-71.2948
400.034	-71.2948
400.034	-71.2947
400.034	-71.2947
400.034	-71.2947
400.034	-71.2947
400.034	-71.2946
400.034	-71.2946
400.034	-71.2946
400.034	-71.2945
400.035	-71.2945
400.035	-71.2945
400.035	-71.2944
400.035	-71.2944
400.035	-71.2944
400.035	-71.2943
400.035	-71.2943
400.035	-71.2943
400.035	-71.2943
400.036	-71.2942
400.036	-71.2942
400.036	-71.2942
400.036	-71.2941
400.036	-71.2941
400.036	-71.2941
400.036	-71.294
400.036	-71.294
400.036	-71.294
400.036	-71.2939
400.036	-71.2939
400.037	-71.2939
400.037	-71.2939
400.037	-71.2938
400.037	-71.2938
400.037	-71.2938
400.037	-71.2937
400.037	-71.2937
400.037	-71.2937
400.037	-71.2936
400.038	-71.2936
400.038	-71.2936
400.038	-71.2935
400.038	-71.2935
400.038	-71.2935
400.038	-71.2935
400.038	-71.2934
400.038	-71.2934
400.038	-71.2934
400.038	-71.2933
400.038	-71.2933
400.039	-71.2933
400.039	-71.2933
400.039	-71.2932
400.039	-71.2932
400.039	-71.2932
400.039	-71.2931
400.039	-71.2931
400.039	-71.2931
400.039	-71.293
400.039	-71.293
400.04	-71.293
400.04	-71.2929
400.04	-71.2929
400.04	-71.2929
400.04	-71.2929
400.04	-71.2928
400.04	-71.2928
400.04	-71.2928
400.04	-71.2927
400.041	-71.2927
400.041	-71.2927
400.041	-71.2926
400.041	-71.2926
400.041	-71.2926
400.041	-71.2926
400.041	-71.2925
400.041	-71.2925
400.041	-71.2925
400.041	-71.2924
400.041	-71.2924
400.042	-71.2924
400.042	-71.2923
400.042	-71.2923
400.042	-71.2923
400.042	-71.2922
400.042	-71.2922
400.042	-71.2922
400.042	-71.2922
400.042	-71.2921
400.043	-71.2921
400.043	-71.2921
400.043	-71.292
400.043	-71.292
400.043	-71.292
400.043	-71.2919
400.043	-71.2919
400.043	-71.2919
400.043	-71.2918
400.043	-71.2918
400.043	-71.2918
400.044	-71.2918
400.044	-71.2917
400.044	-71.2917
400.044	-71.2917
400.044	-71.2916
400.044	-71.2916
400.044	-71.2916
400.044	-71.2916
400.044	-71.2915
400.045	-71.2915
400.045	-71.2915
400.045	-71.2914
400.045	-71.2914
400.045	-71.2914
400.045	-71.2913
400.045	-71.2913
400.045	-71.2913
400.045	-71.2912
400.045	-71.2912
400.046	-71.2912
400.046	-71.2912
400.046	-71.2911
400.046	-71.2911
400.046	-71.2911
400.046	-71.291
400.046	-71.291
400.046	-71.291
400.046	-71.2909
400.046	-71.2909
400.046	-71.2909
400.047	-71.2909
400.047	-71.2908
400.047	-71.2908
400.047	-71.2908
400.047	-71.2907
400.047	-71.2907
400.047	-71.2907
400.047	-71.2906
400.047	-71.2906
400.048	-71.2906
400.048	-71.2905
400.048	-71.2905
400.048	-71.2905
400.048	-71.2905
400.048	-71.2904
400.048	-71.2904
400.048	-71.2904
400.048	-71.2903
400.048	-71.2903
400.048	-71.2903
400.049	-71.2902
400.049	-71.2902
400.049	-71.2902
400.049	-71.2901
400.049	-71.2901
400.049	-71.2901
400.049	-71.2901
400.049	-71.29
400.049	-71.29
400.05	-71.29
400.05	-71.2899
400.05	-71.2899
400.05	-71.2899
400.05	-71.2898
400.05	-71.2898
400.05	-71.2898
400.05	-71.2897
400.05	-71.2897
400.05	-71.2897
400.05	-71.2897
400.051	-71.2896
400.051	-71.2896
400.051	-71.2896
400.051	-71.2895
400.051	-71.2895
400.051	-71.2895
400.051	-71.2895
400.051	-71.2894
400.051	-71.2894
400.051	-71.2894
400.052	-71.2893
400.052	-71.2893
400.052	-71.2893
400.052	-71.2892
400.052	-71.2892
400.052	-71.2892
400.052	-71.2892
400.052	-71.2891
400.052	-71.2891
400.053	-71.2891
400.053	-71.289
400.053	-71.289
400.053	-71.289
400.053	-71.2889
400.053	-71.2889
400.053	-71.2889
400.053	-71.2888
400.053	-71.2888
400.053	-71.2888
400.053	-71.2887
400.054	-71.2887
400.054	-71.2887
400.054	-71.2887
400.054	-71.2886
400.054	-71.2886
400.054	-71.2886
400.054	-71.2885
400.054	-71.2885
400.054	-71.2885
400.055	-71.2884
400.055	-71.2884
400.055	-71.2884
400.055	-71.2884
400.055	-71.2883
400.055	-71.2883
400.055	-71.2883
400.055	-71.2882
400.055	-71.2882
400.055	-71.2882
400.055	-71.2881
400.056	-71.2881
400.056	-71.2881
400.056	-71.288
400.056	-71.288
400.056	-71.288
400.056	-71.288
400.056	-71.2879
400.056	-71.2879
400.056	-71.2879
400.057	-71.2878
400.057	-71.2878
400.057	-71.2878
400.057	-71.2878
400.057	-71.2877
400.057	-71.2877
400.057	-71.2877
400.057	-71.2876
400.057	-71.2876
400.057	-71.2876
400.058	-71.2875
400.058	-71.2875
400.058	-71.2875
400.058	-71.2874
400.058	-71.2874
400.058	-71.2874
400.058	-71.2874
400.058	-71.2873
400.058	-71.2873
400.058	-71.2873
400.058	-71.2872
400.059	-71.2872
400.059	-71.2872
400.059	-71.2871
400.059	-71.2871
400.059	-71.2871
400.059	-71.287
400.059	-71.287
400.059	-71.287
400.059	-71.287
400.06	-71.2869
400.06	-71.2869
400.06	-71.2869
400.06	-71.2868
400.06	-71.2868
400.06	-71.2868
400.06	-71.2867
400.06	-71.2867
400.06	-71.2867
400.06	-71.2866
400.06	-71.2866
400.061	-71.2866
400.061	-71.2866
400.061	-71.2865
400.061	-71.2865
400.061	-71.2865
400.061	-71.2864
400.061	-71.2864
400.061	-71.2864
400.061	-71.2863
400.062	-71.2863
400.062	-71.2863
400.062	-71.2863
400.062	-71.2862
400.062	-71.2862
400.062	-71.2862
400.062	-71.2861
400.062	-71.2861
400.062	-71.2861
400.062	-71.2861
400.062	-71.286
400.063	-71.286
400.063	-71.2859
400.063	-71.2859
400.063	-71.2859
400.063	-71.2859
400.063	-71.2858
400.063	-71.2858
400.063	-71.2858
400.063	-71.2857
400.063	-71.2857
400.064	-71.2857
400.064	-71.2857
400.064	-71.2856
400.064	-71.2856
400.064	-71.2856
400.064	-71.2855
400.064	-71.2855
400.064	-71.2855
400.064	-71.2854
400.065	-71.2854
400.065	-71.2854
400.065	-71.2853
400.065	-71.2853
400.065	-71.2853
400.065	-71.2853
400.065	-71.2852
400.065	-71.2852
400.065	-71.2852
400.065	-71.2851
400.065	-71.2851
400.066	-71.2851
400.066	-71.285
400.066	-71.285
400.066	-71.285
400.066	-71.2849
400.066	-71.2849
400.066	-71.2849
400.066	-71.2849
400.066	-71.2848
400.067	-71.2848
400.067	-71.2848
400.067	-71.2847
400.067	-71.2847
400.067	-71.2847
400.067	-71.2846
400.067	-71.2846
400.067	-71.2846
400.067	-71.2846
400.067	-71.2845
400.067	-71.2845
400.068	-71.2845
400.068	-71.2844
400.068	-71.2844
400.068	-71.2844
400.068	-71.2843
400.068	-71.2843
400.068	-71.2843
400.068	-71.2843
400.068	-71.2842
400.068	-71.2842
400.069	-71.2842
400.069	-71.2841
400.069	-71.2841
400.069	-71.2841
400.069	-71.284
400.069	-71.284
400.069	-71.284
400.069	-71.284
400.069	-71.2839
400.07	-71.2839
400.07	-71.2839
400.07	-71.2838
400.07	-71.2838
400.07	-71.2838
400.07	-71.2837
400.07	-71.2837
400.07	-71.2837
400.07	-71.2836
400.07	-71.2836
400.07	-71.2836
400.071	-71.2836
400.071	-71.2835
400.071	-71.2835
400.071	-71.2835
400.071	-71.2834
400.071	-71.2834
400.071	-71.2834
400.071	-71.2833
400.071	-71.2833
400.072	-71.2833
400.072	-71.2832
400.072	-71.2832
400.072	-71.2832
400.072	-71.2832
400.072	-71.2831
400.072	-71.2831
400.072	-71.2831
400.072	-71.283
400.072	-71.283
400.072	-71.283
400.073	-71.2829
400.073	-71.2829
400.073	-71.2829
400.073	-71.2828
400.073	-71.2828
400.073	-71.2828
400.073	-71.2828
400.073	-71.2827
400.073	-71.2827
400.074	-71.2827
400.074	-71.2826
400.074	-71.2826
400.074	-71.2826
400.074	-71.2826
400.074	-71.2825
400.074	-71.2825
400.074	-71.2825
400.074	-71.2824
400.074	-71.2824
400.075	-71.2824
400.075	-71.2823
400.075	-71.2823
400.075	-71.2823
400.075	-71.2823
400.075	-71.2822
400.075	-71.2822
400.075	-71.2822
400.075	-71.2821
400.075	-71.2821
400.075	-71.2821
400.076	-71.282
400.076	-71.282
400.076	-71.282
400.076	-71.2819
400.076	-71.2819
400.076	-71.2819
400.076	-71.2819
400.076	-71.2818
400.076	-71.2818
400.077	-71.2818
400.077	-71.2817
400.077	-71.2817
400.077	-71.2817
400.077	-71.2816
400.077	-71.2816
400.077	-71.2816
400.077	-71.2815
400.077	-71.2815
400.077	-71.2815
400.077	-71.2815
400.078	-71.2814
400.078	-71.2814
400.078	-71.2814
400.078	-71.2813
400.078	-71.2813
400.078	-71.2813
400.078	-71.2812
400.078	-71.2812
400.078	-71.2812
400.079	-71.2811
400.079	-71.2811
400.079	-71.2811
400.079	-71.2811
400.079	-71.281
400.079	-71.281
400.079	-71.281
400.079	-71.2809
400.079	-71.2809
400.079	-71.2809
400.079	-71.2809
400.08	-71.2808
400.08	-71.2808
400.08	-71.2808
400.08	-71.2807
400.08	-71.2807
400.08	-71.2807
400.08	-71.2806
400.08	-71.2806
400.08	-71.2806
400.08	-71.2805
400.081	-71.2805
400.081	-71.2805
400.081	-71.2805
400.081	-71.2804
400.081	-71.2804
400.081	-71.2804
400.081	-71.2803
400.081	-71.2803
400.081	-71.2803
400.082	-71.2802
400.082	-71.2802
400.082	-71.2802
400.082	-71.2802
400.082	-71.2801
400.082	-71.2801
400.082	-71.2801
400.082	-71.28
400.082	-71.28
400.082	-71.28
400.082	-71.2799
400.083	-71.2799
400.083	-71.2799
400.083	-71.2798
400.083	-71.2798
400.083	-71.2798
400.083	-71.2798
400.083	-71.2797
400.083	-71.2797
400.083	-71.2797
400.084	-71.2796
400.084	-71.2796
400.084	-71.2796
400.084	-71.2795
400.084	-71.2795
400.084	-71.2795
400.084	-71.2794
400.084	-71.2794
400.084	-71.2794
400.084	-71.2794
400.084	-71.2793
400.085	-71.2793
400.085	-71.2793
400.085	-71.2792
400.085	-71.2792
400.085	-71.2792
400.085	-71.2792
400.085	-71.2791
400.085	-71.2791
400.085	-71.279
400.086	-71.279
400.086	-71.279
400.086	-71.279
400.086	-71.2789
400.086	-71.2789
400.086	-71.2789
400.086	-71.2788
400.086	-71.2788
400.086	-71.2788
400.086	-71.2788
400.087	-71.2787
400.087	-71.2787
400.087	-71.2787
400.087	-71.2786
400.087	-71.2786
400.087	-71.2786
400.087	-71.2785
400.087	-71.2785
400.087	-71.2785
400.087	-71.2785
400.087	-71.2784
400.088	-71.2784
400.088	-71.2784
400.088	-71.2783
400.088	-71.2783
400.088	-71.2783
400.088	-71.2782
400.088	-71.2782
400.088	-71.2782
400.088	-71.2781
400.089	-71.2781
400.089	-71.2781
400.089	-71.278
400.089	-71.278
400.089	-71.278
400.089	-71.278
400.089	-71.2779
400.089	-71.2779
400.089	-71.2779
400.089	-71.2778
400.089	-71.2778
400.09	-71.2778
400.09	-71.2777
400.09	-71.2777
400.09	-71.2777
400.09	-71.2777
400.09	-71.2776
400.09	-71.2776
400.09	-71.2776
400.09	-71.2775
400.091	-71.2775
400.091	-71.2775
400.091	-71.2774
400.091	-71.2774
400.091	-71.2774
400.091	-71.2773
400.091	-71.2773
400.091	-71.2773
400.091	-71.2773
400.091	-71.2772
400.091	-71.2772
400.092	-71.2772
400.092	-71.2771
400.092	-71.2771
400.092	-71.2771
400.092	-71.2771
400.092	-71.277
400.092	-71.277
400.092	-71.277
400.092	-71.2769
400.092	-71.2769
400.093	-71.2769
400.093	-71.2768
400.093	-71.2768
400.093	-71.2768
400.093	-71.2767
400.093	-71.2767
400.093	-71.2767
400.093	-71.2767
400.093	-71.2766
400.094	-71.2766
400.094	-71.2766
400.094	-71.2765
400.094	-71.2765
400.094	-71.2765
400.094	-71.2764
400.094	-71.2764
400.094	-71.2764
400.094	-71.2763
400.094	-71.2763
400.094	-71.2763
400.095	-71.2763
400.095	-71.2762
400.095	-71.2762
400.095	-71.2762
400.095	-71.2761
400.095	-71.2761
400.095	-71.2761
400.095	-71.276
400.095	-71.276
400.096	-71.276
400.096	-71.2759
400.096	-71.2759
400.096	-71.2759
400.096	-71.2759
400.096	-71.2758
400.096	-71.2758
400.096	-71.2758
400.096	-71.2757
400.096	-71.2757
400.096	-71.2757
400.097	-71.2756
400.097	-71.2756
400.097	-71.2756
400.097	-71.2756
400.097	-71.2755
400.097	-71.2755
400.097	-71.2755
400.097	-71.2754
400.097	-71.2754
400.098	-71.2754
400.098	-71.2754
400.098	-71.2753
400.098	-71.2753
400.098	-71.2752
400.098	-71.2752
400.098	-71.2752
400.098	-71.2752
400.098	-71.2751
400.098	-71.2751
400.099	-71.2751
400.099	-71.275
400.099	-71.275
400.099	-71.275
400.099	-71.275
400.099	-71.2749
400.099	-71.2749
400.099	-71.2749
400.099	-71.2748
400.099	-71.2748
400.099	-71.2748
400.1	-71.2747
400.1	-71.2747
400.1	-71.2747
400.1	-71.2746
400.1	-71.2746
400.1	-71.2746
400.1	-71.2746
400.1	-71.2745
400.1	-71.2745
400.101	-71.2745
400.101	-71.2744
400.101	-71.2744
400.101	-71.2744
400.101	-71.2743
400.101	-71.2743
400.101	-71.2743
400.101	-71.2742
400.101	-71.2742
400.101	-71.2742
400.101	-71.2742
400.102	-71.2741
400.102	-71.2741
400.102	-71.2741
400.102	-71.274
400.102	-71.274
400.102	-71.274
400.102	-71.2739
400.102	-71.2739
400.102	-71.2739
400.103	-71.2739
400.103	-71.2738
400.103	-71.2738
400.103	-71.2738
400.103	-71.2737
400.103	-71.2737
400.103	-71.2737
400.103	-71.2736
400.103	-71.2736
400.103	-71.2736
400.103	-71.2736
400.104	-71.2735
400.104	-71.2735
400.104	-71.2735
400.104	-71.2734
400.104	-71.2734
400.104	-71.2734
400.104	-71.2733
400.104	-71.2733
400.104	-71.2733
400.104	-71.2733
400.105	-71.2732
400.105	-71.2732
400.105	-71.2732
400.105	-71.2731
400.105	-71.2731
400.105	-71.2731
400.105	-71.273
400.105	-71.273
400.105	-71.273
400.106	-71.2729
400.106	-71.2729
400.106	-71.2729
400.106	-71.2729
400.106	-71.2728
400.106	-71.2728
400.106	-71.2728
400.106	-71.2727
400.106	-71.2727
400.106	-71.2727
400.106	-71.2726
400.107	-71.2726
400.107	-71.2726
400.107	-71.2725
400.107	-71.2725
400.107	-71.2725
400.107	-71.2725
400.107	-71.2724
400.107	-71.2724
400.107	-71.2724
400.108	-71.2723
400.108	-71.2723
400.108	-71.2723
400.108	-71.2722
400.108	-71.2722
400.108	-71.2722
400.108	-71.2721
400.108	-71.2721
400.108	-71.2721
400.108	-71.2721
400.108	-71.272
400.109	-71.272
400.109	-71.272
400.109	-71.2719
400.109	-71.2719
400.109	-71.2719
400.109	-71.2719
400.109	-71.2718
400.109	-71.2718
400.109	-71.2718
400.11	-71.2717
400.11	-71.2717
400.11	-71.2717
400.11	-71.2716
400.11	-71.2716
400.11	-71.2716
400.11	-71.2716
400.11	-71.2715
400.11	-71.2715
400.11	-71.2715
400.111	-71.2714
400.111	-71.2714
400.111	-71.2714
400.111	-71.2713
400.111	-71.2713
400.111	-71.2713
400.111	-71.2712
400.111	-71.2712
400.111	-71.2712
400.111	-71.2712
400.111	-71.2711
400.112	-71.2711
400.112	-71.2711
400.112	-71.271
400.112	-71.271
400.112	-71.271
400.112	-71.2709
400.112	-71.2709
400.112	-71.2709
400.112	-71.2708
400.113	-71.2708
400.113	-71.2708
400.113	-71.2708
400.113	-71.2707
400.113	-71.2707
400.113	-71.2707
400.113	-71.2706
400.113	-71.2706
400.113	-71.2706
400.113	-71.2705
400.113	-71.2705
400.114	-71.2705
400.114	-71.2704
400.114	-71.2704
400.114	-71.2704
400.114	-71.2704
400.114	-71.2703
400.114	-71.2703
400.114	-71.2703
400.114	-71.2702
400.115	-71.2702
400.115	-71.2702
400.115	-71.2702
400.115	-71.2701
400.115	-71.2701
400.115	-71.2701
400.115	-71.27
400.115	-71.27
400.115	-71.27
400.115	-71.2699
400.115	-71.2699
400.116	-71.2699
400.116	-71.2698
400.116	-71.2698
400.116	-71.2698
400.116	-71.2698
400.116	-71.2697
400.116	-71.2697
400.116	-71.2697
400.116	-71.2696
400.116	-71.2696
400.117	-71.2696
400.117	-71.2695
400.117	-71.2695
400.117	-71.2695
400.117	-71.2695
400.117	-71.2694
400.117	-71.2694
400.117	-71.2694
400.117	-71.2693
400.118	-71.2693
400.118	-71.2693
400.118	-71.2692
400.118	-71.2692
400.118	-71.2692
400.118	-71.2691
400.118	-71.2691
400.118	-71.2691
400.118	-71.269
400.118	-71.269
400.118	-71.269
400.119	-71.269
400.119	-71.2689
400.119	-71.2689
400.119	-71.2689
400.119	-71.2688
400.119	-71.2688
400.119	-71.2688
400.119	-71.2687
400.119	-71.2687
400.12	-71.2687
400.12	-71.2687
400.12	-71.2686
400.12	-71.2686
400.12	-71.2686
400.12	-71.2685
400.12	-71.2685
400.12	-71.2685
400.12	-71.2684
400.12	-71.2684
400.12	-71.2684
400.121	-71.2683
400.121	-71.2683
400.121	-71.2683
400.121	-71.2683
400.121	-71.2682
400.121	-71.2682
400.121	-71.2682
400.121	-71.2681
400.121	-71.2681
400.122	-71.2681
400.122	-71.2681
400.122	-71.268
400.122	-71.268
400.122	-71.268
400.122	-71.2679
400.122	-71.2679
400.122	-71.2679
400.122	-71.2678
400.122	-71.2678
400.123	-71.2678
400.123	-71.2678
400.123	-71.2677
400.123	-71.2677
400.123	-71.2677
400.123	-71.2676
400.123	-71.2676
400.123	-71.2676
400.123	-71.2675
400.123	-71.2675
400.123	-71.2675
400.124	-71.2674
400.124	-71.2674
400.124	-71.2674
400.124	-71.2673
400.124	-71.2673
400.124	-71.2673
400.124	-71.2673
400.124	-71.2672
400.124	-71.2672
400.125	-71.2672
400.125	-71.2671
400.125	-71.2671
400.125	-71.2671
400.125	-71.267
400.125	-71.267
400.125	-71.267
400.125	-71.2669
400.125	-71.2669
400.125	-71.2669
400.125	-71.2669
400.126	-71.2668
400.126	-71.2668
400.126	-71.2668
400.126	-71.2667
400.126	-71.2667
400.126	-71.2667
400.126	-71.2666
400.126	-71.2666
400.126	-71.2666
400.127	-71.2666
400.127	-71.2665
400.127	-71.2665
400.127	-71.2665
400.127	-71.2664
400.127	-71.2664
400.127	-71.2664
400.127	-71.2664
400.127	-71.2663
400.127	-71.2663
400.127	-71.2663
400.128	-71.2662
400.128	-71.2662
400.128	-71.2662
400.128	-71.2661
400.128	-71.2661
400.128	-71.2661
400.128	-71.266
400.128	-71.266
400.128	-71.266
400.128	-71.266
400.129	-71.2659
400.129	-71.2659
400.129	-71.2659
400.129	-71.2658
400.129	-71.2658
400.129	-71.2658
400.129	-71.2657
400.129	-71.2657
400.129	-71.2657
400.13	-71.2656
400.13	-71.2656
400.13	-71.2656
400.13	-71.2656
400.13	-71.2655
400.13	-71.2655
400.13	-71.2655
400.13	-71.2654
400.13	-71.2654
400.13	-71.2654
400.13	-71.2653
400.131	-71.2653
400.131	-71.2653
400.131	-71.2652
400.131	-71.2652
400.131	-71.2652
400.131	-71.2652
400.131	-71.2651
400.131	-71.2651
400.131	-71.2651
400.132	-71.265
400.132	-71.265
400.132	-71.265
400.132	-71.2649
400.132	-71.2649
400.132	-71.2649
400.132	-71.2649
400.132	-71.2648
400.132	-71.2648
400.132	-71.2648
400.132	-71.2647
400.133	-71.2647
400.133	-71.2647
400.133	-71.2646
400.133	-71.2646
400.133	-71.2646
400.133	-71.2645
400.133	-71.2645
400.133	-71.2645
400.133	-71.2645
400.134	-71.2644
400.134	-71.2644
400.134	-71.2644
400.134	-71.2643
400.134	-71.2643
400.134	-71.2643
400.134	-71.2643
400.134	-71.2642
400.134	-71.2642
400.134	-71.2642
400.135	-71.2641
400.135	-71.2641
400.135	-71.2641
400.135	-71.264
400.135	-71.264
400.135	-71.264
400.135	-71.2639
400.135	-71.2639
400.135	-71.2639
400.135	-71.2639
400.135	-71.2638
400.136	-71.2638
400.136	-71.2638
400.136	-71.2637
400.136	-71.2637
400.136	-71.2637
400.136	-71.2636
400.136	-71.2636
400.136	-71.2636
400.136	-71.2635
400.137	-71.2635
400.137	-71.2635
400.137	-71.2635
400.137	-71.2634
400.137	-71.2634
400.137	-71.2634
400.137	-71.2633
400.137	-71.2633
400.137	-71.2633
400.137	-71.2632
400.137	-71.2632
400.138	-71.2632
400.138	-71.2631
400.138	-71.2631
400.138	-71.2631
400.138	-71.2631
400.138	-71.263
400.138	-71.263
400.138	-71.263
400.138	-71.2629
400.139	-71.2629
400.139	-71.2629
400.139	-71.2629
400.139	-71.2628
400.139	-71.2628
400.139	-71.2628
400.139	-71.2627
400.139	-71.2627
400.139	-71.2627
400.139	-71.2626
400.139	-71.2626
400.14	-71.2626
400.14	-71.2626
400.14	-71.2625
400.14	-71.2625
400.14	-71.2625
400.14	-71.2624
400.14	-71.2624
400.14	-71.2624
400.14	-71.2623
400.14	-71.2623
400.141	-71.2623
400.141	-71.2622
400.141	-71.2622
400.141	-71.2622
400.141	-71.2622
400.141	-71.2621
400.141	-71.2621
400.141	-71.2621
400.141	-71.262
400.142	-71.262
400.142	-71.262
400.142	-71.2619
400.142	-71.2619
400.142	-71.2619
400.142	-71.2618
400.142	-71.2618
400.142	-71.2618
400.142	-71.2618
400.142	-71.2617
400.142	-71.2617
400.143	-71.2617
400.143	-71.2616
400.143	-71.2616
400.143	-71.2616
400.143	-71.2615
400.143	-71.2615
400.143	-71.2615
400.143	-71.2614
400.143	-71.2614
400.144	-71.2614
400.144	-71.2614
400.144	-71.2613
400.144	-71.2613
400.144	-71.2613
400.144	-71.2612
400.144	-71.2612
400.144	-71.2612
400.144	-71.2612
400.144	-71.2611
400.144	-71.2611
400.145	-71.2611
400.145	-71.261
400.145	-71.261
400.145	-71.261
400.145	-71.2609
400.145	-71.2609
400.145	-71.2609
400.145	-71.2608
400.145	-71.2608
400.146	-71.2608
400.146	-71.2608
400.146	-71.2607
400.146	-71.2607
400.146	-71.2607
400.146	-71.2606
400.146	-71.2606
400.146	-71.2606
400.146	-71.2605
400.146	-71.2605
400.147	-71.2605
400.147	-71.2605
400.147	-71.2604
400.147	-71.2604
400.147	-71.2604
400.147	-71.2603
400.147	-71.2603
400.147	-71.2603
400.147	-71.2602
400.147	-71.2602
400.147	-71.2602
400.148	-71.2601
400.148	-71.2601
400.148	-71.2601
400.148	-71.2601
400.148	-71.26
400.148	-71.26
400.148	-71.26
400.148	-71.2599
400.148	-71.2599
400.149	-71.2599
400.149	-71.2598
400.149	-71.2598
400.149	-71.2598
400.149	-71.2597
400.149	-71.2597
400.149	-71.2597
400.149	-71.2597
400.149	-71.2596
400.149	-71.2596
400.149	-71.2596
400.15	-71.2595
400.15	-71.2595
400.15	-71.2595
400.15	-71.2594
400.15	-71.2594
400.15	-71.2594
400.15	-71.2593
400.15	-71.2593
400.15	-71.2593
400.151	-71.2593
400.151	-71.2592
400.151	-71.2592
400.151	-71.2592
400.151	-71.2591
400.151	-71.2591
400.151	-71.2591
400.151	-71.2591
400.151	-71.259
400.151	-71.259
400.151	-71.259
400.152	-71.2589
400.152	-71.2589
400.152	-71.2589
400.152	-71.2588
400.152	-71.2588
400.152	-71.2588
400.152	-71.2587
400.152	-71.2587
400.152	-71.2587
400.152	-71.2587
400.153	-71.2586
400.153	-71.2586
400.153	-71.2586
400.153	-71.2585
400.153	-71.2585
400.153	-71.2585
400.153	-71.2584
400.153	-71.2584
400.153	-71.2584
400.154	-71.2583
400.154	-71.2583
400.154	-71.2583
400.154	-71.2583
400.154	-71.2582
400.154	-71.2582
400.154	-71.2582
400.154	-71.2581
400.154	-71.2581
400.154	-71.2581
400.154	-71.258
400.155	-71.258
400.155	-71.258
400.155	-71.2579
400.155	-71.2579
400.155	-71.2579
400.155	-71.2579
400.155	-71.2578
400.155	-71.2578
400.155	-71.2578
400.156	-71.2577
400.156	-71.2577
400.156	-71.2577
400.156	-71.2576
400.156	-71.2576
400.156	-71.2576
400.156	-71.2576
400.156	-71.2575
400.156	-71.2575
400.156	-71.2575
400.156	-71.2574
400.157	-71.2574
400.157	-71.2574
400.157	-71.2574
400.157	-71.2573
400.157	-71.2573
400.157	-71.2572
400.157	-71.2572
400.157	-71.2572
400.157	-71.2572
400.158	-71.2571
400.158	-71.2571
400.158	-71.2571
400.158	-71.257
400.158	-71.257
400.158	-71.257
400.158	-71.257
400.158	-71.2569
400.158	-71.2569
400.158	-71.2569
400.159	-71.2568
400.159	-71.2568
400.159	-71.2568
400.159	-71.2567
400.159	-71.2567
400.159	-71.2567
400.159	-71.2566
400.159	-71.2566
400.159	-71.2566
400.159	-71.2566
400.159	-71.2565
400.16	-71.2565
400.16	-71.2565
400.16	-71.2564
400.16	-71.2564
400.16	-71.2564
400.16	-71.2563
400.16	-71.2563
400.16	-71.2563
400.16	-71.2562
400.161	-71.2562
400.161	-71.2562
400.161	-71.2562
400.161	-71.2561
400.161	-71.2561
400.161	-71.2561
400.161	-71.256
400.161	-71.256
400.161	-71.256
400.161	-71.2559
400.161	-71.2559
400.162	-71.2559
400.162	-71.2558
400.162	-71.2558
400.162	-71.2558
400.162	-71.2558
400.162	-71.2557
400.162	-71.2557
400.162	-71.2557
400.162	-71.2556
400.163	-71.2556
400.163	-71.2556
400.163	-71.2555
400.163	-71.2555
400.163	-71.2555
400.163	-71.2555
400.163	-71.2554
400.163	-71.2554
400.163	-71.2554
400.163	-71.2553
400.163	-71.2553
400.164	-71.2553
400.164	-71.2553
400.164	-71.2552
400.164	-71.2552
400.164	-71.2552
400.164	-71.2551
400.164	-71.2551
400.164	-71.2551
400.164	-71.255
400.164	-71.255
400.165	-71.255
400.165	-71.2549
400.165	-71.2549
400.165	-71.2549
400.165	-71.2549
400.165	-71.2548
400.165	-71.2548
400.165	-71.2548
400.165	-71.2547
400.166	-71.2547
400.166	-71.2547
400.166	-71.2546
400.166	-71.2546
400.166	-71.2546
400.166	-71.2545
400.166	-71.2545
400.166	-71.2545
400.166	-71.2545
400.166	-71.2544
400.166	-71.2544
400.167	-71.2544
400.167	-71.2543
400.167	-71.2543
400.167	-71.2543
400.167	-71.2542
400.167	-71.2542
400.167	-71.2542
400.167	-71.2541
400.167	-71.2541
400.168	-71.2541
400.168	-71.2541
400.168	-71.254
400.168	-71.254
400.168	-71.254
400.168	-71.2539
400.168	-71.2539
400.168	-71.2539
400.168	-71.2538
400.168	-71.2538
400.168	-71.2538
400.169	-71.2538
400.169	-71.2537
400.169	-71.2537
400.169	-71.2537
400.169	-71.2536
400.169	-71.2536
400.169	-71.2536
400.169	-71.2535
400.169	-71.2535
400.17	-71.2535
400.17	-71.2535
400.17	-71.2534
400.17	-71.2534
400.17	-71.2534
400.17	-71.2533
400.17	-71.2533
400.17	-71.2533
400.17	-71.2532
400.17	-71.2532
400.171	-71.2532
400.171	-71.2532
400.171	-71.2531
400.171	-71.2531
400.171	-71.2531
400.171	-71.253
400.171	-71.253
400.171	-71.253
400.171	-71.2529
400.171	-71.2529
400.171	-71.2529
400.172	-71.2528
400.172	-71.2528
400.172	-71.2528
400.172	-71.2528
400.172	-71.2527
400.172	-71.2527
400.172	-71.2527
400.172	-71.2526
400.172	-71.2526
400.173	-71.2526
400.173	-71.2525
400.173	-71.2525
400.173	-71.2525
400.173	-71.2524
400.173	-71.2524
400.173	-71.2524
400.173	-71.2524
400.173	-71.2523
400.173	-71.2523
400.173	-71.2523
400.174	-71.2522
400.174	-71.2522
400.174	-71.2522
400.174	-71.2521
400.174	-71.2521
400.174	-71.2521
400.174	-71.252
400.174	-71.252
400.174	-71.252
400.175	-71.252
400.175	-71.2519
400.175	-71.2519
400.175	-71.2519
400.175	-71.2518
400.175	-71.2518
400.175	-71.2518
400.175	-71.2518
400.175	-71.2517
400.175	-71.2517
400.175	-71.2517
400.176	-71.2516
400.176	-71.2516
400.176	-71.2516
400.176	-71.2515
400.176	-71.2515
400.176	-71.2515
400.176	-71.2514
400.176	-71.2514
400.176	-71.2514
400.176	-71.2514
400.177	-71.2513
400.177	-71.2513
400.177	-71.2513
400.177	-71.2512
400.177	-71.2512
400.177	-71.2512
400.177	-71.2511
400.177	-71.2511
400.177	-71.2511
400.178	-71.2511
400.178	-71.251
400.178	-71.251
400.178	-71.251
400.178	-71.2509
400.178	-71.2509
400.178	-71.2509
400.178	-71.2508
400.178	-71.2508
400.178	-71.2508
400.178	-71.2507
400.179	-71.2507
400.179	-71.2507
400.179	-71.2506
400.179	-71.2506
400.179	-71.2506
400.179	-71.2506
400.179	-71.2505
400.179	-71.2505
400.179	-71.2505
400.18	-71.2504
400.18	-71.2504
400.18	-71.2504
400.18	-71.2503
400.18	-71.2503
400.18	-71.2503
400.18	-71.2503
400.18	-71.2502
400.18	-71.2502
400.18	-71.2502
400.18	-71.2501
400.181	-71.2501
400.181	-71.2501
400.181	-71.2501
400.181	-71.25
400.181	-71.25
400.181	-71.2499
400.181	-71.2499
400.181	-71.2499
400.181	-71.2499
400.182	-71.2498
400.182	-71.2498
400.182	-71.2498
400.182	-71.2497
400.182	-71.2497
400.182	-71.2497
400.182	-71.2497
400.182	-71.2496
400.182	-71.2496
400.182	-71.2496
400.183	-71.2495
400.183	-71.2495
400.183	-71.2495
400.183	-71.2494
400.183	-71.2494
400.183	-71.2494
400.183	-71.2494
400.183	-71.2493
400.183	-71.2493
400.183	-71.2493
400.183	-71.2492
400.184	-71.2492
400.184	-71.2492
400.184	-71.2491
400.184	-71.2491
400.184	-71.2491
400.184	-71.249
400.184	-71.249
400.184	-71.249
400.184	-71.2489
400.185	-71.2489
400.185	-71.2489
400.185	-71.2489
400.185	-71.2488
400.185	-71.2488
400.185	-71.2488
400.185	-71.2487
400.185	-71.2487
400.185	-71.2487
400.185	-71.2486
400.185	-71.2486
400.186	-71.2486
400.186	-71.2485
400.186	-71.2485
400.186	-71.2485
400.186	-71.2485
400.186	-71.2484
400.186	-71.2484
400.186	-71.2484
400.186	-71.2483
400.187	-71.2483
400.187	-71.2483
400.187	-71.2482
400.187	-71.2482
400.187	-71.2482
400.187	-71.2482
400.187	-71.2481
400.187	-71.2481
400.187	-71.2481
400.187	-71.248
400.188	-71.248
400.188	-71.248
400.188	-71.248
400.188	-71.2479
400.188	-71.2479
400.188	-71.2479
400.188	-71.2478
400.188	-71.2478
400.188	-71.2478
400.188	-71.2477
400.188	-71.2477
400.189	-71.2477
400.189	-71.2476
400.189	-71.2476
400.189	-71.2476
400.189	-71.2476
400.189	-71.2475
400.189	-71.2475
400.189	-71.2475
400.189	-71.2474
400.19	-71.2474
400.19	-71.2474
400.19	-71.2473
400.19	-71.2473
400.19	-71.2473
400.19	-71.2472
400.19	-71.2472
400.19	-71.2472
400.19	-71.2472
400.19	-71.2471
400.19	-71.2471
400.191	-71.2471
400.191	-71.247
400.191	-71.247
400.191	-71.247
400.191	-71.2469
400.191	-71.2469
400.191	-71.2469
400.191	-71.2468
400.191	-71.2468
400.192	-71.2468
400.192	-71.2468
400.192	-71.2467
400.192	-71.2467
400.192	-71.2467
400.192	-71.2466
400.192	-71.2466
400.192	-71.2466
400.192	-71.2465
400.192	-71.2465
400.192	-71.2465
400.193	-71.2465
400.193	-71.2464
400.193	-71.2464
400.193	-71.2464
400.193	-71.2463
400.193	-71.2463
400.193	-71.2463
400.193	-71.2462
400.193	-71.2462
400.193	-71.2462
400.194	-71.2462
400.194	-71.2461
400.194	-71.2461
400.194	-71.2461
400.194	-71.246
400.194	-71.246
400.194	-71.246
400.194	-71.2459
400.194	-71.2459
400.195	-71.2459
400.195	-71.2459
400.195	-71.2458
400.195	-71.2458
400.195	-71.2458
400.195	-71.2457
400.195	-71.2457
400.195	-71.2457
400.195	-71.2456
400.195	-71.2456
400.195	-71.2456
400.196	-71.2455
400.196	-71.2455
400.196	-71.2455
400.196	-71.2455
400.196	-71.2454
400.196	-71.2454
400.196	-71.2454
400.196	-71.2453
400.196	-71.2453
400.197	-71.2453
400.197	-71.2452
400.197	-71.2452
400.197	-71.2452
400.197	-71.2451
400.197	-71.2451
400.197	-71.2451
400.197	-71.2451
400.197	-71.245
400.197	-71.245
400.197	-71.245
400.198	-71.2449
400.198	-71.2449
400.198	-71.2449
400.198	-71.2448
400.198	-71.2448
400.198	-71.2448
400.198	-71.2447
400.198	-71.2447
400.198	-71.2447
400.199	-71.2447
400.199	-71.2446
400.199	-71.2446
400.199	-71.2446
400.199	-71.2445
400.199	-71.2445
400.199	-71.2445
400.199	-71.2445
400.199	-71.2444
400.199	-71.2444
400.2	-71.2444
400.2	-71.2443
400.2	-71.2443
400.2	-71.2443
400.2	-71.2442
[truncated: 63,536 more rows]

## Sheet: (b)
v	u
-66.7198	-5.93118
-66.7198	-5.93119
-66.7198	-5.93121
-66.7197	-5.93122
-66.7197	-5.93124
-66.7197	-5.93125
-66.7196	-5.93127
-66.7196	-5.93128
-66.7195	-5.9313
-66.7195	-5.93131
-66.7194	-5.93133
-66.7194	-5.93134
-66.7194	-5.93135
-66.7193	-5.93137
-66.7193	-5.93138
-66.7193	-5.9314
-66.7192	-5.93141
-66.7192	-5.93143
-66.7191	-5.93144
-66.7191	-5.93146
-66.7191	-5.93147
-66.719	-5.93149
-66.719	-5.9315
-66.7189	-5.93152
-66.7189	-5.93153
-66.7189	-5.93155
-66.7188	-5.93156
-66.7188	-5.93158
-66.7187	-5.93159
-66.7187	-5.93161
-66.7187	-5.93162
-66.7186	-5.93164
-66.7186	-5.93165
-66.7185	-5.93167
-66.7185	-5.93168
-66.7185	-5.9317
-66.7184	-5.93171
-66.7184	-5.93173
-66.7184	-5.93174
-66.7183	-5.93175
-66.7183	-5.93177
-66.7182	-5.93178
-66.7182	-5.9318
-66.7181	-5.93181
-66.7181	-5.93183
-66.7181	-5.93184
-66.718	-5.93186
-66.718	-5.93187
-66.718	-5.93189
-66.7179	-5.9319
-66.7179	-5.93192
-66.7178	-5.93193
-66.7178	-5.93195
-66.7178	-5.93196
-66.7177	-5.93198
-66.7177	-5.93199
-66.7176	-5.93201
-66.7176	-5.93202
-66.7176	-5.93204
-66.7175	-5.93205
-66.7175	-5.93207
-66.7174	-5.93208
-66.7174	-5.9321
-66.7174	-5.93211
-66.7173	-5.93213
-66.7173	-5.93214
-66.7173	-5.93215
-66.7172	-5.93217
-66.7172	-5.93218
-66.7171	-5.9322
-66.7171	-5.93222
-66.7171	-5.93223
-66.717	-5.93224
-66.717	-5.93226
-66.7169	-5.93227
-66.7169	-5.93229
-66.7169	-5.9323
-66.7168	-5.93232
-66.7168	-5.93233
-66.7167	-5.93235
-66.7167	-5.93236
-66.7167	-5.93238
-66.7166	-5.93239
-66.7166	-5.93241
-66.7165	-5.93242
-66.7165	-5.93244
-66.7165	-5.93245
-66.7164	-5.93247
-66.7164	-5.93248
-66.7163	-5.9325
-66.7163	-5.93251
-66.7163	-5.93253
-66.7162	-5.93254
-66.7162	-5.93256
-66.7161	-5.93257
-66.7161	-5.93259
-66.7161	-5.9326
-66.716	-5.93262
-66.716	-5.93263
-66.716	-5.93264
-66.7159	-5.93266
-66.7159	-5.93267
-66.7158	-5.93269
-66.7158	-5.9327
-66.7157	-5.93272
-66.7157	-5.93273
-66.7157	-5.93275
-66.7156	-5.93276
-66.7156	-5.93278
-66.7156	-5.93279
-66.7155	-5.93281
-66.7155	-5.93282
-66.7154	-5.93284
-66.7154	-5.93285
-66.7154	-5.93287
-66.7153	-5.93288
-66.7153	-5.9329
-66.7152	-5.93291
-66.7152	-5.93293
-66.7152	-5.93294
-66.7151	-5.93296
-66.7151	-5.93297
-66.715	-5.93299
-66.715	-5.933
-66.715	-5.93302
-66.7149	-5.93303
-66.7149	-5.93304
-66.7148	-5.93306
-66.7148	-5.93307
-66.7148	-5.93309
-66.7147	-5.9331
-66.7147	-5.93312
-66.7147	-5.93313
-66.7146	-5.93315
-66.7146	-5.93316
-66.7145	-5.93318
-66.7145	-5.93319
-66.7144	-5.93321
-66.7144	-5.93322
-66.7144	-5.93324
-66.7143	-5.93325
-66.7143	-5.93327
-66.7143	-5.93328
-66.7142	-5.9333
-66.7142	-5.93331
-66.7141	-5.93333
-66.7141	-5.93334
-66.7141	-5.93336
-66.714	-5.93337
-66.714	-5.93339
-66.7139	-5.9334
-66.7139	-5.93342
-66.7139	-5.93343
-66.7138	-5.93344
-66.7138	-5.93346
-66.7138	-5.93347
-66.7137	-5.93349
-66.7137	-5.9335
-66.7136	-5.93352
-66.7136	-5.93353
-66.7135	-5.93355
-66.7135	-5.93356
-66.7135	-5.93358
-66.7134	-5.93359
-66.7134	-5.93361
-66.7134	-5.93362
-66.7133	-5.93364
-66.7133	-5.93365
-66.7132	-5.93367
-66.7132	-5.93368
-66.7131	-5.9337
-66.7131	-5.93371
-66.7131	-5.93373
-66.713	-5.93374
-66.713	-5.93376
-66.713	-5.93377
-66.7129	-5.93379
-66.7129	-5.9338
-66.7128	-5.93382
-66.7128	-5.93383
-66.7128	-5.93384
-66.7127	-5.93386
-66.7127	-5.93387
-66.7126	-5.93389
-66.7126	-5.9339
-66.7126	-5.93392
-66.7125	-5.93393
-66.7125	-5.93395
-66.7125	-5.93396
-66.7124	-5.93398
-66.7124	-5.93399
-66.7123	-5.93401
-66.7123	-5.93402
-66.7122	-5.93404
-66.7122	-5.93405
-66.7122	-5.93407
-66.7121	-5.93408
-66.7121	-5.9341
-66.7121	-5.93411
-66.712	-5.93413
-66.712	-5.93414
-66.7119	-5.93416
-66.7119	-5.93417
-66.7119	-5.93419
-66.7118	-5.9342
-66.7118	-5.93422
-66.7117	-5.93423
-66.7117	-5.93424
-66.7117	-5.93426
-66.7116	-5.93428
-66.7116	-5.93429
-66.7115	-5.9343
-66.7115	-5.93432
-66.7115	-5.93433
-66.7114	-5.93435
-66.7114	-5.93436
-66.7113	-5.93438
-66.7113	-5.93439
-66.7113	-5.93441
-66.7112	-5.93442
-66.7112	-5.93444
-66.7112	-5.93445
-66.7111	-5.93447
-66.7111	-5.93448
-66.711	-5.9345
-66.711	-5.93451
-66.7109	-5.93453
-66.7109	-5.93454
-66.7109	-5.93456
-66.7108	-5.93457
-66.7108	-5.93459
-66.7108	-5.9346
-66.7107	-5.93461
-66.7107	-5.93463
-66.7106	-5.93464
-66.7106	-5.93466
-66.7106	-5.93468
-66.7105	-5.93469
-66.7105	-5.9347
-66.7104	-5.93472
-66.7104	-5.93473
-66.7104	-5.93475
-66.7103	-5.93476
-66.7103	-5.93478
-66.7102	-5.93479
-66.7102	-5.93481
-66.7102	-5.93482
-66.7101	-5.93484
-66.7101	-5.93485
-66.71	-5.93487
-66.71	-5.93488
-66.71	-5.9349
-66.7099	-5.93491
-66.7099	-5.93493
-66.7099	-5.93494
-66.7098	-5.93496
-66.7098	-5.93497
-66.7097	-5.93499
-66.7097	-5.935
-66.7096	-5.93501
-66.7096	-5.93503
-66.7096	-5.93504
-66.7095	-5.93506
-66.7095	-5.93508
-66.7095	-5.93509
-66.7094	-5.9351
-66.7094	-5.93512
-66.7093	-5.93513
-66.7093	-5.93515
-66.7093	-5.93516
-66.7092	-5.93518
-66.7092	-5.93519
-66.7091	-5.93521
-66.7091	-5.93522
-66.7091	-5.93524
-66.709	-5.93525
-66.709	-5.93527
-66.7089	-5.93528
-66.7089	-5.9353
-66.7089	-5.93531
-66.7088	-5.93533
-66.7088	-5.93534
-66.7087	-5.93536
-66.7087	-5.93537
-66.7087	-5.93539
-66.7086	-5.9354
-66.7086	-5.93541
-66.7086	-5.93543
-66.7085	-5.93544
-66.7085	-5.93546
-66.7084	-5.93548
-66.7084	-5.93549
-66.7083	-5.9355
-66.7083	-5.93552
-66.7083	-5.93553
-66.7082	-5.93555
-66.7082	-5.93556
-66.7082	-5.93558
-66.7081	-5.93559
-66.7081	-5.93561
-66.708	-5.93562
-66.708	-5.93564
-66.708	-5.93565
-66.7079	-5.93567
-66.7079	-5.93568
-66.7078	-5.9357
-66.7078	-5.93571
-66.7078	-5.93573
-66.7077	-5.93574
-66.7077	-5.93576
-66.7076	-5.93577
-66.7076	-5.93579
-66.7076	-5.9358
-66.7075	-5.93581
-66.7075	-5.93583
-66.7074	-5.93584
-66.7074	-5.93586
-66.7074	-5.93587
-66.7073	-5.93589
-66.7073	-5.9359
-66.7073	-5.93592
-66.7072	-5.93593
-66.7072	-5.93595
-66.7071	-5.93596
-66.7071	-5.93598
-66.707	-5.93599
-66.707	-5.93601
-66.707	-5.93602
-66.7069	-5.93604
-66.7069	-5.93605
-66.7069	-5.93607
-66.7068	-5.93608
-66.7068	-5.9361
-66.7067	-5.93611
-66.7067	-5.93613
-66.7067	-5.93614
-66.7066	-5.93616
-66.7066	-5.93617
-66.7065	-5.93619
-66.7065	-5.9362
-66.7065	-5.93621
-66.7064	-5.93623
-66.7064	-5.93625
-66.7063	-5.93626
-66.7063	-5.93627
-66.7063	-5.93629
-66.7062	-5.9363
-66.7062	-5.93632
-66.7061	-5.93633
-66.7061	-5.93635
-66.7061	-5.93636
-66.706	-5.93638
-66.706	-5.93639
-66.706	-5.93641
-66.7059	-5.93642
-66.7059	-5.93644
-66.7058	-5.93645
-66.7058	-5.93647
-66.7057	-5.93648
-66.7057	-5.9365
-66.7057	-5.93651
-66.7056	-5.93653
-66.7056	-5.93654
-66.7056	-5.93656
-66.7055	-5.93657
-66.7055	-5.93659
-66.7054	-5.9366
-66.7054	-5.93661
-66.7054	-5.93663
-66.7053	-5.93665
-66.7053	-5.93666
-66.7052	-5.93667
-66.7052	-5.93669
-66.7052	-5.9367
-66.7051	-5.93672
-66.7051	-5.93673
-66.705	-5.93675
-66.705	-5.93676
-66.705	-5.93678
-66.7049	-5.93679
-66.7049	-5.93681
-66.7048	-5.93682
-66.7048	-5.93684
-66.7048	-5.93685
-66.7047	-5.93687
-66.7047	-5.93688
-66.7047	-5.9369
-66.7046	-5.93691
-66.7046	-5.93693
-66.7045	-5.93694
-66.7045	-5.93696
-66.7044	-5.93697
-66.7044	-5.93698
-66.7044	-5.937
-66.7043	-5.93701
-66.7043	-5.93703
-66.7043	-5.93704
-66.7042	-5.93706
-66.7042	-5.93707
-66.7041	-5.93709
-66.7041	-5.9371
-66.7041	-5.93712
-66.704	-5.93713
-66.704	-5.93715
-66.7039	-5.93716
-66.7039	-5.93718
-66.7039	-5.93719
-66.7038	-5.93721
-66.7038	-5.93722
-66.7037	-5.93724
-66.7037	-5.93725
-66.7037	-5.93727
-66.7036	-5.93728
-66.7036	-5.9373
-66.7035	-5.93731
-66.7035	-5.93733
-66.7035	-5.93734
-66.7034	-5.93736
-66.7034	-5.93737
-66.7034	-5.93738
-66.7033	-5.9374
-66.7033	-5.93741
-66.7032	-5.93743
-66.7032	-5.93744
-66.7031	-5.93746
-66.7031	-5.93747
-66.7031	-5.93749
-66.703	-5.9375
-66.703	-5.93752
-66.703	-5.93753
-66.7029	-5.93755
-66.7029	-5.93756
-66.7028	-5.93758
-66.7028	-5.93759
-66.7028	-5.93761
-66.7027	-5.93762
-66.7027	-5.93764
-66.7026	-5.93765
-66.7026	-5.93767
-66.7026	-5.93768
-66.7025	-5.9377
-66.7025	-5.93771
-66.7024	-5.93773
-66.7024	-5.93774
-66.7024	-5.93776
-66.7023	-5.93777
-66.7023	-5.93778
-66.7022	-5.9378
-66.7022	-5.93781
-66.7022	-5.93783
-66.7021	-5.93784
-66.7021	-5.93786
-66.702	-5.93787
-66.702	-5.93789
-66.702	-5.9379
-66.7019	-5.93792
-66.7019	-5.93793
-66.7018	-5.93795
-66.7018	-5.93796
-66.7018	-5.93798
-66.7017	-5.93799
-66.7017	-5.93801
-66.7017	-5.93802
-66.7016	-5.93804
-66.7016	-5.93805
-66.7015	-5.93807
-66.7015	-5.93808
-66.7014	-5.9381
-66.7014	-5.93811
-66.7014	-5.93813
-66.7013	-5.93814
-66.7013	-5.93816
-66.7013	-5.93817
-66.7012	-5.93818
-66.7012	-5.9382
-66.7011	-5.93821
-66.7011	-5.93823
-66.7011	-5.93824
-66.701	-5.93826
-66.701	-5.93827
-66.7009	-5.93829
-66.7009	-5.9383
-66.7009	-5.93832
-66.7008	-5.93833
-66.7008	-5.93835
-66.7007	-5.93836
-66.7007	-5.93838
-66.7007	-5.93839
-66.7006	-5.93841
-66.7006	-5.93842
-66.7006	-5.93844
-66.7005	-5.93845
-66.7005	-5.93847
-66.7004	-5.93848
-66.7004	-5.93849
-66.7004	-5.93851
-66.7003	-5.93853
-66.7003	-5.93854
-66.7002	-5.93856
-66.7002	-5.93857
-66.7001	-5.93858
-66.7001	-5.9386
-66.7001	-5.93861
-66.7	-5.93863
-66.7	-5.93864
-66.7	-5.93866
-66.6999	-5.93867
-66.6999	-5.93869
-66.6998	-5.9387
-66.6998	-5.93872
-66.6998	-5.93873
-66.6997	-5.93875
-66.6997	-5.93876
-66.6996	-5.93878
-66.6996	-5.93879
-66.6996	-5.93881
-66.6995	-5.93882
-66.6995	-5.93884
-66.6994	-5.93885
-66.6994	-5.93886
-66.6994	-5.93888
-66.6993	-5.93889
-66.6993	-5.93891
-66.6993	-5.93893
-66.6992	-5.93894
-66.6992	-5.93895
-66.6991	-5.93897
-66.6991	-5.93898
-66.699	-5.939
-66.699	-5.93901
-66.699	-5.93903
-66.6989	-5.93904
-66.6989	-5.93906
-66.6988	-5.93907
-66.6988	-5.93909
-66.6988	-5.9391
-66.6987	-5.93912
-66.6987	-5.93913
-66.6987	-5.93915
-66.6986	-5.93916
-66.6986	-5.93918
-66.6985	-5.93919
-66.6985	-5.93921
-66.6985	-5.93922
-66.6984	-5.93924
-66.6984	-5.93925
-66.6983	-5.93926
-66.6983	-5.93928
-66.6983	-5.9393
-66.6982	-5.93931
-66.6982	-5.93932
-66.6981	-5.93934
-66.6981	-5.93935
-66.6981	-5.93937
-66.698	-5.93938
-66.698	-5.9394
-66.698	-5.93941
-66.6979	-5.93943
-66.6979	-5.93944
-66.6978	-5.93946
-66.6978	-5.93947
-66.6977	-5.93949
-66.6977	-5.9395
-66.6977	-5.93952
-66.6976	-5.93953
-66.6976	-5.93955
-66.6976	-5.93956
-66.6975	-5.93958
-66.6975	-5.93959
-66.6974	-5.93961
-66.6974	-5.93962
-66.6974	-5.93963
-66.6973	-5.93965
-66.6973	-5.93966
-66.6972	-5.93968
-66.6972	-5.93969
-66.6972	-5.93971
-66.6971	-5.93972
-66.6971	-5.93974
-66.697	-5.93975
-66.697	-5.93977
-66.697	-5.93978
-66.6969	-5.9398
-66.6969	-5.93981
-66.6968	-5.93983
-66.6968	-5.93984
-66.6968	-5.93986
-66.6967	-5.93987
-66.6967	-5.93989
-66.6966	-5.9399
-66.6966	-5.93992
-66.6966	-5.93993
-66.6965	-5.93995
-66.6965	-5.93996
-66.6964	-5.93997
-66.6964	-5.93999
-66.6964	-5.94001
-66.6963	-5.94002
-66.6963	-5.94003
-66.6963	-5.94005
-66.6962	-5.94006
-66.6962	-5.94008
-66.6961	-5.94009
-66.6961	-5.94011
-66.696	-5.94012
-66.696	-5.94014
-66.696	-5.94015
-66.6959	-5.94017
-66.6959	-5.94018
-66.6959	-5.9402
-66.6958	-5.94021
-66.6958	-5.94023
-66.6957	-5.94024
-66.6957	-5.94026
-66.6957	-5.94027
-66.6956	-5.94029
-66.6956	-5.9403
-66.6955	-5.94032
-66.6955	-5.94033
-66.6955	-5.94034
-66.6954	-5.94036
-66.6954	-5.94038
-66.6953	-5.94039
-66.6953	-5.94041
-66.6953	-5.94042
-66.6952	-5.94043
-66.6952	-5.94045
-66.6951	-5.94046
-66.6951	-5.94048
-66.6951	-5.94049
-66.695	-5.94051
-66.695	-5.94052
-66.695	-5.94054
-66.6949	-5.94055
-66.6949	-5.94057
-66.6948	-5.94058
-66.6948	-5.9406
-66.6947	-5.94061
-66.6947	-5.94063
-66.6947	-5.94064
-66.6946	-5.94066
-66.6946	-5.94067
-66.6946	-5.94069
-66.6945	-5.9407
-66.6945	-5.94071
-66.6944	-5.94073
-66.6944	-5.94074
-66.6944	-5.94076
-66.6943	-5.94077
-66.6943	-5.94079
-66.6942	-5.9408
-66.6942	-5.94082
-66.6942	-5.94083
-66.6941	-5.94085
-66.6941	-5.94086
-66.694	-5.94088
-66.694	-5.94089
-66.694	-5.94091
-66.6939	-5.94092
-66.6939	-5.94094
-66.6938	-5.94095
-66.6938	-5.94097
-66.6938	-5.94098
-66.6937	-5.941
-66.6937	-5.94101
-66.6937	-5.94103
-66.6936	-5.94104
-66.6936	-5.94106
-66.6935	-5.94107
-66.6935	-5.94109
-66.6934	-5.9411
-66.6934	-5.94111
-66.6934	-5.94113
-66.6933	-5.94114
-66.6933	-5.94116
-66.6933	-5.94117
-66.6932	-5.94119
-66.6932	-5.9412
-66.6931	-5.94122
-66.6931	-5.94123
-66.693	-5.94125
-66.693	-5.94126
-66.693	-5.94128
-66.6929	-5.94129
-66.6929	-5.94131
-66.6929	-5.94132
-66.6928	-5.94134
-66.6928	-5.94135
-66.6927	-5.94137
-66.6927	-5.94138
-66.6927	-5.9414
-66.6926	-5.94141
-66.6926	-5.94142
-66.6925	-5.94144
-66.6925	-5.94146
-66.6925	-5.94147
-66.6924	-5.94149
-66.6924	-5.9415
-66.6923	-5.94151
-66.6923	-5.94153
-66.6923	-5.94154
-66.6922	-5.94156
-66.6922	-5.94157
-66.6921	-5.94159
-66.6921	-5.9416
-66.6921	-5.94162
-66.692	-5.94163
-66.692	-5.94165
-66.692	-5.94166
-66.6919	-5.94168
-66.6919	-5.94169
-66.6918	-5.94171
-66.6918	-5.94172
-66.6917	-5.94174
-66.6917	-5.94175
-66.6917	-5.94177
-66.6916	-5.94178
-66.6916	-5.94179
-66.6916	-5.94181
-66.6915	-5.94182
-66.6915	-5.94184
-66.6914	-5.94185
-66.6914	-5.94187
-66.6914	-5.94188
-66.6913	-5.9419
-66.6913	-5.94191
-66.6912	-5.94193
-66.6912	-5.94194
-66.6912	-5.94196
-66.6911	-5.94197
-66.6911	-5.94199
-66.691	-5.942
-66.691	-5.94202
-66.691	-5.94203
-66.6909	-5.94205
-66.6909	-5.94206
-66.6908	-5.94208
-66.6908	-5.94209
-66.6908	-5.94211
-66.6907	-5.94212
-66.6907	-5.94214
-66.6907	-5.94215
-66.6906	-5.94217
-66.6906	-5.94218
-66.6905	-5.94219
-66.6905	-5.94221
-66.6904	-5.94222
-66.6904	-5.94224
-66.6904	-5.94225
-66.6903	-5.94227
-66.6903	-5.94228
-66.6903	-5.9423
-66.6902	-5.94231
-66.6902	-5.94233
-66.6901	-5.94234
-66.6901	-5.94236
-66.6901	-5.94237
-66.69	-5.94239
-66.69	-5.9424
-66.6899	-5.94242
-66.6899	-5.94243
-66.6899	-5.94245
-66.6898	-5.94246
-66.6898	-5.94248
-66.6897	-5.94249
-66.6897	-5.9425
-66.6897	-5.94252
-66.6896	-5.94254
-66.6896	-5.94255
-66.6895	-5.94256
-66.6895	-5.94258
-66.6895	-5.94259
-66.6894	-5.94261
-66.6894	-5.94262
-66.6894	-5.94264
-66.6893	-5.94265
-66.6893	-5.94267
-66.6892	-5.94268
-66.6892	-5.9427
-66.6891	-5.94271
-66.6891	-5.94273
-66.6891	-5.94274
-66.689	-5.94276
-66.689	-5.94277
-66.689	-5.94279
-66.6889	-5.9428
-66.6889	-5.94282
-66.6888	-5.94283
-66.6888	-5.94285
-66.6887	-5.94286
-66.6887	-5.94287
-66.6887	-5.94289
-66.6886	-5.9429
-66.6886	-5.94292
-66.6886	-5.94293
-66.6885	-5.94295
-66.6885	-5.94296
-66.6884	-5.94298
-66.6884	-5.94299
-66.6884	-5.94301
-66.6883	-5.94302
-66.6883	-5.94304
-66.6882	-5.94305
-66.6882	-5.94307
-66.6882	-5.94308
-66.6881	-5.9431
-66.6881	-5.94311
-66.688	-5.94313
-66.688	-5.94314
-66.688	-5.94316
-66.6879	-5.94317
-66.6879	-5.94319
-66.6878	-5.9432
-66.6878	-5.94322
-66.6878	-5.94323
-66.6877	-5.94325
-66.6877	-5.94326
-66.6877	-5.94327
-66.6876	-5.94329
-66.6876	-5.9433
-66.6875	-5.94332
-66.6875	-5.94333
-66.6874	-5.94335
-66.6874	-5.94336
-66.6874	-5.94338
-66.6873	-5.94339
-66.6873	-5.94341
-66.6873	-5.94342
-66.6872	-5.94344
-66.6872	-5.94345
-66.6871	-5.94347
-66.6871	-5.94348
-66.6871	-5.9435
-66.687	-5.94351
-66.687	-5.94353
-66.6869	-5.94354
-66.6869	-5.94355
-66.6869	-5.94357
-66.6868	-5.94358
-66.6868	-5.9436
-66.6867	-5.94361
-66.6867	-5.94363
-66.6867	-5.94364
-66.6866	-5.94366
-66.6866	-5.94367
-66.6865	-5.94369
-66.6865	-5.9437
-66.6865	-5.94372
-66.6864	-5.94373
-66.6864	-5.94375
-66.6864	-5.94376
-66.6863	-5.94378
-66.6863	-5.94379
-66.6862	-5.94381
-66.6862	-5.94382
-66.6861	-5.94384
-66.6861	-5.94385
-66.6861	-5.94387
-66.686	-5.94388
-66.686	-5.9439
-66.686	-5.94391
-66.6859	-5.94393
-66.6859	-5.94394
-66.6858	-5.94395
-66.6858	-5.94397
-66.6857	-5.94398
-66.6857	-5.944
-66.6857	-5.94401
-66.6856	-5.94403
-66.6856	-5.94404
-66.6856	-5.94406
-66.6855	-5.94407
-66.6855	-5.94409
-66.6854	-5.9441
-66.6854	-5.94412
-66.6854	-5.94413
-66.6853	-5.94415
-66.6853	-5.94416
-66.6852	-5.94418
-66.6852	-5.94419
-66.6852	-5.94421
-66.6851	-5.94422
-66.6851	-5.94424
-66.685	-5.94425
-66.685	-5.94426
-66.685	-5.94428
-66.6849	-5.9443
-66.6849	-5.94431
-66.6848	-5.94432
-66.6848	-5.94434
-66.6848	-5.94435
-66.6847	-5.94437
-66.6847	-5.94438
-66.6847	-5.9444
-66.6846	-5.94441
-66.6846	-5.94443
-66.6845	-5.94444
-66.6845	-5.94446
-66.6844	-5.94447
-66.6844	-5.94449
-66.6844	-5.9445
-66.6843	-5.94452
-66.6843	-5.94453
-66.6843	-5.94455
-66.6842	-5.94456
-66.6842	-5.94458
-66.6841	-5.94459
-66.6841	-5.94461
-66.6841	-5.94462
-66.684	-5.94463
-66.684	-5.94465
-66.6839	-5.94466
-66.6839	-5.94468
-66.6839	-5.94469
-66.6838	-5.94471
-66.6838	-5.94472
-66.6837	-5.94474
-66.6837	-5.94475
-66.6837	-5.94477
-66.6836	-5.94478
-66.6836	-5.9448
-66.6835	-5.94481
-66.6835	-5.94483
-66.6835	-5.94484
-66.6834	-5.94486
-66.6834	-5.94487
-66.6834	-5.94489
-66.6833	-5.9449
-66.6833	-5.94492
-66.6832	-5.94493
-66.6832	-5.94494
-66.6831	-5.94496
-66.6831	-5.94498
-66.6831	-5.94499
-66.683	-5.945
-66.683	-5.94502
-66.683	-5.94503
-66.6829	-5.94505
-66.6829	-5.94506
-66.6828	-5.94508
-66.6828	-5.94509
-66.6827	-5.94511
-66.6827	-5.94512
-66.6827	-5.94514
-66.6826	-5.94515
-66.6826	-5.94517
-66.6826	-5.94518
-66.6825	-5.9452
-66.6825	-5.94521
-66.6824	-5.94523
-66.6824	-5.94524
-66.6824	-5.94526
-66.6823	-5.94527
-66.6823	-5.94529
-66.6822	-5.9453
-66.6822	-5.94531
-66.6822	-5.94533
-66.6821	-5.94534
-66.6821	-5.94536
-66.682	-5.94537
-66.682	-5.94539
-66.682	-5.9454
-66.6819	-5.94542
-66.6819	-5.94543
-66.6818	-5.94545
-66.6818	-5.94546
-66.6818	-5.94548
-66.6817	-5.94549
-66.6817	-5.94551
-66.6817	-5.94552
-66.6816	-5.94554
-66.6816	-5.94555
-66.6815	-5.94557
-66.6815	-5.94558
-66.6814	-5.9456
-66.6814	-5.94561
-66.6814	-5.94562
-66.6813	-5.94564
-66.6813	-5.94566
-66.6813	-5.94567
-66.6812	-5.94568
-66.6812	-5.9457
-66.6811	-5.94571
-66.6811	-5.94573
-66.681	-5.94574
-66.681	-5.94576
-66.681	-5.94577
-66.6809	-5.94579
-66.6809	-5.9458
-66.6809	-5.94582
-66.6808	-5.94583
-66.6808	-5.94585
-66.6807	-5.94586
-66.6807	-5.94588
-66.6807	-5.94589
-66.6806	-5.94591
-66.6806	-5.94592
-66.6805	-5.94594
-66.6805	-5.94595
-66.6805	-5.94597
-66.6804	-5.94598
-66.6804	-5.94599
-66.6803	-5.94601
-66.6803	-5.94602
-66.6803	-5.94604
-66.6802	-5.94605
-66.6802	-5.94607
-66.6801	-5.94608
-66.6801	-5.9461
-66.6801	-5.94611
-66.68	-5.94613
-66.68	-5.94614
-66.68	-5.94616
-66.6799	-5.94617
-66.6799	-5.94619
-66.6798	-5.9462
-66.6798	-5.94622
-66.6797	-5.94623
-66.6797	-5.94625
-66.6797	-5.94626
-66.6796	-5.94627
-66.6796	-5.94629
-66.6796	-5.9463
-66.6795	-5.94632
-66.6795	-5.94634
-66.6794	-5.94635
-66.6794	-5.94636
-66.6794	-5.94638
-66.6793	-5.94639
-66.6793	-5.94641
-66.6792	-5.94642
-66.6792	-5.94644
-66.6792	-5.94645
-66.6791	-5.94647
-66.6791	-5.94648
-66.679	-5.9465
-66.679	-5.94651
-66.679	-5.94653
-66.6789	-5.94654
-66.6789	-5.94656
-66.6788	-5.94657
-66.6788	-5.94659
-66.6788	-5.9466
-66.6787	-5.94662
-66.6787	-5.94663
-66.6786	-5.94665
-66.6786	-5.94666
-66.6786	-5.94667
-66.6785	-5.94669
-66.6785	-5.9467
-66.6784	-5.94672
-66.6784	-5.94673
-66.6784	-5.94675
-66.6783	-5.94676
-66.6783	-5.94678
-66.6783	-5.94679
-66.6782	-5.94681
-66.6782	-5.94682
-66.6781	-5.94684
-66.6781	-5.94685
-66.678	-5.94687
-66.678	-5.94688
-66.678	-5.9469
-66.6779	-5.94691
-66.6779	-5.94693
-66.6779	-5.94694
-66.6778	-5.94695
-66.6778	-5.94697
-66.6777	-5.94698
-66.6777	-5.947
-66.6777	-5.94701
-66.6776	-5.94703
-66.6776	-5.94704
-66.6775	-5.94706
-66.6775	-5.94707
-66.6775	-5.94709
-66.6774	-5.9471
-66.6774	-5.94712
-66.6773	-5.94713
-66.6773	-5.94715
-66.6773	-5.94716
-66.6772	-5.94718
-66.6772	-5.94719
-66.6771	-5.94721
-66.6771	-5.94722
-66.6771	-5.94724
-66.677	-5.94725
-66.677	-5.94727
-66.677	-5.94728
-66.6769	-5.9473
-66.6769	-5.94731
-66.6768	-5.94733
-66.6768	-5.94734
-66.6767	-5.94735
-66.6767	-5.94737
-66.6767	-5.94738
-66.6766	-5.9474
-66.6766	-5.94741
-66.6766	-5.94743
-66.6765	-5.94744
-66.6765	-5.94746
-66.6764	-5.94747
-66.6764	-5.94749
-66.6763	-5.9475
-66.6763	-5.94752
-66.6763	-5.94753
-66.6762	-5.94755
-66.6762	-5.94756
-66.6762	-5.94758
-66.6761	-5.94759
-66.6761	-5.94761
-66.676	-5.94762
-66.676	-5.94764
-66.676	-5.94765
-66.6759	-5.94766
-66.6759	-5.94768
-66.6758	-5.94769
-66.6758	-5.94771
-66.6758	-5.94772
-66.6757	-5.94774
-66.6757	-5.94775
-66.6756	-5.94777
-66.6756	-5.94778
-66.6756	-5.9478
-66.6755	-5.94781
-66.6755	-5.94783
-66.6754	-5.94784
-66.6754	-5.94786
-66.6754	-5.94787
-66.6753	-5.94789
-66.6753	-5.9479
-66.6753	-5.94792
-66.6752	-5.94793
-66.6752	-5.94794
-66.6751	-5.94796
-66.6751	-5.94797
-66.675	-5.94799
-66.675	-5.948
-66.675	-5.94802
-66.6749	-5.94803
-66.6749	-5.94805
-66.6749	-5.94806
-66.6748	-5.94808
-66.6748	-5.94809
-66.6747	-5.94811
-66.6747	-5.94812
-66.6746	-5.94814
-66.6746	-5.94815
-66.6746	-5.94817
-66.6745	-5.94818
-66.6745	-5.9482
-66.6745	-5.94821
-66.6744	-5.94823
-66.6744	-5.94824
-66.6743	-5.94826
-66.6743	-5.94827
-66.6743	-5.94829
-66.6742	-5.9483
-66.6742	-5.94832
-66.6741	-5.94833
-66.6741	-5.94834
-66.6741	-5.94836
-66.674	-5.94837
-66.674	-5.94839
-66.6739	-5.9484
-66.6739	-5.94842
-66.6739	-5.94843
-66.6738	-5.94845
-66.6738	-5.94846
-66.6737	-5.94848
-66.6737	-5.94849
-66.6737	-5.94851
-66.6736	-5.94852
-66.6736	-5.94854
-66.6736	-5.94855
-66.6735	-5.94857
-66.6735	-5.94858
-66.6734	-5.9486
-66.6734	-5.94861
-66.6733	-5.94862
-66.6733	-5.94864
-66.6733	-5.94865
-66.6732	-5.94867
-66.6732	-5.94868
-66.6732	-5.9487
-66.6731	-5.94871
-66.6731	-5.94873
-66.673	-5.94874
-66.673	-5.94876
-66.673	-5.94877
-66.6729	-5.94879
-66.6729	-5.9488
-66.6728	-5.94882
-66.6728	-5.94883
-66.6728	-5.94885
-66.6727	-5.94886
-66.6727	-5.94888
-66.6726	-5.94889
-66.6726	-5.94891
-66.6726	-5.94892
-66.6725	-5.94893
-66.6725	-5.94895
-66.6724	-5.94897
-66.6724	-5.94898
-66.6724	-5.94899
-66.6723	-5.94901
-66.6723	-5.94902
-66.6722	-5.94904
-66.6722	-5.94905
-66.6722	-5.94907
-66.6721	-5.94908
-66.6721	-5.9491
-66.672	-5.94911
-66.672	-5.94913
-66.672	-5.94914
-66.6719	-5.94916
-66.6719	-5.94917
-66.6719	-5.94919
-66.6718	-5.9492
-66.6718	-5.94922
-66.6717	-5.94923
-66.6717	-5.94925
-66.6716	-5.94926
-66.6716	-5.94928
-66.6716	-5.94929
-66.6715	-5.9493
-66.6715	-5.94932
-66.6714	-5.94933
-66.6714	-5.94935
-66.6714	-5.94936
-66.6713	-5.94938
-66.6713	-5.94939
-66.6713	-5.94941
-66.6712	-5.94942
-66.6712	-5.94944
-66.6711	-5.94945
-66.6711	-5.94947
-66.6711	-5.94948
-66.671	-5.9495
-66.671	-5.94951
-66.6709	-5.94953
-66.6709	-5.94954
-66.6709	-5.94956
-66.6708	-5.94957
-66.6708	-5.94958
-66.6707	-5.9496
-66.6707	-5.94961
-66.6707	-5.94963
-66.6706	-5.94964
-66.6706	-5.94966
-66.6705	-5.94967
-66.6705	-5.94969
-66.6705	-5.9497
-66.6704	-5.94972
-66.6704	-5.94973
-66.6703	-5.94975
-66.6703	-5.94976
-66.6703	-5.94978
-66.6702	-5.94979
-66.6702	-5.94981
-66.6702	-5.94982
-66.6701	-5.94984
-66.6701	-5.94985
-66.67	-5.94987
-66.67	-5.94988
-66.67	-5.94989
-66.6699	-5.94991
-66.6699	-5.94993
-66.6698	-5.94994
-66.6698	-5.94995
-66.6697	-5.94997
-66.6697	-5.94998
-66.6697	-5.95
-66.6696	-5.95001
-66.6696	-5.95003
-66.6696	-5.95004
-66.6695	-5.95006
-66.6695	-5.95007
-66.6694	-5.95009
-66.6694	-5.9501
-66.6694	-5.95012
-66.6693	-5.95013
-66.6693	-5.95015
-66.6692	-5.95016
-66.6692	-5.95018
-66.6692	-5.95019
-66.6691	-5.95021
-66.6691	-5.95022
-66.669	-5.95024
-66.669	-5.95025
-66.669	-5.95026
-66.6689	-5.95028
-66.6689	-5.95029
-66.6688	-5.95031
-66.6688	-5.95032
-66.6688	-5.95034
-66.6687	-5.95035
-66.6687	-5.95037
-66.6686	-5.95038
-66.6686	-5.9504
-66.6686	-5.95041
-66.6685	-5.95043
-66.6685	-5.95044
-66.6685	-5.95046
-66.6684	-5.95047
-66.6684	-5.95049
-66.6683	-5.9505
-66.6683	-5.95052
-66.6683	-5.95053
-66.6682	-5.95054
-66.6682	-5.95056
-66.6681	-5.95057
-66.6681	-5.95059
-66.668	-5.9506
-66.668	-5.95062
-66.668	-5.95063
-66.6679	-5.95065
-66.6679	-5.95066
-66.6679	-5.95068
-66.6678	-5.95069
-66.6678	-5.95071
-66.6677	-5.95072
-66.6677	-5.95074
-66.6677	-5.95075
-66.6676	-5.95077
-66.6676	-5.95078
-66.6675	-5.9508
-66.6675	-5.95081
-66.6675	-5.95083
-66.6674	-5.95084
-66.6674	-5.95085
-66.6673	-5.95087
-66.6673	-5.95088
-66.6673	-5.9509
-66.6672	-5.95091
-66.6672	-5.95093
-66.6671	-5.95094
-66.6671	-5.95096
-66.6671	-5.95097
-66.667	-5.95099
-66.667	-5.951
-66.6669	-5.95102
-66.6669	-5.95103
-66.6669	-5.95105
-66.6668	-5.95106
-66.6668	-5.95108
-66.6667	-5.95109
-66.6667	-5.95111
-66.6667	-5.95112
-66.6666	-5.95113
-66.6666	-5.95115
-66.6666	-5.95116
-66.6665	-5.95118
-66.6665	-5.95119
-66.6664	-5.95121
-66.6664	-5.95122
-66.6663	-5.95124
-66.6663	-5.95125
-66.6663	-5.95127
-66.6662	-5.95128
-66.6662	-5.9513
-66.6662	-5.95131
-66.6661	-5.95133
-66.6661	-5.95134
-66.666	-5.95136
-66.666	-5.95137
-66.6659	-5.95139
-66.6659	-5.9514
-66.6659	-5.95142
-66.6658	-5.95143
-66.6658	-5.95144
-66.6658	-5.95146
-66.6657	-5.95148
-66.6657	-5.95149
-66.6656	-5.95151
-66.6656	-5.95152
-66.6656	-5.95153
-66.6655	-5.95155
-66.6655	-5.95156
-66.6654	-5.95158
-66.6654	-5.95159
-66.6654	-5.95161
-66.6653	-5.95162
-66.6653	-5.95164
-66.6652	-5.95165
-66.6652	-5.95167
-66.6652	-5.95168
-66.6651	-5.9517
-66.6651	-5.95171
-66.665	-5.95173
-66.665	-5.95174
-66.665	-5.95176
-66.6649	-5.95177
-66.6649	-5.95179
-66.6649	-5.9518
-66.6648	-5.95181
-66.6648	-5.95183
-66.6647	-5.95184
-66.6647	-5.95186
-66.6646	-5.95187
-66.6646	-5.95189
-66.6646	-5.9519
-66.6645	-5.95192
-66.6645	-5.95193
-66.6645	-5.95195
-66.6644	-5.95196
-66.6644	-5.95198
-66.6643	-5.95199
-66.6643	-5.95201
-66.6642	-5.95202
-66.6642	-5.95204
-66.6642	-5.95205
-66.6641	-5.95207
-66.6641	-5.95208
-66.6641	-5.95209
-66.664	-5.95211
-66.664	-5.95212
-66.6639	-5.95214
-66.6639	-5.95215
-66.6639	-5.95217
-66.6638	-5.95218
-66.6638	-5.9522
-66.6637	-5.95221
-66.6637	-5.95223
-66.6637	-5.95224
-66.6636	-5.95226
-66.6636	-5.95227
-66.6635	-5.95229
-66.6635	-5.9523
-66.6635	-5.95232
-66.6634	-5.95233
-66.6634	-5.95235
-66.6633	-5.95236
-66.6633	-5.95237
-66.6633	-5.95239
-66.6632	-5.9524
-66.6632	-5.95242
-66.6632	-5.95244
-66.6631	-5.95245
-66.6631	-5.95246
-66.663	-5.95248
-66.663	-5.95249
-66.6629	-5.95251
-66.6629	-5.95252
-66.6629	-5.95254
-66.6628	-5.95255
-66.6628	-5.95257
-66.6628	-5.95258
-66.6627	-5.9526
-66.6627	-5.95261
-66.6626	-5.95263
-66.6626	-5.95264
-66.6625	-5.95266
-66.6625	-5.95267
-66.6625	-5.95268
-66.6624	-5.9527
-66.6624	-5.95272
-66.6624	-5.95273
-66.6623	-5.95274
-66.6623	-5.95276
-66.6622	-5.95277
-66.6622	-5.95279
-66.6622	-5.9528
-66.6621	-5.95282
-66.6621	-5.95283
-66.662	-5.95285
-66.662	-5.95286
-66.662	-5.95288
-66.6619	-5.95289
-66.6619	-5.95291
-66.6618	-5.95292
-66.6618	-5.95294
-66.6618	-5.95295
-66.6617	-5.95297
-66.6617	-5.95298
-66.6616	-5.95299
-66.6616	-5.95301
-66.6616	-5.95303
-66.6615	-5.95304
-66.6615	-5.95305
-66.6614	-5.95307
-66.6614	-5.95308
-66.6614	-5.9531
-66.6613	-5.95311
-66.6613	-5.95313
-66.6612	-5.95314
-66.6612	-5.95316
-66.6612	-5.95317
-66.6611	-5.95319
-66.6611	-5.9532
-66.6611	-5.95322
-66.661	-5.95323
-66.661	-5.95325
-66.6609	-5.95326
-66.6609	-5.95328
-66.6608	-5.95329
-66.6608	-5.95331
-66.6608	-5.95332
-66.6607	-5.95334
-66.6607	-5.95335
-66.6607	-5.95336
-66.6606	-5.95338
-66.6606	-5.95339
-66.6605	-5.95341
-66.6605	-5.95342
-66.6604	-5.95344
-66.6604	-5.95345
-66.6604	-5.95347
-66.6603	-5.95348
-66.6603	-5.9535
-66.6603	-5.95351
-66.6602	-5.95353
-66.6602	-5.95354
-66.6601	-5.95356
-66.6601	-5.95357
-66.6601	-5.95359
-66.66	-5.9536
-66.66	-5.95362
-66.6599	-5.95363
-66.6599	-5.95364
-66.6599	-5.95366
-66.6598	-5.95367
-66.6598	-5.95369
-66.6597	-5.9537
-66.6597	-5.95372
-66.6597	-5.95373
-66.6596	-5.95375
-66.6596	-5.95376
-66.6595	-5.95378
-66.6595	-5.95379
-66.6595	-5.95381
-66.6594	-5.95382
-66.6594	-5.95384
-66.6594	-5.95385
-66.6593	-5.95387
-66.6593	-5.95388
-66.6592	-5.9539
-66.6592	-5.95391
-66.6591	-5.95392
-66.6591	-5.95394
-66.6591	-5.95395
-66.659	-5.95397
-66.659	-5.95398
-66.659	-5.954
-66.6589	-5.95401
-66.6589	-5.95403
-66.6588	-5.95404
-66.6588	-5.95406
-66.6587	-5.95407
-66.6587	-5.95409
-66.6587	-5.9541
-66.6586	-5.95412
-66.6586	-5.95413
-66.6586	-5.95415
-66.6585	-5.95416
-66.6585	-5.95418
-66.6584	-5.95419
-66.6584	-5.9542
-66.6584	-5.95422
-66.6583	-5.95423
-66.6583	-5.95425
-66.6582	-5.95426
-66.6582	-5.95428
-66.6582	-5.95429
-66.6581	-5.95431
-66.6581	-5.95432
-66.658	-5.95434
-66.658	-5.95435
-66.658	-5.95437
-66.6579	-5.95438
-66.6579	-5.9544
-66.6578	-5.95441
-66.6578	-5.95443
-66.6578	-5.95444
-66.6577	-5.95446
-66.6577	-5.95447
-66.6576	-5.95449
-66.6576	-5.9545
-66.6576	-5.95451
-66.6575	-5.95453
-66.6575	-5.95455
-66.6574	-5.95456
-66.6574	-5.95457
-66.6574	-5.95459
-66.6573	-5.9546
-66.6573	-5.95462
-66.6573	-5.95463
-66.6572	-5.95465
-66.6572	-5.95466
-66.6571	-5.95468
-66.6571	-5.95469
-66.657	-5.95471
-66.657	-5.95472
-66.657	-5.95474
-66.6569	-5.95475
-66.6569	-5.95477
-66.6569	-5.95478
-66.6568	-5.9548
-66.6568	-5.95481
-66.6567	-5.95482
-66.6567	-5.95484
-66.6566	-5.95486
-66.6566	-5.95487
-66.6566	-5.95488
-66.6565	-5.9549
-66.6565	-5.95491
-66.6565	-5.95493
-66.6564	-5.95494
-66.6564	-5.95496
-66.6563	-5.95497
-66.6563	-5.95499
-66.6563	-5.955
-66.6562	-5.95502
-66.6562	-5.95503
-66.6561	-5.95505
-66.6561	-5.95506
-66.6561	-5.95508
-66.656	-5.95509
-66.656	-5.9551
-66.6559	-5.95512
-66.6559	-5.95514
-66.6559	-5.95515
-66.6558	-5.95516
-66.6558	-5.95518
-66.6557	-5.95519
-66.6557	-5.95521
-66.6557	-5.95522
-66.6556	-5.95524
-66.6556	-5.95525
-66.6555	-5.95527
-66.6555	-5.95528
-66.6555	-5.9553
-66.6554	-5.95531
-66.6554	-5.95533
-66.6553	-5.95534
-66.6553	-5.95536
-66.6553	-5.95537
-66.6552	-5.95539
-66.6552	-5.9554
-66.6552	-5.95542
-66.6551	-5.95543
-66.6551	-5.95545
-66.655	-5.95546
-66.655	-5.95547
-66.6549	-5.95549
-66.6549	-5.9555
-66.6549	-5.95552
-66.6548	-5.95553
-66.6548	-5.95555
-66.6548	-5.95556
-66.6547	-5.95558
-66.6547	-5.95559
-66.6546	-5.95561
-66.6546	-5.95562
-66.6546	-5.95564
-66.6545	-5.95565
-66.6545	-5.95567
-66.6544	-5.95568
-66.6544	-5.9557
-66.6544	-5.95571
-66.6543	-5.95573
-66.6543	-5.95574
-66.6542	-5.95575
-66.6542	-5.95577
-66.6542	-5.95578
-66.6541	-5.9558
-66.6541	-5.95581
-66.654	-5.95583
-66.654	-5.95584
-66.654	-5.95586
-66.6539	-5.95587
-66.6539	-5.95589
-66.6538	-5.9559
-66.6538	-5.95592
-66.6538	-5.95593
-66.6537	-5.95595
-66.6537	-5.95596
-66.6536	-5.95598
-66.6536	-5.95599
-66.6536	-5.95601
-66.6535	-5.95602
-66.6535	-5.95603
-66.6535	-5.95605
-66.6534	-5.95606
-66.6534	-5.95608
-66.6533	-5.95609
-66.6533	-5.95611
-66.6532	-5.95612
-66.6532	-5.95614
-66.6532	-5.95615
-66.6531	-5.95617
-66.6531	-5.95618
-66.653	-5.9562
-66.653	-5.95621
-66.653	-5.95623
-66.6529	-5.95624
-66.6529	-5.95626
-66.6529	-5.95627
-66.6528	-5.95629
-66.6528	-5.9563
-66.6527	-5.95632
-66.6527	-5.95633
-66.6526	-5.95634
-66.6526	-5.95636
-66.6526	-5.95637
-66.6525	-5.95639
-66.6525	-5.9564
-66.6525	-5.95642
-66.6524	-5.95643
-66.6524	-5.95645
-66.6523	-5.95646
-66.6523	-5.95648
-66.6523	-5.95649
-66.6522	-5.95651
-66.6522	-5.95652
-66.6521	-5.95654
-66.6521	-5.95655
-66.6521	-5.95657
-66.652	-5.95658
-66.652	-5.9566
-66.6519	-5.95661
-66.6519	-5.95662
-66.6519	-5.95664
-66.6518	-5.95665
-66.6518	-5.95667
-66.6517	-5.95668
-66.6517	-5.9567
-66.6517	-5.95671
-66.6516	-5.95673
-66.6516	-5.95674
-66.6515	-5.95676
-66.6515	-5.95677
-66.6515	-5.95679
-66.6514	-5.9568
-66.6514	-5.95682
-66.6513	-5.95683
-66.6513	-5.95685
-66.6513	-5.95686
-66.6512	-5.95688
-66.6512	-5.95689
-66.6512	-5.9569
-66.6511	-5.95692
-66.6511	-5.95693
-66.651	-5.95695
-66.651	-5.95696
-66.6509	-5.95698
-66.6509	-5.95699
-66.6509	-5.95701
-66.6508	-5.95702
-66.6508	-5.95704
-66.6508	-5.95705
-66.6507	-5.95707
-66.6507	-5.95708
-66.6506	-5.9571
-66.6506	-5.95711
-66.6505	-5.95713
-66.6505	-5.95714
-66.6505	-5.95716
-66.6504	-5.95717
-66.6504	-5.95718
-66.6504	-5.9572
-66.6503	-5.95721
-66.6503	-5.95723
-66.6502	-5.95724
-66.6502	-5.95726
-66.6502	-5.95727
-66.6501	-5.95729
-66.6501	-5.9573
-66.65	-5.95732
-66.65	-5.95733
-66.65	-5.95735
-66.6499	-5.95736
-66.6499	-5.95738
-66.6498	-5.95739
-66.6498	-5.95741
-66.6498	-5.95742
-66.6497	-5.95744
-66.6497	-5.95745
-66.6496	-5.95747
-66.6496	-5.95748
-66.6496	-5.95749
-66.6495	-5.95751
-66.6495	-5.95752
-66.6494	-5.95754
-66.6494	-5.95755
-66.6494	-5.95757
-66.6493	-5.95758
-66.6493	-5.9576
-66.6492	-5.95761
-66.6492	-5.95763
-66.6492	-5.95764
-66.6491	-5.95766
-66.6491	-5.95767
-66.6491	-5.95769
-66.649	-5.9577
-66.649	-5.95772
-66.6489	-5.95773
-66.6489	-5.95775
-66.6488	-5.95776
-66.6488	-5.95777
-66.6488	-5.95779
-66.6487	-5.9578
-66.6487	-5.95782
-66.6487	-5.95783
-66.6486	-5.95785
-66.6486	-5.95786
-66.6485	-5.95788
-66.6485	-5.95789
-66.6484	-5.95791
-66.6484	-5.95792
-66.6484	-5.95794
-66.6483	-5.95795
-66.6483	-5.95797
-66.6483	-5.95798
-66.6482	-5.958
-66.6482	-5.95801
-66.6481	-5.95803
-66.6481	-5.95804
-66.6481	-5.95805
-66.648	-5.95807
-66.648	-5.95808
-66.6479	-5.9581
-66.6479	-5.95811
-66.6479	-5.95813
-66.6478	-5.95814
-66.6478	-5.95816
-66.6477	-5.95817
-66.6477	-5.95819
-66.6477	-5.9582
-66.6476	-5.95822
-66.6476	-5.95823
-66.6475	-5.95825
-66.6475	-5.95826
-66.6475	-5.95828
-66.6474	-5.95829
-66.6474	-5.95831
-66.6473	-5.95832
-66.6473	-5.95833
-66.6473	-5.95835
-66.6472	-5.95836
-66.6472	-5.95838
-66.6471	-5.95839
-66.6471	-5.95841
-66.6471	-5.95842
-66.647	-5.95844
-66.647	-5.95845
-66.647	-5.95847
-66.6469	-5.95848
-66.6469	-5.9585
-66.6468	-5.95851
-66.6468	-5.95853
-66.6467	-5.95854
-66.6467	-5.95856
-66.6467	-5.95857
-66.6466	-5.95859
-66.6466	-5.9586
-66.6466	-5.95861
-66.6465	-5.95863
-66.6465	-5.95864
-66.6464	-5.95866
-66.6464	-5.95867
-66.6463	-5.95869
-66.6463	-5.9587
-66.6463	-5.95872
-66.6462	-5.95873
-66.6462	-5.95875
-66.6462	-5.95876
-66.6461	-5.95878
-66.6461	-5.95879
-66.646	-5.95881
-66.646	-5.95882
-66.646	-5.95884
-66.6459	-5.95885
-66.6459	-5.95887
-66.6458	-5.95888
-66.6458	-5.9589
-66.6458	-5.95891
-66.6457	-5.95892
-66.6457	-5.95894
-66.6456	-5.95895
-66.6456	-5.95897
-66.6456	-5.95898
-66.6455	-5.959
-66.6455	-5.95901
-66.6454	-5.95903
-66.6454	-5.95904
-66.6454	-5.95906
-66.6453	-5.95907
-66.6453	-5.95909
-66.6452	-5.9591
-66.6452	-5.95912
-66.6452	-5.95913
-66.6451	-5.95915
-66.6451	-5.95916
-66.645	-5.95918
-66.645	-5.95919
-66.645	-5.9592
-66.6449	-5.95922
-66.6449	-5.95923
-66.6449	-5.95925
-66.6448	-5.95926
-66.6448	-5.95928
-66.6447	-5.95929
-66.6447	-5.95931
-66.6446	-5.95932
-66.6446	-5.95934
-66.6446	-5.95935
-66.6445	-5.95937
-66.6445	-5.95938
-66.6445	-5.9594
-66.6444	-5.95941
-66.6444	-5.95943
-66.6443	-5.95944
-66.6443	-5.95946
-66.6442	-5.95947
-66.6442	-5.95948
-66.6442	-5.9595
-66.6441	-5.95951
-66.6441	-5.95953
-66.644	-5.95954
-66.644	-5.95956
-66.644	-5.95957
-66.6439	-5.95959
-66.6439	-5.9596
-66.6439	-5.95962
-66.6438	-5.95963
-66.6438	-5.95965
-66.6437	-5.95966
-66.6437	-5.95968
-66.6437	-5.95969
-66.6436	-5.95971
-66.6436	-5.95972
-66.6435	-5.95974
-66.6435	-5.95975
-66.6435	-5.95976
-66.6434	-5.95978
-66.6434	-5.95979
-66.6433	-5.95981
-66.6433	-5.95982
-66.6433	-5.95984
-66.6432	-5.95985
-66.6432	-5.95987
-66.6431	-5.95988
-66.6431	-5.9599
-66.6431	-5.95991
-66.643	-5.95993
-66.643	-5.95994
-66.6429	-5.95996
-66.6429	-5.95997
-66.6429	-5.95999
-66.6428	-5.96
-66.6428	-5.96002
-66.6428	-5.96003
-66.6427	-5.96005
-66.6427	-5.96006
-66.6426	-5.96007
-66.6426	-5.96009
-66.6425	-5.9601
-66.6425	-5.96012
-66.6425	-5.96013
-66.6424	-5.96015
-66.6424	-5.96016
-66.6423	-5.96018
-66.6423	-5.96019
-66.6423	-5.96021
-66.6422	-5.96022
-66.6422	-5.96024
-66.6422	-5.96025
-66.6421	-5.96027
-66.6421	-5.96028
-66.642	-5.9603
-66.642	-5.96031
-66.6419	-5.96033
-66.6419	-5.96034
-66.6419	-5.96035
-66.6418	-5.96037
-66.6418	-5.96038
-66.6418	-5.9604
-66.6417	-5.96041
-66.6417	-5.96043
-66.6416	-5.96044
-66.6416	-5.96046
-66.6416	-5.96047
-66.6415	-5.96049
-66.6415	-5.9605
-66.6414	-5.96052
-66.6414	-5.96053
-66.6414	-5.96055
-66.6413	-5.96056
-66.6413	-5.96058
-66.6412	-5.96059
-66.6412	-5.96061
-66.6412	-5.96062
-66.6411	-5.96063
-66.6411	-5.96065
-66.641	-5.96066
-66.641	-5.96068
-66.641	-5.96069
-66.6409	-5.96071
[truncated: 63,536 more rows]
