# Supplementary material for: Analysis of Chaotic Resonance in Izhikevich Neuron Model
Source: PLoS One. 2015 Sep 30;10(9):e0138919. doi: 10.1371/journal.pone.0138919 (PMC4589341; doi:10.1371/journal.pone.0138919)
Supplement: S2 Data — (ZIP) [file pone.0138919.s002.zip › S2/Fig2.xls]

## Sheet: (a)
t	v	u
5000	-55.3361	-114.974
5000.1	-55.1576	-114.886
5000.2	-54.9778	-114.791
5000.3	-54.7967	-114.692
5000.4	-54.6147	-114.588
5000.5	-54.4319	-114.478
5000.6	-54.2484	-114.363
5000.7	-54.0646	-114.243
5000.8	-53.8806	-114.118
5000.9	-53.6967	-113.989
5001	-53.5129	-113.855
5001.1	-53.3296	-113.716
5001.2	-53.1471	-113.572
5001.3	-52.9654	-113.425
5001.4	-52.7849	-113.273
5001.5	-52.6059	-113.117
5001.6	-52.4286	-112.957
5001.7	-52.2532	-112.793
5001.8	-52.0801	-112.625
5001.9	-51.9097	-112.454
5002	-51.7422	-112.28
5002.1	-51.578	-112.102
5002.2	-51.4175	-111.922
5002.3	-51.2611	-111.739
5002.4	-51.1093	-111.553
5002.5	-50.9626	-111.366
5002.6	-50.8215	-111.176
5002.7	-50.6865	-110.984
5002.8	-50.5583	-110.792
5002.9	-50.4376	-110.598
5003	-50.3251	-110.403
5003.1	-50.2215	-110.208
5003.2	-50.1277	-110.012
5003.3	-50.0448	-109.817
5003.4	-49.9735	-109.623
5003.5	-49.9152	-109.431
5003.6	-49.8708	-109.24
5003.7	-49.8417	-109.051
5003.8	-49.8292	-108.865
5003.9	-49.8348	-108.683
5004	-49.8599	-108.505
5004.1	-49.9062	-108.332
5004.2	-49.9753	-108.164
5004.3	-50.069	-108.003
5004.4	-50.189	-107.85
5004.5	-50.3371	-107.705
5004.6	-50.5151	-107.569
5004.7	-50.7248	-107.444
5004.8	-50.9677	-107.33
5004.9	-51.2453	-107.228
5005	-51.5591	-107.141
5005.1	-51.9099	-107.068
5005.2	-52.2985	-107.011
5005.3	-52.7251	-106.972
5005.4	-53.1896	-106.951
5005.5	-53.6912	-106.949
5005.6	-54.2285	-106.968
5005.7	-54.7994	-107.009
5005.8	-55.4013	-107.072
5005.9	-56.0306	-107.158
5006	-56.6833	-107.268
5006.1	-57.3546	-107.402
5006.2	-58.0392	-107.561
5006.3	-58.7313	-107.743
5006.4	-59.4249	-107.949
5006.5	-60.1137	-108.179
5006.6	-60.7915	-108.431
5006.7	-61.4521	-108.705
5006.8	-62.0899	-108.998
5006.9	-62.6994	-109.311
5007	-63.2758	-109.641
5007.1	-63.815	-109.987
5007.2	-64.3135	-110.347
5007.3	-64.7686	-110.718
5007.4	-65.1783	-111.099
5007.5	-65.5412	-111.487
5007.6	-65.8567	-111.882
5007.7	-66.1248	-112.28
5007.8	-66.3458	-112.68
5007.9	-66.5208	-113.08
5008	-66.651	-113.478
5008.1	-66.738	-113.872
5008.2	-66.7835	-114.261
5008.3	-66.7896	-114.644
5008.4	-66.7582	-115.018
5008.5	-66.6916	-115.383
5008.6	-66.5917	-115.738
5008.7	-66.4607	-116.081
5008.8	-66.3007	-116.411
5008.9	-66.1135	-116.728
5009	-65.9012	-117.031
5009.1	-65.6654	-117.319
5009.2	-65.4078	-117.591
5009.3	-65.13	-117.848
5009.4	-64.8334	-118.088
5009.5	-64.5193	-118.311
5009.6	-64.189	-118.517
5009.7	-63.8435	-118.705
5009.8	-63.4838	-118.876
5009.9	-63.1108	-119.029
5010	-62.7253	-119.164
5010.1	-62.3279	-119.28
5010.2	-61.9192	-119.379
5010.3	-61.4997	-119.459
5010.4	-61.0696	-119.52
5010.5	-60.6293	-119.563
5010.6	-60.179	-119.588
5010.7	-59.7186	-119.594
5010.8	-59.2482	-119.582
5010.9	-58.7676	-119.551
5011	-58.2766	-119.501
5011.1	-57.7746	-119.433
5011.2	-57.2612	-119.346
5011.3	-56.7356	-119.24
5011.4	-56.1971	-119.115
5011.5	-55.6444	-118.971
5011.6	-55.0764	-118.808
5011.7	-54.4915	-118.625
5011.8	-53.8877	-118.422
5011.9	-53.263	-118.199
5012	-52.6145	-117.955
5012.1	-51.9391	-117.689
5012.2	-51.2329	-117.402
5012.3	-50.4914	-117.092
5012.4	-49.7089	-116.757
5012.5	-48.8785	-116.398
5012.6	-47.9919	-116.011
5012.7	-47.0386	-115.596
5012.8	-46.0055	-115.149
5012.9	-44.8759	-114.669
5013	-43.6287	-114.151
5013.1	-42.2361	-113.592
5013.2	-40.6613	-112.985
5013.3	-38.8545	-112.323
5013.4	-36.7469	-111.596
5013.5	-34.2405	-110.794
5013.6	-31.1913	-109.897
5013.7	-27.3784	-108.884
5013.8	-22.4465	-107.718
5013.9	-15.7851	-106.349
5014	-6.25114	-104.691
5014.1	8.56898	-102.595
5014.2	30	-100.218
5014.3	-55.7315	-116.129
5014.4	-55.4577	-116.031
5014.5	-55.1785	-115.924
5014.6	-54.894	-115.809
5014.7	-54.604	-115.684
5014.8	-54.3084	-115.55
5014.9	-54.0072	-115.406
5015	-53.7001	-115.254
5015.1	-53.3868	-115.092
5015.2	-53.0671	-114.921
5015.3	-52.7406	-114.741
5015.4	-52.4069	-114.551
5015.5	-52.0653	-114.351
5015.6	-51.7154	-114.142
5015.7	-51.3563	-113.923
5015.8	-50.9871	-113.693
5015.9	-50.6068	-113.454
5016	-50.2143	-113.204
5016.1	-49.8081	-112.943
5016.2	-49.3865	-112.67
5016.3	-48.9476	-112.387
5016.4	-48.489	-112.091
5016.5	-48.008	-111.782
5016.6	-47.5013	-111.46
5016.7	-46.9649	-111.123
5016.8	-46.3942	-110.772
5016.9	-45.7833	-110.404
5017	-45.1253	-110.018
5017.1	-44.4116	-109.612
5017.2	-43.6314	-109.185
5017.3	-42.7713	-108.734
5017.4	-41.8144	-108.257
5017.5	-40.7386	-107.748
5017.6	-39.5154	-107.204
5017.7	-38.1069	-106.619
5017.8	-36.4615	-105.985
5017.9	-34.5079	-105.293
5018	-32.144	-104.529
5018.1	-29.2193	-103.676
5018.2	-25.5025	-102.71
5018.3	-20.6184	-101.594
5018.4	-13.9181	-100.273
5018.5	-4.17403	-98.658
5018.6	11.2463	-96.5892
5018.7	30	-94.5819
5018.8	-56.3039	-110.616
5018.9	-56.6192	-110.662
5019	-56.9444	-110.719
5019.1	-57.2779	-110.789
5019.2	-57.6179	-110.87
5019.3	-57.9626	-110.963
5019.4	-58.3099	-111.068
5019.5	-58.6578	-111.185
5019.6	-59.0041	-111.313
5019.7	-59.3466	-111.453
5019.8	-59.6833	-111.603
5019.9	-60.0119	-111.763
5020	-60.3304	-111.933
5020.1	-60.637	-112.112
5020.2	-60.9297	-112.299
5020.3	-61.2068	-112.494
5020.4	-61.467	-112.696
5020.5	-61.7087	-112.903
5020.6	-61.9309	-113.116
5020.7	-62.1326	-113.333
5020.8	-62.313	-113.553
5020.9	-62.4715	-113.776
5021	-62.6078	-113.999
5021.1	-62.7215	-114.224
5021.2	-62.8126	-114.448
5021.3	-62.8812	-114.671
5021.4	-62.9274	-114.891
5021.5	-62.9516	-115.109
5021.6	-62.9541	-115.323
5021.7	-62.9355	-115.532
5021.8	-62.8964	-115.736
5021.9	-62.8373	-115.934
5022	-62.7589	-116.126
5022.1	-62.6618	-116.31
5022.2	-62.547	-116.486
5022.3	-62.4149	-116.654
5022.4	-62.2664	-116.813
5022.5	-62.1021	-116.962
5022.6	-61.9228	-117.102
5022.7	-61.7292	-117.232
5022.8	-61.5219	-117.351
5022.9	-61.3015	-117.46
5023	-61.0687	-117.557
5023.1	-60.8239	-117.643
5023.2	-60.5678	-117.717
5023.3	-60.3008	-117.779
5023.4	-60.0234	-117.83
5023.5	-59.7359	-117.868
5023.6	-59.4387	-117.894
5023.7	-59.1322	-117.907
5023.8	-58.8166	-117.908
5023.9	-58.4921	-117.896
5024	-58.1589	-117.872
5024.1	-57.817	-117.834
5024.2	-57.4666	-117.784
5024.3	-57.1076	-117.72
5024.4	-56.7399	-117.643
5024.5	-56.3634	-117.554
5024.6	-55.9778	-117.45
5024.7	-55.5829	-117.334
5024.8	-55.1782	-117.204
5024.9	-54.7631	-117.06
5025	-54.3371	-116.902
5025.1	-53.8993	-116.731
5025.2	-53.4488	-116.545
5025.3	-52.9846	-116.345
5025.4	-52.5051	-116.13
5025.5	-52.0088	-115.9
5025.6	-51.4939	-115.654
5025.7	-50.9581	-115.393
5025.8	-50.3987	-115.115
5025.9	-49.8124	-114.82
5026	-49.1955	-114.507
5026.1	-48.5432	-114.175
5026.2	-47.8501	-113.823
5026.3	-47.1092	-113.45
5026.4	-46.312	-113.053
5026.5	-45.4483	-112.632
5026.6	-44.5047	-112.183
5026.7	-43.4648	-111.704
5026.8	-42.3072	-111.191
5026.9	-41.0042	-110.639
5027	-39.5188	-110.043
5027.1	-37.8011	-109.396
5027.2	-35.7823	-108.688
5027.3	-33.3638	-107.906
5027.4	-30.4014	-107.034
5027.5	-26.6733	-106.048
5027.6	-21.8231	-104.912
5027.7	-15.2375	-103.575
5027.8	-5.76822	-101.952
5027.9	9.01225	-99.8922
5028	30	-97.5902
5028.1	-55.9985	-113.559
5028.2	-56.0001	-113.528
5028.3	-56.005	-113.498
5028.4	-56.0132	-113.468
5028.5	-56.0247	-113.44
5028.6	-56.0398	-113.413
5028.7	-56.0583	-113.387
5028.8	-56.0805	-113.362
5028.9	-56.1062	-113.339
5029	-56.1357	-113.317
5029.1	-56.1688	-113.297
5029.2	-56.2056	-113.279
5029.3	-56.2461	-113.262
5029.4	-56.2903	-113.248
5029.5	-56.3381	-113.236
5029.6	-56.3894	-113.226
5029.7	-56.4442	-113.218
5029.8	-56.5024	-113.212
5029.9	-56.5639	-113.209
5030	-56.6286	-113.209
5030.1	-56.6963	-113.211
5030.2	-56.7668	-113.216
5030.3	-56.84	-113.224
5030.4	-56.9156	-113.235
5030.5	-56.9935	-113.248
5030.6	-57.0733	-113.264
5030.7	-57.1549	-113.283
5030.8	-57.238	-113.305
5030.9	-57.3223	-113.33
5031	-57.4074	-113.358
5031.1	-57.4931	-113.388
5031.2	-57.5791	-113.422
5031.3	-57.6649	-113.458
5031.4	-57.7504	-113.497
5031.5	-57.835	-113.538
5031.6	-57.9186	-113.582
5031.7	-58.0006	-113.628
5031.8	-58.0809	-113.677
5031.9	-58.1589	-113.728
5032	-58.2345	-113.78
5032.1	-58.3072	-113.835
5032.2	-58.3768	-113.891
5032.3	-58.4428	-113.949
5032.4	-58.5051	-114.009
5032.5	-58.5633	-114.069
5032.6	-58.6171	-114.131
5032.7	-58.6664	-114.193
5032.8	-58.7108	-114.257
5032.9	-58.7501	-114.32
5033	-58.7842	-114.384
5033.1	-58.8129	-114.447
5033.2	-58.8359	-114.511
5033.3	-58.8533	-114.574
5033.4	-58.8648	-114.636
5033.5	-58.8703	-114.697
5033.6	-58.8699	-114.758
5033.7	-58.8634	-114.817
5033.8	-58.8508	-114.874
5033.9	-58.832	-114.93
5034	-58.8072	-114.983
5034.1	-58.7763	-115.035
5034.2	-58.7393	-115.084
5034.3	-58.6964	-115.131
5034.4	-58.6475	-115.174
5034.5	-58.5928	-115.215
5034.6	-58.5324	-115.253
5034.7	-58.4663	-115.288
5034.8	-58.3947	-115.319
5034.9	-58.3177	-115.346
5035	-58.2355	-115.37
5035.1	-58.1482	-115.39
5035.2	-58.056	-115.407
5035.3	-57.959	-115.419
5035.4	-57.8573	-115.427
5035.5	-57.7513	-115.43
5035.6	-57.641	-115.429
5035.7	-57.5266	-115.424
5035.8	-57.4083	-115.415
5035.9	-57.2863	-115.4
5036	-57.1609	-115.381
5036.1	-57.0321	-115.358
5036.2	-56.9002	-115.33
5036.3	-56.7653	-115.297
5036.4	-56.6278	-115.259
5036.5	-56.4877	-115.217
5036.6	-56.3454	-115.169
5036.7	-56.2009	-115.117
5036.8	-56.0545	-115.061
5036.9	-55.9065	-114.999
5037	-55.7569	-114.933
5037.1	-55.6061	-114.863
5037.2	-55.4543	-114.787
5037.3	-55.3016	-114.707
5037.4	-55.1483	-114.623
5037.5	-54.9947	-114.534
5037.6	-54.8409	-114.441
5037.7	-54.6872	-114.344
5037.8	-54.5338	-114.243
5037.9	-54.3811	-114.137
5038	-54.2292	-114.028
5038.1	-54.0784	-113.914
5038.2	-53.929	-113.797
5038.3	-53.7813	-113.677
5038.4	-53.6356	-113.553
5038.5	-53.4922	-113.426
5038.6	-53.3515	-113.295
5038.7	-53.2137	-113.162
5038.8	-53.0793	-113.026
5038.9	-52.9486	-112.887
5039	-52.8221	-112.746
5039.1	-52.7002	-112.603
5039.2	-52.5833	-112.458
5039.3	-52.472	-112.312
5039.4	-52.3667	-112.164
5039.5	-52.2679	-112.015
5039.6	-52.1764	-111.865
5039.7	-52.0926	-111.714
5039.8	-52.0172	-111.564
5039.9	-51.951	-111.413
5040	-51.8946	-111.263
5040.1	-51.8488	-111.114
5040.2	-51.8144	-110.967
5040.3	-51.7922	-110.821
5040.4	-51.7832	-110.678
5040.5	-51.7882	-110.537
5040.6	-51.8083	-110.399
5040.7	-51.8442	-110.266
5040.8	-51.8971	-110.136
5040.9	-51.9679	-110.012
5041	-52.0576	-109.894
5041.1	-52.1671	-109.781
5041.2	-52.2975	-109.676
5041.3	-52.4495	-109.578
5041.4	-52.624	-109.489
5041.5	-52.8216	-109.409
5041.6	-53.043	-109.339
5041.7	-53.2886	-109.279
5041.8	-53.5585	-109.231
5041.9	-53.8528	-109.195
5042	-54.1712	-109.171
5042.1	-54.5133	-109.162
5042.2	-54.8782	-109.166
5042.3	-55.2649	-109.186
5042.4	-55.6718	-109.22
5042.5	-56.0972	-109.271
5042.6	-56.539	-109.337
5042.7	-56.9946	-109.42
5042.8	-57.4615	-109.52
5042.9	-57.9365	-109.636
5043	-58.4165	-109.769
5043.1	-58.898	-109.919
5043.2	-59.3777	-110.084
5043.3	-59.852	-110.266
5043.4	-60.3174	-110.462
5043.5	-60.7704	-110.672
5043.6	-61.2079	-110.896
5043.7	-61.6269	-111.133
5043.8	-62.0244	-111.381
5043.9	-62.3981	-111.639
5044	-62.7459	-111.907
5044.1	-63.0658	-112.182
5044.2	-63.3565	-112.464
5044.3	-63.6168	-112.752
5044.4	-63.846	-113.043
5044.5	-64.0436	-113.337
5044.6	-64.2095	-113.633
5044.7	-64.3438	-113.928
5044.8	-64.4469	-114.222
5044.9	-64.5192	-114.515
5045	-64.5616	-114.803
5045.1	-64.5749	-115.087
5045.2	-64.5601	-115.365
5045.3	-64.5183	-115.637
5045.4	-64.4505	-115.901
5045.5	-64.358	-116.157
5045.6	-64.242	-116.403
5045.7	-64.1035	-116.64
5045.8	-63.9439	-116.866
5045.9	-63.7641	-117.08
5046	-63.5654	-117.283
5046.1	-63.3487	-117.474
5046.2	-63.1152	-117.652
5046.3	-62.8656	-117.817
5046.4	-62.601	-117.969
5046.5	-62.3221	-118.106
5046.6	-62.0297	-118.23
5046.7	-61.7245	-118.339
5046.8	-61.4072	-118.434
5046.9	-61.0783	-118.515
5047	-60.7383	-118.58
5047.1	-60.3876	-118.63
5047.2	-60.0266	-118.666
5047.3	-59.6556	-118.686
5047.4	-59.2748	-118.691
5047.5	-58.8843	-118.68
5047.6	-58.4842	-118.654
5047.7	-58.0744	-118.613
5047.8	-57.6549	-118.556
5047.9	-57.2254	-118.483
5048	-56.7856	-118.394
5048.1	-56.3352	-118.29
5048.2	-55.8734	-118.169
5048.3	-55.3997	-118.033
5048.4	-54.9132	-117.88
5048.5	-54.4128	-117.711
5048.6	-53.8974	-117.525
5048.7	-53.3653	-117.321
5048.8	-52.8149	-117.101
5048.9	-52.244	-116.862
5049	-51.65	-116.606
5049.1	-51.03	-116.33
5049.2	-50.3802	-116.035
5049.3	-49.6964	-115.719
5049.4	-48.9731	-115.381
5049.5	-48.2039	-115.021
5049.6	-47.381	-114.636
5049.7	-46.4944	-114.225
5049.8	-45.5319	-113.786
5049.9	-44.4781	-113.315
5050	-43.3131	-112.81
5050.1	-42.0112	-112.266
5050.2	-40.5386	-111.678
5050.3	-38.8495	-111.04
5050.4	-36.8814	-110.342
5050.5	-34.5457	-109.572
5050.6	-31.7136	-108.716
5050.7	-28.1903	-107.752
5050.8	-23.6667	-106.649
5050.9	-17.6222	-105.361
5051	-9.10859	-103.814
5051.1	3.80121	-101.882
5051.2	25.7065	-99.3217
5051.3	30	-98.8934
5051.4	-55.8661	-114.833
5051.5	-55.7313	-114.769
5051.6	-55.5958	-114.701
5051.7	-55.4598	-114.629
5051.8	-55.3236	-114.553
5051.9	-55.1873	-114.473
5052	-55.0513	-114.389
5052.1	-54.9158	-114.301
5052.2	-54.7809	-114.21
5052.3	-54.6471	-114.115
5052.4	-54.5146	-114.017
5052.5	-54.3836	-113.916
5052.6	-54.2545	-113.811
5052.7	-54.1275	-113.704
5052.8	-54.003	-113.594
5052.9	-53.8813	-113.48
5053	-53.7628	-113.365
5053.1	-53.6478	-113.247
5053.2	-53.5366	-113.127
5053.3	-53.4298	-113.005
5053.4	-53.3277	-112.881
5053.5	-53.2307	-112.756
5053.6	-53.1393	-112.629
5053.7	-53.0539	-112.502
5053.8	-52.9752	-112.374
5053.9	-52.9036	-112.245
5054	-52.8396	-112.116
5054.1	-52.7839	-111.988
5054.2	-52.7371	-111.86
5054.3	-52.6997	-111.732
5054.4	-52.6724	-111.607
5054.5	-52.6559	-111.482
5054.6	-52.651	-111.36
5054.7	-52.6582	-111.24
5054.8	-52.6783	-111.123
5054.9	-52.7121	-111.009
5055	-52.7602	-110.9
5055.1	-52.8235	-110.794
5055.2	-52.9025	-110.694
5055.3	-52.998	-110.599
5055.4	-53.1106	-110.51
5055.5	-53.2408	-110.428
5055.6	-53.3893	-110.352
5055.7	-53.5564	-110.285
5055.8	-53.7425	-110.226
5055.9	-53.9478	-110.176
5056	-54.1723	-110.135
5056.1	-54.416	-110.104
5056.2	-54.6785	-110.084
5056.3	-54.9596	-110.075
5056.4	-55.2584	-110.078
5056.5	-55.5741	-110.093
5056.6	-55.9056	-110.12
5056.7	-56.2517	-110.161
5056.8	-56.6106	-110.214
5056.9	-56.9807	-110.281
5057	-57.36	-110.361
5057.1	-57.7464	-110.455
5057.2	-58.1374	-110.563
5057.3	-58.5307	-110.684
5057.4	-58.9237	-110.818
5057.5	-59.3139	-110.965
5057.6	-59.6987	-111.124
5057.7	-60.0755	-111.296
5057.8	-60.4418	-111.478
5057.9	-60.7952	-111.672
5058	-61.1335	-111.875
5058.1	-61.4546	-112.087
5058.2	-61.7568	-112.307
5058.3	-62.0382	-112.535
5058.4	-62.2977	-112.769
5058.5	-62.5338	-113.008
5058.6	-62.7459	-113.251
5058.7	-62.933	-113.497
5058.8	-63.0949	-113.745
5058.9	-63.2311	-113.994
5059	-63.3417	-114.243
5059.1	-63.4268	-114.492
5059.2	-63.4867	-114.738
5059.3	-63.5217	-114.981
5059.4	-63.5324	-115.22
5059.5	-63.5194	-115.454
5059.6	-63.4835	-115.683
5059.7	-63.4253	-115.905
5059.8	-63.3458	-116.121
5059.9	-63.2458	-116.328
5060	-63.1261	-116.527
5060.1	-62.9876	-116.717
5060.2	-62.8311	-116.897
5060.3	-62.6576	-117.067
5060.4	-62.4677	-117.227
5060.5	-62.2625	-117.375
5060.6	-62.0425	-117.513
5060.7	-61.8085	-117.638
5060.8	-61.5612	-117.752
5060.9	-61.3013	-117.853
5061	-61.0293	-117.942
5061.1	-60.7458	-118.018
5061.2	-60.4513	-118.081
5061.3	-60.1463	-118.13
5061.4	-59.8311	-118.167
5061.5	-59.506	-118.19
5061.6	-59.1714	-118.2
5061.7	-58.8275	-118.196
5061.8	-58.4744	-118.178
5061.9	-58.1122	-118.147
5062	-57.741	-118.101
5062.1	-57.3608	-118.042
5062.2	-56.9713	-117.968
5062.3	-56.5725	-117.881
5062.4	-56.164	-117.779
5062.5	-55.7454	-117.663
5062.6	-55.3163	-117.532
5062.7	-54.8759	-117.387
5062.8	-54.4236	-117.227
5062.9	-53.9585	-117.051
5063	-53.4793	-116.861
5063.1	-52.9848	-116.655
5063.2	-52.4733	-116.434
5063.3	-51.9431	-116.196
5063.4	-51.3918	-115.941
5063.5	-50.8168	-115.669
5063.6	-50.2148	-115.379
5063.7	-49.5821	-115.071
5063.8	-48.914	-114.743
5063.9	-48.2049	-114.394
5064	-47.4479	-114.023
5064.1	-46.6347	-113.628
5064.2	-45.7547	-113.208
5064.3	-44.795	-112.759
5064.4	-43.7389	-112.28
5064.5	-42.5652	-111.766
5064.6	-41.246	-111.213
5064.7	-39.7446	-110.615
5064.8	-38.0113	-109.965
5064.9	-35.9771	-109.254
5065	-33.5439	-108.468
5065.1	-30.5676	-107.592
5065.2	-26.8272	-106.601
5065.3	-21.9671	-105.46
5065.4	-15.3763	-104.118
5065.5	-5.91064	-102.49
5065.6	8.8461	-100.425
5065.7	30	-98.0985
5065.8	-55.9469	-114.056
5065.9	-55.8953	-114.012
5066	-55.8456	-113.967
5066.1	-55.7977	-113.921
5066.2	-55.752	-113.874
5066.3	-55.7087	-113.826
5066.4	-55.6679	-113.778
5066.5	-55.6298	-113.729
5066.6	-55.5946	-113.679
5066.7	-55.5626	-113.629
5066.8	-55.5338	-113.579
5066.9	-55.5086	-113.529
5067	-55.4871	-113.479
5067.1	-55.4695	-113.429
5067.2	-55.456	-113.379
5067.3	-55.4469	-113.33
5067.4	-55.4421	-113.282
5067.5	-55.4421	-113.234
5067.6	-55.4469	-113.188
5067.7	-55.4566	-113.142
5067.8	-55.4716	-113.099
5067.9	-55.4918	-113.056
5068	-55.5174	-113.016
5068.1	-55.5486	-112.977
5068.2	-55.5855	-112.941
5068.3	-55.628	-112.906
5068.4	-55.6764	-112.875
5068.5	-55.7306	-112.846
5068.6	-55.7907	-112.819
5068.7	-55.8566	-112.796
5068.8	-55.9284	-112.776
5068.9	-56.0059	-112.759
5069	-56.0891	-112.746
5069.1	-56.1778	-112.737
5069.2	-56.2719	-112.731
5069.3	-56.3713	-112.729
5069.4	-56.4755	-112.732
5069.5	-56.5845	-112.738
5069.6	-56.6979	-112.749
5069.7	-56.8153	-112.764
5069.8	-56.9364	-112.784
5069.9	-57.0608	-112.808
5070	-57.1881	-112.836
5070.1	-57.3177	-112.869
5070.2	-57.4492	-112.907
5070.3	-57.5821	-112.949
5070.4	-57.7158	-112.995
5070.5	-57.8497	-113.046
5070.6	-57.9833	-113.101
5070.7	-58.116	-113.161
5070.8	-58.2472	-113.224
5070.9	-58.3763	-113.292
5071	-58.5027	-113.363
5071.1	-58.6257	-113.437
5071.2	-58.7449	-113.515
5071.3	-58.8597	-113.596
5071.4	-58.9695	-113.68
5071.5	-59.0739	-113.766
5071.6	-59.1722	-113.855
5071.7	-59.2641	-113.946
5071.8	-59.3491	-114.038
5071.9	-59.4269	-114.132
5072	-59.497	-114.227
5072.1	-59.5592	-114.323
5072.2	-59.6132	-114.419
5072.3	-59.6587	-114.515
5072.4	-59.6956	-114.611
5072.5	-59.7236	-114.706
5072.6	-59.7427	-114.8
5072.7	-59.7527	-114.893
5072.8	-59.7536	-114.985
5072.9	-59.7454	-115.074
5073	-59.7281	-115.161
5073.1	-59.7017	-115.246
5073.2	-59.6663	-115.327
5073.3	-59.622	-115.406
5073.4	-59.5689	-115.481
5073.5	-59.5072	-115.552
5073.6	-59.4369	-115.619
5073.7	-59.3583	-115.682
5073.8	-59.2716	-115.741
5073.9	-59.1769	-115.794
5074	-59.0745	-115.843
5074.1	-58.9645	-115.886
5074.2	-58.8473	-115.925
5074.3	-58.7229	-115.957
5074.4	-58.5918	-115.984
5074.5	-58.454	-116.005
5074.6	-58.3099	-116.02
5074.7	-58.1596	-116.029
5074.8	-58.0034	-116.032
5074.9	-57.8416	-116.028
5075	-57.6743	-116.018
5075.1	-57.5018	-116.001
5075.2	-57.3243	-115.978
5075.3	-57.142	-115.948
5075.4	-56.9551	-115.911
5075.5	-56.7638	-115.868
5075.6	-56.5683	-115.818
5075.7	-56.3689	-115.761
5075.8	-56.1655	-115.697
5075.9	-55.9585	-115.626
5076	-55.7481	-115.548
5076.1	-55.5342	-115.464
5076.2	-55.3171	-115.373
5076.3	-55.097	-115.274
5076.4	-54.8738	-115.169
5076.5	-54.6478	-115.058
5076.6	-54.4191	-114.939
5076.7	-54.1877	-114.814
5076.8	-53.9537	-114.681
5076.9	-53.7171	-114.543
5077	-53.478	-114.397
5077.1	-53.2365	-114.245
5077.2	-52.9925	-114.086
5077.3	-52.7461	-113.921
5077.4	-52.4972	-113.749
5077.5	-52.2459	-113.571
5077.6	-51.9919	-113.386
5077.7	-51.7353	-113.195
5077.8	-51.4759	-112.997
5077.9	-51.2136	-112.793
5078	-50.9482	-112.582
5078.1	-50.6795	-112.365
5078.2	-50.4072	-112.142
5078.3	-50.131	-111.912
5078.4	-49.8507	-111.676
5078.5	-49.5656	-111.433
5078.6	-49.2754	-111.184
5078.7	-48.9795	-110.928
5078.8	-48.6772	-110.665
5078.9	-48.3676	-110.395
5079	-48.05	-110.119
5079.1	-47.7231	-109.835
5079.2	-47.3857	-109.543
5079.3	-47.0364	-109.244
5079.4	-46.6734	-108.936
5079.5	-46.2946	-108.62
5079.6	-45.8976	-108.295
5079.7	-45.4795	-107.96
5079.8	-45.0368	-107.614
5079.9	-44.5654	-107.258
5080	-44.0602	-106.889
5080.1	-43.5151	-106.507
5080.2	-42.9227	-106.109
5080.3	-42.2736	-105.695
5080.4	-41.5565	-105.263
5080.5	-40.7566	-104.808
5080.6	-39.8556	-104.33
5080.7	-38.8295	-103.822
5080.8	-37.6468	-103.281
5080.9	-36.2656	-102.7
5081	-34.6285	-102.071
5081.1	-32.6551	-101.384
5081.2	-30.2297	-100.623
5081.3	-27.1791	-99.7695
5081.4	-23.2329	-98.7954
5081.5	-17.9441	-97.6596
5081.6	-10.5183	-96.2979
5081.7	0.603168	-94.6029
5081.8	18.9492	-92.375
5081.9	30	-91.2591
5082	-56.641	-107.366
5082.1	-57.3006	-107.496
5082.2	-57.9738	-107.65
5082.3	-58.6548	-107.828
5082.4	-59.338	-108.029
5082.5	-60.017	-108.253
5082.6	-60.6859	-108.5
5082.7	-61.3387	-108.768
5082.8	-61.9697	-109.056
5082.9	-62.5736	-109.363
5083	-63.1457	-109.687
5083.1	-63.6817	-110.026
5083.2	-64.1782	-110.38
5083.3	-64.6324	-110.745
5083.4	-65.0423	-111.12
5083.5	-65.4064	-111.503
5083.6	-65.724	-111.891
5083.7	-65.995	-112.284
5083.8	-66.2196	-112.679
5083.9	-66.3988	-113.074
5084	-66.5337	-113.467
5084.1	-66.6257	-113.858
5084.2	-66.6766	-114.243
5084.3	-66.6883	-114.621
5084.4	-66.6626	-114.992
5084.5	-66.6018	-115.354
5084.6	-66.5079	-115.706
5084.7	-66.3828	-116.046
5084.8	-66.2286	-116.375
5084.9	-66.0473	-116.689
5085	-65.8407	-116.99
5085.1	-65.6105	-117.277
5085.2	-65.3584	-117.548
5085.3	-65.086	-117.803
5085.4	-64.7947	-118.043
5085.5	-64.4858	-118.265
5085.6	-64.1605	-118.471
5085.7	-63.8199	-118.659
5085.8	-63.465	-118.83
5085.9	-63.0968	-118.983
5086	-62.7158	-119.118
5086.1	-62.3229	-119.236
5086.2	-61.9186	-119.335
5086.3	-61.5034	-119.416
5086.4	-61.0777	-119.478
5086.5	-60.6416	-119.523
5086.6	-60.1955	-119.549
5086.7	-59.7394	-119.556
5086.8	-59.2733	-119.546
5086.9	-58.7969	-119.516
5087	-58.3102	-119.469
5087.1	-57.8126	-119.402
5087.2	-57.3037	-119.318
5087.3	-56.7828	-119.214
5087.4	-56.2491	-119.092
5087.5	-55.7015	-118.95
5087.6	-55.1389	-118.79
5087.7	-54.5596	-118.61
5087.8	-53.9619	-118.41
5087.9	-53.3436	-118.19
5088	-52.7022	-117.95
5088.1	-52.0346	-117.688
5088.2	-51.3371	-117.405
5088.3	-50.6051	-117.099
5088.4	-49.8335	-116.769
5088.5	-49.0155	-116.414
5088.6	-48.143	-116.033
5088.7	-47.2062	-115.623
5088.8	-46.1925	-115.184
5088.9	-45.0861	-114.711
5089	-43.8668	-114.201
5089.1	-42.5084	-113.65
5089.2	-40.9762	-113.053
5089.3	-39.2235	-112.404
5089.4	-37.186	-111.692
5089.5	-34.7727	-110.906
5089.6	-31.8509	-110.031
5089.7	-28.219	-109.044
5089.8	-23.556	-107.914
5089.9	-17.3185	-106.593
5090	-8.50927	-105.004
5090.1	4.91875	-103.016
5090.2	27.9292	-100.37
5090.3	30	-100.165
5090.4	-55.7369	-116.077
5090.5	-55.4686	-115.981
5090.6	-55.1952	-115.876
5090.7	-54.9166	-115.761
5090.8	-54.6328	-115.638
5090.9	-54.3438	-115.507
5091	-54.0493	-115.366
5091.1	-53.7493	-115.216
5091.2	-53.4434	-115.057
5091.3	-53.1316	-114.889
5091.4	-52.8134	-114.712
5091.5	-52.4884	-114.526
5091.6	-52.1563	-114.33
5091.7	-51.8163	-114.125
5091.8	-51.4679	-113.91
5091.9	-51.1103	-113.686
5092	-50.7426	-113.452
5092.1	-50.3638	-113.207
5092.2	-49.9725	-112.952
5092.3	-49.5673	-112.687
5092.4	-49.1465	-112.41
5092.5	-48.708	-112.122
5092.6	-48.2495	-111.822
5092.7	-47.768	-111.509
5092.8	-47.2603	-111.182
5092.9	-46.7221	-110.842
5093	-46.1485	-110.486
5093.1	-45.5337	-110.114
5093.2	-44.8702	-109.724
5093.3	-44.1491	-109.314
5093.4	-43.3592	-108.882
5093.5	-42.4864	-108.426
5093.6	-41.5129	-107.943
5093.7	-40.4154	-107.428
5093.8	-39.1638	-106.877
5093.9	-37.7178	-106.284
5094	-36.0225	-105.64
5094.1	-34.0011	-104.936
5094.2	-31.5439	-104.158
5094.3	-28.4869	-103.286
5094.4	-24.5763	-102.295
5094.5	-19.3952	-101.145
5094.6	-12.2112	-99.7756
5094.7	-1.60778	-98.0877
5094.8	15.5511	-95.8986
5094.9	30	-94.3936
5095	-56.323	-110.432
5095.1	-56.6579	-110.482
5095.2	-57.003	-110.545
5095.3	-57.3565	-110.621
5095.4	-57.7165	-110.709
5095.5	-58.081	-110.81
5095.6	-58.4476	-110.923
5095.7	-58.8142	-111.048
5095.8	-59.1785	-111.186
5095.9	-59.538	-111.335
5096	-59.8905	-111.495
5096.1	-60.2337	-111.666
5096.2	-60.5654	-111.847
5096.3	-60.8836	-112.037
5096.4	-61.1864	-112.236
5096.5	-61.472	-112.443
5096.6	-61.7389	-112.656
5096.7	-61.9858	-112.875
5096.8	-62.2114	-113.1
5096.9	-62.4149	-113.328
5097	-62.5956	-113.559
5097.1	-62.7529	-113.793
5097.2	-62.8864	-114.027
5097.3	-62.9962	-114.262
5097.4	-63.082	-114.496
5097.5	-63.1443	-114.729
5097.6	-63.1831	-114.958
5097.7	-63.199	-115.185
5097.8	-63.1924	-115.407
5097.9	-63.164	-115.624
5098	-63.1144	-115.835
5098.1	-63.0443	-116.039
5098.2	-62.9545	-116.236
5098.3	-62.8456	-116.426
5098.4	-62.7186	-116.607
5098.5	-62.5741	-116.779
5098.6	-62.413	-116.941
5098.7	-62.236	-117.094
5098.8	-62.0439	-117.236
5098.9	-61.8373	-117.368
5099	-61.617	-117.489
5099.1	-61.3836	-117.598
5099.2	-61.1377	-117.695
5099.3	-60.8799	-117.781
5099.4	-60.6107	-117.854
5099.5	-60.3306	-117.916
5099.6	-60.0401	-117.964
5099.7	-59.7395	-118
5099.8	-59.4292	-118.023
5099.9	-59.1095	-118.033
5100	-58.7806	-118.031
5100.1	-58.4427	-118.015
5100.2	-58.096	-117.985
5100.3	-57.7405	-117.943
5100.4	-57.3762	-117.887
5100.5	-57.003	-117.817
5100.6	-56.6209	-117.734
5100.7	-56.2296	-117.638
5100.8	-55.8287	-117.527
5100.9	-55.4179	-117.403
5101	-54.9967	-117.265
5101.1	-54.5644	-117.112
5101.2	-54.1202	-116.945
5101.3	-53.6632	-116.764
5101.4	-53.1923	-116.568
5101.5	-52.7062	-116.356
5101.6	-52.2031	-116.13
5101.7	-51.6813	-115.887
5101.8	-51.1385	-115.629
5101.9	-50.572	-115.353
5102	-49.9785	-115.06
5102.1	-49.3543	-114.749
5102.2	-48.6946	-114.418
5102.3	-47.9939	-114.067
5102.4	-47.2453	-113.694
5102.5	-46.4403	-113.298
5102.6	-45.5684	-112.877
5102.7	-44.6166	-112.428
5102.8	-43.5681	-111.948
5102.9	-42.4016	-111.434
5103	-41.0892	-110.881
5103.1	-39.5938	-110.284
5103.2	-37.8655	-109.635
5103.3	-35.8349	-108.924
5103.4	-33.4032	-108.14
5103.5	-30.4254	-107.264
5103.6	-26.6786	-106.274
5103.7	-21.8039	-105.133
5103.8	-15.184	-103.791
5103.9	-5.66078	-102.16
5104	9.21777	-100.09
5104.1	30	-97.8121
5104.2	-55.976	-113.776
5104.3	-55.9544	-113.739
5104.4	-55.9354	-113.703
5104.5	-55.9192	-113.666
5104.6	-55.9058	-113.63
5104.7	-55.8954	-113.593
5104.8	-55.8882	-113.557
5104.9	-55.8843	-113.522
5105	-55.8837	-113.487
5105.1	-55.8866	-113.453
5105.2	-55.8932	-113.42
5105.3	-55.9034	-113.388
5105.4	-55.9175	-113.357
5105.5	-55.9354	-113.327
5105.6	-55.9573	-113.299
5105.7	-55.9832	-113.272
5105.8	-56.0132	-113.247
5105.9	-56.0473	-113.223
5106	-56.0855	-113.202
5106.1	-56.1278	-113.182
5106.2	-56.1742	-113.164
5106.3	-56.2248	-113.149
5106.4	-56.2793	-113.137
5106.5	-56.3378	-113.126
5106.6	-56.4003	-113.119
5106.7	-56.4664	-113.114
5106.8	-56.5363	-113.111
5106.9	-56.6096	-113.112
5107	-56.6862	-113.116
5107.1	-56.766	-113.122
5107.2	-56.8487	-113.132
5107.3	-56.934	-113.145
5107.4	-57.0217	-113.161
5107.5	-57.1116	-113.18
5107.6	-57.2033	-113.203
5107.7	-57.2965	-113.228
5107.8	-57.3909	-113.257
5107.9	-57.4861	-113.289
5108	-57.5818	-113.325
5108.1	-57.6775	-113.363
5108.2	-57.773	-113.404
5108.3	-57.8678	-113.449
5108.4	-57.9615	-113.496
5108.5	-58.0538	-113.546
5108.6	-58.1441	-113.598
5108.7	-58.2322	-113.653
5108.8	-58.3176	-113.711
5108.9	-58.4	-113.77
5109	-58.479	-113.832
5109.1	-58.5542	-113.895
5109.2	-58.6253	-113.96
5109.3	-58.692	-114.027
5109.4	-58.7539	-114.094
5109.5	-58.8108	-114.163
5109.6	-58.8623	-114.233
5109.7	-58.9083	-114.303
5109.8	-58.9485	-114.373
5109.9	-58.9827	-114.444
5110	-59.0107	-114.514
5110.1	-59.0325	-114.584
5110.2	-59.0478	-114.653
5110.3	-59.0565	-114.721
5110.4	-59.0586	-114.789
5110.5	-59.054	-114.854
5110.6	-59.0427	-114.919
5110.7	-59.0246	-114.981
5110.8	-58.9998	-115.041
5110.9	-58.9684	-115.099
5111	-58.9302	-115.155
5111.1	-58.8855	-115.207
5111.2	-58.8342	-115.257
5111.3	-58.7766	-115.304
5111.4	-58.7126	-115.347
5111.5	-58.6424	-115.387
5111.6	-58.5662	-115.423
5111.7	-58.4841	-115.455
5111.8	-58.3962	-115.483
5111.9	-58.3027	-115.508
5112	-58.2038	-115.527
5112.1	-58.0996	-115.543
5112.2	-57.9904	-115.554
5112.3	-57.8763	-115.56
5112.4	-57.7575	-115.561
5112.5	-57.6342	-115.558
5112.6	-57.5065	-115.55
5112.7	-57.3748	-115.536
5112.8	-57.2392	-115.518
5112.9	-57.0998	-115.495
5113	-56.957	-115.466
5113.1	-56.8108	-115.433
5113.2	-56.6616	-115.394
5113.3	-56.5094	-115.35
5113.4	-56.3546	-115.301
5113.5	-56.1972	-115.246
5113.6	-56.0376	-115.187
5113.7	-55.8759	-115.122
5113.8	-55.7123	-115.052
5113.9	-55.547	-114.977
5114	-55.3803	-114.897
5114.1	-55.2123	-114.811
5114.2	-55.0432	-114.721
5114.3	-54.8733	-114.626
5114.4	-54.7028	-114.526
5114.5	-54.5318	-114.421
5114.6	-54.3607	-114.312
5114.7	-54.1896	-114.198
5114.8	-54.0187	-114.079
5114.9	-53.8484	-113.956
5115	-53.6788	-113.829
5115.1	-53.5103	-113.697
5115.2	-53.343	-113.562
5115.3	-53.1772	-113.422
5115.4	-53.0133	-113.279
5115.5	-52.8516	-113.132
5115.6	-52.6923	-112.982
5115.7	-52.5358	-112.828
5115.8	-52.3825	-112.672
5115.9	-52.2327	-112.512
5116	-52.0869	-112.35
5116.1	-51.9454	-112.185
5116.2	-51.8088	-112.018
5116.3	-51.6775	-111.849
5116.4	-51.5522	-111.678
5116.5	-51.4332	-111.506
5116.6	-51.3213	-111.333
5116.7	-51.2171	-111.159
5116.8	-51.1214	-110.984
5116.9	-51.0348	-110.809
5117	-50.9582	-110.635
5117.1	-50.8925	-110.461
5117.2	-50.8385	-110.288
5117.3	-50.7973	-110.116
5117.4	-50.77	-109.947
5117.5	-50.7575	-109.78
5117.6	-50.7612	-109.617
5117.7	-50.7822	-109.457
5117.8	-50.8219	-109.301
5117.9	-50.8814	-109.151
5118	-50.9622	-109.006
5118.1	-51.0657	-108.868
5118.2	-51.1932	-108.737
5118.3	-51.3461	-108.614
5118.4	-51.5256	-108.5
5118.5	-51.7329	-108.396
5118.6	-51.9692	-108.303
5118.7	-52.2354	-108.222
5118.8	-52.5321	-108.154
5118.9	-52.8599	-108.099
5119	-53.2189	-108.059
5119.1	-53.6089	-108.034
5119.2	-54.0294	-108.026
5119.3	-54.4792	-108.036
5119.4	-54.957	-108.063
5119.5	-55.4606	-108.11
5119.6	-55.9876	-108.176
5119.7	-56.535	-108.262
5119.8	-57.0993	-108.369
5119.9	-57.6766	-108.495
5120	-58.2626	-108.643
5120.1	-58.8528	-108.811
5120.2	-59.4425	-108.998
5120.3	-60.0267	-109.206
5120.4	-60.6008	-109.432
5120.5	-61.1599	-109.676
5120.6	-61.6997	-109.937
5120.7	-62.216	-110.214
5120.8	-62.705	-110.506
5120.9	-63.1635	-110.81
5121	-63.5886	-111.126
5121.1	-63.9782	-111.452
5121.2	-64.3303	-111.786
5121.3	-64.6439	-112.126
5121.4	-64.9182	-112.471
5121.5	-65.1528	-112.82
5121.6	-65.348	-113.17
5121.7	-65.5041	-113.521
5121.8	-65.622	-113.869
5121.9	-65.7026	-114.215
5122	-65.7473	-114.556
5122.1	-65.7575	-114.892
5122.2	-65.7345	-115.221
5122.3	-65.6801	-115.542
5122.4	-65.5958	-115.853
5122.5	-65.4833	-116.155
5122.6	-65.3442	-116.446
5122.7	-65.18	-116.724
5122.8	-64.9923	-116.991
5122.9	-64.7826	-117.244
5123	-64.5523	-117.483
5123.1	-64.3027	-117.709
5123.2	-64.035	-117.919
5123.3	-63.7503	-118.115
5123.4	-63.4499	-118.295
5123.5	-63.1345	-118.459
5123.6	-62.8052	-118.607
5123.7	-62.4627	-118.739
5123.8	-62.1077	-118.854
5123.9	-61.7408	-118.953
5124	-61.3626	-119.035
5124.1	-60.9735	-119.101
5124.2	-60.5739	-119.149
5124.3	-60.1641	-119.181
5124.4	-59.7442	-119.195
5124.5	-59.3143	-119.192
5124.6	-58.8745	-119.172
5124.7	-58.4246	-119.135
5124.8	-57.9645	-119.081
5124.9	-57.4937	-119.009
5125	-57.0119	-118.92
5125.1	-56.5185	-118.813
5125.2	-56.0128	-118.689
5125.3	-55.4937	-118.547
5125.4	-54.9603	-118.387
5125.5	-54.4111	-118.208
5125.6	-53.8446	-118.011
5125.7	-53.2589	-117.795
5125.8	-52.6516	-117.56
5125.9	-52.02	-117.305
5126	-51.3609	-117.029
5126.1	-50.6702	-116.732
5126.2	-49.9431	-116.413
5126.3	-49.174	-116.071
5126.4	-48.3558	-115.704
5126.5	-47.4796	-115.31
5126.6	-46.5348	-114.889
5126.7	-45.5077	-114.437
5126.8	-44.3811	-113.951
5126.9	-43.1328	-113.428
5127	-41.7338	-112.863
5127.1	-40.1456	-112.25
5127.2	-38.3158	-111.581
5127.3	-36.1718	-110.848
5127.4	-33.6095	-110.036
5127.5	-30.475	-109.128
5127.6	-26.531	-108.099
5127.7	-21.3917	-106.912
5127.8	-14.3862	-105.511
5127.9	-4.23777	-103.803
5128	11.8156	-101.624
5128.1	30	-99.6515
5128.2	-55.7891	-115.575
5128.3	-55.5748	-115.492
5128.4	-55.3571	-115.401
5128.5	-55.1364	-115.304
5128.6	-54.9126	-115.2
5128.7	-54.6858	-115.089
5128.8	-54.4563	-114.971
5128.9	-54.224	-114.847
5129	-53.989	-114.715
5129.1	-53.7514	-114.577
5129.2	-53.5112	-114.432
5129.3	-53.2685	-114.281
5129.4	-53.0233	-114.123
5129.5	-52.7755	-113.958
5129.6	-52.5252	-113.786
5129.7	-52.2722	-113.608
5129.8	-52.0166	-113.424
5129.9	-51.7582	-113.233
5130	-51.4969	-113.035
5130.1	-51.2326	-112.831
5130.2	-50.965	-112.621
5130.3	-50.6939	-112.404
5130.4	-50.4191	-112.18
5130.5	-50.1402	-111.95
5130.6	-49.8569	-111.713
5130.7	-49.5686	-111.47
5130.8	-49.2749	-111.22
5130.9	-48.9752	-110.963
5131	-48.6687	-110.699
5131.1	-48.3546	-110.429
5131.2	-48.0319	-110.15
5131.3	-47.6995	-109.865
5131.4	-47.356	-109.572
5131.5	-46.9998	-109.27
5131.6	-46.6292	-108.961
5131.7	-46.2418	-108.642
5131.8	-45.8352	-108.314
5131.9	-45.4061	-107.976
5132	-44.951	-107.627
5132.1	-44.4653	-107.267
5132.2	-43.9436	-106.894
5132.3	-43.3794	-106.506
5132.4	-42.7646	-106.103
5132.5	-42.0892	-105.682
5132.6	-41.3407	-105.242
5132.7	-40.5031	-104.779
5132.8	-39.5563	-104.29
5132.9	-38.4739	-103.77
5133	-37.2209	-103.215
5133.1	-35.7505	-102.617
5133.2	-33.998	-101.967
5133.3	-31.872	-101.253
5133.4	-29.239	-100.46
5133.5	-25.8966	-99.5654
5133.6	-21.5223	-98.5367
5133.7	-15.5703	-97.3261
5133.8	-7.03859	-95.857
5133.9	6.13062	-93.9967
5134	28.9322	-91.4862
5134.1	30	-91.3841
5134.2	-56.6283	-107.488
5134.3	-57.275	-107.615
5134.4	-57.9352	-107.765
5134.5	-58.6034	-107.939
5134.6	-59.274	-108.136
5134.7	-59.941	-108.355
5134.8	-60.5986	-108.597
5134.9	-61.2408	-108.859
5135	-61.8623	-109.141
5135.1	-62.4577	-109.442
5135.2	-63.0224	-109.76
5135.3	-63.5523	-110.093
5135.4	-64.044	-110.439
5135.5	-64.4945	-110.798
5135.6	-64.9019	-111.166
5135.7	-65.2647	-111.543
5135.8	-65.582	-111.925
5135.9	-65.8537	-112.312
5136	-66.0799	-112.7
5136.1	-66.2614	-113.09
5136.2	-66.3992	-113.477
5136.3	-66.4948	-113.862
5136.4	-66.5497	-114.242
5136.5	-66.5658	-114.616
5136.6	-66.545	-114.982
5136.7	-66.4892	-115.34
5136.8	-66.4004	-115.687
5136.9	-66.2807	-116.024
5137	-66.132	-116.348
5137.1	-65.9561	-116.66
5137.2	-65.755	-116.958
5137.3	-65.5303	-117.242
5137.4	-65.2836	-117.511
5137.5	-65.0166	-117.764
5137.6	-64.7306	-118.001
5137.7	-64.4269	-118.222
5137.8	-64.1068	-118.427
5137.9	-63.7713	-118.614
5138	-63.4214	-118.784
5138.1	-63.0581	-118.936
5138.2	-62.682	-119.071
5138.3	-62.2938	-119.188
5138.4	-61.8943	-119.287
5138.5	-61.4837	-119.368
5138.6	-61.0626	-119.431
5138.7	-60.6311	-119.476
5138.8	-60.1896	-119.502
5138.9	-59.738	-119.511
5139	-59.2764	-119.501
5139.1	-58.8046	-119.473
5139.2	-58.3225	-119.426
5139.3	-57.8296	-119.361
5139.4	-57.3255	-119.278
5139.5	-56.8096	-119.176
5139.6	-56.2809	-119.056
5139.7	-55.7386	-118.916
5139.8	-55.1815	-118.758
5139.9	-54.608	-118.581
5140	-54.0164	-118.383
5140.1	-53.4048	-118.166
5140.2	-52.7705	-117.929
5140.3	-52.1106	-117.671
5140.4	-51.4215	-117.391
5140.5	-50.699	-117.088
5140.6	-49.9378	-116.763
5140.7	-49.1316	-116.413
5140.8	-48.2727	-116.036
5140.9	-47.3515	-115.632
5141	-46.356	-115.198
5141.1	-45.2712	-114.732
5141.2	-44.0777	-114.23
5141.3	-42.7508	-113.687
5141.4	-41.2575	-113.1
5141.5	-39.5538	-112.462
5141.6	-37.5794	-111.763
5141.7	-35.2494	-110.993
5141.8	-32.4407	-110.137
5141.9	-28.9678	-109.175
5142	-24.5385	-108.076
5142.1	-18.6646	-106.797
5142.2	-10.4651	-105.268
5142.3	1.82341	-103.372
5142.4	22.3172	-100.885
5142.5	30	-100.101
5142.6	-55.7434	-116.014
5142.7	-55.4819	-115.92
5142.8	-55.2155	-115.816
5142.9	-54.9441	-115.704
5143	-54.6679	-115.584
5143.1	-54.3867	-115.454
5143.2	-54.1004	-115.316
5143.3	-53.8089	-115.17
5143.4	-53.5121	-115.014
5143.5	-53.2097	-114.85
5143.6	-52.9015	-114.677
5143.7	-52.5871	-114.495
5143.8	-52.2662	-114.304
5143.9	-51.9383	-114.104
5144	-51.6028	-113.895
5144.1	-51.2591	-113.677
5144.2	-50.9063	-113.449
5144.3	-50.5437	-113.211
5144.4	-50.1701	-112.964
5144.5	-49.7843	-112.706
5144.6	-49.3849	-112.438
5144.7	-48.9701	-112.159
5144.8	-48.5379	-111.869
5144.9	-48.0859	-111.567
5145	-47.6113	-111.253
5145.1	-47.1106	-110.926
5145.2	-46.58	-110.585
5145.3	-46.0144	-110.228
5145.4	-45.4079	-109.856
5145.5	-44.7533	-109.466
5145.6	-44.0418	-109.057
5145.7	-43.2622	-108.627
5145.8	-42.4005	-108.172
5145.9	-41.4392	-107.691
5146	-40.3553	-107.178
5146.1	-39.1191	-106.63
5146.2	-37.6907	-106.04
5146.3	-36.016	-105.401
5146.4	-34.0197	-104.702
5146.5	-31.5936	-103.929
5146.6	-28.5772	-103.065
5146.7	-24.7217	-102.082
5146.8	-19.6205	-100.944
5146.9	-12.5611	-99.5898
5147	-2.17344	-97.9233
5147.1	14.5537	-95.7673
5147.2	30	-94.15
5147.3	-56.3478	-110.194
5147.4	-56.7079	-110.25
5147.5	-57.0787	-110.32
5147.6	-57.4581	-110.404
5147.7	-57.8438	-110.501
5147.8	-58.2337	-110.611
5147.9	-58.6252	-110.735
5148	-59.0157	-110.872
5148.1	-59.4028	-111.021
5148.2	-59.7839	-111.183
5148.3	-60.1564	-111.356
5148.4	-60.5179	-111.541
5148.5	-60.8661	-111.736
5148.6	-61.1987	-111.94
5148.7	-61.5138	-112.154
5148.8	-61.8096	-112.375
5148.9	-62.0844	-112.603
5149	-62.3371	-112.837
5149.1	-62.5664	-113.076
5149.2	-62.7715	-113.319
5149.3	-62.9518	-113.565
5149.4	-63.1068	-113.813
5149.5	-63.2363	-114.061
5149.6	-63.3403	-114.309
5149.7	-63.419	-114.555
5149.8	-63.4726	-114.8
5149.9	-63.5017	-115.041
5150	-63.5066	-115.278
5150.1	-63.4882	-115.51
5150.2	-63.4471	-115.736
5150.3	-63.3841	-115.956
5150.4	-63.2999	-116.169
5150.5	-63.1955	-116.373
5150.6	-63.0717	-116.569
5150.7	-62.9294	-116.756
5150.8	-62.7694	-116.933
5150.9	-62.5925	-117.1
5151	-62.3996	-117.256
5151.1	-62.1914	-117.401
5151.2	-61.9688	-117.535
5151.3	-61.7323	-117.657
5151.4	-61.4828	-117.768
5151.5	-61.2207	-117.865
5151.6	-60.9468	-117.951
5151.7	-60.6615	-118.023
5151.8	-60.3653	-118.082
5151.9	-60.0587	-118.129
5152	-59.742	-118.162
5152.1	-59.4155	-118.182
5152.2	-59.0796	-118.188
5152.3	-58.7344	-118.181
5152.4	-58.3801	-118.159
5152.5	-58.0168	-118.125
5152.6	-57.6444	-118.076
5152.7	-57.263	-118.013
5152.8	-56.8723	-117.936
5152.9	-56.4723	-117.845
5153	-56.0625	-117.74
5153.1	-55.6426	-117.621
5153.2	-55.212	-117.487
5153.3	-54.7701	-117.338
5153.4	-54.316	-117.175
5153.5	-53.849	-116.996
5153.6	-53.3676	-116.803
5153.7	-52.8707	-116.594
5153.8	-52.3566	-116.368
5153.9	-51.8232	-116.127
5154	-51.2683	-115.869
5154.1	-50.6892	-115.594
5154.2	-50.0824	-115.3
5154.3	-49.4441	-114.988
5154.4	-48.7694	-114.656
5154.5	-48.0526	-114.303
5154.6	-47.2864	-113.927
5154.7	-46.4622	-113.528
5154.8	-45.5691	-113.103
5154.9	-44.5934	-112.649
5155	-43.5177	-112.163
5155.1	-42.3197	-111.642
5155.2	-40.9702	-111.081
5155.3	-39.4303	-110.474
5155.4	-37.6471	-109.814
5155.5	-35.5474	-109.09
5155.6	-33.0258	-108.289
5155.7	-29.9267	-107.393
5155.8	-26.0097	-106.377
5155.9	-20.8831	-105.204
5156	-13.8646	-103.816
5156.1	-3.65191	-102.12
5156.2	12.585	-99.948
5156.3	30	-98.0778
5156.4	-55.949	-114.036
5156.5	-55.8996	-113.992
5156.6	-55.852	-113.948
5156.7	-55.8065	-113.903
5156.8	-55.7632	-113.856
5156.9	-55.7222	-113.809
5157	-55.6838	-113.762
5157.1	-55.6482	-113.714
5157.2	-55.6156	-113.665
5157.3	-55.5861	-113.616
5157.4	-55.5599	-113.567
5157.5	-55.5373	-113.519
5157.6	-55.5184	-113.47
5157.7	-55.5035	-113.421
5157.8	-55.4926	-113.373
5157.9	-55.4861	-113.326
5158	-55.484	-113.279
5158.1	-55.4865	-113.233
5158.2	-55.4938	-113.189
5158.3	-55.5061	-113.145
5158.4	-55.5234	-113.104
5158.5	-55.546	-113.063
5158.6	-55.574	-113.025
5158.7	-55.6074	-112.988
5158.8	-55.6463	-112.954
5158.9	-55.6908	-112.922
5159	-55.741	-112.892
5159.1	-55.7969	-112.865
5159.2	-55.8585	-112.842
5159.3	-55.9257	-112.821
5159.4	-55.9986	-112.803
5159.5	-56.077	-112.788
5159.6	-56.1608	-112.777
5159.7	-56.2499	-112.77
5159.8	-56.3442	-112.767
5159.9	-56.4434	-112.767
5160	-56.5472	-112.772
5160.1	-56.6555	-112.78
5160.2	-56.7678	-112.793
5160.3	-56.884	-112.81
5160.4	-57.0034	-112.831
5160.5	-57.1259	-112.857
5160.6	-57.2509	-112.887
5160.7	-57.3779	-112.921
5160.8	-57.5065	-112.96
5160.9	-57.6362	-113.004
5161	-57.7664	-113.051
5161.1	-57.8966	-113.103
5161.2	-58.0261	-113.159
5161.3	-58.1545	-113.218
5161.4	-58.2812	-113.282
5161.5	-58.4055	-113.35
5161.6	-58.5269	-113.421
5161.7	-58.6449	-113.495
5161.8	-58.7589	-113.572
5161.9	-58.8683	-113.653
5162	-58.9727	-113.736
5162.1	-59.0715	-113.821
5162.2	-59.1643	-113.908
5162.3	-59.2507	-113.998
5162.4	-59.3302	-114.088
5162.5	-59.4025	-114.18
5162.6	-59.4673	-114.273
5162.7	-59.5242	-114.367
5162.8	-59.573	-114.46
5162.9	-59.6135	-114.554
5163	-59.6455	-114.647
5163.1	-59.6688	-114.74
5163.2	-59.6834	-114.831
5163.3	-59.6891	-114.921
5163.4	-59.686	-115.009
5163.5	-59.6739	-115.095
5163.6	-59.653	-115.179
5163.7	-59.6232	-115.26
5163.8	-59.5847	-115.339
5163.9	-59.5376	-115.414
5164	-59.4819	-115.485
5164.1	-59.4177	-115.553
5164.2	-59.3454	-115.616
5164.3	-59.265	-115.675
5164.4	-59.1766	-115.73
5164.5	-59.0806	-115.78
5164.6	-58.9771	-115.825
5164.7	-58.8663	-115.865
5164.8	-58.7485	-115.9
5164.9	-58.6238	-115.929
5165	-58.4925	-115.953
5165.1	-58.3548	-115.97
5165.2	-58.211	-115.982
5165.3	-58.0613	-115.988
5165.4	-57.9058	-115.988
5165.5	-57.745	-115.981
5165.6	-57.5788	-115.968
5165.7	-57.4077	-115.949
5165.8	-57.2318	-115.923
5165.9	-57.0512	-115.89
5166	-56.8663	-115.851
5166.1	-56.6771	-115.805
5166.2	-56.484	-115.753
5166.3	-56.2871	-115.694
5166.4	-56.0865	-115.628
5166.5	-55.8824	-115.556
5166.6	-55.675	-115.477
5166.7	-55.4645	-115.391
5166.8	-55.2509	-115.298
5166.9	-55.0345	-115.199
5167	-54.8153	-115.093
5167.1	-54.5935	-114.98
5167.2	-54.3692	-114.861
5167.3	-54.1424	-114.735
5167.4	-53.9133	-114.603
5167.5	-53.682	-114.464
5167.6	-53.4484	-114.319
5167.7	-53.2127	-114.168
5167.8	-52.9749	-114.01
5167.9	-52.735	-113.845
5168	-52.493	-113.675
5168.1	-52.2489	-113.498
5168.2	-52.0028	-113.315
5168.3	-51.7545	-113.125
5168.4	-51.5039	-112.93
5168.5	-51.2511	-112.728
5168.6	-50.9959	-112.521
5168.7	-50.7382	-112.307
5168.8	-50.4777	-112.088
5168.9	-50.2143	-111.862
5169	-49.9477	-111.63
5169.1	-49.6776	-111.393
5169.2	-49.4037	-111.149
5169.3	-49.1256	-110.899
5169.4	-48.8428	-110.643
5169.5	-48.5547	-110.381
5169.6	-48.2606	-110.112
5169.7	-47.9599	-109.837
5169.8	-47.6516	-109.555
5169.9	-47.3347	-109.267
5170	-47.0079	-108.971
5170.1	-46.6699	-108.668
5170.2	-46.3189	-108.358
5170.3	-45.9529	-108.039
5170.4	-45.5697	-107.712
5170.5	-45.1663	-107.376
5170.6	-44.7396	-107.03
5170.7	-44.2853	-106.674
5170.8	-43.7988	-106.306
5170.9	-43.2741	-105.925
5171	-42.704	-105.53
5171.1	-42.0797	-105.12
5171.2	-41.39	-104.691
5171.3	-40.6212	-104.242
5171.4	-39.7554	-103.77
5171.5	-38.77	-103.271
5171.6	-37.6351	-102.739
5171.7	-36.3108	-102.17
5171.8	-34.7432	-101.554
5171.9	-32.8568	-100.883
5172	-30.5438	-100.142
5172.1	-27.6439	-99.3136
5172.2	-23.9089	-98.3709
5172.3	-18.9335	-97.2761
5172.4	-12.0081	-95.9702
5172.5	-1.76949	-94.3564
5172.6	14.7744	-92.2585
5172.7	30	-90.6856
5172.8	-56.6991	-106.805
5172.9	-57.418	-106.949
5173	-58.1505	-107.12
5173.1	-58.8904	-107.317
5173.2	-59.6307	-107.539
5173.3	-60.3645	-107.785
5173.4	-61.0849	-108.056
5173.5	-61.7851	-108.349
5173.6	-62.4589	-108.664
5173.7	-63.1004	-108.999
5173.8	-63.7046	-109.352
5173.9	-64.2671	-109.721
5174	-64.7845	-110.104
5174.1	-65.2539	-110.499
5174.2	-65.6736	-110.903
5174.3	-66.0425	-111.316
5174.4	-66.3601	-111.733
5174.5	-66.6268	-112.154
5174.6	-66.8433	-112.577
5174.7	-67.011	-112.998
5174.8	-67.1315	-113.417
5174.9	-67.2067	-113.831
5175	-67.2388	-114.24
5175.1	-67.2299	-114.64
5175.2	-67.1825	-115.032
5175.3	-67.0989	-115.413
5175.4	-66.9814	-115.783
5175.5	-66.8324	-116.14
5175.6	-66.654	-116.484
5175.7	-66.4483	-116.813
5175.8	-66.2173	-117.127
5175.9	-65.963	-117.425
5176	-65.687	-117.707
5176.1	-65.3909	-117.971
5176.2	-65.0763	-118.219
5176.3	-64.7445	-118.449
5176.4	-64.3966	-118.66
5176.5	-64.0339	-118.854
5176.6	-63.6573	-119.029
5176.7	-63.2677	-119.185
5176.8	-62.8658	-119.323
5176.9	-62.4522	-119.442
5177	-62.0276	-119.541
5177.1	-61.5923	-119.622
5177.2	-61.1467	-119.684
5177.3	-60.6909	-119.727
5177.4	-60.2252	-119.75
5177.5	-59.7495	-119.755
5177.6	-59.2637	-119.74
5177.7	-58.7676	-119.706
5177.8	-58.2609	-119.653
5177.9	-57.7431	-119.581
5178	-57.2135	-119.489
5178.1	-56.6714	-119.378
5178.2	-56.1157	-119.248
5178.3	-55.5453	-119.098
5178.4	-54.9587	-118.927
5178.5	-54.3542	-118.737
5178.6	-53.7297	-118.526
5178.7	-53.0828	-118.294
5178.8	-52.4103	-118.041
5178.9	-51.7089	-117.765
5179	-50.9742	-117.467
5179.1	-50.2009	-117.144
5179.2	-49.3829	-116.796
5179.3	-48.5123	-116.422
5179.4	-47.5796	-116.02
5179.5	-46.573	-115.587
5179.6	-45.4772	-115.121
5179.7	-44.2733	-114.619
5179.8	-42.9363	-114.077
5179.9	-41.4335	-113.489
5180	-39.7212	-112.85
5180.1	-37.7392	-112.15
5180.2	-35.4031	-111.378
5180.3	-32.5905	-110.521
5180.4	-29.1171	-109.557
5180.5	-24.6928	-108.456
5180.6	-18.833	-107.176
5180.7	-10.6653	-105.647
5180.8	1.55468	-103.753
5180.9	21.8865	-101.271
5181	30	-100.44
5181.1	-55.7089	-116.347
5181.2	-55.4117	-116.243
5181.3	-55.1083	-116.13
5181.4	-54.7986	-116.007
5181.5	-54.4824	-115.873
5181.6	-54.1596	-115.73
5181.7	-53.8297	-115.577
5181.8	-53.4926	-115.414
5181.9	-53.1478	-115.24
5182	-52.7948	-115.056
5182.1	-52.4329	-114.861
5182.2	-52.0615	-114.656
5182.3	-51.6798	-114.44
5182.4	-51.2866	-114.213
5182.5	-50.8809	-113.974
5182.6	-50.4613	-113.724
5182.7	-50.0261	-113.462
5182.8	-49.5734	-113.187
5182.9	-49.101	-112.9
5183	-48.6061	-112.599
5183.1	-48.0856	-112.284
5183.2	-47.5357	-111.954
5183.3	-46.9516	-111.609
5183.4	-46.3279	-111.246
5183.5	-45.6576	-110.865
5183.6	-44.9325	-110.463
5183.7	-44.1422	-110.04
5183.8	-43.2736	-109.592
5183.9	-42.3103	-109.117
5184	-41.2313	-108.611
5184.1	-40.0088	-108.069
5184.2	-38.6066	-107.487
5184.3	-36.9752	-106.856
5184.4	-35.0466	-106.167
5184.5	-32.7239	-105.408
5184.6	-29.8647	-104.562
5184.7	-26.2515	-103.605
5184.8	-21.5347	-102.504
5184.9	-15.1154	-101.207
5185	-5.87612	-99.63
5185.1	8.53105	-97.627
5185.2	30	-95.283
5185.3	-56.2328	-111.302
5185.4	-56.4751	-111.33
5185.5	-56.7261	-111.367
5185.6	-56.9847	-111.413
5185.7	-57.2498	-111.469
5185.8	-57.52	-111.534
5185.9	-57.794	-111.609
5186	-58.0705	-111.693
5186.1	-58.3479	-111.787
5186.2	-58.6247	-111.89
5186.3	-58.8993	-112.001
5186.4	-59.1702	-112.121
5186.5	-59.4358	-112.25
5186.6	-59.6945	-112.386
5186.7	-59.9451	-112.53
5186.8	-60.1859	-112.68
5186.9	-60.4157	-112.837
5187	-60.6333	-113
5187.1	-60.8375	-113.168
5187.2	-61.0273	-113.34
5187.3	-61.2018	-113.516
5187.4	-61.3603	-113.695
5187.5	-61.5022	-113.877
5187.6	-61.6268	-114.06
5187.7	-61.7339	-114.244
5187.8	-61.8232	-114.429
5187.9	-61.8945	-114.613
5188	-61.9477	-114.796
5188.1	-61.9829	-114.977
5188.2	-62.0003	-115.155
5188.3	-62	-115.33
5188.4	-61.9823	-115.502
5188.5	-61.9476	-115.669
5188.6	-61.8963	-115.831
5188.7	-61.8288	-115.987
5188.8	-61.7455	-116.137
5188.9	-61.6469	-116.281
5189	-61.5337	-116.418
5189.1	-61.4061	-116.547
5189.2	-61.2649	-116.668
5189.3	-61.1105	-116.781
5189.4	-60.9434	-116.886
5189.5	-60.7642	-116.981
5189.6	-60.5733	-117.067
5189.7	-60.3712	-117.144
5189.8	-60.1583	-117.211
5189.9	-59.9352	-117.268
5190	-59.7022	-117.315
5190.1	-59.4597	-117.352
5190.2	-59.208	-117.378
5190.3	-58.9475	-117.393
5190.4	-58.6785	-117.398
5190.5	-58.4012	-117.392
5190.6	-58.1158	-117.374
5190.7	-57.8226	-117.346
5190.8	-57.5217	-117.306
5190.9	-57.2131	-117.255
5191	-56.897	-117.193
5191.1	-56.5734	-117.119
5191.2	-56.2422	-117.034
5191.3	-55.9032	-116.937
5191.4	-55.5565	-116.829
5191.5	-55.2017	-116.709
5191.6	-54.8385	-116.577
5191.7	-54.4666	-116.433
5191.8	-54.0856	-116.277
5191.9	-53.6947	-116.108
5192	-53.2934	-115.928
5192.1	-52.8807	-115.735
5192.2	-52.4558	-115.529
5192.3	-52.0175	-115.31
5192.4	-51.5643	-115.078
5192.5	-51.0946	-114.832
5192.6	-50.6066	-114.572
5192.7	-50.0978	-114.297
5192.8	-49.5656	-114.008
5192.9	-49.0067	-113.702
5193	-48.4173	-113.38
5193.1	-47.7925	-113.04
5193.2	-47.1267	-112.681
5193.3	-46.413	-112.302
5193.4	-45.6428	-111.901
5193.5	-44.8055	-111.477
5193.6	-43.8877	-111.026
5193.7	-42.8726	-110.546
5193.8	-41.7385	-110.033
5193.9	-40.457	-109.482
5194	-38.9906	-108.888
5194.1	-37.2882	-108.243
5194.2	-35.2793	-107.537
5194.3	-32.863	-106.759
5194.4	-29.8907	-105.889
5194.5	-26.1341	-104.905
5194.6	-21.224	-103.77
5194.7	-14.5226	-102.43
5194.8	-4.8273	-100.797
5194.9	10.4298	-98.7141
5195	30	-96.5942
5195.1	-56.0997	-112.584
5195.2	-56.2053	-112.579
5195.3	-56.3168	-112.578
5195.4	-56.4338	-112.581
5195.5	-56.5561	-112.589
5195.6	-56.6832	-112.602
5195.7	-56.8149	-112.62
5195.8	-56.9505	-112.643
5195.9	-57.0898	-112.67
5196	-57.2322	-112.703
5196.1	-57.377	-112.741
5196.2	-57.5239	-112.783
5196.3	-57.6721	-112.831
5196.4	-57.821	-112.884
5196.5	-57.9699	-112.941
5196.6	-58.1183	-113.004
5196.7	-58.2653	-113.071
5196.8	-58.4104	-113.142
5196.9	-58.5529	-113.218
5197	-58.692	-113.298
5197.1	-58.8271	-113.381
5197.2	-58.9576	-113.468
5197.3	-59.0828	-113.559
5197.4	-59.2022	-113.653
5197.5	-59.3151	-113.749
5197.6	-59.4211	-113.848
5197.7	-59.5196	-113.949
5197.8	-59.6102	-114.051
5197.9	-59.6924	-114.155
5198	-59.7659	-114.26
5198.1	-59.8304	-114.366
5198.2	-59.8856	-114.472
5198.3	-59.9313	-114.578
5198.4	-59.9672	-114.683
5198.5	-59.9933	-114.788
5198.6	-60.0094	-114.891
5198.7	-60.0154	-114.993
5198.8	-60.0114	-115.092
5198.9	-59.9974	-115.19
5199	-59.9734	-115.285
5199.1	-59.9394	-115.376
5199.2	-59.8957	-115.465
5199.3	-59.8423	-115.549
5199.4	-59.7794	-115.63
5199.5	-59.7072	-115.706
5199.6	-59.6258	-115.778
5199.7	-59.5356	-115.845
5199.8	-59.4366	-115.907
[truncated: 48,002 more rows]

## Sheet: (b)
vector field					trajectory
-80	-130	5.85712	-1.30158		v	u
-80	-122	5.57086	-2.22834		-52.6963	-115.675
-80	-114	4.60246	-3.84933		-52.6959	-115.675
-80	-106	1.60586	-5.78111		-52.6955	-115.675
-80	-98	-2.24381	-5.56465		-52.695	-115.674
-80	-90	-4.08271	-4.39676		-52.6946	-115.674
-80	-82	-4.81646	-3.57794		-52.6942	-115.674
-80	-74	-5.16059	-3.06076		-52.6937	-115.674
-80	-66	-5.3491	-2.71792		-52.6933	-115.674
-80	-58	-5.46469	-2.47733		-52.6929	-115.673
-80	-50	-5.54155	-2.30027		-52.6925	-115.673
-80	-42	-5.59581	-2.16493		-52.692	-115.673
-80	-34	-5.63589	-2.05833		-52.6916	-115.673
-72	-130	5.93142	-0.904574		-52.6912	-115.673
-72	-122	5.52256	-2.34549		-52.6908	-115.672
-72	-114	2.19622	-5.5836		-52.6903	-115.672
-72	-106	-3.57561	-4.8182		-52.6899	-115.672
-72	-98	-4.97428	-3.35508		-52.6895	-115.672
-72	-90	-5.36855	-2.67931		-52.689	-115.672
-72	-82	-5.53514	-2.31565		-52.6886	-115.671
-72	-74	-5.6236	-2.09167		-52.6882	-115.671
-72	-66	-5.67751	-1.9406		-52.6878	-115.671
-72	-58	-5.71346	-1.83205		-52.6873	-115.671
-72	-50	-5.739	-1.75038		-52.6869	-115.671
-72	-42	-5.75803	-1.68673		-52.6865	-115.67
-72	-34	-5.77272	-1.63575		-52.6861	-115.67
-64	-130	5.99782	0.161666		-52.6856	-115.67
-64	-122	5.90974	-1.0368		-52.6852	-115.67
-64	-114	-2.29644	-5.54314		-52.6848	-115.669
-64	-106	-5.4084	-2.59792		-52.6843	-115.669
-64	-98	-5.66377	-1.98034		-52.6839	-115.669
-64	-90	-5.74368	-1.73497		-52.6835	-115.669
-64	-82	-5.78161	-1.60407		-52.6831	-115.669
-64	-74	-5.80354	-1.52279		-52.6826	-115.668
-64	-66	-5.81778	-1.46746		-52.6822	-115.668
-64	-58	-5.82775	-1.42737		-52.6818	-115.668
-64	-50	-5.8351	-1.39699		-52.6814	-115.668
-64	-42	-5.84075	-1.37317		-52.6809	-115.668
-64	-34	-5.84523	-1.354		-52.6805	-115.667
-56	-130	5.86112	1.28346		-52.6801	-115.667
-56	-122	5.83832	1.38349		-52.6796	-115.667
-56	-114	4.43964	4.03604		-52.6792	-115.667
-56	-106	-5.92581	-0.940605		-52.6788	-115.667
-56	-98	-5.90515	-1.06262		-52.6784	-115.666
-56	-90	-5.89802	-1.1015		-52.6779	-115.666
-56	-82	-5.89442	-1.12061		-52.6775	-115.666
-56	-74	-5.89225	-1.13198		-52.6771	-115.666
-56	-66	-5.8908	-1.13952		-52.6767	-115.666
-56	-58	-5.88976	-1.14488		-52.6762	-115.665
-56	-50	-5.88898	-1.14889		-52.6758	-115.665
-56	-42	-5.88837	-1.152		-52.6754	-115.665
-56	-34	-5.88788	-1.15449		-52.6749	-115.665
-48	-130	5.75698	1.69031		-52.6745	-115.665
-48	-122	5.67541	1.94671		-52.6741	-115.664
-48	-114	5.36056	2.69525		-52.6737	-115.664
-48	-106	-2.3234	5.53189		-52.6732	-115.664
-48	-98	-5.99387	0.271216		-52.6728	-115.664
-48	-90	-5.98482	-0.426472		-52.6724	-115.663
-48	-82	-5.96224	-0.672072		-52.6719	-115.663
-48	-74	-5.94686	-0.796778		-52.6715	-115.663
-48	-66	-5.93628	-0.872127		-52.6711	-115.663
-48	-58	-5.92865	-0.922558		-52.6707	-115.663
-48	-50	-5.92292	-0.958671		-52.6702	-115.662
-48	-42	-5.91846	-0.985802		-52.6698	-115.662
-48	-34	-5.9149	-1.00693		-52.6694	-115.662
-40	-130	5.76914	1.64833		-52.669	-115.662
-40	-122	5.72914	1.7824		-52.6685	-115.662
-40	-114	5.6491	2.02178		-52.6681	-115.662
-40	-106	5.42443	2.56428		-52.6677	-115.661
-40	-98	3.84111	4.60933		-52.6672	-115.661
-40	-90	-5.57086	2.22834		-52.6668	-115.661
-40	-82	-5.99716	0.184528		-52.6664	-115.661
-40	-74	-5.99023	-0.342299		-52.666	-115.66
-40	-66	-5.97223	-0.576629		-52.6655	-115.66
-40	-58	-5.95802	-0.708521		-52.6651	-115.66
-40	-50	-5.94737	-0.792982		-52.6647	-115.66
-40	-42	-5.93925	-0.851666		-52.6642	-115.66
-40	-34	-5.9329	-0.894799		-52.6638	-115.659
-32	-130	5.81528	1.47732		-52.6634	-115.659
-32	-122	5.80142	1.53086		-52.663	-115.659
-32	-114	5.78065	1.60752		-52.6625	-115.659
-32	-106	5.74628	1.72635		-52.6621	-115.659
-32	-98	5.67946	1.93488		-52.6617	-115.658
-32	-90	5.50242	2.39236		-52.6613	-115.658
-32	-82	4.43964	4.03604		-52.6608	-115.658
-32	-74	-5.37717	2.66196		-52.6604	-115.658
-32	-66	-5.99669	0.199226		-52.66	-115.657
-32	-58	-5.98927	-0.358639		-52.6595	-115.657
-32	-50	-5.97031	-0.596179		-52.6591	-115.657
-32	-42	-5.95578	-0.727121		-52.6587	-115.657
-32	-34	-5.94508	-0.809956		-52.6583	-115.657
-24	-130	5.85801	1.29756		-52.6578	-115.656
-24	-122	5.85478	1.31209		-52.6574	-115.656
-24	-114	5.8506	1.3306		-52.657	-115.656
-24	-106	5.84501	1.35496		-52.6565	-115.656
-24	-98	5.83713	1.38847		-52.6561	-115.656
-24	-90	5.82526	1.43749		-52.6557	-115.656
-24	-82	5.80532	1.51598		-52.6553	-115.655
-24	-74	5.76527	1.66183		-52.6548	-115.655
-24	-66	5.6479	2.02514		-52.6544	-115.655
-24	-58	4.28444	4.20043		-52.654	-115.655
-24	-50	-5.98653	0.401781		-52.6535	-115.654
-24	-42	-5.97795	-0.513864		-52.6531	-115.654
-24	-34	-5.95181	-0.758884		-52.6527	-115.654
-16	-130	5.89062	1.14042		-52.6523	-115.654
-16	-122	5.89123	1.1373		-52.6518	-115.654
-16	-114	5.89194	1.1336		-52.6514	-115.653
-16	-106	5.8928	1.12912		-52.651	-115.653
-16	-98	5.89385	1.12361		-52.6505	-115.653
-16	-90	5.89517	1.11666		-52.6501	-115.653
-16	-82	5.89688	1.1076		-52.6497	-115.653
-16	-74	5.89917	1.09534		-52.6493	-115.652
-16	-66	5.90241	1.07778		-52.6488	-115.652
-16	-58	5.90731	1.05055		-52.6484	-115.652
-16	-50	5.91563	1.00265		-52.648	-115.652
-16	-42	5.93269	0.896177		-52.6476	-115.651
-16	-34	5.98259	0.456687		-52.6471	-115.651
-8	-130	5.91444	1.00965		-52.6467	-115.651
-8	-122	5.91626	0.998923		-52.6463	-115.651
-8	-114	5.91831	0.986721		-52.6458	-115.651
-8	-106	5.92063	0.972721		-52.6454	-115.65
-8	-98	5.92327	0.956495		-52.645	-115.65
-8	-90	5.92631	0.937467		-52.6446	-115.65
-8	-82	5.92985	0.914843		-52.6441	-115.65
-8	-74	5.934	0.887499		-52.6437	-115.65
-8	-66	5.93894	0.853787		-52.6433	-115.65
-8	-58	5.94491	0.811196		-52.6428	-115.649
-8	-50	5.95222	0.755696		-52.6424	-115.649
-8	-42	5.9613	0.680394		-52.642	-115.649
-8	-34	5.97263	0.572456		-52.6416	-115.649
0	-130	5.93182	0.901915		-52.6411	-115.648
0	-122	5.93389	0.888262		-52.6407	-115.648
0	-114	5.93612	0.873185		-52.6403	-115.648
0	-106	5.93856	0.856445		-52.6398	-115.648
0	-98	5.94123	0.837756		-52.6394	-115.648
0	-90	5.94415	0.816753		-52.639	-115.647
0	-82	5.94737	0.792982		-52.6386	-115.647
0	-74	5.95092	0.765858		-52.6381	-115.647
0	-66	5.95486	0.734618		-52.6377	-115.647
0	-58	5.95923	0.698253		-52.6373	-115.647
0	-50	5.9641	0.655395		-52.6368	-115.646
0	-42	5.96951	0.604143		-52.6364	-115.646
0	-34	5.97549	0.541778		-52.636	-115.646
8	-130	5.94469	0.812816		-52.6355	-115.646
8	-122	5.94664	0.798439		-52.6351	-115.645
8	-114	5.94871	0.782883		-52.6347	-115.645
8	-106	5.9509	0.765995		-52.6343	-115.645
8	-98	5.95324	0.747598		-52.6338	-115.645
8	-90	5.95573	0.727481		-52.6334	-115.645
8	-82	5.95839	0.705391		-52.633	-115.644
8	-74	5.96122	0.681024		-52.6325	-115.644
8	-66	5.96425	0.65401		-52.6321	-115.644
8	-58	5.96748	0.623895		-52.6317	-115.644
8	-50	5.97091	0.590117		-52.6313	-115.644
8	-42	5.97456	0.551966		-52.6308	-115.643
8	-34	5.97841	0.508541		-52.6304	-115.643
16	-130	5.95438	0.738485		-52.63	-115.643
16	-122	5.95611	0.724404		-52.6295	-115.643
16	-114	5.95792	0.709391		-52.6291	-115.643
16	-106	5.9598	0.693351		-52.6287	-115.642
16	-98	5.96178	0.676174		-52.6283	-115.642
16	-90	5.96384	0.657737		-52.6278	-115.642
16	-82	5.96599	0.637895		-52.6274	-115.642
16	-74	5.96824	0.616482		-52.627	-115.642
16	-66	5.97059	0.593306		-52.6265	-115.641
16	-58	5.97304	0.56814		-52.6261	-115.641
16	-50	5.97559	0.540717		-52.6257	-115.641
16	-42	5.97822	0.510723		-52.6253	-115.641
16	-34	5.98095	0.477781		-52.6248	-115.641
24	-130	5.96181	0.67584		-52.6244	-115.64
24	-122	5.96331	0.662504		-52.624	-115.64
24	-114	5.96486	0.648441		-52.6235	-115.64
24	-106	5.96645	0.633591		-52.6231	-115.64
24	-98	5.9681	0.617886		-52.6227	-115.639
24	-90	5.9698	0.60125		-52.6222	-115.639
24	-82	5.97155	0.583598		-52.6218	-115.639
24	-74	5.97335	0.564834		-52.6214	-115.639
24	-66	5.97521	0.544852		-52.621	-115.639
24	-58	5.97712	0.523529		-52.6205	-115.638
24	-50	5.97907	0.500725		-52.6201	-115.638
24	-42	5.98107	0.476284		-52.6197	-115.638
24	-34	5.9831	0.450022		-52.6192	-115.638
32	-130	5.96762	0.622496		-52.6188	-115.638
32	-122	5.9689	0.610076		-52.6184	-115.637
32	-114	5.97022	0.597089		-52.618	-115.637
32	-106	5.97156	0.583495		-52.6175	-115.637
32	-98	5.97293	0.569253		-52.6171	-115.637
32	-90	5.97434	0.554313		-52.6167	-115.637
32	-82	5.97577	0.538624		-52.6162	-115.636
32	-74	5.97724	0.522129		-52.6158	-115.636
32	-66	5.97873	0.504764		-52.6154	-115.636
32	-58	5.98025	0.486458		-52.615	-115.636
32	-50	5.98179	0.467135		-52.6145	-115.635
32	-42	5.98335	0.446707		-52.6141	-115.635
32	-34	5.98492	0.425078		-52.6137	-115.635
40	-130	5.97223	0.576629		-52.6132	-115.635
40	-122	5.97332	0.565158		-52.6128	-115.635
40	-114	5.97444	0.553242		-52.6124	-115.635
40	-106	5.97557	0.540855		-52.6119	-115.634
40	-98	5.97673	0.527969		-52.6115	-115.634
40	-90	5.9779	0.514553		-52.6111	-115.634
40	-82	5.97908	0.500574		-52.6106	-115.634
40	-74	5.98029	0.485997		-52.6102	-115.633
40	-66	5.9815	0.470781		-52.6098	-115.633
40	-58	5.98273	0.454885		-52.6094	-115.633
40	-50	5.98397	0.438263		-52.6089	-115.633
40	-42	5.98522	0.420863		-52.6085	-115.633
40	-34	5.98648	0.40263		-52.6081	-115.632
					-52.6076	-115.632
					-52.6072	-115.632
					-52.6068	-115.632
					-52.6064	-115.632
					-52.6059	-115.631
					-52.6055	-115.631
					-52.6051	-115.631
					-52.6046	-115.631
					-52.6042	-115.63
					-52.6038	-115.63
					-52.6033	-115.63
					-52.6029	-115.63
					-52.6025	-115.63
					-52.6021	-115.629
					-52.6016	-115.629
					-52.6012	-115.629
					-52.6008	-115.629
					-52.6003	-115.629
					-52.5999	-115.629
					-52.5995	-115.628
					-52.599	-115.628
					-52.5986	-115.628
					-52.5982	-115.628
					-52.5978	-115.627
					-52.5973	-115.627
					-52.5969	-115.627
					-52.5965	-115.627
					-52.596	-115.627
					-52.5956	-115.626
					-52.5952	-115.626
					-52.5947	-115.626
					-52.5943	-115.626
					-52.5939	-115.626
					-52.5935	-115.625
					-52.593	-115.625
					-52.5926	-115.625
					-52.5922	-115.625
					-52.5917	-115.624
					-52.5913	-115.624
					-52.5909	-115.624
					-52.5904	-115.624
					-52.59	-115.624
					-52.5896	-115.624
					-52.5892	-115.623
					-52.5887	-115.623
					-52.5883	-115.623
					-52.5879	-115.623
					-52.5874	-115.622
					-52.587	-115.622
					-52.5866	-115.622
					-52.5862	-115.622
					-52.5857	-115.622
					-52.5853	-115.621
					-52.5849	-115.621
					-52.5844	-115.621
					-52.584	-115.621
					-52.5836	-115.621
					-52.5831	-115.62
					-52.5827	-115.62
					-52.5823	-115.62
					-52.5818	-115.62
					-52.5814	-115.62
					-52.581	-115.619
					-52.5806	-115.619
					-52.5801	-115.619
					-52.5797	-115.619
					-52.5793	-115.618
					-52.5788	-115.618
					-52.5784	-115.618
					-52.578	-115.618
					-52.5775	-115.618
					-52.5771	-115.617
					-52.5767	-115.617
					-52.5762	-115.617
					-52.5758	-115.617
					-52.5754	-115.617
					-52.575	-115.616
					-52.5745	-115.616
					-52.5741	-115.616
					-52.5737	-115.616
					-52.5732	-115.615
					-52.5728	-115.615
					-52.5724	-115.615
					-52.5719	-115.615
					-52.5715	-115.615
					-52.5711	-115.615
					-52.5707	-115.614
					-52.5702	-115.614
					-52.5698	-115.614
					-52.5694	-115.614
					-52.5689	-115.613
					-52.5685	-115.613
					-52.5681	-115.613
					-52.5676	-115.613
					-52.5672	-115.613
					-52.5668	-115.612
					-52.5663	-115.612
					-52.5659	-115.612
					-52.5655	-115.612
					-52.565	-115.612
					-52.5646	-115.611
					-52.5642	-115.611
					-52.5637	-115.611
					-52.5633	-115.611
					-52.5629	-115.611
					-52.5625	-115.61
					-52.562	-115.61
					-52.5616	-115.61
					-52.5612	-115.61
					-52.5607	-115.609
					-52.5603	-115.609
					-52.5599	-115.609
					-52.5594	-115.609
					-52.559	-115.609
					-52.5586	-115.608
					-52.5581	-115.608
					-52.5577	-115.608
					-52.5573	-115.608
					-52.5568	-115.608
					-52.5564	-115.607
					-52.556	-115.607
					-52.5556	-115.607
					-52.5551	-115.607
					-52.5547	-115.606
					-52.5543	-115.606
					-52.5538	-115.606
					-52.5534	-115.606
					-52.553	-115.606
					-52.5525	-115.605
					-52.5521	-115.605
					-52.5517	-115.605
					-52.5513	-115.605
					-52.5508	-115.605
					-52.5504	-115.604
					-52.55	-115.604
					-52.5495	-115.604
					-52.5491	-115.604
					-52.5487	-115.603
					-52.5482	-115.603
					-52.5478	-115.603
					-52.5474	-115.603
					-52.5469	-115.603
					-52.5465	-115.603
					-52.5461	-115.602
					-52.5456	-115.602
					-52.5452	-115.602
					-52.5448	-115.602
					-52.5443	-115.601
					-52.5439	-115.601
					-52.5435	-115.601
					-52.5431	-115.601
					-52.5426	-115.601
					-52.5422	-115.6
					-52.5418	-115.6
					-52.5413	-115.6
					-52.5409	-115.6
					-52.5405	-115.6
					-52.54	-115.599
					-52.5396	-115.599
					-52.5392	-115.599
					-52.5387	-115.599
					-52.5383	-115.599
					-52.5379	-115.598
					-52.5374	-115.598
					-52.537	-115.598
					-52.5366	-115.598
					-52.5361	-115.597
					-52.5357	-115.597
					-52.5353	-115.597
					-52.5348	-115.597
					-52.5344	-115.597
					-52.534	-115.596
					-52.5335	-115.596
					-52.5331	-115.596
					-52.5327	-115.596
					-52.5322	-115.596
					-52.5318	-115.595
					-52.5314	-115.595
					-52.531	-115.595
					-52.5305	-115.595
					-52.5301	-115.594
					-52.5297	-115.594
					-52.5292	-115.594
					-52.5288	-115.594
					-52.5284	-115.594
					-52.5279	-115.593
					-52.5275	-115.593
					-52.5271	-115.593
					-52.5266	-115.593
					-52.5262	-115.593
					-52.5258	-115.592
					-52.5253	-115.592
					-52.5249	-115.592
					-52.5245	-115.592
					-52.524	-115.591
					-52.5236	-115.591
					-52.5232	-115.591
					-52.5228	-115.591
					-52.5223	-115.591
					-52.5219	-115.591
					-52.5215	-115.59
					-52.521	-115.59
					-52.5206	-115.59
					-52.5202	-115.59
					-52.5197	-115.589
					-52.5193	-115.589
					-52.5189	-115.589
					-52.5184	-115.589
					-52.518	-115.589
					-52.5176	-115.588
					-52.5171	-115.588
					-52.5167	-115.588
					-52.5163	-115.588
					-52.5158	-115.588
					-52.5154	-115.587
					-52.515	-115.587
					-52.5145	-115.587
					-52.5141	-115.587
					-52.5137	-115.587
					-52.5132	-115.586
					-52.5128	-115.586
					-52.5124	-115.586
					-52.5119	-115.586
					-52.5115	-115.585
					-52.5111	-115.585
					-52.5106	-115.585
					-52.5102	-115.585
					-52.5098	-115.585
					-52.5093	-115.584
					-52.5089	-115.584
					-52.5085	-115.584
					-52.508	-115.584
					-52.5076	-115.584
					-52.5072	-115.583
					-52.5067	-115.583
					-52.5063	-115.583
					-52.5059	-115.583
					-52.5054	-115.582
					-52.505	-115.582
					-52.5046	-115.582
					-52.5042	-115.582
					-52.5037	-115.582
					-52.5033	-115.581
					-52.5029	-115.581
					-52.5024	-115.581
					-52.502	-115.581
					-52.5016	-115.581
					-52.5011	-115.58
					-52.5007	-115.58
					-52.5003	-115.58
					-52.4998	-115.58
					-52.4994	-115.579
					-52.499	-115.579
					-52.4985	-115.579
					-52.4981	-115.579
					-52.4977	-115.579
					-52.4972	-115.579
					-52.4968	-115.578
					-52.4963	-115.578
					-52.4959	-115.578
					-52.4955	-115.578
					-52.495	-115.577
					-52.4946	-115.577
					-52.4942	-115.577
					-52.4937	-115.577
					-52.4933	-115.576
					-52.4929	-115.576
					-52.4924	-115.576
					-52.492	-115.576
					-52.4916	-115.576
					-52.4912	-115.576
					-52.4907	-115.575
					-52.4903	-115.575
					-52.4899	-115.575
					-52.4894	-115.575
					-52.489	-115.574
					-52.4886	-115.574
					-52.4881	-115.574
					-52.4877	-115.574
					-52.4873	-115.574
					-52.4868	-115.573
					-52.4864	-115.573
					-52.486	-115.573
					-52.4855	-115.573
					-52.4851	-115.573
					-52.4847	-115.572
					-52.4842	-115.572
					-52.4838	-115.572
					-52.4834	-115.572
					-52.4829	-115.572
					-52.4825	-115.571
					-52.4821	-115.571
					-52.4816	-115.571
					-52.4812	-115.571
					-52.4808	-115.57
					-52.4803	-115.57
					-52.4799	-115.57
					-52.4794	-115.57
					-52.479	-115.57
					-52.4786	-115.569
					-52.4781	-115.569
					-52.4777	-115.569
					-52.4773	-115.569
					-52.4768	-115.569
					-52.4764	-115.568
					-52.476	-115.568
					-52.4755	-115.568
					-52.4751	-115.568
					-52.4747	-115.567
					-52.4742	-115.567
					-52.4738	-115.567
					-52.4734	-115.567
					-52.4729	-115.567
					-52.4725	-115.566
					-52.4721	-115.566
					-52.4716	-115.566
					-52.4712	-115.566
					-52.4708	-115.566
					-52.4703	-115.565
					-52.4699	-115.565
					-52.4695	-115.565
					-52.469	-115.565
					-52.4686	-115.564
					-52.4682	-115.564
					-52.4677	-115.564
					-52.4673	-115.564
					-52.4669	-115.564
					-52.4664	-115.563
					-52.466	-115.563
					-52.4656	-115.563
					-52.4651	-115.563
					-52.4647	-115.562
					-52.4643	-115.562
					-52.4638	-115.562
					-52.4634	-115.562
					-52.463	-115.562
					-52.4625	-115.561
					-52.4621	-115.561
					-52.4617	-115.561
					-52.4612	-115.561
					-52.4608	-115.561
					-52.4604	-115.56
					-52.4599	-115.56
					-52.4595	-115.56
					-52.4591	-115.56
					-52.4586	-115.56
					-52.4582	-115.559
					-52.4577	-115.559
					-52.4573	-115.559
					-52.4569	-115.559
					-52.4564	-115.558
					-52.456	-115.558
					-52.4556	-115.558
					-52.4552	-115.558
					-52.4547	-115.558
					-52.4543	-115.557
					-52.4539	-115.557
					-52.4534	-115.557
					-52.453	-115.557
					-52.4525	-115.557
					-52.4521	-115.556
					-52.4517	-115.556
					-52.4512	-115.556
					-52.4508	-115.556
					-52.4504	-115.555
					-52.4499	-115.555
					-52.4495	-115.555
					-52.4491	-115.555
					-52.4486	-115.555
					-52.4482	-115.554
					-52.4478	-115.554
					-52.4473	-115.554
					-52.4469	-115.554
					-52.4465	-115.554
					-52.446	-115.553
					-52.4456	-115.553
					-52.4451	-115.553
					-52.4447	-115.553
					-52.4443	-115.552
					-52.4438	-115.552
					-52.4434	-115.552
					-52.443	-115.552
					-52.4425	-115.552
					-52.4421	-115.552
					-52.4417	-115.551
					-52.4412	-115.551
					-52.4408	-115.551
					-52.4404	-115.551
					-52.4399	-115.55
					-52.4395	-115.55
					-52.4391	-115.55
					-52.4386	-115.55
					-52.4382	-115.549
					-52.4378	-115.549
					-52.4373	-115.549
					-52.4369	-115.549
					-52.4365	-115.549
					-52.436	-115.549
					-52.4356	-115.548
					-52.4352	-115.548
					-52.4347	-115.548
					-52.4343	-115.548
					-52.4338	-115.547
					-52.4334	-115.547
					-52.433	-115.547
					-52.4325	-115.547
					-52.4321	-115.547
					-52.4317	-115.546
					-52.4312	-115.546
					-52.4308	-115.546
					-52.4304	-115.546
					-52.4299	-115.546
					-52.4295	-115.545
					-52.4291	-115.545
					-52.4286	-115.545
					-52.4282	-115.545
					-52.4278	-115.544
					-52.4273	-115.544
					-52.4269	-115.544
					-52.4265	-115.544
					-52.426	-115.544
					-52.4256	-115.543
					-52.4251	-115.543
					-52.4247	-115.543
					-52.4243	-115.543
					-52.4238	-115.543
					-52.4234	-115.542
					-52.423	-115.542
					-52.4225	-115.542
					-52.4221	-115.542
					-52.4217	-115.541
					-52.4212	-115.541
					-52.4208	-115.541
					-52.4204	-115.541
					-52.4199	-115.541
					-52.4195	-115.54
					-52.419	-115.54
					-52.4186	-115.54
					-52.4182	-115.54
					-52.4177	-115.54
					-52.4173	-115.539
					-52.4169	-115.539
					-52.4164	-115.539
					-52.416	-115.539
					-52.4156	-115.538
					-52.4151	-115.538
					-52.4147	-115.538
					-52.4143	-115.538
					-52.4138	-115.538
					-52.4134	-115.537
					-52.413	-115.537
					-52.4125	-115.537
					-52.4121	-115.537
					-52.4116	-115.537
					-52.4112	-115.536
					-52.4108	-115.536
					-52.4103	-115.536
					-52.4099	-115.536
					-52.4095	-115.535
					-52.409	-115.535
					-52.4086	-115.535
					-52.4082	-115.535
					-52.4077	-115.535
					-52.4073	-115.534
					-52.4068	-115.534
					-52.4064	-115.534
					-52.406	-115.534
					-52.4055	-115.534
					-52.4051	-115.533
					-52.4047	-115.533
					-52.4042	-115.533
					-52.4038	-115.533
					-52.4034	-115.532
					-52.4029	-115.532
					-52.4025	-115.532
					-52.4021	-115.532
					-52.4016	-115.532
					-52.4012	-115.531
					-52.4008	-115.531
					-52.4003	-115.531
					-52.3999	-115.531
					-52.3994	-115.531
					-52.399	-115.53
					-52.3986	-115.53
					-52.3981	-115.53
					-52.3977	-115.53
					-52.3973	-115.529
					-52.3968	-115.529
					-52.3964	-115.529
					-52.3959	-115.529
					-52.3955	-115.529
					-52.3951	-115.528
					-52.3946	-115.528
					-52.3942	-115.528
					-52.3938	-115.528
					-52.3933	-115.528
					-52.3929	-115.527
					-52.3925	-115.527
					-52.392	-115.527
					-52.3916	-115.527
					-52.3912	-115.526
					-52.3907	-115.526
					-52.3903	-115.526
					-52.3898	-115.526
					-52.3894	-115.526
					-52.389	-115.525
					-52.3885	-115.525
					-52.3881	-115.525
					-52.3877	-115.525
					-52.3872	-115.525
					-52.3868	-115.524
					-52.3864	-115.524
					-52.3859	-115.524
					-52.3855	-115.524
					-52.385	-115.523
					-52.3846	-115.523
					-52.3842	-115.523
					-52.3837	-115.523
					-52.3833	-115.522
					-52.3828	-115.522
					-52.3824	-115.522
					-52.382	-115.522
					-52.3815	-115.522
					-52.3811	-115.522
					-52.3807	-115.521
					-52.3802	-115.521
					-52.3798	-115.521
					-52.3794	-115.521
					-52.3789	-115.52
					-52.3785	-115.52
					-52.3781	-115.52
					-52.3776	-115.52
					-52.3772	-115.519
					-52.3767	-115.519
					-52.3763	-115.519
					-52.3759	-115.519
					-52.3754	-115.519
					-52.375	-115.519
					-52.3746	-115.518
					-52.3741	-115.518
					-52.3737	-115.518
					-52.3732	-115.518
					-52.3728	-115.517
					-52.3724	-115.517
					-52.3719	-115.517
					-52.3715	-115.517
					-52.3711	-115.516
					-52.3706	-115.516
					-52.3702	-115.516
					-52.3698	-115.516
					-52.3693	-115.516
					-52.3689	-115.515
					-52.3684	-115.515
					-52.368	-115.515
					-52.3676	-115.515
					-52.3671	-115.515
					-52.3667	-115.514
					-52.3663	-115.514
					-52.3658	-115.514
					-52.3654	-115.514
					-52.3649	-115.513
					-52.3645	-115.513
					-52.3641	-115.513
					-52.3636	-115.513
					-52.3632	-115.513
					-52.3627	-115.512
					-52.3623	-115.512
					-52.3619	-115.512
					-52.3614	-115.512
					-52.361	-115.512
					-52.3606	-115.511
					-52.3601	-115.511
					-52.3597	-115.511
					-52.3593	-115.511
					-52.3588	-115.51
					-52.3584	-115.51
					-52.3579	-115.51
					-52.3575	-115.51
					-52.3571	-115.51
					-52.3566	-115.509
					-52.3562	-115.509
					-52.3558	-115.509
					-52.3553	-115.509
					-52.3549	-115.508
					-52.3544	-115.508
					-52.354	-115.508
					-52.3536	-115.508
					-52.3531	-115.508
					-52.3527	-115.507
					-52.3522	-115.507
					-52.3518	-115.507
					-52.3514	-115.507
					-52.3509	-115.507
					-52.3505	-115.506
					-52.3501	-115.506
					-52.3496	-115.506
					-52.3492	-115.506
					-52.3488	-115.505
					-52.3483	-115.505
					-52.3479	-115.505
					-52.3474	-115.505
					-52.347	-115.505
					-52.3466	-115.504
					-52.3461	-115.504
					-52.3457	-115.504
					-52.3453	-115.504
					-52.3448	-115.504
					-52.3444	-115.503
					-52.3439	-115.503
					-52.3435	-115.503
					-52.3431	-115.503
					-52.3426	-115.502
					-52.3422	-115.502
					-52.3417	-115.502
					-52.3413	-115.502
					-52.3409	-115.502
					-52.3404	-115.501
					-52.34	-115.501
					-52.3396	-115.501
					-52.3391	-115.501
					-52.3387	-115.501
					-52.3382	-115.5
					-52.3378	-115.5
					-52.3374	-115.5
					-52.3369	-115.5
					-52.3365	-115.499
					-52.3361	-115.499
					-52.3356	-115.499
					-52.3352	-115.499
					-52.3347	-115.499
					-52.3343	-115.498
					-52.3339	-115.498
					-52.3334	-115.498
					-52.333	-115.498
					-52.3325	-115.498
					-52.3321	-115.497
					-52.3317	-115.497
					-52.3312	-115.497
					-52.3308	-115.497
					-52.3304	-115.496
					-52.3299	-115.496
					-52.3295	-115.496
					-52.329	-115.496
					-52.3286	-115.496
					-52.3282	-115.495
					-52.3277	-115.495
					-52.3273	-115.495
					-52.3269	-115.495
					-52.3264	-115.495
					-52.326	-115.494
					-52.3255	-115.494
					-52.3251	-115.494
					-52.3247	-115.494
					-52.3242	-115.493
					-52.3238	-115.493
					-52.3233	-115.493
					-52.3229	-115.493
					-52.3225	-115.493
					-52.322	-115.492
					-52.3216	-115.492
					-52.3212	-115.492
					-52.3207	-115.492
					-52.3203	-115.491
					-52.3198	-115.491
					-52.3194	-115.491
					-52.319	-115.491
					-52.3185	-115.491
					-52.3181	-115.49
					-52.3176	-115.49
					-52.3172	-115.49
					-52.3168	-115.49
					-52.3163	-115.49
					-52.3159	-115.489
					-52.3154	-115.489
					-52.315	-115.489
					-52.3146	-115.489
					-52.3141	-115.488
					-52.3137	-115.488
					-52.3132	-115.488
					-52.3128	-115.488
					-52.3124	-115.487
					-52.3119	-115.487
					-52.3115	-115.487
					-52.3111	-115.487
					-52.3106	-115.487
					-52.3102	-115.486
					-52.3097	-115.486
					-52.3093	-115.486
					-52.3089	-115.486
					-52.3084	-115.486
					-52.308	-115.485
					-52.3075	-115.485
					-52.3071	-115.485
					-52.3067	-115.485
					-52.3062	-115.484
					-52.3058	-115.484
					-52.3053	-115.484
					-52.3049	-115.484
					-52.3045	-115.484
					-52.304	-115.483
					-52.3036	-115.483
					-52.3032	-115.483
					-52.3027	-115.483
					-52.3023	-115.483
					-52.3018	-115.482
					-52.3014	-115.482
					-52.301	-115.482
					-52.3005	-115.482
					-52.3001	-115.481
					-52.2996	-115.481
					-52.2992	-115.481
					-52.2988	-115.481
					-52.2983	-115.481
					-52.2979	-115.48
					-52.2974	-115.48
					-52.297	-115.48
					-52.2966	-115.48
					-52.2961	-115.48
					-52.2957	-115.479
					-52.2953	-115.479
					-52.2948	-115.479
					-52.2944	-115.479
					-52.2939	-115.478
					-52.2935	-115.478
					-52.2931	-115.478
					-52.2926	-115.478
					-52.2922	-115.478
					-52.2917	-115.477
					-52.2913	-115.477
					-52.2908	-115.477
					-52.2904	-115.477
					-52.29	-115.476
					-52.2895	-115.476
					-52.2891	-115.476
					-52.2886	-115.476
					-52.2882	-115.476
					-52.2878	-115.475
					-52.2873	-115.475
					-52.2869	-115.475
					-52.2865	-115.475
					-52.286	-115.475
					-52.2856	-115.474
					-52.2851	-115.474
					-52.2847	-115.474
					-52.2843	-115.474
					-52.2838	-115.473
					-52.2834	-115.473
					-52.2829	-115.473
					-52.2825	-115.473
					-52.2821	-115.472
					-52.2816	-115.472
					-52.2812	-115.472
					-52.2807	-115.472
					-52.2803	-115.472
					-52.2799	-115.471
					-52.2794	-115.471
					-52.279	-115.471
					-52.2785	-115.471
					-52.2781	-115.471
					-52.2777	-115.47
					-52.2772	-115.47
					-52.2768	-115.47
					-52.2763	-115.47
					-52.2759	-115.469
					-52.2755	-115.469
					-52.275	-115.469
					-52.2746	-115.469
					-52.2741	-115.469
					-52.2737	-115.468
					-52.2733	-115.468
					-52.2728	-115.468
					-52.2724	-115.468
					-52.2719	-115.468
					-52.2715	-115.467
					-52.2711	-115.467
					-52.2706	-115.467
					-52.2702	-115.467
					-52.2697	-115.466
					-52.2693	-115.466
					-52.2689	-115.466
					-52.2684	-115.466
					-52.268	-115.466
					-52.2675	-115.465
					-52.2671	-115.465
					-52.2666	-115.465
					-52.2662	-115.465
					-52.2658	-115.464
					-52.2653	-115.464
					-52.2649	-115.464
					-52.2644	-115.464
					-52.264	-115.463
					-52.2636	-115.463
					-52.2631	-115.463
					-52.2627	-115.463
					-52.2623	-115.463
					-52.2618	-115.463
					-52.2614	-115.462
					-52.2609	-115.462
					-52.2605	-115.462
					-52.26	-115.462
					-52.2596	-115.461
					-52.2592	-115.461
					-52.2587	-115.461
					-52.2583	-115.461
					-52.2578	-115.46
					-52.2574	-115.46
					-52.257	-115.46
					-52.2565	-115.46
					-52.2561	-115.46
					-52.2556	-115.459
					-52.2552	-115.459
					-52.2548	-115.459
					-52.2543	-115.459
					-52.2539	-115.459
					-52.2534	-115.458
					-52.253	-115.458
					-52.2525	-115.458
					-52.2521	-115.458
					-52.2517	-115.457
					-52.2512	-115.457
					-52.2508	-115.457
					-52.2503	-115.457
					-52.2499	-115.457
					-52.2495	-115.456
					-52.249	-115.456
					-52.2486	-115.456
					-52.2481	-115.456
					-52.2477	-115.455
					-52.2473	-115.455
					-52.2468	-115.455
					-52.2464	-115.455
					-52.2459	-115.455
					-52.2455	-115.454
					-52.2451	-115.454
					-52.2446	-115.454
					-52.2442	-115.454
					-52.2437	-115.454
					-52.2433	-115.453
					-52.2428	-115.453
					-52.2424	-115.453
					-52.242	-115.453
					-52.2415	-115.452
					-52.2411	-115.452
					-52.2407	-115.452
					-52.2402	-115.452
					-52.2398	-115.451
					-52.2393	-115.451
					-52.2389	-115.451
					-52.2384	-115.451
					-52.238	-115.451
					-52.2376	-115.45
					-52.2371	-115.45
					-52.2367	-115.45
					-52.2362	-115.45
					-52.2358	-115.45
					-52.2353	-115.449
					-52.2349	-115.449
					-52.2345	-115.449
					-52.234	-115.449
					-52.2336	-115.448
					-52.2331	-115.448
					-52.2327	-115.448
					-52.2323	-115.448
					-52.2318	-115.448
					-52.2314	-115.447
					-52.2309	-115.447
					-52.2305	-115.447
					-52.23	-115.447
					-52.2296	-115.446
					-52.2292	-115.446
					-52.2287	-115.446
					-52.2283	-115.446
					-52.2278	-115.446
					-52.2274	-115.445
					-52.227	-115.445
					-52.2265	-115.445
					-52.2261	-115.445
					-52.2256	-115.445
					-52.2252	-115.444
					-52.2248	-115.444
					-52.2243	-115.444
					-52.2239	-115.444
					-52.2234	-115.443
					-52.223	-115.443
					-52.2225	-115.443
					-52.2221	-115.443
					-52.2217	-115.442
					-52.2212	-115.442
					-52.2208	-115.442
					-52.2203	-115.442
					-52.2199	-115.442
					-52.2195	-115.441
					-52.219	-115.441
					-52.2186	-115.441
					-52.2181	-115.441
					-52.2177	-115.441
					-52.2172	-115.44
					-52.2168	-115.44
					-52.2164	-115.44
					-52.2159	-115.44
					-52.2155	-115.439
					-52.215	-115.439
					-52.2146	-115.439
					-52.2141	-115.439
					-52.2137	-115.439
					-52.2133	-115.438
					-52.2128	-115.438
					-52.2124	-115.438
					-52.2119	-115.438
					-52.2115	-115.437
					-52.2111	-115.437
					-52.2106	-115.437
					-52.2102	-115.437
					-52.2097	-115.436
					-52.2093	-115.436
					-52.2088	-115.436
					-52.2084	-115.436
					-52.208	-115.436
					-52.2075	-115.435
					-52.2071	-115.435
					-52.2066	-115.435
					-52.2062	-115.435
					-52.2058	-115.435
					-52.2053	-115.434
					-52.2049	-115.434
					-52.2044	-115.434
					-52.204	-115.434
					-52.2035	-115.433
					-52.2031	-115.433
					-52.2026	-115.433
					-52.2022	-115.433
					-52.2018	-115.433
					-52.2013	-115.432
					-52.2009	-115.432
					-52.2004	-115.432
					-52.2	-115.432
					-52.1996	-115.431
					-52.1991	-115.431
					-52.1987	-115.431
					-52.1982	-115.431
					-52.1978	-115.431
					-52.1973	-115.43
					-52.1969	-115.43
					-52.1964	-115.43
					-52.196	-115.43
					-52.1956	-115.43
					-52.1951	-115.429
					-52.1947	-115.429
					-52.1942	-115.429
					-52.1938	-115.429
					-52.1934	-115.428
					-52.1929	-115.428
					-52.1925	-115.428
					-52.192	-115.428
					-52.1916	-115.427
					-52.1911	-115.427
					-52.1907	-115.427
					-52.1902	-115.427
					-52.1898	-115.427
					-52.1894	-115.426
					-52.1889	-115.426
					-52.1885	-115.426
					-52.188	-115.426
					-52.1876	-115.425
					-52.1872	-115.425
					-52.1867	-115.425
					-52.1863	-115.425
					-52.1858	-115.425
					-52.1854	-115.424
					-52.1849	-115.424
					-52.1845	-115.424
					-52.184	-115.424
					-52.1836	-115.424
					-52.1832	-115.423
					-52.1827	-115.423
					-52.1823	-115.423
					-52.1818	-115.423
					-52.1814	-115.422
					-52.181	-115.422
					-52.1805	-115.422
					-52.1801	-115.422
					-52.1796	-115.421
					-52.1792	-115.421
					-52.1787	-115.421
					-52.1783	-115.421
					-52.1778	-115.421
					-52.1774	-115.42
					-52.177	-115.42
					-52.1765	-115.42
					-52.1761	-115.42
					-52.1756	-115.419
					-52.1752	-115.419
					-52.1748	-115.419
					-52.1743	-115.419
					-52.1739	-115.419
					-52.1734	-115.418
					-52.173	-115.418
					-52.1725	-115.418
					-52.1721	-115.418
					-52.1716	-115.418
					-52.1712	-115.417
					-52.1708	-115.417
					-52.1703	-115.417
					-52.1699	-115.417
					-52.1694	-115.416
					-52.169	-115.416
					-52.1685	-115.416
					-52.1681	-115.416
					-52.1677	-115.416
					-52.1672	-115.415
					-52.1668	-115.415
					-52.1663	-115.415
					-52.1659	-115.415
					-52.1654	-115.414
					-52.165	-115.414
					-52.1645	-115.414
					-52.1641	-115.414
					-52.1637	-115.414
					-52.1632	-115.413
					-52.1628	-115.413
					-52.1623	-115.413
					-52.1619	-115.413
					-52.1614	-115.412
					-52.161	-115.412
					-52.1606	-115.412
					-52.1601	-115.412
					-52.1597	-115.412
					-52.1592	-115.411
					-52.1588	-115.411
					-52.1583	-115.411
					-52.1579	-115.411
					-52.1574	-115.41
					-52.157	-115.41
					-52.1566	-115.41
					-52.1561	-115.41
					-52.1557	-115.41
					-52.1552	-115.409
					-52.1548	-115.409
					-52.1543	-115.409
					-52.1539	-115.409
					-52.1534	-115.409
					-52.153	-115.408
					-52.1526	-115.408
					-52.1521	-115.408
					-52.1517	-115.408
					-52.1512	-115.407
					-52.1508	-115.407
					-52.1503	-115.407
					-52.1499	-115.407
					-52.1495	-115.406
					-52.149	-115.406
					-52.1486	-115.406
					-52.1481	-115.406
					-52.1477	-115.406
					-52.1472	-115.405
					-52.1468	-115.405
					-52.1463	-115.405
					-52.1459	-115.405
					-52.1454	-115.404
					-52.145	-115.404
					-52.1446	-115.404
					-52.1441	-115.404
					-52.1437	-115.404
					-52.1432	-115.403
					-52.1428	-115.403
					-52.1423	-115.403
					-52.1419	-115.403
					-52.1414	-115.403
					-52.141	-115.402
					-52.1406	-115.402
					-52.1401	-115.402
					-52.1397	-115.402
					-52.1392	-115.401
					-52.1388	-115.401
					-52.1383	-115.401
					-52.1379	-115.401
					-52.1375	-115.4
					-52.137	-115.4
					-52.1366	-115.4
					-52.1361	-115.4
					-52.1357	-115.4
					-52.1352	-115.399
					-52.1348	-115.399
					-52.1343	-115.399
					-52.1339	-115.399
					-52.1335	-115.398
					-52.133	-115.398
					-52.1326	-115.398
					-52.1321	-115.398
					-52.1317	-115.398
					-52.1312	-115.397
					-52.1308	-115.397
					-52.1303	-115.397
					-52.1299	-115.397
					-52.1294	-115.396
					-52.129	-115.396
					-52.1286	-115.396
					-52.1281	-115.396
					-52.1277	-115.396
					-52.1272	-115.395
					-52.1268	-115.395
					-52.1263	-115.395
					-52.1259	-115.395
					-52.1255	-115.394
					-52.125	-115.394
					-52.1246	-115.394
					-52.1241	-115.394
					-52.1237	-115.394
					-52.1232	-115.393
					-52.1228	-115.393
					-52.1223	-115.393
					-52.1219	-115.393
					-52.1214	-115.392
					-52.121	-115.392
					-52.1206	-115.392
					-52.1201	-115.392
					-52.1197	-115.391
					-52.1192	-115.391
					-52.1188	-115.391
					-52.1183	-115.391
					-52.1179	-115.391
					-52.1174	-115.39
					-52.117	-115.39
					-52.1165	-115.39
					-52.1161	-115.39
					-52.1157	-115.389
					-52.1152	-115.389
					-52.1148	-115.389
					-52.1143	-115.389
					-52.1139	-115.389
					-52.1134	-115.388
					-52.113	-115.388
					-52.1125	-115.388
					-52.1121	-115.388
					-52.1116	-115.388
					-52.1112	-115.387
					-52.1108	-115.387
					-52.1103	-115.387
					-52.1099	-115.387
					-52.1094	-115.386
					-52.109	-115.386
					-52.1085	-115.386
					-52.1081	-115.386
					-52.1076	-115.385
					-52.1072	-115.385
					-52.1067	-115.385
					-52.1063	-115.385
					-52.1058	-115.385
					-52.1054	-115.384
					-52.105	-115.384
					-52.1045	-115.384
					-52.1041	-115.384
					-52.1036	-115.383
					-52.1032	-115.383
					-52.1027	-115.383
					-52.1023	-115.383
					-52.1018	-115.383
					-52.1014	-115.382
					-52.1009	-115.382
					-52.1005	-115.382
					-52.1001	-115.382
					-52.0996	-115.382
					-52.0992	-115.381
					-52.0987	-115.381
					-52.0983	-115.381
					-52.0978	-115.381
					-52.0974	-115.38
					-52.0969	-115.38
					-52.0965	-115.38
					-52.096	-115.38
					-52.0956	-115.379
					-52.0951	-115.379
					-52.0947	-115.379
					-52.0943	-115.379
					-52.0938	-115.379
					-52.0934	-115.378
					-52.0929	-115.378
					-52.0925	-115.378
					-52.092	-115.378
					-52.0916	-115.377
					-52.0911	-115.377
					-52.0907	-115.377
					-52.0902	-115.377
					-52.0898	-115.377
					-52.0894	-115.376
					-52.0889	-115.376
					-52.0885	-115.376
					-52.088	-115.376
					-52.0876	-115.375
					-52.0871	-115.375
					-52.0867	-115.375
					-52.0862	-115.375
					-52.0858	-115.375
					-52.0853	-115.374
					-52.0849	-115.374
					-52.0844	-115.374
					-52.084	-115.374
					-52.0836	-115.373
					-52.0831	-115.373
					-52.0827	-115.373
					-52.0822	-115.373
					-52.0818	-115.373
					-52.0813	-115.372
					-52.0809	-115.372
					-52.0804	-115.372
					-52.08	-115.372
					-52.0795	-115.371
					-52.0791	-115.371
					-52.0786	-115.371
					-52.0782	-115.371
					-52.0778	-115.371
					-52.0773	-115.37
					-52.0769	-115.37
					-52.0764	-115.37
					-52.076	-115.37
					-52.0755	-115.369
					-52.0751	-115.369
					-52.0746	-115.369
					-52.0742	-115.369
					-52.0737	-115.368
					-52.0733	-115.368
					-52.0728	-115.368
					-52.0724	-115.368
					-52.0719	-115.368
					-52.0715	-115.367
					-52.071	-115.367
					-52.0706	-115.367
					-52.0702	-115.367
					-52.0697	-115.367
					-52.0693	-115.366
					-52.0688	-115.366
					-52.0684	-115.366
					-52.0679	-115.366
					-52.0675	-115.365
					-52.067	-115.365
					-52.0666	-115.365
					-52.0661	-115.365
					-52.0657	-115.365
					-52.0652	-115.364
					-52.0648	-115.364
					-52.0643	-115.364
					-52.0639	-115.364
					-52.0635	-115.363
					-52.063	-115.363
					-52.0626	-115.363
					-52.0621	-115.363
					-52.0617	-115.362
					-52.0612	-115.362
					-52.0608	-115.362
					-52.0603	-115.362
					-52.0599	-115.362
					-52.0594	-115.361
					-52.059	-115.361
					-52.0585	-115.361
					-52.0581	-115.361
					-52.0576	-115.36
					-52.0572	-115.36
					-52.0568	-115.36
					-52.0563	-115.36
					-52.0558	-115.359
					-52.0554	-115.359
					-52.055	-115.359
					-52.0545	-115.359
					-52.0541	-115.359
					-52.0536	-115.358
					-52.0532	-115.358
					-52.0527	-115.358
					-52.0523	-115.358
					-52.0518	-115.358
					-52.0514	-115.357
					-52.0509	-115.357
					-52.0505	-115.357
					-52.05	-115.357
					-52.0496	-115.356
					-52.0491	-115.356
					-52.0487	-115.356
					-52.0483	-115.356
					-52.0478	-115.356
					-52.0474	-115.355
					-52.0469	-115.355
					-52.0465	-115.355
					-52.046	-115.355
					-52.0456	-115.354
					-52.0451	-115.354
					-52.0447	-115.354
					-52.0442	-115.354
					-52.0438	-115.353
					-52.0433	-115.353
					-52.0429	-115.353
					-52.0424	-115.353
					-52.042	-115.353
					-52.0415	-115.352
					-52.0411	-115.352
					-52.0406	-115.352
					-52.0402	-115.352
					-52.0397	-115.351
					-52.0393	-115.351
					-52.0388	-115.351
					-52.0384	-115.351
					-52.038	-115.35
					-52.0375	-115.35
					-52.0371	-115.35
					-52.0366	-115.35
					-52.0362	-115.35
					-52.0357	-115.349
					-52.0353	-115.349
					-52.0348	-115.349
					-52.0344	-115.349
					-52.0339	-115.349
					-52.0335	-115.348
					-52.033	-115.348
					-52.0326	-115.348
					-52.0321	-115.348
					-52.0317	-115.347
					-52.0312	-115.347
					-52.0308	-115.347
					-52.0303	-115.347
					-52.0299	-115.346
					-52.0294	-115.346
					-52.029	-115.346
					-52.0285	-115.346
					-52.0281	-115.346
					-52.0277	-115.345
					-52.0272	-115.345
					-52.0267	-115.345
					-52.0263	-115.345
					-52.0258	-115.344
					-52.0254	-115.344
					-52.025	-115.344
					-52.0245	-115.344
					-52.0241	-115.344
					-52.0236	-115.343
					-52.0232	-115.343
					-52.0227	-115.343
					-52.0223	-115.343
					-52.0218	-115.342
					-52.0214	-115.342
					-52.0209	-115.342
					-52.0205	-115.342
					-52.02	-115.341
					-52.0196	-115.341
					-52.0191	-115.341
					-52.0187	-115.341
					-52.0182	-115.341
					-52.0178	-115.34
					-52.0173	-115.34
					-52.0169	-115.34
					-52.0164	-115.34
					-52.016	-115.339
					-52.0155	-115.339
					-52.0151	-115.339
					-52.0146	-115.339
					-52.0142	-115.338
					-52.0137	-115.338
					-52.0133	-115.338
					-52.0129	-115.338
					-52.0124	-115.338
					-52.0119	-115.337
					-52.0115	-115.337
					-52.011	-115.337
					-52.0106	-115.337
					-52.0102	-115.337
					-52.0097	-115.336
					-52.0093	-115.336
					-52.0088	-115.336
					-52.0084	-115.336
					-52.0079	-115.335
					-52.0075	-115.335
					-52.007	-115.335
					-52.0066	-115.335
					-52.0061	-115.335
					-52.0057	-115.334
					-52.0052	-115.334
					-52.0048	-115.334
					-52.0043	-115.334
					-52.0039	-115.333
					-52.0034	-115.333
					-52.003	-115.333
					-52.0025	-115.333
					-52.0021	-115.332
					-52.0016	-115.332
					-52.0012	-115.332
					-52.0007	-115.332
					-52.0003	-115.332
					-51.9998	-115.331
					-51.9994	-115.331
					-51.9989	-115.331
					-51.9985	-115.331
					-51.998	-115.33
					-51.9976	-115.33
					-51.9971	-115.33
					-51.9967	-115.33
					-51.9962	-115.329
					-51.9958	-115.329
					-51.9953	-115.329
					-51.9949	-115.329
					-51.9944	-115.329
					-51.994	-115.328
					-51.9935	-115.328
					-51.9931	-115.328
					-51.9926	-115.328
					-51.9922	-115.327
					-51.9917	-115.327
					-51.9913	-115.327
					-51.9908	-115.327
					-51.9904	-115.326
					-51.9899	-115.326
					-51.9895	-115.326
					-51.989	-115.326
					-51.9886	-115.326
					-51.9881	-115.325
					-51.9877	-115.325
					-51.9873	-115.325
					-51.9868	-115.325
					-51.9864	-115.325
					-51.9859	-115.324
					-51.9855	-115.324
					-51.985	-115.324
					-51.9845	-115.324
					-51.9841	-115.323
					-51.9836	-115.323
					-51.9832	-115.323
					-51.9828	-115.323
					-51.9823	-115.322
					-51.9819	-115.322
					-51.9814	-115.322
					-51.9809	-115.322
					-51.9805	-115.322
					-51.98	-115.321
					-51.9796	-115.321
					-51.9791	-115.321
					-51.9787	-115.321
					-51.9783	-115.32
					-51.9778	-115.32
					-51.9774	-115.32
					-51.9769	-115.32
					-51.9764	-115.32
					-51.976	-115.319
					-51.9755	-115.319
					-51.9751	-115.319
					-51.9746	-115.319
					-51.9742	-115.318
					-51.9738	-115.318
					-51.9733	-115.318
					-51.9729	-115.318
					-51.9724	-115.317
					-51.9719	-115.317
					-51.9715	-115.317
					-51.971	-115.317
					-51.9706	-115.317
					-51.9701	-115.316
					-51.9697	-115.316
					-51.9693	-115.316
					-51.9688	-115.316
					-51.9684	-115.315
					-51.9679	-115.315
					-51.9674	-115.315
					-51.967	-115.315
					-51.9665	-115.314
					-51.9661	-115.314
					-51.9656	-115.314
					-51.9652	-115.314
					-51.9648	-115.314
					-51.9643	-115.313
					-51.9639	-115.313
					-51.9634	-115.313
					-51.9629	-115.313
					-51.9625	-115.312
					-51.962	-115.312
					-51.9616	-115.312
					-51.9612	-115.312
					-51.9607	-115.311
					-51.9603	-115.311
					-51.9598	-115.311
					-51.9593	-115.311
					-51.9589	-115.311
					-51.9584	-115.31
					-51.958	-115.31
					-51.9575	-115.31
					-51.9571	-115.31
					-51.9566	-115.309
					-51.9562	-115.309
					-51.9557	-115.309
					-51.9553	-115.309
					-51.9548	-115.309
					-51.9544	-115.308
					-51.9539	-115.308
					-51.9535	-115.308
					-51.953	-115.308
					-51.9526	-115.307
					-51.9521	-115.307
					-51.9517	-115.307
					-51.9512	-115.307
					-51.9508	-115.306
					-51.9503	-115.306
					-51.9499	-115.306
					-51.9494	-115.306
					-51.949	-115.306
					-51.9485	-115.305
					-51.9481	-115.305
					-51.9476	-115.305
					-51.9472	-115.305
					-51.9467	-115.305
					-51.9463	-115.304
					-51.9458	-115.304
					-51.9454	-115.304
					-51.9449	-115.303
					-51.9445	-115.303
					-51.944	-115.303
					-51.9436	-115.303
					-51.9431	-115.303
					-51.9427	-115.302
					-51.9422	-115.302
					-51.9418	-115.302
					-51.9413	-115.302
					-51.9409	-115.302
					-51.9404	-115.301
					-51.94	-115.301
					-51.9395	-115.301
					-51.9391	-115.301
					-51.9386	-115.3
					-51.9382	-115.3
					-51.9377	-115.3
					-51.9372	-115.3
					-51.9368	-115.299
					-51.9363	-115.299
					-51.9359	-115.299
					-51.9355	-115.299
					-51.935	-115.299
					-51.9345	-115.298
					-51.9341	-115.298
					-51.9336	-115.298
					-51.9332	-115.298
					-51.9327	-115.297
					-51.9323	-115.297
					-51.9318	-115.297
					-51.9314	-115.297
					-51.9309	-115.296
					-51.9305	-115.296
					-51.93	-115.296
					-51.9296	-115.296
					-51.9291	-115.296
					-51.9287	-115.295
					-51.9282	-115.295
					-51.9278	-115.295
					-51.9273	-115.295
					-51.9269	-115.294
					-51.9264	-115.294
					-51.926	-115.294
					-51.9255	-115.294
					-51.9251	-115.293
					-51.9246	-115.293
					-51.9242	-115.293
					-51.9237	-115.293
					-51.9233	-115.293
					-51.9228	-115.292
					-51.9224	-115.292
					-51.9219	-115.292
					-51.9215	-115.292
					-51.921	-115.291
					-51.9205	-115.291
					-51.9201	-115.291
					-51.9196	-115.291
					-51.9192	-115.29
					-51.9187	-115.29
					-51.9183	-115.29
					-51.9178	-115.29
					-51.9174	-115.29
					-51.9169	-115.289
					-51.9165	-115.289
					-51.916	-115.289
					-51.9156	-115.289
					-51.9151	-115.288
					-51.9147	-115.288
					-51.9142	-115.288
					-51.9138	-115.288
					-51.9133	-115.287
					-51.9129	-115.287
					-51.9124	-115.287
					-51.912	-115.287
					-51.9115	-115.287
					-51.9111	-115.286
					-51.9106	-115.286
					-51.9102	-115.286
					-51.9097	-115.286
					-51.9093	-115.285
					-51.9088	-115.285
					-51.9083	-115.285
					-51.9079	-115.285
					-51.9074	-115.284
					-51.907	-115.284
					-51.9065	-115.284
					-51.9061	-115.284
					-51.9056	-115.284
					-51.9052	-115.283
					-51.9047	-115.283
					-51.9043	-115.283
					-51.9038	-115.283
					-51.9034	-115.282
					-51.9029	-115.282
					-51.9025	-115.282
					-51.902	-115.282
					-51.9016	-115.282
					-51.9011	-115.281
					-51.9006	-115.281
					-51.9002	-115.281
					-51.8997	-115.281
					-51.8993	-115.28
					-51.8988	-115.28
					-51.8984	-115.28
					-51.8979	-115.28
					-51.8975	-115.279
					-51.897	-115.279
					-51.8966	-115.279
					-51.8961	-115.279
					-51.8957	-115.279
					-51.8952	-115.278
					-51.8948	-115.278
					-51.8943	-115.278
					-51.8939	-115.278
					-51.8934	-115.277
					-51.893	-115.277
					-51.8925	-115.277
					-51.892	-115.277
					-51.8916	-115.276
					-51.8911	-115.276
					-51.8907	-115.276
					-51.8902	-115.276
					-51.8898	-115.276
					-51.8893	-115.275
					-51.8889	-115.275
					-51.8884	-115.275
					-51.888	-115.275
					-51.8875	-115.274
					-51.8871	-115.274
					-51.8866	-115.274
					-51.8862	-115.274
					-51.8857	-115.273
					-51.8853	-115.273
					-51.8848	-115.273
					-51.8843	-115.273
					-51.8839	-115.273
					-51.8834	-115.272
					-51.883	-115.272
					-51.8825	-115.272
					-51.8821	-115.272
					-51.8816	-115.271
					-51.8812	-115.271
					-51.8807	-115.271
					-51.8803	-115.271
					-51.8798	-115.27
					-51.8794	-115.27
					-51.8789	-115.27
					-51.8785	-115.27
					-51.878	-115.27
					-51.8775	-115.269
					-51.8771	-115.269
					-51.8766	-115.269
					-51.8762	-115.269
					-51.8757	-115.269
					-51.8753	-115.268
					-51.8748	-115.268
					-51.8744	-115.268
					-51.8739	-115.267
					-51.8735	-115.267
					-51.873	-115.267
					-51.8726	-115.267
					-51.8721	-115.267
					-51.8717	-115.266
					-51.8712	-115.266
					-51.8708	-115.266
					-51.8703	-115.266
					-51.8698	-115.266
					-51.8694	-115.265
					-51.8689	-115.265
					-51.8685	-115.265
					-51.868	-115.264
					-51.8676	-115.264
					-51.8671	-115.264
					-51.8667	-115.264
					-51.8662	-115.264
					-51.8658	-115.263
					-51.8653	-115.263
					-51.8649	-115.263
					-51.8644	-115.263
					-51.864	-115.263
					-51.8635	-115.262
					-51.863	-115.262
					-51.8626	-115.262
					-51.8621	-115.261
					-51.8617	-115.261
					-51.8612	-115.261
					-51.8608	-115.261
					-51.8603	-115.261
					-51.8599	-115.26
					-51.8594	-115.26
					-51.859	-115.26
					-51.8585	-115.26
					-51.858	-115.26
					-51.8576	-115.259
					-51.8571	-115.259
					-51.8567	-115.259
					-51.8562	-115.258
					-51.8558	-115.258
					-51.8553	-115.258
					-51.8549	-115.258
					-51.8544	-115.258
					-51.854	-115.257
					-51.8535	-115.257
					-51.8531	-115.257
					-51.8526	-115.257
					-51.8522	-115.257
					-51.8517	-115.256
					-51.8512	-115.256
					-51.8508	-115.256
					-51.8503	-115.255
					-51.8499	-115.255
					-51.8494	-115.255
					-51.849	-115.255
					-51.8485	-115.255
					-51.8481	-115.254
					-51.8476	-115.254
					-51.8471	-115.254
					-51.8467	-115.254
					-51.8462	-115.254
					-51.8458	-115.253
					-51.8453	-115.253
					-51.8449	-115.253
					-51.8444	-115.252
					-51.844	-115.252
					-51.8435	-115.252
					-51.8431	-115.252
					-51.8426	-115.252
					-51.8421	-115.251
					-51.8417	-115.251
					-51.8412	-115.251
					-51.8408	-115.251
					-51.8403	-115.25
					-51.8399	-115.25
					-51.8394	-115.25
					-51.839	-115.25
					-51.8385	-115.249
					-51.8381	-115.249
					-51.8376	-115.249
					-51.8372	-115.249
					-51.8367	-115.249
					-51.8362	-115.248
					-51.8358	-115.248
					-51.8353	-115.248
					-51.8349	-115.248
					-51.8344	-115.247
					-51.834	-115.247
					-51.8335	-115.247
					-51.8331	-115.247
					-51.8326	-115.246
					-51.8321	-115.246
					-51.8317	-115.246
					-51.8312	-115.246
					-51.8308	-115.246
					-51.8303	-115.245
					-51.8299	-115.245
					-51.8294	-115.245
					-51.829	-115.245
					-51.8285	-115.244
					-51.828	-115.244
					-51.8276	-115.244
					-51.8271	-115.244
					-51.8267	-115.243
					-51.8262	-115.243
					-51.8258	-115.243
					-51.8253	-115.243
					-51.8249	-115.243
					-51.8244	-115.242
					-51.824	-115.242
					-51.8235	-115.242
					-51.8231	-115.242
					-51.8226	-115.241
					-51.8221	-115.241
					-51.8217	-115.241
					-51.8212	-115.241
					-51.8208	-115.24
					-51.8203	-115.24
					-51.8199	-115.24
					-51.8194	-115.24
					-51.819	-115.24
					-51.8185	-115.239
					-51.818	-115.239
					-51.8176	-115.239
					-51.8171	-115.239
					-51.8167	-115.238
					-51.8162	-115.238
[truncated: 63,536 more rows]

## Sheet: (c)
return map			orbit
u_n	u_(n+1)		u_n	u_(n+1)
-104.975	-102.813		-97.8847	-100.218
-104.95	-102.781		-100.218	-100.218
-104.925	-102.749		-100.218	-94.5819
-104.9	-102.717		-94.5819	-94.5819
-104.875	-102.685		-94.5819	-97.5902
-104.85	-102.653		-97.5902	-97.5902
-104.825	-102.62		-97.5902	-98.8934
-104.8	-102.588		-98.8934	-98.8934
-104.775	-102.556		-98.8934	-98.0985
-104.75	-102.523		-98.0985	-98.0985
-104.725	-102.491		-98.0985	-91.2591
-104.7	-102.459		-91.2591	-91.2591
-104.675	-102.426		-91.2591	-100.165
-104.65	-102.393		-100.165	-100.165
-104.625	-102.361		-100.165	-94.3936
-104.6	-102.328		-94.3936	-94.3936
-104.575	-102.296		-94.3936	-97.8121
-104.55	-102.263		-97.8121	-97.8121
-104.525	-102.23		-97.8121	-99.6515
-104.5	-102.197		-99.6515	-99.6515
-104.475	-102.164		-99.6515	-91.3841
-104.45	-102.131		-91.3841	-91.3841
-104.425	-102.099		-91.3841	-100.101
-104.4	-102.065		-100.101	-100.101
-104.375	-102.032		-100.101	-94.15
-104.35	-101.999		-94.15	-94.15
-104.325	-101.966		-94.15	-98.0778
-104.3	-101.933		-98.0778	-98.0778
-104.275	-101.9		-98.0778	-90.6856
-104.25	-101.866		-90.6856	-90.6856
-104.225	-101.833		-90.6856	-100.44
-104.2	-101.8		-100.44	-100.44
-104.175	-101.766		-100.44	-95.283
-104.15	-101.733		-95.283	-95.283
-104.125	-101.699		-95.283	-96.5942
-104.1	-101.666		-96.5942	-96.5942
-104.075	-101.632		-96.5942	-92.6999
-104.05	-101.598		-92.6999	-92.6999
-104.025	-101.564		-92.6999	-99.3099
-104	-101.531		-99.3099	-99.3099
-103.975	-101.497		-99.3099	-100.546
-103.95	-101.463		-100.546	-100.546
-103.925	-101.429		-100.546	-95.5787
-103.9	-101.395		-95.5787	-95.5787
-103.875	-101.36		-95.5787	-96.0583
-103.85	-101.326		-96.0583	-96.0583
-103.825	-101.292		-96.0583	-94.9257
-103.8	-101.258		-94.9257	-94.9257
-103.775	-101.223		-94.9257	-97.1405
-103.75	-101.189		-97.1405	-97.1405
-103.725	-101.154		-97.1405	-100.263
-103.7	-101.12		-100.263	-100.263
-103.675	-101.085		-100.263	-94.7341
-103.65	-101.05		-94.7341	-94.7341
-103.625	-101.016		-94.7341	-97.399
-103.6	-100.981		-97.399	-97.399
-103.575	-100.946		-97.399	-99.1247
-103.55	-100.911		-99.1247	-99.1247
-103.525	-100.876		-99.1247	-99.3765
-103.5	-100.841		-99.3765	-99.3765
-103.475	-100.806		-99.3765	-101.09
-103.45	-100.77		-101.09	-101.09
-103.425	-100.735		-101.09	-96.861
-103.4	-100.7		-96.861	-96.861
-103.375	-100.664		-96.861	-89.4852
-103.35	-100.629		-89.4852	-89.4852
-103.325	-100.593		-89.4852	-100.931
-103.3	-100.557		-100.931	-100.931
-103.275	-100.521		-100.931	-96.5159
-103.25	-100.486		-96.5159	-96.5159
-103.225	-100.45		-96.5159	-93.1645
-103.2	-100.414		-93.1645	-93.1645
-103.175	-100.377		-93.1645	-98.9673
-103.15	-100.341		-98.9673	-98.9673
-103.125	-100.305		-98.9673	-98.5024
-103.1	-100.269		-98.5024	-98.5024
-103.075	-100.232		-98.5024	-95.7658
-103.05	-100.196		-95.7658	-95.7658
-103.025	-100.159		-95.7658	-95.6647
-103	-100.122		-95.6647	-95.6647
-102.975	-100.085		-95.6647	-95.8835
-102.95	-100.048		-95.8835	-95.8835
-102.925	-100.011		-95.8835	-95.3887
-102.9	-99.9741		-95.3887	-95.3887
-102.875	-99.9369		-95.3887	-96.413
-102.85	-99.8996		-96.413	-96.413
-102.825	-99.8621		-96.413	-93.6704
-102.8	-99.8246		-93.6704	-93.6704
-102.775	-99.7869		-93.6704	-98.543
-102.75	-99.7491		-98.543	-98.543
-102.725	-99.7113		-98.543	-96.04
-102.7	-99.6733		-96.04	-96.04
-102.675	-99.6352		-96.04	-94.9775
-102.65	-99.597		-94.9775	-94.9775
-102.625	-99.5587		-94.9775	-97.0668
-102.6	-99.5202		-97.0668	-97.0668
-102.575	-99.4816		-97.0668	-100.753
-102.55	-99.443		-100.753	-100.753
-102.525	-99.4041		-100.753	-96.1046
-102.5	-99.3652		-96.1046	-96.1046
-102.475	-99.3261		-96.1046	-94.7898
-102.45	-99.2869		-94.7898	-94.7898
-102.425	-99.2476		-94.7898	-97.3259
-102.4	-99.2081		-97.3259	-97.3259
-102.375	-99.1685		-97.3259	-99.3654
-102.35	-99.1288		-99.3654	-99.3654
-102.325	-99.0889		-99.3654	-100.989
-102.3	-99.0489		-100.989	-100.989
-102.275	-99.0087		-100.989	-96.6448
-102.25	-98.9684		-96.6448	-96.6448
-102.225	-98.9279		-96.6448	-92.3461
-102.2	-98.8872		-92.3461	-92.3461
-102.175	-98.8465		-92.3461	-99.5459
-102.15	-98.8055		-99.5459	-99.5459
-102.125	-98.7644		-99.5459	-89.6627
-102.1	-98.7231		-89.6627	-89.6627
-102.075	-98.6816		-89.6627	-100.864
-102.05	-98.64		-100.864	-100.864
-102.025	-98.5982		-100.864	-96.3663
-102	-98.5562		-96.3663	-96.3663
-101.975	-98.514		-96.3663	-93.8713
-101.95	-98.4716		-93.8713	-93.8713
-101.925	-98.4291		-93.8713	-98.3566
-101.9	-98.3863		-98.3566	-98.3566
-101.875	-98.3434		-98.3566	-94.6564
-101.85	-98.3002		-94.6564	-94.6564
-101.825	-98.2568		-94.6564	-97.498
-101.8	-98.2133		-97.498	-97.498
-101.775	-98.1695		-97.498	-98.9221
-101.75	-98.1254		-98.9221	-98.9221
-101.725	-98.0812		-98.9221	-98.2556
-101.7	-98.0367		-98.2556	-98.2556
-101.675	-97.992		-98.2556	-93.6928
-101.65	-97.947		-93.6928	-93.6928
-101.625	-97.9018		-93.6928	-98.5228
-101.6	-97.8563		-98.5228	-98.5228
-101.575	-97.8106		-98.5228	-95.9051
-101.55	-97.7646		-95.9051	-95.9051
-101.525	-97.7183		-95.9051	-95.3351
-101.5	-97.6718		-95.3351	-95.3351
-101.475	-97.6249		-95.3351	-96.5062
-101.45	-97.5778		-96.5062	-96.5062
-101.425	-97.5304		-96.5062	-93.2167
-101.4	-97.4826		-93.2167	-93.2167
-101.375	-97.4346		-93.2167	-98.9262
-101.35	-97.3862		-98.9262	-98.9262
-101.325	-97.3375		-98.9262	-98.2782
-101.3	-97.2884		-98.2782	-98.2782
-101.275	-97.239		-98.2782	-93.9292
-101.25	-97.1892		-93.9292	-93.9292
-101.225	-97.139		-93.9292	-98.3007
-101.2	-97.0885		-98.3007	-98.3007
-101.175	-97.0375		-98.3007	-94.1517
-101.15	-96.9862		-94.1517	-94.1517
-101.125	-96.9344		-94.1517	-98.0761
-101.1	-96.8822		-98.0761	-98.0761
-101.075	-96.8296		-98.0761	-90.631
-101.05	-96.7765		-90.631	-90.631
-101.025	-96.7229		-90.631	-100.465
-101	-96.6688		-100.465	-100.465
-100.975	-96.6142		-100.465	-95.3537
-100.95	-96.5591		-95.3537	-95.3537
-100.925	-96.5035		-95.3537	-96.4741
-100.9	-96.4473		-96.4741	-96.4741
-100.875	-96.3905		-96.4741	-93.3818
-100.85	-96.3331		-93.3818	-93.3818
-100.825	-96.2751		-93.3818	-98.7923
-100.8	-96.2165		-98.7923	-98.7923
-100.775	-96.1571		-98.7923	-97.5392
-100.75	-96.0971		-97.5392	-97.5392
-100.725	-96.0364		-97.5392	-98.8881
-100.7	-95.9749		-98.8881	-98.8881
-100.675	-95.9126		-98.8881	-98.0695
-100.65	-95.8495		-98.0695	-98.0695
-100.625	-95.7856
-100.6	-95.7208
-100.575	-95.655
-100.55	-95.5883
-100.525	-95.5205
-100.5	-95.4517
-100.475	-95.3818
-100.45	-95.3107
-100.425	-95.2384
-100.4	-95.1648
-100.375	-95.0898
-100.35	-95.0134
-100.325	-94.9354
-100.3	-94.8559
-100.275	-94.7746
-100.25	-94.6915
-100.225	-94.6064
-100.2	-94.5193
-100.175	-94.43
-100.15	-94.3382
-100.125	-94.244
-100.1	-94.147
-100.075	-94.047
-100.05	-93.9438
-100.025	-93.8371
-100	-93.7266
-99.975	-93.6119
-99.95	-93.4926
-99.925	-93.3682
-99.9	-93.2381
-99.875	-93.1017
-99.85	-92.9581
-99.825	-92.8065
-99.8	-92.6455
-99.775	-92.4738
-99.75	-92.2895
-99.725	-92.0904
-99.7	-91.8733
-99.675	-91.6341
-99.65	-91.3673
-99.625	-91.0645
-99.6	-90.7131
-99.575	-90.2924
-99.55	-89.7649
-99.525	-89.0493
-99.5	-87.9093
-99.475	-84.4307
-99.45	-102.038
-99.425	-101.622
-99.4	-101.323
-99.375	-101.076
-99.35	-100.858
-99.325	-100.659
-99.3	-100.475
-99.275	-100.301
-99.25	-100.135
-99.225	-99.975
-99.2	-99.8204
-99.175	-99.6699
-99.15	-99.5227
-99.125	-99.3783
-99.1	-99.236
-99.075	-99.0955
-99.05	-98.9564
-99.025	-98.8184
-99	-98.6811
-98.975	-98.5443
-98.95	-98.4078
-98.925	-98.2714
-98.9	-98.1347
-98.875	-97.9977
-98.85	-97.8601
-98.825	-97.7217
-98.8	-97.5823
-98.775	-97.4417
-98.75	-97.2998
-98.725	-97.1562
-98.7	-97.0108
-98.675	-96.8634
-98.65	-96.7136
-98.625	-96.5613
-98.6	-96.4061
-98.575	-96.2477
-98.55	-96.0857
-98.525	-95.9198
-98.5	-95.7495
-98.475	-95.5743
-98.45	-95.3936
-98.425	-95.2067
-98.4	-95.0128
-98.375	-94.8109
-98.35	-94.5999
-98.325	-94.3785
-98.3	-94.1448
-98.275	-93.8966
-98.25	-93.6311
-98.225	-93.3446
-98.2	-93.0318
-98.175	-92.6854
-98.15	-92.2944
-98.125	-91.8413
-98.1	-91.2953
-98.075	-90.5949
-98.05	-89.583
-98.025	-87.5521
-98	-102.009
-97.975	-101.371
-97.95	-100.961
-97.925	-100.638
-97.9	-100.366
-97.875	-100.13
-97.85	-99.9219
-97.825	-99.7378
-97.8	-99.5748
-97.775	-99.4313
-97.75	-99.306
-97.725	-99.1981
-97.7	-99.1071
-97.675	-99.0324
-97.65	-98.9735
-97.625	-98.9298
-97.6	-98.9008
-97.575	-98.886
-97.55	-98.8847
-97.525	-98.8961
-97.5	-98.9198
-97.475	-98.9548
-97.45	-99.0006
-97.425	-99.0565
-97.4	-99.1218
-97.375	-99.1959
-97.35	-99.2784
-97.325	-99.3688
-97.3	-99.4666
-97.275	-99.5718
-97.25	-99.684
-97.225	-99.8034
-97.2	-99.9299
-97.175	-100.064
-97.15	-100.206
-97.125	-100.357
-97.1	-100.519
-97.075	-100.693
-97.05	-100.883
-97.025	-101.094
-97	-101.337
-96.975	-101.631
-96.95	-102.044
-96.925	-84.4832
-96.9	-87.9137
-96.875	-89.0537
-96.85	-89.7713
-96.825	-90.3013
-96.8	-90.7241
-96.775	-91.0774
-96.75	-91.3818
-96.725	-91.6499
-96.7	-91.8899
-96.675	-92.1075
-96.65	-92.3068
-96.625	-92.4908
-96.6	-92.662
-96.575	-92.8221
-96.55	-92.9725
-96.525	-93.1146
-96.5	-93.2492
-96.475	-93.3772
-96.45	-93.4993
-96.425	-93.6159
-96.4	-93.7277
-96.375	-93.835
-96.35	-93.9383
-96.325	-94.0378
-96.3	-94.1339
-96.275	-94.2268
-96.25	-94.3166
-96.225	-94.4038
-96.2	-94.4883
-96.175	-94.5704
-96.15	-94.6502
-96.125	-94.7279
-96.1	-94.8035
-96.075	-94.8773
-96.05	-94.9492
-96.025	-95.0195
-96	-95.0881
-95.975	-95.1552
-95.95	-95.2208
-95.925	-95.285
-95.9	-95.3478
-95.875	-95.4094
-95.85	-95.4697
-95.825	-95.5289
-95.8	-95.587
-95.775	-95.644
-95.75	-95.6999
-95.725	-95.7549
-95.7	-95.8088
-95.675	-95.8619
-95.65	-95.9141
-95.625	-95.9654
-95.6	-96.0159
-95.575	-96.0655
-95.55	-96.1144
-95.525	-96.1626
-95.5	-96.21
-95.475	-96.2567
-95.45	-96.3028
-95.425	-96.3481
-95.4	-96.3929
-95.375	-96.437
-95.35	-96.4805
-95.325	-96.5234
-95.3	-96.5657
-95.275	-96.6075
-95.25	-96.6488
-95.225	-96.6895
-95.2	-96.7297
-95.175	-96.7694
-95.15	-96.8086
-95.125	-96.8473
-95.1	-96.8856
-95.075	-96.9234
-95.05	-96.9608
-95.025	-96.9977
-95	-97.0343
-94.975	-97.0704
-94.95	-97.1061
-94.925	-97.1414
-94.9	-97.1763
-94.875	-97.2109
-94.85	-97.2451
-94.825	-97.2789
-94.8	-97.3123
-94.775	-97.3454
-94.75	-97.3782
-94.725	-97.4107
-94.7	-97.4428
-94.675	-97.4746
-94.65	-97.5061
-94.625	-97.5372
-94.6	-97.5681
-94.575	-97.5987
-94.55	-97.629
-94.525	-97.659
-94.5	-97.6887
-94.475	-97.7181
-94.45	-97.7473
-94.425	-97.7762
-94.4	-97.8049
-94.375	-97.8332
-94.35	-97.8614
-94.325	-97.8893
-94.3	-97.9169
-94.275	-97.9443
-94.25	-97.9715
-94.225	-97.9984
-94.2	-98.0251
-94.175	-98.0516
-94.15	-98.0779
-94.125	-98.1039
-94.1	-98.1297
-94.075	-98.1554
-94.05	-98.1808
-94.025	-98.206
-94	-98.231
-93.975	-98.2558
-93.95	-98.2804
-93.925	-98.3048
-93.9	-98.329
-93.875	-98.353
-93.85	-98.3769
-93.825	-98.4006
-93.8	-98.424
-93.775	-98.4474
-93.75	-98.4705
-93.725	-98.4934
-93.7	-98.5162
-93.675	-98.5389
-93.65	-98.5613
-93.625	-98.5836
-93.6	-98.6057
-93.575	-98.6277
-93.55	-98.6495
-93.525	-98.6712
-93.5	-98.6927
-93.475	-98.714
-93.45	-98.7352
-93.425	-98.7563
-93.4	-98.7772
-93.375	-98.798
-93.35	-98.8186
-93.325	-98.8391
-93.3	-98.8594
-93.275	-98.8796
-93.25	-98.8997
-93.225	-98.9196
-93.2	-98.9394
-93.175	-98.9591
-93.15	-98.9787
-93.125	-98.9981
-93.1	-99.0174
-93.075	-99.0365
-93.05	-99.0556
-93.025	-99.0745
-93	-99.0933
-92.975	-99.1119
-92.95	-99.1305
-92.925	-99.1489
-92.9	-99.1673
-92.875	-99.1855
-92.85	-99.2036
-92.825	-99.2216
-92.8	-99.2394
-92.775	-99.2572
-92.75	-99.2748
-92.725	-99.2924
-92.7	-99.3098
-92.675	-99.3272
-92.65	-99.3444
-92.625	-99.3615
-92.6	-99.3786
-92.575	-99.3955
-92.55	-99.4123
-92.525	-99.429
-92.5	-99.4456
-92.475	-99.4622
-92.45	-99.4786
-92.425	-99.4949
-92.4	-99.5112
-92.375	-99.5273
-92.35	-99.5434
-92.325	-99.5594
-92.3	-99.5752
-92.275	-99.591
-92.25	-99.6067
-92.225	-99.6223
-92.2	-99.6378
-92.175	-99.6533
-92.15	-99.6686
-92.125	-99.6839
-92.1	-99.699
-92.075	-99.7141
-92.05	-99.7291
-92.025	-99.7441
-92	-99.7589
-91.975	-99.7737
-91.95	-99.7884
-91.925	-99.803
-91.9	-99.8175
-91.875	-99.8319
-91.85	-99.8463
-91.825	-99.8606
-91.8	-99.8748
-91.775	-99.889
-91.75	-99.903
-91.725	-99.917
-91.7	-99.9309
-91.675	-99.9448
-91.65	-99.9586
-91.625	-99.9723
-91.6	-99.9859
-91.575	-99.9995
-91.55	-100.013
-91.525	-100.026
-91.5	-100.04
-91.475	-100.053
-91.45	-100.066
-91.425	-100.079
-91.4	-100.092
-91.375	-100.105
-91.35	-100.118
-91.325	-100.131
-91.3	-100.144
-91.275	-100.157
-91.25	-100.17
-91.225	-100.182
-91.2	-100.195
-91.175	-100.207
-91.15	-100.22
-91.125	-100.232
-91.1	-100.244
-91.075	-100.257
-91.05	-100.269
-91.025	-100.281
-91	-100.293
-90.975	-100.305
-90.95	-100.317
-90.925	-100.329
-90.9	-100.341
-90.875	-100.353
-90.85	-100.365
-90.825	-100.376
-90.8	-100.388
-90.775	-100.399
-90.75	-100.411
-90.725	-100.422
-90.7	-100.434
-90.675	-100.445
-90.65	-100.456
-90.625	-100.468
-90.6	-100.479
-90.575	-100.49
-90.55	-100.501
-90.525	-100.512
-90.5	-100.523
-90.475	-100.534
-90.45	-100.545
-90.425	-100.556
-90.4	-100.567
-90.375	-100.577
-90.35	-100.588
-90.325	-100.599
-90.3	-100.609
-90.275	-100.62
-90.25	-100.63
-90.225	-100.641
-90.2	-100.651
-90.175	-100.662
-90.15	-100.672
-90.125	-100.682
-90.1	-100.693
-90.075	-100.703
-90.05	-100.713
-90.025	-100.723
-90	-100.733
-89.975	-100.743
-89.95	-100.753
-89.925	-100.763
-89.9	-100.773
-89.875	-100.783
-89.85	-100.792
-89.825	-100.802
-89.8	-100.812
-89.775	-100.822
-89.75	-100.831
-89.725	-100.841
-89.7	-100.85
-89.675	-100.86
-89.65	-100.869
-89.625	-100.879
-89.6	-100.888
-89.575	-100.897
-89.55	-100.907
-89.525	-100.916
-89.5	-100.925
-89.475	-100.934
-89.45	-100.943
-89.425	-100.953
-89.4	-100.962
-89.375	-100.971
-89.35	-100.98
-89.325	-100.989
-89.3	-100.997
-89.275	-101.006
-89.25	-101.015
-89.225	-101.024
-89.2	-101.033
-89.175	-101.042
-89.15	-101.05
-89.125	-101.059
-89.1	-101.067
-89.075	-101.076
-89.05	-101.085
-89.025	-101.093
-89	-101.102
-88.975	-101.11
-88.95	-101.118
-88.925	-101.127
-88.9	-101.135
-88.875	-101.144
-88.85	-101.152
-88.825	-101.16
-88.8	-101.168
-88.775	-101.176
-88.75	-101.185
-88.725	-101.193
-88.7	-101.201
-88.675	-101.209
-88.65	-101.217
-88.625	-101.225
-88.6	-101.233
-88.575	-101.241
-88.55	-101.249
-88.525	-101.256
-88.5	-101.264
-88.475	-101.272
-88.45	-101.28
-88.425	-101.288
-88.4	-101.295
-88.375	-101.303
-88.35	-101.311
-88.325	-101.318
-88.3	-101.326
-88.275	-101.333
-88.25	-101.341
-88.225	-101.348
-88.2	-101.356
-88.175	-101.363
-88.15	-101.371
-88.125	-101.378
-88.1	-101.385
-88.075	-101.393
-88.05	-101.4
-88.025	-101.407
-88	-101.415
-87.975	-101.422
-87.95	-101.429
-87.925	-101.436
-87.9	-101.443
-87.875	-101.45
-87.85	-101.457
-87.825	-101.465
-87.8	-101.472
-87.775	-101.479
-87.75	-101.486
-87.725	-101.492
-87.7	-101.499
-87.675	-101.506
-87.65	-101.513
-87.625	-101.52
-87.6	-101.527
-87.575	-101.534
-87.55	-101.54
-87.525	-101.547
-87.5	-101.554
-87.475	-101.56
-87.45	-101.567
-87.425	-101.574
-87.4	-101.58
-87.375	-101.587
-87.35	-101.594
-87.325	-101.6
-87.3	-101.607
-87.275	-101.613
-87.25	-101.62
-87.225	-101.626
-87.2	-101.632
-87.175	-101.639
-87.15	-101.645
-87.125	-101.652
-87.1	-101.658
-87.075	-101.664
-87.05	-101.671
-87.025	-101.677
-87	-101.683
-86.975	-101.689
-86.95	-101.695
-86.925	-101.702
-86.9	-101.708
-86.875	-101.714
-86.85	-101.72
-86.825	-101.726
-86.8	-101.732
-86.775	-101.738
-86.75	-101.744
-86.725	-101.75
-86.7	-101.756
-86.675	-101.762
-86.65	-101.768
-86.625	-101.774
-86.6	-101.78
-86.575	-101.786
-86.55	-101.792
-86.525	-101.797
-86.5	-101.803
-86.475	-101.809
-86.45	-101.815
-86.425	-101.82
-86.4	-101.826
-86.375	-101.832
-86.35	-101.838
-86.325	-101.843
-86.3	-101.849
-86.275	-101.855
-86.25	-101.86
-86.225	-101.866
-86.2	-101.871
-86.175	-101.877
-86.15	-101.882
-86.125	-101.888
-86.1	-101.893
-86.075	-101.899
-86.05	-101.904
-86.025	-101.91
-86	-101.915
-85.975	-101.92
-85.95	-101.926
-85.925	-101.931
-85.9	-101.937
-85.875	-101.942
-85.85	-101.947
-85.825	-101.952
-85.8	-101.958
-85.775	-101.963
-85.75	-101.968
-85.725	-101.973
-85.7	-101.979
-85.675	-101.984
-85.65	-101.989
-85.625	-101.994
-85.6	-101.999
-85.575	-102.004
-85.55	-102.009
-85.525	-102.014
-85.5	-102.019
-85.475	-102.025
-85.45	-102.03
-85.425	-102.035
-85.4	-102.04
-85.375	-102.044
-85.35	-102.049
-85.325	-102.054
-85.3	-102.059
-85.275	-102.064
-85.25	-102.069
-85.225	-102.074
-85.2	-102.079
-85.175	-102.084
-85.15	-102.088
-85.125	-102.093
-85.1	-102.098
-85.075	-102.103
-85.05	-102.108
-85.025	-102.112
-85	-102.117
-84.975	-102.122
-84.95	-102.126
-84.925	-102.131
-84.9	-102.136
-84.875	-102.14
-84.85	-102.145
-84.825	-102.15
-84.8	-102.154
-84.775	-102.159
-84.75	-102.163
-84.725	-102.168
-84.7	-102.172
-84.675	-102.177
-84.65	-102.181
-84.625	-102.186
-84.6	-102.19
-84.575	-102.195
-84.55	-102.199
-84.525	-102.204
-84.5	-102.208
-84.475	-102.213
-84.45	-102.217
-84.425	-102.221
-84.4	-102.226
-84.375	-102.23
-84.35	-102.234
-84.325	-102.239
-84.3	-102.243
-84.275	-102.247
-84.25	-102.252
-84.225	-102.256
-84.2	-102.26
-84.175	-102.264
-84.15	-102.269
-84.125	-102.273
-84.1	-102.277
-84.075	-102.281
-84.05	-102.285
-84.025	-102.289
-84	-102.294
-83.975	-102.298
-83.95	-102.302
-83.925	-102.306
-83.9	-102.31
-83.875	-102.314
-83.85	-102.318
-83.825	-102.322
-83.8	-102.326
-83.775	-102.33
-83.75	-102.334
-83.725	-102.338
-83.7	-102.342
-83.675	-102.346
-83.65	-102.35
-83.625	-102.354
-83.6	-102.358
-83.575	-102.362
-83.55	-102.366
-83.525	-102.37
-83.5	-102.374
-83.475	-102.378
-83.45	-102.381
-83.425	-102.385
-83.4	-102.389
-83.375	-102.393
-83.35	-102.397
-83.325	-102.401
-83.3	-102.404
-83.275	-102.408
-83.25	-102.412
-83.225	-102.416
-83.2	-102.419
-83.175	-102.423
-83.15	-102.427
-83.125	-102.43
-83.1	-102.434
-83.075	-102.438
-83.05	-102.441
-83.025	-102.445
-83	-102.449
-82.975	-102.452
-82.95	-102.456
-82.925	-102.46
-82.9	-102.463
-82.875	-102.467
-82.85	-102.47
-82.825	-102.474
-82.8	-102.478
-82.775	-102.481
-82.75	-102.485
-82.725	-102.488
-82.7	-102.492
-82.675	-102.495
-82.65	-102.499
-82.625	-102.502
-82.6	-102.506
-82.575	-102.509
-82.55	-102.512
-82.525	-102.516
-82.5	-102.519
-82.475	-102.523
-82.45	-102.526
-82.425	-102.53
-82.4	-102.533
-82.375	-102.536
-82.35	-102.54
-82.325	-102.543
-82.3	-102.546
-82.275	-102.55
-82.25	-102.553
-82.225	-102.556
-82.2	-102.56
-82.175	-102.563
-82.15	-102.566
-82.125	-102.569
-82.1	-102.573
-82.075	-102.576
-82.05	-102.579
-82.025	-102.582
-82	-102.586
-81.975	-102.589
-81.95	-102.592
-81.925	-102.595
-81.9	-102.598
-81.875	-102.602
-81.85	-102.605
-81.825	-102.608
-81.8	-102.611
-81.775	-102.614
-81.75	-102.617
-81.725	-102.62
-81.7	-102.623
-81.675	-102.627
-81.65	-102.63
-81.625	-102.633
-81.6	-102.636
-81.575	-102.639
-81.55	-102.642
-81.525	-102.645
-81.5	-102.648
-81.475	-102.651
-81.45	-102.654
-81.425	-102.657
-81.4	-102.66
-81.375	-102.663
-81.35	-102.666
-81.325	-102.669
-81.3	-102.672
-81.275	-102.675
-81.25	-102.678
-81.225	-102.681
-81.2	-102.684
-81.175	-102.687
-81.15	-102.689
-81.125	-102.692
-81.1	-102.695
-81.075	-102.698
-81.05	-102.701
-81.025	-102.704
-81	-102.707
-80.975	-102.71
-80.95	-102.712
-80.925	-102.715
-80.9	-102.718
-80.875	-102.721
-80.85	-102.724
-80.825	-102.726
-80.8	-102.729
-80.775	-102.732
-80.75	-102.735
-80.725	-102.737
-80.7	-102.74
-80.675	-102.743
-80.65	-102.746
-80.625	-102.748
-80.6	-102.751
-80.575	-102.754
-80.55	-102.757
-80.525	-102.759
-80.5	-102.762
-80.475	-102.765
-80.45	-102.767
-80.425	-102.77
-80.4	-102.773
-80.375	-102.775
-80.35	-102.778
-80.325	-102.781
-80.3	-102.783
-80.275	-102.786
-80.25	-102.788
-80.225	-102.791
-80.2	-102.794
-80.175	-102.796
-80.15	-102.799
-80.125	-102.801
-80.1	-102.804
-80.075	-102.806
-80.05	-102.809
-80.025	-102.811
-80	-102.814
-79.975	-102.817
