# Supplementary material for: Analysis of Chaotic Resonance in Izhikevich Neuron Model
Source: PLoS One. 2015 Sep 30;10(9):e0138919. doi: 10.1371/journal.pone.0138919 (PMC4589341; doi:10.1371/journal.pone.0138919)
Supplement: S3 Data — (ZIP) [file pone.0138919.s003.zip › S3/Fig3.xls]

## Sheet: data
I	lambda_1	lambda_2
-105.988	-0.0343655	-0.0343655
-105.976	-0.0341619	-0.0341619
-105.964	-0.0339583	-0.0339583
-105.952	-0.0337546	-0.0337546
-105.94	-0.0335509	-0.0335509
-105.928	-0.0333471	-0.0333471
-105.916	-0.0331432	-0.0331432
-105.904	-0.0329393	-0.0329393
-105.892	-0.0327354	-0.0327354
-105.88	-0.0325313	-0.0325313
-105.868	-0.0323273	-0.0323273
-105.856	-0.0321231	-0.0321231
-105.844	-0.0319189	-0.0319189
-105.832	-0.0317147	-0.0317147
-105.82	-0.0315104	-0.0315104
-105.808	-0.0313061	-0.0313061
-105.796	-0.0311017	-0.0311017
-105.784	-0.0308972	-0.0308972
-105.772	-0.0306927	-0.0306927
-105.76	-0.0304881	-0.0304881
-105.748	-0.0302835	-0.0302835
-105.736	-0.0300788	-0.0300788
-105.724	-0.029874	-0.029874
-105.712	-0.0296693	-0.0296693
-105.7	-0.0294644	-0.0294644
-105.688	-0.0292595	-0.0292595
-105.676	-0.0290545	-0.0290545
-105.664	-0.0288495	-0.0288495
-105.652	-0.0286444	-0.0286444
-105.64	-0.0284393	-0.0284393
-105.628	-0.0282341	-0.0282341
-105.616	-0.0280289	-0.0280289
-105.604	-0.0278236	-0.0278236
-105.592	-0.0276182	-0.0276182
-105.58	-0.0274128	-0.0274128
-105.568	-0.0272073	-0.0272073
-105.556	-0.0270018	-0.0270018
-105.544	-0.0267962	-0.0267962
-105.532	-0.0265906	-0.0265906
-105.52	-0.0263849	-0.0263849
-105.508	-0.0261791	-0.0261791
-105.496	-0.0259733	-0.0259733
-105.484	-0.0257675	-0.0257675
-105.472	-0.0255615	-0.0255615
-105.46	-0.0253556	-0.0253556
-105.448	-0.0251495	-0.0251495
-105.436	-0.0249434	-0.0249434
-105.424	-0.0247373	-0.0247373
-105.412	-0.0245311	-0.0245311
-105.4	-0.0243248	-0.0243248
-105.388	-0.0241185	-0.0241185
-105.376	-0.0239121	-0.0239121
-105.364	-0.0237057	-0.0237057
-105.352	-0.0234992	-0.0234992
-105.34	-0.0232926	-0.0232926
-105.328	-0.023086	-0.023086
-105.316	-0.0228794	-0.0228794
-105.304	-0.0226726	-0.0226726
-105.292	-0.0224659	-0.0224659
-105.28	-0.022259	-0.022259
-105.268	-0.0220521	-0.0220521
-105.256	-0.0218452	-0.0218452
-105.244	-0.0216382	-0.0216382
-105.232	-0.0214311	-0.0214311
-105.22	-0.021224	-0.021224
-105.208	-0.0210168	-0.0210168
-105.196	-0.0208096	-0.0208096
-105.184	-0.0206023	-0.0206023
-105.172	-0.0203949	-0.0203949
-105.16	-0.0201875	-0.0201875
-105.148	-0.01998	-0.01998
-105.136	-0.0197725	-0.0197725
-105.124	-0.0195649	-0.0195649
-105.112	-0.0193573	-0.0193573
-105.1	-0.0191496	-0.0191496
-105.088	-0.0189418	-0.0189418
-105.076	-0.018734	-0.018734
-105.064	-0.0185261	-0.0185261
-105.052	-0.0183182	-0.0183182
-105.04	-0.0181102	-0.0181102
-105.028	-0.0179021	-0.0179021
-105.016	-0.017694	-0.017694
-105.004	-0.0174858	-0.0174858
-104.992	-0.0172776	-0.0172776
-104.98	-0.0170693	-0.0170693
-104.968	-0.016861	-0.016861
-104.956	-0.0166525	-0.0166525
-104.944	-0.0164441	-0.0164441
-104.932	-0.0162356	-0.0162356
-104.92	-0.016027	-0.016027
-104.908	-0.0158183	-0.0158183
-104.896	-0.0156096	-0.0156096
-104.884	-0.0154009	-0.0154009
-104.872	-0.0151921	-0.0151921
-104.86	-0.0149832	-0.0149832
-104.848	-0.0147742	-0.0147742
-104.836	-0.0145652	-0.0145652
-104.824	-0.0143562	-0.0143562
-104.812	-0.0141471	-0.0141471
-104.8	-0.0139379	-0.0139379
-104.788	-0.0137287	-0.0137287
-104.776	-0.0135194	-0.0135194
-104.764	-0.01331	-0.01331
-104.752	-0.0131006	-0.0131006
-104.74	-0.0128911	-0.0128911
-104.728	-0.0126816	-0.0126816
-104.716	-0.012472	-0.012472
-104.704	-0.0122623	-0.0122623
-104.692	-0.0120526	-0.0120526
-104.68	-0.0118429	-0.0118429
-104.668	-0.011633	-0.011633
-104.656	-0.0114231	-0.0114231
-104.644	-0.0112132	-0.0112132
-104.632	-0.0110031	-0.0110031
-104.62	-0.0107931	-0.0107931
-104.608	-0.010583	-0.010583
-104.596	-0.0103728	-0.0103728
-104.584	-0.0101625	-0.0101625
-104.572	-0.00995218	-0.00995218
-104.56	-0.0097418	-0.0097418
-104.548	-0.00953137	-0.00953137
-104.536	-0.00932087	-0.00932087
-104.524	-0.00911031	-0.00911031
-104.512	-0.00889969	-0.00889969
-104.5	-0.00868901	-0.00868901
-104.488	-0.00847827	-0.00847827
-104.476	-0.00826747	-0.00826747
-104.464	-0.00805661	-0.00805661
-104.452	-0.00784569	-0.00784569
-104.44	-0.0076347	-0.0076347
-104.428	-0.00742366	-0.00742366
-104.416	-0.00721255	-0.00721255
-104.404	-0.00700138	-0.00700138
-104.392	-0.00679016	-0.00679016
-104.38	-0.00657887	-0.00657887
-104.368	-0.00636751	-0.00636751
-104.356	-0.0061561	-0.0061561
-104.344	-0.00594463	-0.00594463
-104.332	-0.00573309	-0.00573309
-104.32	-0.0055215	-0.0055215
-104.308	-0.00530984	-0.00530984
-104.296	0.00629183	-0.00210106
-104.284	-0.00488633	-0.00488633
-104.272	-0.00467449	-0.00467449
-104.26	-0.00446258	-0.00446258
-104.248	-0.00425062	-0.00425062
-104.236	0.00966534	-0.00112417
-104.224	0.0505264	#NAME?
-104.212	-0.000641797	-0.00333653
-104.2	0.0489974	0.00507215
-104.188	0.0526769	#NAME?
-104.176	0.0514918	#NAME?
-104.164	0.0520976	#NAME?
-104.152	0.0516921	#NAME?
-104.14	0.0503673	#NAME?
-104.128	0.0512216	#NAME?
-104.116	0.0526789	#NAME?
-104.104	0.0538134	#NAME?
-104.092	0.0541112	#NAME?
-104.08	0.053261	#NAME?
-104.068	0.0534179	#NAME?
-104.056	0.0531403	#NAME?
-104.044	0.0526658	#NAME?
-104.032	0.0529312	#NAME?
-104.02	0.0518575	0.00155426
-104.008	0.0520994	#NAME?
-103.996	0.0554911	#NAME?
-103.984	0.0531849	#NAME?
-103.972	0.0528446	#NAME?
-103.96	0.0544869	0.0001483
-103.948	0.0537973	#NAME?
-103.936	0.0536714	0.000258611
-103.924	0.0540019	5.07505e-05
-103.912	0.0546114	0.000128565
-103.9	0.0552672	#NAME?
-103.888	0.0555783	0.000245258
-103.876	0.0553175	#NAME?
-103.864	0.0545	#NAME?
-103.852	0.0539838	-2.02167e-05
-103.84	0.055889	-9.4914e-05
-103.828	0.0536409	#NAME?
-103.816	0.0550441	#NAME?
-103.804	0.0535378	6.80949e-05
-103.792	0.0552822	-0.00036047
-103.78	0.0550639	-8.23125e-05
-103.768	0.0554177	-0.000366044
-103.756	0.0548236	-0.000513473
-103.744	0.0529638	-0.000203616
-103.732	0.0542521	-0.000331769
-103.72	0.0548087	-0.000765127
-103.708	0.0541225	0.000242471
-103.696	0.0537811	#NAME?
-103.684	0.0555469	-0.000730218
-103.672	0.0553968	-0.000450924
-103.66	0.0543184	#NAME?
-103.648	0.0553925	-0.000442841
-103.636	0.0539968	-0.000457433
-103.624	0.0547644	-0.0012279
-103.612	0.0534479	-0.000281425
-103.6	0.0555293	-0.000278791
-103.588	0.0553927	-0.000742823
-103.576	0.0540587	-0.000330722
-103.564	0.0547115	-0.000511019
-103.552	0.0527276	0.000116474
-103.54	0.0549543	-0.000508543
-103.528	0.0546228	-0.000893501
-103.516	0.0530467	-0.000405625
-103.504	0.053078	-0.000197844
-103.492	0.0534944	-0.000160237
-103.48	0.052017	-0.000333533
-103.468	0.0528362	-0.000357079
-103.456	0.0538024	-3.95984e-05
-103.444	0.0526368	-0.00105599
-103.432	0.0521164	-4.58851e-05
-103.42	0.054677	-0.000821808
-103.408	0.0524337	-0.00031524
-103.396	0.0534673	-0.000678016
-103.384	0.0534106	-0.000862014
-103.372	0.0525596	3.526e-05
-103.36	0.0533582	5.914e-05
-103.348	0.0539261	-0.000519976
-103.336	0.0526771	-0.00021418
-103.324	0.0523117	-0.000730976
-103.312	0.0532113	-0.000801145
-103.3	0.0529128	-0.00080523
-103.288	0.0538672	-3.72491e-05
-103.276	0.0536382	-0.000731165
-103.264	0.0522172	-0.000101013
-103.252	0.0533604	-0.000557118
-103.24	0.0536313	-0.000188235
-103.228	0.0521108	-0.000409713
-103.216	0.0519584	-0.00036151
-103.204	0.0516042	-6.62616e-05
-103.192	0.0513253	-0.000958835
-103.18	0.0516013	-0.000468761
-103.168	0.0511906	-0.000593599
-103.156	0.0510842	-0.00150364
-103.144	0.0520545	-0.000543691
-103.132	0.050915	-0.000520832
-103.12	0.0513232	-7.89557e-05
-103.108	0.0520463	-0.00152456
-103.096	0.0511555	-0.00121213
-103.084	0.0512853	-0.000906103
-103.072	0.0510941	-0.000793846
-103.06	0.0536177	-0.00179863
-103.048	0.0514838	-1.32154e-05
-103.036	0.0513934	-0.000557509
-103.024	0.0500434	-0.000158024
-103.012	0.0499518	-0.000679961
-103	0.0488411	-0.000415142
-102.988	0.0506822	-0.000265581
-102.976	0.0488911	-0.000563124
-102.964	0.0517684	-0.000786803
-102.952	0.0518243	-0.00129409
-102.94	0.0491771	-6.35389e-05
-102.928	0.0499125	-0.00173094
-102.916	0.0496043	-0.00103827
-102.904	0.0512799	-0.00178751
-102.892	0.0504235	-0.000321195
-102.88	0.0492561	-0.000569161
-102.868	0.0474299	-1.54598e-05
-102.856	0.0477513	-0.00181733
-102.844	0.0489137	-0.00174191
-102.832	0.0479433	-0.00142322
-102.82	0.0478367	-0.000304482
-102.808	0.0479592	1.65615e-05
-102.796	0.0490543	-0.000697768
-102.784	0.0488329	-0.000261419
-102.772	0.0471969	-0.000309372
-102.76	0.0470595	-0.00051897
-102.748	0.0480667	-0.00181063
-102.736	0.0461027	-0.00152539
-102.724	0.044519	-0.000161274
-102.712	0.0465058	-0.000858464
-102.7	0.0465851	-0.000278104
-102.688	0.0464762	-0.00187688
-102.676	0.0472868	-0.000324028
-102.664	0.0493062	-0.00209973
-102.652	0.0478941	-0.00033847
-102.64	0.0465407	-0.00145308
-102.628	0.0450443	-0.000918571
-102.616	0.0472825	-0.00155544
-102.604	0.0422549	-0.00161411
-102.592	0.0477366	-0.00219099
-102.58	0.0494723	-0.00145956
-102.568	0.0443423	-0.000459401
-102.556	0.0455171	-0.00121467
-102.544	0.0466626	-0.000289037
-102.532	0.0467877	-0.000959049
-102.52	0.047771	-0.000986774
-102.508	0.041865	-1.05959e-05
-102.496	0.0441819	-0.00263422
-102.484	0.0458494	-0.00120871
-102.472	0.0422591	-0.000876079
-102.46	0.0401135	-0.000506802
-102.448	0.0438392	-0.00128562
-102.436	0.0454576	-0.00100227
-102.424	0.0433009	-0.000560006
-102.412	0.0160791	-0.00121489
-102.4	0.00172423	-0.0119877
-102.388	0.00104079	-0.00138921
-102.376	-0.000593904	-0.0285377
-102.364	0.0467592	-0.00204418
-102.352	0.0475215	-0.00074292
-102.34	0.0463431	-0.00113533
-102.328	0.0520495	-0.00129901
-102.316	0.049413	0.000367141
-102.304	0.0499628	-0.000583917
-102.292	0.046473	-0.00111225
-102.28	0.0439436	-0.00136132
-102.268	0.0057342	-0.0174354
-102.256	0.0447763	-0.00135827
-102.244	0.0461288	-0.00133595
-102.232	0.0451199	-0.0020363
-102.22	0.044555	-0.00033753
-102.208	0.0463702	-0.00109278
-102.196	0.045386	-0.00196628
-102.184	0.0457159	-0.000521267
-102.172	0.0432352	1.86944e-05
-102.16	0.0444198	-0.000176692
-102.148	0.045237	-0.000994029
-102.136	0.0444967	-0.00046253
-102.124	0.0475227	-0.00202456
-102.112	0.0454353	-0.00131672
-102.1	0.0448106	-0.00122767
-102.088	0.0455419	-0.00090681
-102.076	0.0481381	-0.00125442
-102.064	0.046966	-0.00137089
-102.052	0.0433019	-0.000326481
-102.04	0.0481188	-0.00299858
-102.028	0.0449333	-0.000631182
-102.016	0.046502	-0.00152542
-102.004	0.0448974	-0.000637066
-101.992	0.0447062	-0.00174628
-101.98	0.0417693	-0.00135264
-101.968	0.0394389	-0.00140465
-101.956	0.0446703	-0.00193184
-101.944	0.042226	-0.000804358
-101.932	0.0450403	-0.00169137
-101.92	0.0509397	-0.000957405
-101.908	0.0441197	-0.000723484
-101.896	0.0480635	-0.00175099
-101.884	0.0450833	-0.000687148
-101.872	0.0432036	-0.00140304
-101.86	0.010249	-0.00516101
-101.848	0.0425349	-0.0011226
-101.836	0.0425998	-0.000958087
-101.824	0.0450643	-0.000765686
-101.812	0.0474981	-0.000905766
-101.8	0.0444999	-0.000326649
-101.788	0.0435968	-0.000582388
-101.776	0.0438064	0.00132939
-101.764	0.0464076	-0.00167979
-101.752	0.0484112	-0.000883554
-101.74	0.0472519	-0.00112261
-101.728	0.0456626	-0.00137283
-101.716	0.0462948	-0.00040564
-101.704	0.0443532	-0.000986362
-101.692	0.0483402	-0.000822872
-101.68	0.0465668	-0.000766159
-101.668	0.0440633	-0.00117882
-101.656	0.0465535	0.000226124
-101.644	0.0434919	-0.00131299
-101.632	0.0459748	-0.000873741
-101.62	0.0456306	-0.00120148
-101.608	0.0425926	-0.00125121
-101.596	0.0484126	-0.00175359
-101.584	0.0486139	0.000473608
-101.572	0.0433075	-0.00134803
-101.56	0.0464282	-0.00102983
-101.548	0.0456463	-0.00107208
-101.536	0.0430426	-0.000528259
-101.524	0.0460965	-0.00120085
-101.512	0.0475732	-0.00155347
-101.5	0.0453272	-0.00138739
-101.488	0.042965	-0.000738949
-101.476	0.0443318	-0.00165815
-101.464	0.0483393	-0.00109565
-101.452	0.0508722	-0.000981148
-101.44	0.0523363	-0.0023216
-101.428	0.0491162	-0.000103852
-101.416	0.0477981	-0.000504105
-101.404	0.0452606	0.000552461
-101.392	0.0436983	-0.00272973
-101.38	0.045957	-0.00228978
-101.368	0.0382275	-0.000299765
-101.356	0.00562272	-0.0121871
-101.344	0.0422018	-0.000772657
-101.332	0.0500805	-0.00101801
-101.32	0.0433055	-0.000588562
-101.308	0.0485118	-0.000444763
-101.296	0.0426348	-0.00193361
-101.284	0.0441613	-0.00174961
-101.272	0.048713	-0.00101707
-101.26	0.0496561	-0.00101154
-101.248	0.0475989	-0.00270976
-101.236	0.038347	-0.00163448
-101.224	0.0411327	-0.00100308
-101.212	0.00168849	-0.00159544
-101.2	-0.000426866	-0.0045648
-101.188	0.0458811	-0.00078124
-101.176	0.0488717	-0.00064053
-101.164	0.0547511	1.1003e-05
-101.152	0.0594157	-0.000129148
-101.14	0.0504305	-0.00298477
-101.128	0.0528767	-0.000815073
-101.116	0.0588581	-0.00210857
-101.104	0.0509939	0.000872865
-101.092	0.0563652	-0.00034911
-101.08	0.0607066	-0.000416406
-101.068	0.055932	-0.000882901
-101.056	0.0554848	-9.94191e-05
-101.044	0.059867	-0.000574511
-101.032	0.0552766	-0.00171507
-101.02	0.0584225	0.000505063
-101.008	0.061412	-0.00151289
-100.996	0.0562184	-0.00048908
-100.984	0.0535167	-0.000199624
-100.972	0.0526162	-0.00116304
-100.96	0.0496678	-0.00143266
-100.948	0.0551495	-0.000946659
-100.936	0.0546811	-0.000429502
-100.924	0.0469833	-0.00197067
-100.912	0.051416	-0.00200092
-100.9	0.0479182	-0.00152973
-100.888	0.0533956	-0.0021066
-100.876	0.048604	-0.00130134
-100.864	0.0473364	-0.00149724
-100.852	0.0511499	-0.00199764
-100.84	0.0514986	-0.00183107
-100.828	0.0543705	0.000297092
-100.816	0.0502716	-0.000482885
-100.804	0.0507997	-0.00181713
-100.792	0.0436275	-0.000512179
-100.78	0.0468579	-0.00136038
-100.768	0.0490886	0.000120919
-100.756	0.0477086	-0.000643548
-100.744	0.0376643	-0.0016218
-100.732	0.0261253	-0.00305275
-100.72	0.022676	-0.00106141
-100.708	0.00336154	-0.013214
-100.696	0.0196347	-0.00110191
-100.684	0.0173747	-0.00119642
-100.672	0.0151205	-0.00115644
-100.66	0.0135688	-0.001423
-100.648	0.0138651	-0.000135869
-100.636	0.0140593	-0.00127582
-100.624	0.00134189	-0.00228683
-100.612	0.0075266	-0.00278117
-100.6	0.00142417	-0.00260217
-100.588	0.00145151	-0.0361015
-100.576	0.00160134	-0.00295693
-100.564	0.00013324	-0.0053121
-100.552	0.000213939	-0.0125354
-100.54	0.000245569	-0.0239971
-100.528	0.000280763	-0.0544799
-100.516	0.000326214	-0.0351645
-100.504	0.000392883	-0.0177181
-100.492	0.000507105	-0.00853264
-100.48	0.000511937	-0.00213463
-100.468	-0.000422424	-0.0022703
-100.456	-0.000389684	-0.00518756
-100.444	-7.01931e-05	-0.00867074
-100.432	-8.06329e-05	-0.0127949
-100.42	-0.000364691	-0.0182391
-100.408	-0.000633117	-0.0240214
-100.396	-0.000373075	-0.0322108
-100.384	-0.000518508	-0.0431969
-100.372	-0.000448587	#NAME?
-100.36	-0.000567115	#NAME?
-100.348	-0.000280335	#NAME?
-100.336	-0.000589022	-0.0425691
-100.324	-0.00182007	-0.0103938
-100.312	0.0527338	-0.00118282
-100.3	0.0651142	0.000648317
-100.288	0.066293	-0.00214364
-100.276	0.0657431	-0.00182842
-100.264	0.0703164	-0.000785122
-100.252	0.074393	-0.000808845
-100.24	0.0600423	-0.000652708
-100.228	0.0707219	0.000258027
-100.216	0.070901	-0.000759611
-100.204	0.07619	-0.000959164
-100.192	0.0721642	-0.000207059
-100.18	0.0725958	-0.00104547
-100.168	0.0745785	-0.000309809
-100.156	0.0730876	-0.000647016
-100.144	0.070773	-0.000835472
-100.132	0.0730915	0.000141851
-100.12	0.0726986	-0.000882602
-100.108	0.0719212	-0.000797668
-100.096	0.0743578	-4.56619e-05
-100.084	0.0731314	0.000783326
-100.072	0.0722159	0.00079787
-100.06	0.0769125	0.00029823
-100.048	0.0756313	2.41012e-05
-100.036	0.0761463	0.000466057
-100.024	0.0772455	0.000283125
-100.012	0.0709169	-0.001497
-100	0.0736571	0.00224321
-99.988	0.0810275	-0.000475115
-99.976	0.0761611	0.000873175
-99.964	0.0814177	-0.000673812
-99.952	0.0770296	0.00022029
-99.94	0.0758934	-0.00139319
-99.928	0.077877	0.000999552
-99.916	0.0761663	0.000216424
-99.904	0.0735536	0.000936743
-99.892	0.0786452	-0.000248658
-99.88	0.071973	0.000852878
-99.868	0.0745944	-0.000846085
-99.856	0.0760144	-0.000345324
-99.844	0.0794234	-0.000242609
-99.832	0.0748735	-0.00013293
-99.82	0.0830763	-0.00079665
-99.808	0.0750924	0.00110881
-99.796	0.0786272	-0.0012124
-99.784	0.0760829	8.13926e-06
-99.772	0.0805869	8.46733e-05
-99.76	0.0780598	-0.00054948
-99.748	0.0781946	-0.000650973
-99.736	0.0010459	-0.0291539
-99.724	0.0791724	-0.000787741
-99.712	0.0793644	-0.000738569
-99.7	0.0808032	-0.000659282
-99.688	0.0833573	0.000634905
-99.676	0.0810492	-0.000725082
-99.664	0.0809614	0.000447717
-99.652	0.0822685	-0.000605473
-99.64	0.0801659	-0.000317512
-99.628	0.0841786	-0.000632378
-99.616	0.0804448	-0.000489626
-99.604	0.0819497	-0.000985608
-99.592	0.0790084	-0.0010209
-99.58	0.0805509	-0.000461594
-99.568	0.0844307	-0.00111699
-99.556	0.0823112	0.000168008
-99.544	0.0807489	-0.000145732
-99.532	0.0796335	-0.000276799
-99.52	0.0884565	-0.000600385
-99.508	0.0787738	0.000481143
-99.496	0.0862251	-0.000703599
-99.484	0.0853602	0.00100169
-99.472	0.081637	-0.00070847
-99.46	0.0854768	-0.000233757
-99.448	0.0802771	-0.00111967
-99.436	0.0806868	-2.73746e-05
-99.424	0.0861921	0.000999347
-99.412	0.0834561	-0.000439259
-99.4	0.087349	-8.9395e-05
-99.388	0.0872253	0.00128175
-99.376	0.0857214	-0.00109341
-99.364	0.0858441	-0.000626649
-99.352	0.0860354	0.00082971
-99.34	0.0880693	-0.000181154
-99.328	0.0884099	-0.000744189
-99.316	0.0841902	-0.000917137
-99.304	0.0859855	-0.000554743
-99.292	0.0894135	-0.000456499
-99.28	0.0901352	-9.79417e-05
-99.268	0.0917911	0.000610576
-99.256	0.0866098	-0.000553449
-99.244	0.0880971	0.00109531
-99.232	0.0838112	-2.22224e-05
-99.22	nan	nan
-99.208	0.0833575	-0.000141327
-99.196	0.016927	-0.00623514
-99.184	0.00314655	-0.0154225
-99.172	0.088636	-0.00282512
-99.16	0.0897515	-8.66813e-05
-99.148	0.0938007	-8.99454e-05
-99.136	0.0902415	-0.000320698
-99.124	0.0904474	-0.00045933
-99.112	0.0916392	0.000219619
-99.1	0.0928505	-0.000172402
-99.088	0.0917588	0.000750346
-99.076	0.0920794	4.17234e-05
-99.064	0.0903903	0.000793198
-99.052	0.0906799	0.000355549
-99.04	0.0934803	0.000145371
-99.028	0.0922674	-0.000309492
-99.016	0.092704	-0.00041506
-99.004	0.0927599	-0.00110402
-98.992	0.0956689	0.00020406
-98.98	0.0943181	0.00063868
-98.968	0.0956652	0.00048672
-98.956	0.0971914	-0.000165299
-98.944	0.0952007	-0.000307798
-98.932	0.0942113	-0.00145605
-98.92	0.0972998	0.00025079
-98.908	0.0927312	0.000285521
-98.896	0.0991239	-2.6962e-06
-98.884	0.0962411	-0.000955867
-98.872	0.0960714	0.000644124
-98.86	0.0958783	-0.000622231
-98.848	0.0947032	-0.000318663
-98.836	0.095764	-0.000246716
-98.824	0.0931719	-8.33203e-05
-98.812	0.0926665	0.000535223
-98.8	0.0973513	0.000670269
-98.788	0.0981599	0.00101286
-98.776	0.101117	-0.00123118
-98.764	0.100107	-0.000263939
-98.752	0.099117	4.75174e-05
-98.74	0.0954678	0.000652877
-98.728	0.101123	0.000923067
-98.716	0.100531	-0.0011841
-98.704	0.0980442	-0.000657892
-98.692	0.100666	-0.00010986
-98.68	0.0990924	0.00139493
-98.668	0.0960282	4.6118e-05
-98.656	0.102211	2.71536e-05
-98.644	0.10109	0.000922732
-98.632	0.100708	-0.000564109
-98.62	0.100211	0.000726505
-98.608	0.0985939	-0.000489414
-98.596	0.0976436	0.00029936
-98.584	0.0998727	0.000407733
-98.572	0.0997354	-0.000268546
-98.56	0.0996502	-0.00083237
-98.548	0.100103	0.00021964
-98.536	0.10241	-0.000800335
-98.524	0.103099	-0.000774682
-98.512	0.105017	-0.00152676
-98.5	0.103207	-0.000321142
-98.488	0.102894	-0.000138455
-98.476	0.103161	-0.000465203
-98.464	0.100004	-0.000299643
-98.452	0.106893	-0.000466409
-98.44	0.103525	-0.000336571
-98.428	0.100789	8.00512e-05
-98.416	0.105965	-0.000342372
-98.404	0.101746	-0.000536199
-98.392	0.104217	-0.00070455
-98.38	0.10221	-0.000942934
-98.368	0.0975938	-0.000854911
-98.356	0.104902	0.000355772
-98.344	0.106024	-0.000380069
-98.332	0.107387	-0.000656246
-98.32	0.103461	-0.000198495
-98.308	0.106466	-0.000616745
-98.296	0.1044	0.00114779
-98.284	0.104862	-0.00119949
-98.272	0.108089	-0.00106316
-98.26	0.107496	-0.00115445
-98.248	0.111245	-0.000320281
-98.236	0.110467	0.000478618
-98.224	0.105902	-0.000382958
-98.212	0.107433	-0.00132858
-98.2	0.107886	-0.00039205
-98.188	0.10947	-0.000622398
-98.176	0.105831	-1.28544e-05
-98.164	0.110434	0.000482928
-98.152	0.105953	0.00129525
-98.14	-0.00199179	-0.0205167
-98.128	0.107092	0.000135633
-98.116	0.106652	-0.00130397
-98.104	0.10829	-0.000519681
-98.092	0.109892	-0.00042212
-98.08	0.111184	0.000159076
-98.068	0.110453	-3.50677e-05
-98.056	0.109264	0.000289989
-98.044	0.108728	-0.000268101
-98.032	0.111261	0.0002771
-98.02	0.110359	0.000736037
-98.008	0.112129	-0.00110198
-97.996	0.112839	0.000132364
-97.984	0.111794	-0.00126615
-97.972	0.110696	#NAME?
-97.96	0.111665	-0.000176837
-97.948	0.110024	-0.00068191
-97.936	0.113181	-0.00158841
-97.924	0.113517	-0.000152444
-97.912	0.112364	-0.000716995
-97.9	0.115032	-0.000136162
-97.888	0.113437	-0.000200108
-97.876	0.116286	-0.000196138
-97.864	0.112881	1.94882e-05
-97.852	0.115504	0.000511005
-97.84	0.114647	0.00127118
-97.828	0.112976	-0.000969267
-97.816	0.115442	-0.000648359
-97.804	0.115289	-0.000220488
-97.792	0.114939	-0.000565195
-97.78	0.115691	0.00069226
-97.768	0.11704	-0.000398438
-97.756	0.118142	0.000574437
-97.744	0.119735	0.000669114
-97.732	0.122169	0.000162057
-97.72	0.117372	0.000747171
-97.708	0.120397	-7.18305e-05
-97.696	0.118637	-0.00113525
-97.684	0.115744	1.43946e-05
-97.672	0.118782	-8.24543e-05
-97.66	0.119378	-4.78862e-05
-97.648	0.11923	#NAME?
-97.636	0.119123	5.79346e-05
-97.624	0.120478	-0.000266154
-97.612	0.122607	0.000459487
-97.6	0.120101	-0.00040982
-97.588	0.122844	-0.000450967
-97.576	0.120977	-0.000319659
-97.564	0.123094	-0.000496955
-97.552	0.123172	-0.000129704
-97.54	0.122533	#NAME?
-97.528	0.121348	-0.000714388
-97.516	0.123047	-0.000735204
-97.504	0.124609	-0.000736536
-97.492	0.121918	0.000353349
-97.48	0.123221	5.17493e-05
-97.468	0.12488	-0.000448191
-97.456	0.123393	-0.000807481
-97.444	0.122265	-0.000319564
-97.432	0.124256	-0.000471122
-97.42	0.125956	-0.000479567
-97.408	0.125054	-0.000807263
-97.396	0.125116	-0.000795345
-97.384	0.123225	-0.000501335
-97.372	0.124247	-0.000245919
-97.36	0.126471	-0.000536597
-97.348	0.124386	-3.65621e-05
-97.336	0.122056	-0.000243585
-97.324	0.121725	-0.000472241
-97.312	0.122436	-0.00071561
-97.3	0.124205	-0.000307933
-97.288	0.12555	-0.000279482
-97.276	0.124235	-0.000738791
-97.264	0.12255	-0.000759701
-97.252	0.122641	-0.00182821
-97.24	0.123201	-0.000875743
-97.228	0.124548	-0.00162192
-97.216	0.122211	0.000691232
-97.204	0.12183	-0.000215261
-97.192	0.122177	-3.14788e-05
-97.18	0.123322	-0.000444251
-97.168	0.124698	-0.000374204
-97.156	0.123245	-0.000176155
-97.144	0.124213	-0.00054255
-97.132	0.123101	7.30906e-05
-97.12	0.122428	0.000201145
-97.108	0.119986	-0.00074961
-97.096	0.123	-0.000158844
-97.084	0.120278	-0.000778878
-97.072	0.120738	0.000132145
-97.06	0.119496	0.000176692
-97.048	0.120172	-2.78351e-05
-97.036	0.122568	-0.00128015
-97.024	0.120269	-0.000565468
-97.012	0.113761	-0.001185
-97	0.119495	-0.000628267
-96.988	0.118926	-0.00226371
-96.976	0.117581	#NAME?
-96.964	0.121495	-0.000224732
-96.952	0.120165	-0.000809539
-96.94	0.117574	-0.000295888
-96.928	0.117498	-0.000492598
-96.916	0.118313	-0.000684408
-96.904	0.119605	-0.00105361
-96.892	0.119179	-0.00213876
-96.88	0.119366	0.000405712
-96.868	0.11868	-0.000901513
-96.856	0.119473	-0.00230978
-96.844	0.119709	-0.000781419
-96.832	0.115259	-0.000490046
-96.82	0.118756	-0.00125038
-96.808	0.119633	-0.00160866
-96.796	0.118508	-0.000900701
-96.784	0.119067	-0.0006415
-96.772	0.117411	0.000726627
-96.76	0.118913	-0.00108735
-96.748	0.111402	-0.00128031
-96.736	0.00645207	-0.0304866
-96.724	0.119743	-0.00106368
-96.712	0.11677	-0.00191253
-96.7	0.121269	-0.00215659
-96.688	0.118596	-0.000597551
-96.676	0.120386	-0.000876445
-96.664	0.117234	-0.000196929
-96.652	0.118309	-0.000245204
-96.64	0.115815	-0.000401447
-96.628	0.117475	-0.00137321
-96.616	0.111803	-0.000557096
-96.604	0.115118	-0.00087511
-96.592	0.115624	-0.00075855
-96.58	0.114396	-0.000202223
-96.568	0.117161	-0.00100669
-96.556	0.113194	-0.000904976
-96.544	0.114437	-0.00133437
-96.532	0.114528	-0.000547979
-96.52	0.114333	-0.00125902
-96.508	0.114364	-0.00165924
-96.496	0.109551	-0.000486758
-96.484	0.11406	0.000137293
-96.472	0.114899	-0.000683003
-96.46	0.113019	-0.00128895
-96.448	0.116576	-0.00160108
-96.436	0.109826	-0.000681381
-96.424	0.102706	-0.000983691
-96.412	0.112141	-0.00159144
-96.4	0.112951	-0.00136029
-96.388	0.109941	-0.00133418
-96.376	0.106787	-0.00148082
-96.364	0.113217	-0.00214623
-96.352	0.106923	-0.00140481
-96.34	0.111535	-0.00350656
-96.328	0.10832	-0.00153812
-96.316	0.109392	-0.00217634
-96.304	0.11153	-0.000437136
-96.292	0.110796	-0.000852219
-96.28	0.109157	0.000273575
-96.268	0.103775	-0.000231322
-96.256	0.108222	-0.000685115
-96.244	0.106648	0.000483433
-96.232	0.106907	-0.00162544
-96.22	0.108927	-0.00149158
-96.208	0.110865	-0.000736092
-96.196	0.104101	-0.00121548
-96.184	0.107317	-0.0015435
-96.172	0.106498	-0.00164177
-96.16	0.109321	-0.000878984
-96.148	0.107718	-0.00153637
-96.136	0.107635	-0.00122565
-96.124	0.109296	-0.00203347
-96.112	0.105245	-0.0014544
-96.1	0.10286	-0.0011126
-96.088	0.10344	-0.00159749
-96.076	0.103924	-0.000770414
-96.064	0.107764	-0.00175243
-96.052	0.106198	-0.00335837
-96.04	0.106157	-0.00338337
-96.028	0.105239	-0.00194162
-96.016	0.10295	-0.00181058
-96.004	0.0969494	-0.0015811
-95.992	0.0952515	-0.000805347
-95.98	0.0970793	-0.000931514
-95.968	0.0966429	-0.00150668
-95.956	0.0926021	-0.00329218
-95.944	0.0917855	-0.00175857
-95.932	0.092566	-0.00396604
-95.92	0.0889729	-0.00318832
-95.908	0.0901719	-0.0019323
-95.896	0.0885223	-0.00204361
-95.884	0.0896734	-0.00354894
-95.872	0.0858984	-0.00269746
-95.86	0.0140789	-0.0197486
-95.848	0.0900574	-0.00273827
-95.836	0.0899296	-0.00384986
-95.824	0.090429	-0.00240115
-95.812	0.0886418	-0.00162442
-95.8	0.089476	-0.00175735
-95.788	0.0870577	-0.00124324
-95.776	0.0869691	-0.00487544
-95.764	0.0839666	-0.00399575
-95.752	0.0840971	-0.000658518
-95.74	0.0775489	-0.00187076
-95.728	0.0831181	-0.00346741
-95.716	0.0871892	-0.00322157
-95.704	0.0804846	-0.00170279
-95.692	0.0830355	-0.00231677
-95.68	0.0814689	-0.00386649
-95.668	0.0807003	-0.0020482
-95.656	0.0753178	-0.00307436
-95.644	0.0756891	-0.00464548
-95.632	0.0770395	-0.00507364
-95.62	0.0817632	-0.00390982
-95.608	0.0797846	-0.000955897
-95.596	0.0798527	-0.00145053
-95.584	0.0777856	-0.00169911
-95.572	0.0795956	-0.00186997
-95.56	0.0726314	-0.00272486
-95.548	0.0680809	-0.00546066
-95.536	0.0639093	-0.0058615
-95.524	0.0389454	-0.0103588
-95.512	0.0213008	-0.0132757
-95.5	0.0133825	-0.0564045
-95.488	0.0124742	-0.0284994
-95.476	0.0177028	-0.114515
-95.464	0.0705243	-0.00250567
-95.452	0.0774826	-0.00371801
-95.44	0.0786738	-0.00209019
-95.428	0.0771337	-0.00284476
-95.416	0.0798001	-0.00276145
-95.404	0.0786208	-0.00175944
-95.392	0.0768485	-0.00233478
-95.38	0.0714782	-0.00412192
-95.368	0.0752696	-0.0021691
-95.356	0.0774424	-0.00472955
-95.344	0.0802586	-0.00179677
-95.332	0.0744488	-0.00318048
-95.32	0.0719705	-0.00416038
-95.308	0.0737797	-0.00199385
-95.296	0.0763162	-0.00148832
-95.284	0.073648	-0.00221919
-95.272	0.0692585	-0.00224178
-95.26	0.0649667	-0.00383284
-95.248	0.0661359	-0.00493592
-95.236	0.0140546	-0.0217084
-95.224	0.0625655	-0.00372877
-95.212	0.0639451	-0.0033518
-95.2	0.0670236	-0.00206779
-95.188	0.0687534	-0.0039027
-95.176	0.065832	-0.00268937
-95.164	0.0657216	-0.00537194
-95.152	0.0573305	-0.00562306
-95.14	0.0610713	-0.00478076
-95.128	0.0639662	-0.00397452
-95.116	0.0525349	-0.00477689
-95.104	0.054743	-0.00221415
-95.092	0.0529155	-0.00491823
-95.08	0.0293769	0.000145341
-95.068	0.0216343	-0.000855363
-95.056	0.0148128	-0.0196318
-95.044	0.00640306	-0.0138244
-95.032	0.00381981	-0.0381972
-95.02	-0.00149484	-0.0150274
-95.008	-0.000310323	-0.00592022
-94.996	-0.000792262	-0.0200353
-94.984	-0.000395815	-0.0466631
-94.972	-0.000414535	-0.164471
-94.96	0.000175697	-0.0268069
-94.948	0.0550185	-0.00506803
-94.936	0.0558828	-0.00238317
-94.924	0.0542949	-0.000114095
-94.912	0.0592268	-0.00152724
-94.9	0.0579405	-0.003551
-94.888	0.0516469	-3.24237e-05
-94.876	0.0541577	-0.00430656
-94.864	0.0517944	-0.00321949
-94.852	0.0488121	-0.00187678
-94.84	0.05251	-0.00190872
-94.828	0.0110428	-0.0152225
-94.816	0.0496466	-0.00234049
-94.804	0.0506887	-0.00222599
-94.792	0.0500108	-0.00456017
-94.78	0.0504965	-0.00183472
-94.768	0.042836	-0.00339413
-94.756	0.0371727	-0.00423372
-94.744	0.0114532	-0.0178146
-94.732	0.0331264	-0.00542114
-94.72	0.0296957	-0.00650991
-94.708	0.0226629	-0.00789081
-94.696	0.0092662	-0.00803067
-94.684	0.00463957	-0.0598446
-94.672	0.00661851	-0.0110895
-94.66	0.00511714	-0.025558
-94.648	0.00563731	-0.0588135
-94.636	0.00693873	-0.0854962
-94.624	0.00810946	-0.0379056
-94.612	0.00942913	-0.0202892
-94.6	0.00407942	-0.00610429
-94.588	0.000883312	-0.00886941
-94.576	0.0013809	-0.0159568
-94.564	0.00169022	-0.0236895
-94.552	0.00181478	-0.0323512
-94.54	0.00184793	-0.0423716
-94.528	0.00188725	-0.0541046
-94.516	0.00192171	-0.068491
-94.504	0.00193517	-0.0870514
-94.492	0.00195066	-0.112886
-94.48	0.00198697	-0.155086
-94.468	0.00200304	#NAME?
-94.456	0.00202444	-0.181011
-94.444	0.00204615	-0.123836
-94.432	0.00211166	-0.0921851
-94.42	0.00211851	-0.0702211
-94.408	0.0021708	-0.0531836
-94.396	0.0021939	-0.0392936
-94.384	0.00217032	-0.0274141
-94.372	0.00184115	-0.016829
-94.36	0.000687271	-0.00660842
-94.348	0.000341082	-0.00268817
-94.336	0.000332237	-0.00649028
-94.324	0.000333568	-0.0111511
-94.312	0.000410508	-0.0155101
-94.3	0.000254476	-0.0205057
-94.288	0.0004587	-0.0253297
-94.276	0.000234212	-0.0310366
-94.264	0.000326396	-0.0360415
-94.252	0.00051318	-0.0415761
-94.24	0.000530533	-0.0473848
-94.228	0.000512358	-0.0535244
-94.216	0.000358286	-0.0607153
-94.204	0.000423677	-0.0673745
-94.192	0.000454921	-0.0746269
-94.18	0.000477219	-0.082316
-94.168	0.000493617	-0.090493
-94.156	0.000517129	-0.0996941
-94.144	0.000703777	-0.107748
-94.132	0.000778732	-0.117718
-94.12	0.000665999	-0.128537
-94.108	0.000653267	-0.140597
-94.096	0.000847828	-0.151861
-94.084	0.00071924	-0.165717
-94.072	0.000925171	-0.179606
-94.06	0.000798777	-0.19638
-94.048	0.000912609	-0.213645
-94.036	0.00104913	-0.233426
-94.024	0.00110202	#NAME?
-94.012	0.00109185	#NAME?
-94	0.00111692	#NAME?
-93.988	0.0012299	#NAME?
