# Supplementary material for: Analysis of Chaotic Resonance in Izhikevich Neuron Model
Source: PLoS One. 2015 Sep 30;10(9):e0138919. doi: 10.1371/journal.pone.0138919 (PMC4589341; doi:10.1371/journal.pone.0138919)
Supplement: S4 Data — (ZIP) [file pone.0138919.s004.zip › S4/Fig4.xls]

## Sheet: (a)
d	u
-16.88	-94.9374
-16.88	-95.5467
-16.88	-93.6081
-16.88	-97.7028
-16.88	-96.2974
-16.88	-100.051
-16.88	-96.5169
-16.88	-99.1305
-16.88	-93.7735
-16.88	-97.5016
-16.88	-94.8653
-16.88	-95.7103
-16.88	-92.7255
-16.88	-98.6009
-16.88	-85.9958
-16.88	-101.714
-16.88	-99.5105
-16.88	-95.1363
-16.88	-95.0435
-16.88	-95.2888
-16.88	-94.5904
-16.88	-96.2653
-16.88	-100.234
-16.88	-96.9113
-16.88	-99.5229
-16.88	-95.1733
-16.88	-94.9397
-16.88	-95.5413
-16.88	-93.6327
-16.88	-97.6736
-16.88	-96.1094
-16.88	-101.453
-16.88	-99.1012
-16.88	-93.6406
-16.88	-97.6642
-16.88	-96.0477
-16.88	-82.6772
-16.88	-102.365
-16.88	-100.478
-16.88	-97.4019
-16.88	-93.9664
-16.88	-97.25
-16.88	-91.9375
-16.88	-99.2269
-16.88	-94.1741
-16.88	-96.9547
-16.88	-99.8065
-16.88	-95.9414
-16.88	-90.3671
-16.88	-100.171
-16.88	-96.7787
-16.88	-98.9923
-16.88	-93.0866
-16.88	-98.2641
-16.88	-99.4883
-16.88	-95.0696
-16.88	-95.2218
-16.88	-94.7982
-16.88	-95.8552
-16.88	-91.5446
-16.88	-99.4952
-16.88	-95.0905
-16.88	-95.1672
-16.88	-94.9572
-16.88	-95.5001
-16.88	-93.8133
-16.88	-97.4513
-16.88	-94.4357
-16.88	-96.5393
-16.88	-99.0706
-16.88	-93.4954
-16.88	-97.8328
-16.88	-97.0855
-16.88	-101.201
-16.88	-98.6912
-16.88	-90.2205
-16.88	-100.244
-16.88	-96.9328
-16.88	-99.6557
-16.88	-95.5496
-16.88	-93.5948
-16.88	-97.7184
-16.88	-96.3961
-16.88	-99.5672
-16.88	-95.3027
-16.88	-94.5452
-16.88	-96.3478
-16.88	-99.7898
-16.88	-95.8995
-16.88	-91.0184
-16.88	-99.8184
-16.88	-95.971
-16.88	-89.7468
-16.88	-100.467
-16.88	-97.3802
-16.88	-93.742
-16.88	-97.5409
-16.88	-95.1757
-16.88	-94.933
-16.88	-95.557
-16.88	-93.5605
-16.88	-97.7583
-16.88	-96.6425
-16.88	-98.898
-16.88	-92.4949
-16.88	-98.798
-16.88	-91.6645
-16.88	-99.416
-16.88	-94.8429
-16.88	-95.7594
-16.88	-92.3864
-16.88	-98.8866
-16.88	-92.4132
-16.88	-98.865
-16.88	-92.2507
-16.88	-98.9937
-16.88	-93.0942
-16.88	-98.2565
-16.88	-99.4446
-16.88	-94.9341
-16.88	-95.5544
-16.88	-93.5725
-16.88	-97.7443
-16.88	-96.5573
-16.88	-99.0278
-16.88	-93.2795
-16.88	-98.068
-16.88	-98.3967
-16.88	-100.312
-16.88	-97.0724
-16.88	-100.995
-16.88	-98.3438
-16.88	-99.9675
-16.88	-96.3274
-16.88	-99.8916
-16.88	-96.149
-16.88	-101.059
-16.88	-98.453
-16.88	-100.721
-16.88	-97.8583
-16.88	-97.2329
-16.88	-91.5924
-16.88	-99.4639
-16.88	-94.9946
-16.88	-95.4105
-16.88	-94.1696
-16.88	-96.9613
-16.88	-99.8557
-16.88	-96.0624
-16.88	-102.231
-16.88	-100.284
-16.88	-97.0149
-16.88	-100.315
-16.88	-97.079
-16.88	-101.096
-16.88	-98.5151
-16.88	-101.272
-16.88	-98.8089
-16.88	-91.7702
-16.88	-99.3443
-16.88	-94.604
-16.88	-96.24
-16.88	-100.389
-16.88	-97.2265
-16.88	-91.4481
-16.88	-99.5574
-16.88	-95.2744
-16.88	-94.6362
-16.88	-96.1794
-16.88	-100.809
-16.88	-98.0176
-16.88	-98.1214
-16.88	-98.689
-16.88	-90.1771
-16.88	-100.266
-16.88	-96.9769
-16.88	-99.9769
-16.88	-96.349
-16.88	-99.784
-16.88	-95.885
-16.88	-91.2047
-16.88	-99.7083
-16.88	-95.6901
-16.88	-92.8522
-16.88	-98.4869
-16.88	-101.002
-16.88	-98.356
-16.88	-100.045
-16.88	-96.503
-16.88	-99.1713
-16.88	-93.9492
-16.88	-97.2732
-16.88	-92.3479
-16.88	-98.9173
-16.88	-92.6277
-16.88	-98.6861
-16.88	-90.1189
-16.88	-100.294
-16.88	-97.0349
-16.88	-100.523
-16.88	-97.4888
-16.88	-94.7597
-16.88	-95.9354
-16.88	-90.4742
-16.88	-100.116
-16.88	-96.6606
-16.88	-98.8875
-16.88	-92.4198
-16.88	-98.8595
-16.88	-92.2082
-16.88	-99.0264
-16.88	-93.2719
-16.88	-98.0758
-16.88	-98.4397
-16.88	-100.619
-16.88	-97.6704
-16.88	-96.088
-16.88	-101.729
-16.88	-99.5341
-16.88	-95.2066
-16.88	-94.8433
-16.88	-95.7587
-16.88	-92.392
-16.88	-98.8821
-16.88	-92.3801
-16.88	-98.8916
-16.88	-92.4496
-16.88	-98.8353
-16.88	-92.0086
-16.88	-99.1756
-16.88	-93.9671
-16.88	-97.2491
-16.88	-91.9202
-16.88	-99.2393
-16.88	-94.2221
-16.88	-96.8825
-16.88	-99.3663
-16.88	-94.6789
-16.88	-96.097
-16.88	-101.605
-16.88	-99.3413
-16.88	-94.5935
-16.88	-96.2595
-16.88	-100.269
-16.88	-96.9833
-16.88	-100.029
-16.88	-96.4686
-16.88	-99.2833
-16.88	-94.3874
-16.88	-96.6201
-16.88	-98.9196
-16.88	-92.643
-16.88	-98.6729
-16.88	-89.833
-16.88	-100.428
-16.88	-97.3039
-16.88	-92.8127
-16.88	-98.5229
-16.88	-101.355
-16.88	-98.944
-16.88	-92.8002
-16.88	-98.5342
-16.88	-101.484
-16.88	-99.1514
-16.88	-93.865
-16.88	-97.3848
-16.88	-93.7905
-16.88	-97.4803
-16.88	-94.6883
-16.88	-96.0787
-16.88	-101.878
-16.88	-99.7607
-16.88	-95.8259
-16.88	-91.8351
-16.88	-99.2993
-16.88	-94.4456
-16.88	-96.5223
-16.88	-99.1153
-16.88	-93.7054
-16.88	-97.5861
-16.88	-95.5104
-16.88	-93.7695
-16.88	-97.5067
-16.88	-94.9068
-16.88	-95.6172
-16.88	-93.2639
-16.88	-98.0842
-16.88	-98.4853
-16.88	-100.989
-16.88	-98.3325
-16.88	-99.897
-16.88	-96.162
-16.88	-100.948
-16.88	-98.2623
-16.88	-99.4782
-16.88	-95.0388
-16.88	-95.3008
-16.88	-94.5516
-16.88	-96.3362
-16.88	-99.8471
-16.88	-96.0415
-16.88	-85.5495
-16.88	-101.819
-16.88	-99.6724
-16.88	-95.5948
-16.88	-93.3784
-16.88	-97.9624
-16.88	-97.8178
-16.88	-96.9981
-16.88	-100.158
-16.88	-96.7505
-16.88	-98.9381
-16.88	-92.7628
-16.88	-98.5678
-16.88	-101.992
-16.88	-99.9319
-16.88	-96.2444
-16.88	-100.361
-16.88	-97.171
-16.88	-89.6316
-16.88	-100.518
-16.88	-97.4791
-16.88	-94.6778
-16.88	-96.0992
-16.88	-101.576
-16.88	-99.2964
-16.88	-94.4351
-16.88	-96.5403
-16.88	-99.068
-16.88	-93.483
-16.88	-97.8468
-16.88	-97.1667
-16.88	-89.407
-16.88	-100.615
-16.88	-97.6623
-16.88	-96.0351
-16.88	-86.6043
-16.88	-101.558
-16.88	-99.2681
-16.88	-94.3311
-16.88	-96.7118
-16.88	-98.8945
-16.88	-92.47
-16.88	-98.8186
-16.88	-91.8605
-16.88	-99.2815
-16.88	-94.3808
-16.88	-96.631
-16.88	-98.9079
-16.88	-92.5638
-16.88	-98.7405
-16.88	-91.0051
-16.88	-99.8261
-16.88	-95.9899
-16.88	-89.2209
-16.88	-100.692
-16.88	-97.8055
-16.88	-96.9254
-16.88	-99.6083
-16.88	-95.4193
-16.88	-94.1366
-16.88	-97.0101
-16.88	-100.269
-16.88	-96.984
-16.88	-100.035
-16.88	-96.4816
-16.88	-99.239
-16.88	-94.2209
-16.88	-96.8842
-16.88	-99.375
-16.88	-94.7083
-16.88	-96.0392
-16.88	-86.005
-16.88	-101.711
-16.88	-99.507
-16.88	-95.126
-16.88	-95.0718
-16.88	-95.2161
-16.88	-94.8152
-16.88	-95.8191
-16.88	-91.898
-16.88	-99.255
-16.88	-94.2822
-16.88	-96.7896
-16.88	-99.0182
-16.88	-93.2287
-16.88	-98.1207
-16.88	-98.6851
-16.88	-90.0992
-16.88	-100.303
-16.88	-97.0543
-16.88	-100.751
-16.88	-97.9122
-16.88	-97.5384
-16.88	-95.1562
-16.88	-94.9883
-16.88	-95.4257
-16.88	-94.1122
-16.88	-97.0456
-16.88	-100.645
-16.88	-97.7176
-16.88	-96.391
-16.88	-99.5892
-16.88	-95.3653
-16.88	-94.3332
-16.88	-96.7084
-16.88	-98.8923
-16.88	-92.4542
-16.88	-98.8315
-16.88	-91.9759
-16.88	-99.1993
-16.88	-94.0644
-16.88	-97.114
-16.88	-101.812
-16.88	-99.6608
-16.88	-95.5636
-16.88	-93.5297
-16.88	-97.7938
-16.88	-96.8561
-16.88	-99.2438
-16.88	-94.2395
-16.88	-96.8558
-16.88	-99.2425
-16.88	-94.2343
-16.88	-96.8638
-16.88	-99.2777
-16.88	-94.3667
-16.88	-96.6541
-16.88	-98.8905
-16.88	-92.4417
-16.88	-98.8418
-16.88	-92.0635
-16.88	-99.1353
-16.88	-93.7947
-16.88	-97.475
-16.88	-94.6431
-16.88	-96.1662
-16.88	-100.914
-16.88	-98.2022
-16.88	-99.1359
-16.88	-93.7975
-16.88	-97.4714
-16.88	-94.6119
-16.88	-96.2253
-16.88	-100.484
-16.88	-97.4133
-16.88	-94.08
-16.88	-97.0919
-16.88	-101.313
-16.88	-98.8758
-16.88	-92.3333
-16.88	-98.929
-16.88	-92.7043
-16.88	-98.6195
-16.88	-87.8803
-16.88	-101.181
-16.88	-98.6587
-16.88	-89.4729
-16.88	-100.587
-16.88	-97.6098
-16.88	-95.6784
-16.88	-92.923
-16.88	-98.4213
-16.88	-100.484
-16.88	-97.4128
-16.88	-94.0752
-16.88	-97.0987
-16.88	-101.445
-16.88	-99.0888
-16.88	-93.5829
-16.88	-97.7323
-16.88	-96.4826
-16.76	-96.8248
-16.76	-98.8902
-16.76	-91.3694
-16.76	-99.6812
-16.76	-95.2854
-16.76	-94.9623
-16.76	-95.7606
-16.76	-93.1386
-16.76	-98.3304
-16.76	-99.1817
-16.76	-93.4518
-16.76	-98.0126
-16.76	-97.4282
-16.76	-92.8727
-16.76	-98.5768
-16.76	-100.751
-16.76	-97.6919
-16.76	-95.4072
-16.76	-94.5955
-16.76	-96.471
-16.76	-99.7742
-16.76	-95.5455
-16.76	-94.1131
-16.76	-97.2135
-16.76	-101.343
-16.76	-98.7278
-16.76	-86.9316
-16.76	-101.502
-16.76	-98.9872
-16.76	-92.2683
-16.76	-99.072
-16.76	-92.8498
-16.76	-98.5971
-16.76	-100.917
-16.76	-97.9961
-16.76	-97.3344
-16.76	-91.1553
-16.76	-99.8086
-16.76	-95.638
-16.76	-93.7364
-16.76	-97.6929
-16.76	-95.4151
-16.76	-94.5702
-16.76	-96.5145
-16.76	-99.5739
-16.76	-94.9634
-16.76	-95.7584
-16.76	-93.1508
-16.76	-98.3186
-16.76	-99.1156
-16.76	-93.105
-16.76	-98.3626
-16.76	-99.3645
-16.76	-94.2419
-16.76	-97.0315
-16.76	-99.5239
-16.76	-94.8037
-16.76	-96.0878
-16.76	-89.8246
-16.76	-100.486
-16.76	-97.1808
-16.76	-100.835
-16.76	-97.8466
-16.76	-96.4476
-16.76	-99.8905
-16.76	-95.8507
-16.76	-92.5903
-16.76	-98.8184
-16.76	-90.354
-16.76	-100.238
-16.76	-96.6636
-16.76	-99.0599
-16.76	-92.7743
-16.76	-98.6632
-16.76	-101.598
-16.76	-99.1416
-16.76	-93.2468
-16.76	-98.2242
-16.76	-98.5947
-16.76	-100.897
-16.76	-97.9596
-16.76	-97.1247
-16.76	-100.218
-16.76	-96.6198
-16.76	-99.1809
-16.76	-93.4479
-16.76	-98.0168
-16.76	-97.4517
-16.76	-93.1818
-16.76	-98.2884
-16.76	-98.9477
-16.76	-91.942
-16.76	-99.3085
-16.76	-94.0204
-16.76	-97.3383
-16.76	-91.2546
-16.76	-99.7503
-16.76	-95.4801
-16.76	-94.3513
-16.76	-96.8683
-16.76	-98.9347
-16.76	-91.825
-16.76	-99.3887
-16.76	-94.3334
-16.76	-96.8956
-16.76	-98.9854
-16.76	-92.2539
-16.76	-99.0828
-16.76	-92.9155
-16.76	-98.5384
-16.76	-100.463
-16.76	-97.1357
-16.76	-100.323
-16.76	-96.8458
-16.76	-98.9063
-16.76	-91.5447
-16.76	-99.5722
-16.76	-94.9581
-16.76	-95.7699
-16.76	-93.0876
-16.76	-98.3792
-16.76	-99.4599
-16.76	-94.5889
-16.76	-96.4824
-16.76	-99.7194
-16.76	-95.3941
-16.76	-94.6372
-16.76	-96.3979
-16.76	-100.16
-16.76	-96.4929
-16.76	-99.6705
-16.76	-95.2544
-16.76	-95.0488
-16.76	-95.5668
-16.76	-94.0308
-16.76	-97.3245
-16.76	-90.886
-16.76	-99.9608
-16.76	-96.026
-16.76	-90.9283
-16.76	-99.9374
-16.76	-95.9685
-16.76	-91.6139
-16.76	-99.5281
-16.76	-94.8173
-16.76	-96.0611
-16.76	-90.3738
-16.76	-100.228
-16.76	-96.6423
-16.76	-99.1154
-16.76	-93.1041
-16.76	-98.3635
-16.76	-99.3697
-16.76	-94.262
-16.76	-97.0021
-16.76	-99.3646
-16.76	-94.2426
-16.76	-97.0305
-16.76	-99.518
-16.76	-94.7845
-16.76	-96.125
-16.76	-88.6731
-16.76	-100.95
-16.76	-98.0538
-16.76	-97.6596
-16.76	-95.1653
-16.76	-95.2843
-16.76	-94.9655
-16.76	-95.7538
-16.76	-93.1759
-16.76	-98.2942
-16.76	-98.9797
-16.76	-92.2091
-16.76	-99.1163
-16.76	-93.1091
-16.76	-98.3586
-16.76	-99.3419
-16.76	-94.1546
-16.76	-97.156
-16.76	-100.535
-16.76	-97.279
-16.76	-88.9225
-16.76	-100.857
-16.76	-97.8872
-16.76	-96.6965
-16.76	-98.9878
-16.76	-92.2723
-16.76	-99.069
-16.76	-92.8312
-16.76	-98.6135
-16.76	-101.062
-16.76	-98.2515
-16.76	-98.744
-16.76	-88.1419
-16.76	-101.135
-16.76	-98.377
-16.76	-99.4474
-16.76	-94.5455
-16.76	-96.5565
-16.76	-99.4011
-16.76	-94.3792
-16.76	-96.8254
-16.76	-98.8905
-16.76	-91.3726
-16.76	-99.6792
-16.76	-95.2797
-16.76	-94.9784
-16.76	-95.7256
-16.76	-93.3237
-16.76	-98.1464
-16.76	-98.1699
-16.76	-98.2981
-16.76	-99.0013
-16.76	-92.3749
-16.76	-98.9904
-16.76	-92.2928
-16.76	-99.0534
-16.76	-92.7331
-16.76	-98.6986
-16.76	-102.252
-16.76	-100.14
-16.76	-96.4469
-16.76	-99.8941
-16.76	-95.8599
-16.76	-92.5266
-16.76	-98.8703
-16.76	-91.1321
-16.76	-99.8221
-16.76	-95.6736
-16.76	-93.5761
-16.76	-97.8769
-16.76	-96.6341
-16.76	-99.1386
-16.76	-93.2309
-16.76	-98.2401
-16.76	-98.6814
-16.76	-101.873
-16.76	-99.5713
-16.76	-94.9553
-16.76	-95.7758
-16.76	-93.054
-16.76	-98.4109
-16.76	-99.6457
-16.76	-95.1817
-16.76	-95.2423
-16.76	-95.0819
-16.76	-95.4891
-16.76	-94.3198
-16.76	-96.9162
-16.76	-99.0357
-16.76	-92.6165
-16.76	-98.7967
-16.76	-89.9208
-16.76	-100.443
-16.76	-97.0936
-16.76	-99.9505
-16.76	-96.0008
-16.76	-91.2554
-16.76	-99.7498
-16.76	-95.4787
-16.76	-94.3562
-16.76	-96.8608
-16.76	-98.9239
-16.76	-91.7226
-16.76	-99.4572
-16.76	-94.5794
-16.76	-96.4988
-16.76	-99.6439
-16.76	-95.1764
-16.76	-95.2558
-16.76	-95.0448
-16.76	-95.5759
-16.76	-93.995
-16.76	-97.3717
-16.76	-91.9707
-16.76	-99.2884
-16.76	-93.9371
-16.76	-97.4465
-16.76	-93.1158
-16.76	-98.3523
-16.76	-99.3056
-16.76	-94.0086
-16.76	-97.3539
-16.76	-91.6121
-16.76	-99.5292
-16.76	-94.821
-16.76	-96.0536
-16.76	-90.504
-16.76	-100.163
-16.76	-96.4979
-16.76	-99.6476
-16.76	-95.1874
-16.76	-95.2276
-16.76	-95.1217
-16.76	-95.3931
-16.76	-94.6403
-16.76	-96.3923
-16.76	-100.193
-16.76	-96.5652
-16.76	-99.3678
-16.76	-94.2549
-16.76	-97.0126
-16.76	-99.4186
-16.76	-94.443
-16.76	-96.7249
-16.76	-98.9396
-16.76	-91.8693
-16.76	-99.3586
-16.76	-94.2193
-16.76	-97.0642
-16.76	-99.7324
-16.76	-95.4306
-16.76	-94.5194
-16.76	-96.6002
-16.76	-99.2438
-16.76	-93.7435
-16.76	-97.6846
-16.76	-95.3536
-16.76	-94.7625
-16.76	-96.1674
-16.76	-83.0012
-16.76	-102.333
-16.76	-100.258
-16.76	-96.707
-16.76	-98.9684
-16.76	-92.118
-16.76	-99.1833
-16.76	-93.4596
-16.76	-98.0042
-16.76	-97.3805
-16.76	-92.1307
-16.76	-99.1741
-16.76	-93.414
-16.76	-98.0526
-16.76	-97.6528
-16.76	-95.1128
-16.76	-95.4148
-16.76	-94.5711
-16.76	-96.513
-16.76	-99.5804
-16.76	-94.9835
-16.76	-95.7143
-16.76	-93.3806
-16.76	-98.0877
-16.76	-97.8471
-16.76	-96.4506
-16.76	-99.8756
-16.76	-95.8127
-16.76	-92.8364
-16.76	-98.6089
-16.76	-101.02
-16.76	-98.1788
-16.76	-98.3465
-16.76	-99.273
-16.76	-93.8716
-16.76	-97.5291
-16.76	-94.0385
-16.76	-97.3143
-16.76	-90.5733
-16.76	-100.127
-16.76	-96.4179
-16.76	-100.048
-16.76	-96.2355
-16.76	-101.385
-16.76	-98.7978
-16.76	-89.944
-16.76	-100.432
-16.76	-97.0722
-16.76	-99.7888
-16.76	-95.585
-16.76	-93.9584
-16.76	-97.4191
-16.76	-92.7455
-16.76	-98.688
-16.76	-101.996
-16.76	-99.7584
-16.76	-95.5025
-16.76	-94.2722
-16.76	-96.9872
-16.76	-99.2928
-16.76	-93.9556
-16.76	-97.4227
-16.76	-92.7966
-16.76	-98.6438
-16.76	-101.364
-16.76	-98.7633
-16.76	-88.9914
-16.76	-100.831
-16.76	-97.8392
-16.76	-96.4009
-16.76	-100.143
-16.76	-96.4542
-16.76	-99.8572
-16.76	-95.7653
-16.76	-93.1127
-16.76	-98.3552
-16.76	-99.3224
-16.76	-94.0769
-16.76	-97.2628
-16.76	-87.2136
-16.76	-101.422
-16.76	-98.8582
-16.76	-90.9747
-16.76	-99.9116
-16.76	-95.904
-16.76	-92.1968
-16.76	-99.1254
-16.76	-93.1595
-16.76	-98.3101
-16.76	-99.0683
-16.76	-92.8269
-16.76	-98.6173
-16.76	-101.097
-16.76	-98.3123
-16.76	-99.0804
-16.76	-92.9011
-16.76	-98.5514
-16.76	-100.557
-16.76	-97.3221
-16.76	-90.8153
-16.76	-99.9993
-16.76	-96.1195
-16.76	-88.8919
-16.76	-100.869
-16.76	-97.9082
-16.76	-96.8228
-16.76	-98.8892
-16.76	-91.3579
-16.76	-99.6882
-16.76	-95.3056
-16.76	-94.9047
-16.76	-95.8835
-16.76	-92.3559
-16.76	-99.0051
-16.76	-92.4025
-16.76	-98.9689
-16.76	-92.1225
-16.76	-99.18
-16.76	-93.4436
-16.76	-98.0213
-16.76	-97.4773
-16.76	-93.4881
-16.76	-97.9735
-16.76	-97.2054
-16.76	-101.199
-16.76	-98.4862
-16.76	-100.11
-16.76	-96.3787
-16.76	-100.274
-16.76	-96.7414
-16.76	-98.9181
-16.76	-91.6652
-16.76	-99.4948
-16.76	-94.7075
-16.76	-96.2705
-16.76	-101.045
-16.76	-98.2223
-16.76	-98.584
-16.76	-100.809
-16.76	-97.7994
-16.76	-96.1469
-16.76	-87.4261
-16.76	-101.36
-16.76	-98.7561
-16.76	-88.717
-16.76	-100.934
-16.76	-98.0253
-16.76	-97.4996
-16.76	-93.7354
-16.76	-97.6942
-16.76	-95.4241
-16.76	-94.5409
-16.76	-96.5642
-16.76	-99.3718
-16.76	-94.2699
-16.76	-96.9905
-16.64	-96.071
-16.64	-91.7877
-16.64	-99.4932
-16.64	-94.2751
-16.64	-97.1553
-16.64	-99.5466
-16.64	-94.4718
-16.64	-96.8676
-16.64	-98.9114
-16.64	-89.7978
-16.64	-100.55
-16.64	-97.0689
-16.64	-99.1377
-16.64	-92.4929
-16.64	-98.9919
-16.64	-91.1527
-16.64	-99.879
-16.64	-95.504
-16.64	-94.6691
-16.64	-96.5504
-16.64	-99.9802
-16.64	-95.7733
-16.64	-93.6689
-16.64	-97.9071
-16.64	-96.0666
-16.64	-91.8286
-16.64	-99.4664
-16.64	-94.172
-16.64	-97.2964
-16.64	-100.777
-16.64	-97.5153
-16.64	-92.3813
-16.64	-99.0772
-16.64	-92.025
-16.64	-99.3341
-16.64	-93.6075
-16.64	-97.9742
-16.64	-96.4946
-16.64	-100.298
-16.64	-96.5332
-16.64	-100.074
-16.64	-96.0094
-16.64	-92.3111
-16.64	-99.1297
-16.64	-92.4356
-16.64	-99.0361
-16.64	-91.6451
-16.64	-99.5846
-16.64	-94.6052
-16.64	-96.6567
-16.64	-99.4803
-16.64	-94.226
-16.64	-97.2233
-16.64	-100.029
-16.64	-95.8976
-16.64	-93.0438
-16.64	-98.5309
-16.64	-99.6458
-16.64	-94.8098
-16.64	-96.3031
-16.64	-102.212
-16.64	-99.9021
-16.64	-95.5669
-16.64	-94.4651
-16.64	-96.8778
-16.64	-98.9017
-16.64	-89.5543
-16.64	-100.654
-16.64	-97.2761
-16.64	-100.536
-16.64	-97.0398
-16.64	-99.0455
-16.64	-91.7377
-16.64	-99.5256
-16.64	-94.3957
-16.64	-96.982
-16.64	-98.9255
-16.64	-90.1081
-16.64	-100.412
-16.64	-96.7803
-16.64	-99.0682
-16.64	-91.9464
-16.64	-99.3878
-16.64	-93.8491
-16.64	-97.7015
-16.64	-94.5261
-16.64	-96.7834
-16.64	-99.0604
-16.64	-91.8772
-16.64	-99.4342
-16.64	-94.0437
-16.64	-97.4635
-16.64	-91.3801
-16.64	-99.747
-16.64	-95.126
-16.64	-95.6643
-16.64	-94.1175
-16.64	-97.3684
-16.64	-102.439
-16.64	-100.238
-16.64	-96.397
-16.64	-100.99
-16.64	-97.9108
-16.64	-96.0912
-16.64	-91.5866
-16.64	-99.6213
-16.64	-94.7293
-16.64	-96.4469
-16.64	-100.609
-16.64	-97.1864
-16.64	-99.7473
-16.64	-95.1268
-16.64	-95.6625
-16.64	-94.1244
-16.64	-97.3594
-16.64	-101.985
-16.64	-99.5584
-16.64	-94.5137
-16.64	-96.8028
-16.64	-99.0157
-16.64	-91.4305
-16.64	-99.7168
-16.64	-95.0345
-16.64	-95.863
-16.64	-93.2333
-16.64	-98.3547
-16.64	-98.6521
-16.64	-100.419
-16.64	-96.7957
-16.64	-99.0313
-16.64	-91.5962
-16.64	-99.6153
-16.64	-94.7093
-16.64	-96.4818
-16.64	-100.378
-16.64	-96.707
-16.64	-99.2887
-16.64	-93.3871
-16.64	-98.2038
-16.64	-97.8261
-16.64	-95.5105
-16.64	-94.6488
-16.64	-96.5846
-16.64	-99.8054
-16.64	-95.2976
-16.64	-95.2527
-16.64	-95.3658
-16.64	-95.0723
-16.64	-95.7824
-16.64	-93.6278
-16.64	-97.9522
-16.64	-96.3569
-16.64	-101.37
-16.64	-98.5723
-16.64	-99.8958
-16.64	-95.5501
-16.64	-94.5212
-16.64	-96.7911
-16.64	-99.042
-16.64	-91.7033
-16.64	-99.5477
-16.64	-94.4755
-16.64	-96.8619
-16.64	-98.9175
-16.64	-89.9386
-16.64	-100.488
-16.64	-96.9416
-16.64	-98.8886
-16.64	-89.1693
-16.64	-100.808
-16.64	-97.5745
-16.64	-93.2174
-16.64	-98.3699
-16.64	-98.7352
-16.64	-101.077
-16.64	-98.0673
-16.64	-97.0532
-16.64	-99.0852
-16.64	-92.0921
-16.64	-99.2874
-16.64	-93.3805
-16.64	-98.2104
-16.64	-97.8625
-16.64	-95.7668
-16.64	-93.6976
-16.64	-97.8752
-16.64	-95.8536
-16.64	-93.2824
-16.64	-98.3073
-16.64	-98.393
-16.64	-98.8622
-16.64	-88.0445
-16.64	-101.206
-16.64	-98.2929
-16.64	-98.3147
-16.64	-98.4333
-16.64	-99.0863
-16.64	-92.1007
-16.64	-99.2814
-16.64	-93.3496
-16.64	-98.2413
-16.64	-98.0324
-16.64	-96.8478
-16.64	-98.9355
-16.64	-90.3023
-16.64	-100.321
-16.64	-96.5831
-16.64	-99.8126
-16.64	-95.3182
-16.64	-95.1993
-16.64	-95.4952
-16.64	-94.6965
-16.64	-96.5038
-16.64	-100.243
-16.64	-96.4087
-16.64	-100.893
-16.64	-97.7338
-16.64	-94.8008
-16.64	-96.3195
-16.64	-101.864
-16.64	-99.3712
-16.64	-93.7766
-16.64	-97.7859
-16.64	-95.2134
-16.64	-95.4617
-16.64	-94.7984
-16.64	-96.3238
-16.64	-101.793
-16.64	-99.2605
-16.64	-93.2408
-16.64	-98.3475
-16.64	-98.6124
-16.64	-100.151
-16.64	-96.194
-16.64	-90.1258
-16.64	-100.404
-16.64	-96.7629
-16.64	-99.1137
-16.64	-92.3175
-16.64	-99.125
-16.64	-92.4015
-16.64	-99.062
-16.64	-91.8915
-16.64	-99.4247
-16.64	-94.0049
-16.64	-97.5124
-16.64	-92.3343
-16.64	-99.1125
-16.64	-92.3085
-16.64	-99.1316
-16.64	-92.4494
-16.64	-99.0255
-16.64	-91.5365
-16.64	-99.6523
-16.64	-94.8311
-16.64	-96.264
-16.64	-87.6493
-16.64	-101.329
-16.64	-98.504
-16.64	-99.4877
-16.64	-94.2542
-16.64	-97.1844
-16.64	-99.7338
-16.64	-95.086
-16.64	-95.7526
-16.64	-93.7598
-16.64	-97.8051
-16.64	-95.3571
-16.64	-95.0959
-16.64	-95.731
-16.64	-93.8519
-16.64	-97.6983
-16.64	-94.4978
-16.64	-96.8276
-16.64	-98.9674
-16.64	-90.8226
-16.64	-100.06
-16.64	-95.9739
-16.64	-92.5685
-16.64	-98.9327
-16.64	-90.2495
-16.64	-100.346
-16.64	-96.6382
-16.64	-99.558
-16.64	-94.5123
-16.64	-96.805
-16.64	-99.0111
-16.64	-91.3794
-16.64	-99.7474
-16.64	-95.1271
-16.64	-95.6617
-16.64	-94.1275
-16.64	-97.3554
-16.64	-101.853
-16.64	-99.3544
-16.64	-93.7015
-16.64	-97.8709
-16.64	-95.8243
-16.64	-93.4304
-16.64	-98.1601
-16.64	-97.5828
-16.64	-93.3183
-16.64	-98.2722
-16.64	-98.2017
-16.64	-97.8142
-16.64	-95.4247
-16.64	-94.9071
-16.64	-96.12
-16.64	-91.2651
-16.64	-99.8145
-16.64	-95.3236
-16.64	-95.1852
-16.64	-95.5285
-16.64	-94.5915
-16.64	-96.6789
-16.64	-99.3918
-16.64	-93.8667
-16.64	-97.6808
-16.64	-94.3401
-16.64	-97.063
-16.64	-99.1172
-16.64	-92.3441
-16.64	-99.1052
-16.64	-92.2522
-16.64	-99.173
-16.64	-92.7304
-16.64	-98.8018
-16.64	-101.88
-16.64	-99.396
-16.64	-93.8845
-16.64	-97.6596
-16.64	-94.1405
-16.64	-97.3382
-16.64	-101.434
-16.64	-98.68
-16.64	-100.622
-16.64	-97.2125
-16.64	-99.9416
-16.64	-95.6724
-16.64	-94.0868
-16.64	-97.4083
-16.64	-89.4953
-16.64	-100.678
-16.64	-97.324
-16.64	-101.176
-16.64	-98.241
-16.64	-98.0304
-16.64	-96.8362
-16.64	-98.9529
-16.64	-90.6018
-16.64	-100.174
-16.64	-96.2488
-16.64	-88.5077
-16.64	-101.051
-16.64	-98.0206
-16.64	-96.7776
-16.64	-99.0747
-16.64	-92.0037
-16.64	-99.3487
-16.64	-93.6754
-16.64	-97.8999
-16.64	-96.0192
-16.64	-92.2352
-16.64	-99.1853
-16.64	-92.8085
-16.64	-98.7365
-16.64	-101.09
-16.64	-98.0892
-16.64	-97.1807
-16.64	-99.7081
-16.64	-95.0074
-16.64	-95.9193
-16.64	-92.9173
-16.64	-98.6432
-16.64	-100.356
-16.64	-96.6612
-16.64	-99.462
-16.64	-94.1547
-16.64	-97.3194
-16.64	-101.101
-16.64	-98.1097
-16.64	-97.298
-16.64	-100.798
-16.64	-97.5559
-16.64	-92.9773
-16.64	-98.5904
-16.64	-100.009
-16.64	-95.8477
-16.64	-93.3128
-16.64	-98.2776
-16.64	-98.2311
-16.64	-97.9764
-16.64	-96.508
-16.64	-100.218
-16.64	-96.3512
-16.64	-101.433
-16.64	-98.6779
-16.64	-100.605
-16.64	-97.1797
-16.64	-99.7014
-16.64	-94.9866
-16.64	-95.9621
-16.64	-92.6483
-16.64	-98.8689
-16.64	-88.3971
-16.64	-101.089
-16.64	-98.0884
-16.64	-97.1756
-16.64	-99.6742
-16.64	-94.9014
-16.64	-96.1312
-16.64	-91.1269
-16.64	-99.8935
-16.64	-95.5437
-16.64	-94.542
-16.64	-96.7583
-16.64	-99.1267
-16.64	-92.4139
-16.64	-99.0526
-16.64	-91.8052
-16.64	-99.4817
-16.64	-94.2315
-16.64	-97.2157
-16.64	-99.967
-16.64	-95.7391
-16.64	-93.8176
-16.64	-97.7385
-16.64	-94.8393
-16.64	-96.2488
-16.64	-88.5084
-16.64	-101.051
-16.64	-98.0202
-16.64	-96.7749
-16.64	-99.0818
-16.64	-92.0635
-16.64	-99.3074
-16.64	-93.48
-16.64	-98.1091
-16.64	-97.2944
-16.64	-100.753
-16.64	-97.469
-16.64	-91.5049
-16.64	-99.6717
-16.64	-94.8933
-16.64	-96.1466
-16.64	-90.9204
-16.64	-100.007
-16.64	-95.8427
-16.64	-93.3384
-16.64	-98.2524
-16.64	-98.0933
-16.64	-97.2038
-16.64	-99.874
-16.64	-95.4904
-16.64	-94.7114
-16.64	-96.478
-16.64	-100.401
-16.64	-96.758
-16.64	-99.1275
-16.64	-92.4199
-16.64	-99.048
-16.64	-91.7618
-16.64	-99.51
-16.64	-94.3383
-16.64	-97.0656
-16.52	-98.6586
-16.52	-99.6912
-16.52	-94.5585
-16.52	-96.9182
-16.52	-99.0257
-16.52	-89.6584
-16.52	-100.66
-16.52	-97.0484
-16.52	-98.8844
-16.52	-101.371
-16.52	-98.371
-16.52	-98.0854
-16.52	-96.4401
-16.52	-101.855
-16.52	-99.168
-16.52	-91.7619
-16.52	-99.5866
-16.52	-94.173
-16.52	-97.4517
-16.52	-101.309
-16.52	-98.2634
-16.52	-97.4891
-16.52	-102.499
-16.52	-100.15
-16.52	-95.9006
-16.52	-93.6357
-16.52	-98.0719
-16.52	-96.3549
-16.52	-89.0559
-16.52	-100.897
-16.52	-97.5152
-16.52	-88.6333
-16.52	-101.049
-16.52	-97.7997
-16.52	-94.3303
-16.52	-97.2447
-16.52	-99.3773
-16.52	-93.2235
-16.52	-98.4764
-16.52	-98.6616
-16.52	-99.709
-16.52	-94.6203
-16.52	-96.8237
-16.52	-99.3005
-16.52	-92.7783
-16.52	-98.8608
-16.52	-101.13
-16.52	-97.9474
-16.52	-95.5201
-16.52	-94.9773
-16.52	-96.2152
-16.52	-91.5448
-16.52	-99.7203
-16.52	-94.6586
-16.52	-96.7636
-16.52	-99.5346
-16.52	-93.9632
-16.52	-97.7085
-16.52	-93.3865
-16.52	-98.3227
-16.52	-97.8198
-16.52	-94.5112
-16.52	-96.9887
-16.52	-98.9102
-16.52	-101.696
-16.52	-98.9131
-16.52	-101.739
-16.52	-98.9825
-16.52	-88.0564
-16.52	-101.24
-16.52	-98.1435
-16.52	-96.795
-16.52	-99.4071
-16.52	-93.3787
-16.52	-98.3302
-16.52	-97.8614
-16.52	-94.8633
-16.52	-96.4224
-16.52	-102.229
-16.52	-99.7479
-16.52	-94.7512
-16.52	-96.6139
-16.52	-100.302
-16.52	-96.2691
-16.52	-90.8847
-16.52	-100.09
-16.52	-95.7468
-16.52	-94.2566
-16.52	-97.3434
-16.52	-100.03
-16.52	-95.5878
-16.52	-94.7802
-16.52	-96.5653
-16.52	-100.619
-16.52	-96.9642
-16.52	-98.9407
-16.52	-102.317
-16.52	-99.8799
-16.52	-95.1644
-16.52	-95.8421
-16.52	-93.8887
-16.52	-97.7949
-16.52	-94.2856
-16.52	-97.3049
-16.52	-99.7374
-16.52	-94.7162
-16.52	-96.6713
-16.52	-99.9754
-16.52	-95.4391
-16.52	-95.1971
-16.52	-95.772
-16.52	-94.1639
-16.52	-97.4632
-16.52	-101.541
-16.52	-98.658
-16.52	-99.688
-16.52	-94.5475
-16.52	-96.9347
-16.52	-98.9913
-16.52	-88.5083
-16.52	-101.092
-16.52	-97.8782
-16.52	-94.9987
-16.52	-96.1746
-16.52	-91.9386
-16.52	-99.4729
-16.52	-93.6947
-16.52	-98.0095
-16.52	-95.95
-16.52	-93.402
-16.52	-98.3077
-16.52	-97.7366
-16.52	-93.7036
-16.52	-97.9999
-16.52	-95.8855
-16.52	-93.7035
-16.52	-98
-16.52	-95.8863
-16.52	-93.7001
-16.52	-98.0036
-16.52	-95.9106
-16.52	-93.5901
-16.52	-98.1193
-16.52	-96.649
-16.52	-100.097
-16.52	-95.7657
-16.52	-94.1875
-16.52	-97.4332
-16.52	-101.007
-16.52	-97.7221
-16.52	-93.5434
-16.52	-98.1671
-16.52	-96.9352
-16.52	-98.9903
-16.52	-88.4608
-16.52	-101.108
-16.52	-97.9075
-16.52	-95.2256
-16.52	-95.7097
-16.52	-94.3874
-16.52	-97.166
-16.52	-99.0633
-16.52	-90.4414
-16.52	-100.312
-16.52	-96.2908
-16.52	-90.5517
-16.52	-100.258
-16.52	-96.1651
-16.52	-92.0216
-16.52	-99.4179
-16.52	-93.433
-16.52	-98.2774
-16.52	-97.5677
-16.52	-90.9756
-16.52	-100.042
-16.52	-95.6206
-16.52	-94.6796
-16.52	-96.7303
-16.52	-99.6826
-16.52	-94.5283
-16.52	-96.9633
-16.52	-98.942
-16.52	-102.362
-16.52	-99.9476
-16.52	-95.361
-16.52	-95.3948
-16.52	-95.3107
-16.52	-95.5155
-16.52	-94.9903
-16.52	-96.1906
-16.52	-91.7915
-16.52	-99.5679
-16.52	-94.0991
-16.52	-97.5445
-16.52	-90.2252
-16.52	-100.413
-16.52	-96.5216
-16.52	-100.951
-16.52	-97.6179
-16.52	-92.0845
-16.52	-99.3755
-16.52	-93.214
-16.52	-98.4852
-16.52	-98.7098
-16.52	-100.005
-16.52	-95.5217
-16.52	-94.9727
-16.52	-96.2236
-16.52	-91.4531
-16.52	-99.7748
-16.52	-94.839
-16.52	-96.4648
-16.52	-101.507
-16.52	-98.6016
-16.52	-99.3588
-16.52	-93.1231
-16.52	-98.5675
-16.52	-99.1655
-16.52	-91.7376
-16.52	-99.6019
-16.52	-94.2323
-16.52	-97.3753
-16.52	-100.319
-16.52	-96.3076
-16.52	-90.2514
-16.52	-100.401
-16.52	-96.4947
-16.52	-101.19
-16.52	-98.0542
-16.52	-96.2429
-16.52	-91.2304
-16.52	-99.9028
-16.52	-95.232
-16.52	-95.6955
-16.52	-94.4363
-16.52	-97.0972
-16.52	-98.9192
-16.52	-101.834
-16.52	-99.1353
-16.52	-91.4269
-16.52	-99.7902
-16.52	-94.8885
-16.52	-96.3778
-16.52	-88.0459
-16.52	-101.244
-16.52	-98.1494
-16.52	-96.8301
-16.52	-99.2781
-16.52	-92.633
-16.52	-98.9763
-16.52	-87.6667
-16.52	-101.36
-16.52	-98.3517
-16.52	-97.9796
-16.52	-95.7469
-16.52	-94.256
-16.52	-97.3441
-16.52	-100.036
-16.52	-95.6049
-16.52	-94.7282
-16.52	-96.6517
-16.52	-100.082
-16.52	-95.7264
-16.52	-94.3293
-16.52	-97.246
-16.52	-99.384
-16.52	-93.2595
-16.52	-98.4432
-16.52	-98.4799
-16.52	-98.6805
-16.52	-99.8232
-16.52	-94.9922
-16.52	-96.1869
-16.52	-91.8262
-16.52	-99.5458
-16.52	-94.0094
-16.52	-97.6537
-16.52	-92.6662
-16.52	-98.9503
-16.52	-102.922
-16.52	-100.759
-16.52	-97.2467
-16.52	-99.3877
-16.52	-93.2788
-16.52	-98.4252
-16.52	-98.3817
-16.52	-98.144
-16.52	-96.7976
-16.52	-99.397
-16.52	-93.3272
-16.52	-98.3796
-16.52	-98.1325
-16.52	-96.7288
-16.52	-99.6895
-16.52	-94.5527
-16.52	-96.9268
-16.52	-99.0071
-16.52	-89.1213
-16.52	-100.873
-16.52	-97.4683
-16.52	-101.658
-16.52	-98.8518
-16.52	-101.047
-16.52	-97.7954
-16.52	-94.2899
-16.52	-97.2991
-16.52	-99.6976
-16.52	-94.5809
-16.52	-96.8843
-16.52	-99.11
-16.52	-91.1279
-16.52	-99.9597
-16.52	-95.3951
-16.52	-95.31
-16.52	-95.5172
-16.52	-94.9855
-16.52	-96.1996
-16.52	-91.704
-16.52	-99.6229
-16.52	-94.3119
-16.52	-97.2696
-16.52	-99.5127
-16.52	-93.8702
-16.52	-97.816
-16.52	-94.4776
-16.52	-97.0377
-16.52	-98.8837
-16.52	-101.363
-16.52	-98.3578
-16.52	-98.0131
-16.52	-95.9742
-16.52	-93.2793
-16.52	-98.4247
-16.52	-98.379
-16.52	-98.1294
-16.52	-96.7097
-16.52	-99.7804
-16.52	-94.857
-16.52	-96.4335
-16.52	-101.973
-16.52	-99.3546
-16.52	-93.0996
-16.52	-98.5884
-16.52	-99.2835
-16.52	-92.6689
-16.52	-98.9482
-16.52	-102.677
-16.52	-100.409
-16.52	-96.5135
-16.52	-101.02
-16.52	-97.7454
-16.52	-93.7968
-16.52	-97.8984
-16.52	-95.1563
-16.52	-95.8592
-16.52	-93.8172
-16.52	-97.8756
-16.52	-94.9782
-16.52	-96.2134
-16.52	-91.5629
-16.52	-99.7094
-16.52	-94.6215
-16.52	-96.8218
-16.52	-99.3071
-16.52	-92.8198
-16.52	-98.827
-16.52	-100.833
-16.52	-97.3921
-16.52	-100.492
-16.52	-96.6955
-16.52	-99.8503
-16.52	-95.0757
-16.52	-96.0245
-16.52	-93.0044
-16.52	-98.6717
-16.52	-99.7698
-16.52	-94.8228
-16.52	-96.4929
-16.52	-101.207
-16.52	-98.0846
-16.52	-96.4346
-16.52	-101.952
-16.52	-99.3212
-16.52	-92.9059
-16.52	-98.7555
-16.52	-100.304
-16.52	-96.2733
-16.52	-90.8247
-16.52	-100.121
-16.52	-95.827
-16.52	-93.9504
-16.52	-97.7235
-16.52	-93.5587
-16.52	-98.1516
-16.52	-96.8433
-16.52	-99.2335
-16.52	-92.3164
-16.52	-99.2134
-16.52	-92.159
-16.52	-99.3244
-16.52	-92.9251
-16.52	-98.7394
-16.52	-100.196
-16.52	-96.0151
-16.52	-93.0582
-16.52	-98.6249
-16.52	-99.493
-16.52	-93.7846
-16.52	-97.9119
-16.52	-95.2588
-16.52	-95.6353
-16.52	-94.6333
-16.52	-96.8034
-16.52	-99.3749
-16.52	-93.2106
-16.52	-98.4883
-16.52	-98.7265
-16.52	-100.112
-16.52	-95.8036
-16.52	-94.0432
-16.52	-97.613
-16.52	-91.9945
-16.52	-99.436
-16.52	-93.5219
-16.52	-98.189
-16.52	-97.0633
-16.52	-98.8894
-16.52	-101.428
-16.52	-98.4684
-16.52	-98.6178
-16.52	-99.4517
-16.52	-93.5965
-16.52	-98.1128
-16.52	-96.6089
-16.52	-100.333
-16.52	-96.341
-16.52	-89.4876
-16.52	-100.73
-16.52	-97.1892
-16.52	-99.1386
-16.52	-91.463
-16.52	-99.7689
-16.52	-94.8201
-16.52	-96.4975
-16.52	-101.163
-16.52	-98.0063
-16.52	-95.9286
-16.52	-93.5059
-16.52	-98.2051
-16.52	-97.1569
-16.52	-99.0374
-16.52	-89.9355
-16.52	-100.543
-16.52	-96.8035
-16.4	-99.0421
-16.4	-101.885
-16.4	-99.0248
-16.4	-101.619
-16.4	-98.5884
-16.4	-98.6178
-16.4	-98.779
-16.4	-99.6938
-16.4	-94.1226
-16.4	-97.6619
-16.4	-90.1217
-16.4	-100.514
-16.4	-96.4781
-16.4	-88.9432
-16.4	-100.982
-16.4	-97.4482
-16.4	-99.9077
-16.4	-94.8806
-16.4	-96.5983
-16.4	-101.355
-16.4	-98.1343
-16.4	-95.9819
-16.4	-93.8059
-16.4	-98.0189
-16.4	-95.1599
-16.4	-96.0952
-16.4	-93.2742
-16.4	-98.5396
-16.4	-98.351
-16.4	-97.3055
-16.4	-99.1258
-16.4	-89.0777
-16.4	-100.933
-16.4	-97.3537
-16.4	-99.3235
-16.4	-92.0779
-16.4	-99.4602
-16.4	-93.0178
-16.4	-98.7623
-16.4	-99.5949
-16.4	-93.7035
-16.4	-98.1261
-16.4	-95.9273
-16.4	-94.0289
-16.4	-97.7717
-16.4	-92.6362
-16.4	-99.066
-16.4	-102.541
-16.4	-100.034
-16.4	-95.2654
-16.4	-95.882
-16.4	-94.2011
-16.4	-97.5668
-16.4	-101.223
-16.4	-97.8973
-16.4	-94.1191
-16.4	-97.666
-16.4	-90.2813
-16.4	-100.442
-16.4	-96.3153
-16.4	-91.7456
-16.4	-99.6713
-16.4	-94.0319
-16.4	-97.7683
-16.4	-92.5854
-16.4	-99.1042
-16.4	-88.1546
-16.4	-101.247
-16.4	-97.9419
-16.4	-94.5294
-16.4	-97.1352
-16.4	-98.8899
-16.4	-100.404
-16.4	-96.2248
-16.4	-92.4919
-16.4	-99.1732
-16.4	-90.2585
-16.4	-100.453
-16.4	-96.3392
-16.4	-91.5016
-16.4	-99.8166
-16.4	-94.5773
-16.4	-97.0671
-16.4	-98.9682
-16.4	-101.014
-16.4	-97.5098
-16.4	-100.468
-16.4	-96.3741
-16.4	-91.0886
-16.4	-100.046
-16.4	-95.2986
-16.4	-95.8118
-16.4	-94.4486
-16.4	-97.2469
-16.4	-98.9673
-16.4	-101.006
-16.4	-97.4938
-16.4	-100.305
-16.4	-95.9869
-16.4	-93.7844
-16.4	-98.0417
-16.4	-95.3319
-16.4	-95.7398
-16.4	-94.6822
-16.4	-96.9126
-16.4	-99.4162
-16.4	-92.751
-16.4	-98.9779
-16.4	-101.103
-16.4	-97.677
-16.4	-90.6585
-16.4	-100.265
-16.4	-95.887
-16.4	-94.1827
-16.4	-97.5893
-16.4	-101.685
-16.4	-98.6989
-16.4	-99.2298
-16.4	-91.1258
-16.4	-100.026
-16.4	-95.2412
-16.4	-95.9323
-16.4	-94.0093
-16.4	-97.7942
-16.4	-92.955
-16.4	-98.8145
-16.4	-99.9094
-16.4	-94.886
-16.4	-96.5892
-16.4	-101.456
-16.4	-98.3104
-16.4	-97.0718
[truncated: 63,536 more rows]

## Sheet: (b)
d	lambda_1	lambda_2
-16.988	0.102741	0.000178115
-16.976	0.105284	-8.76063e-05
-16.964	0.105614	0.0011329
-16.952	0.10533	-0.000449772
-16.94	0.102313	8.33771e-05
-16.928	0.104942	0.000714386
-16.916	0.104719	-0.00182748
-16.904	0.103546	0.000485826
-16.892	0.102368	-0.0006772
-16.88	0.107781	-4.4158e-05
-16.868	0.104208	-0.000740501
-16.856	0.101573	0.00119668
-16.844	0.103064	0.000521085
-16.832	0.101802	-0.000747624
-16.82	0.103426	-0.00088305
-16.808	0.0976993	0.000578481
-16.796	0.104182	5.89624e-05
-16.784	0.0995349	0.0022918
-16.772	0.102648	-0.00165568
-16.76	0.0991662	-0.000910513
-16.748	0.09995	-0.000659907
-16.736	0.099564	-4.76803e-05
-16.724	0.102049	0.000626999
-16.712	0.101506	0.000171631
-16.7	0.0999201	-0.000305789
-16.688	0.100132	1.16775e-05
-16.676	0.102651	-0.00124436
-16.664	0.102561	-0.000270955
-16.652	0.0987199	0.00157482
-16.64	0.102406	0.000234938
-16.628	0.0999454	-0.00189602
-16.616	0.101139	6.22275e-05
-16.604	0.102833	0.000197311
-16.592	0.103779	0.00019287
-16.58	0.100648	-0.000554727
-16.568	0.104914	-4.19192e-05
-16.556	0.103609	-0.000186547
-16.544	0.102385	0.000926816
-16.532	0.102521	0.000619773
-16.52	0.102523	-0.00120304
-16.508	0.101714	0.000966036
-16.496	0.102315	-9.58562e-05
-16.484	0.101304	0.000110096
-16.472	0.0999617	-0.000224802
-16.46	0.10147	-0.000896167
-16.448	0.0976305	-0.00162995
-16.436	0.0993961	0.000670872
-16.424	0.0964671	-4.37388e-05
-16.412	0.0954006	-8.03611e-05
-16.4	0.0998312	-0.000621663
-16.388	0.100566	-0.00106499
-16.376	0.098291	9.9981e-05
-16.364	0.0954026	-7.69962e-06
-16.352	0.0977357	-0.00026909
-16.34	0.100929	-0.000839223
-16.328	0.0992462	-7.50931e-06
-16.316	0.100615	-1.37002e-06
-16.304	0.0951913	-0.000302202
-16.292	0.0993258	-0.00156622
-16.28	0.0995014	-7.28247e-05
-16.268	0.0973283	-0.000453348
-16.256	0.0949501	-0.000771611
-16.244	0.0932597	-8.05913e-06
-16.232	0.0955987	-0.000460107
-16.22	0.0990248	-0.000268677
-16.208	0.0984174	-0.00111071
-16.196	0.0994348	0.000596262
-16.184	0.0951345	-0.000416633
-16.172	0.0967169	0.000349254
-16.16	0.0949022	-8.25347e-05
-16.148	0.0947722	-3.70003e-06
-16.136	0.0956691	-0.000482092
-16.124	0.0958544	-0.00288025
-16.112	0.0902077	0.00063235
-16.1	0.0951573	0.000566124
-16.088	0.0979687	-0.000256361
-16.076	0.0902574	-0.000636877
-16.064	0.0911201	0.000206195
-16.052	0.0986179	-0.000317945
-16.04	0.0959379	-0.000503826
-16.028	0.0940507	-0.000503765
-16.016	0.0942817	0.00134288
-16.004	0.0957861	-0.0018187
-15.992	0.093494	-0.000336147
-15.98	0.0937934	0.000925147
-15.968	0.0976571	0.000552218
-15.956	0.0951869	-0.000145591
-15.944	0.0940549	-0.000601588
-15.932	0.0911221	-8.0036e-05
-15.92	0.092953	-0.000571289
-15.908	0.0884853	-0.000760237
-15.896	0.0941852	-0.000548997
-15.884	0.0910793	-0.00138459
-15.872	0.0931723	-0.00167411
-15.86	0.0919461	-0.000897654
-15.848	0.0922994	0.000548153
-15.836	0.0908592	0.000516368
-15.824	0.0880409	0.00222542
-15.812	0.0905174	-0.000427554
-15.8	0.0876665	-0.000712994
-15.788	0.0914777	-0.000212152
-15.776	0.0907773	0.00052997
-15.764	0.0906098	-0.00138151
-15.752	0.0899586	-0.00169978
-15.74	0.0877537	-0.000579923
-15.728	0.09287	-0.000531977
-15.716	0.0822664	-0.000965608
-15.704	0.0852307	-0.000594869
-15.692	0.0919147	-0.000285261
-15.68	0.0868191	-0.000834937
-15.668	0.0913019	-0.000166654
-15.656	0.0830658	0.000331674
-15.644	0.0893536	0.000237321
-15.632	0.0890771	-0.00112561
-15.62	0.0849609	0.000618303
-15.608	0.0858105	-0.00011644
-15.596	0.0842342	0.000597942
-15.584	0.0883818	-0.000437414
-15.572	0.0859668	-0.00036454
-15.56	0.0857084	-3.13305e-05
-15.548	0.0845345	0.00100708
-15.536	0.0867056	-0.000608594
-15.524	0.0835742	0.000837879
-15.512	0.0842418	0.000450524
-15.5	0.0856666	0.000410581
-15.488	0.0825139	-0.00037685
-15.476	0.0847357	-0.00049502
-15.464	0.0860242	0.000260144
-15.452	0.0845827	0.000589753
-15.44	0.0864413	-0.000296637
-15.428	0.0853176	-0.00022074
-15.416	0.0850063	-0.000929286
-15.404	0.0822945	-0.000592982
-15.392	0.0878225	0.000231542
-15.38	0.0858295	0.000277304
-15.368	0.0873354	-0.00107246
-15.356	0.0866496	0.000350827
-15.344	0.0881615	-0.00012199
-15.332	0.0828476	0.000243785
-15.32	0.0849192	5.51821e-05
-15.308	0.0842118	-9.75027e-06
-15.296	0.0819368	-0.000260038
-15.284	0.0840877	0.000172803
-15.272	0.0863892	0.000331627
-15.26	0.0849951	-3.98838e-05
-15.248	0.0808213	-0.000785127
-15.236	0.0863468	0.000598087
-15.224	0.0820122	-0.000431997
-15.212	0.0839519	0.000137112
-15.2	0.0813729	0.00120921
-15.188	0.0816363	-0.00102664
-15.176	0.077586	0.000846917
-15.164	0.0855067	-0.00032891
-15.152	0.0841435	0.000323767
-15.14	0.0801247	-0.000298604
-15.128	0.0865104	-0.000530906
-15.116	0.0842594	-0.000240623
-15.104	0.0860614	0.000154602
-15.092	0.0852508	0.000369505
-15.08	0.083127	0.000296429
-15.068	0.0841566	2.19669e-05
-15.056	0.083921	-0.000196928
-15.044	0.0826367	-0.000484465
-15.032	0.0817355	-0.000354969
-15.02	0.0834946	0.000108682
-15.008	0.0845657	-3.63888e-06
-14.996	0.081075	-0.000262465
-14.984	0.0854659	-0.00113707
-14.972	0.0833991	0.000564295
-14.96	0.0797446	-0.000251713
-14.948	0.0830095	-0.000886653
-14.936	0.0835654	0.000171314
-14.924	0.0813593	0.000244251
-14.912	0.0806166	-0.000520911
-14.9	0.0796736	0.00188495
-14.888	0.0823987	0.000940848
-14.876	0.0802472	-0.000423141
-14.864	0.0811513	-0.000965556
-14.852	0.0798039	0.000205246
-14.84	0.0786831	0.00182524
-14.828	0.0829932	-0.00162696
-14.816	0.0820775	-0.000133852
-14.804	0.0815725	3.51263e-05
-14.792	0.0809613	7.68066e-05
-14.78	0.0787509	-0.000332313
-14.768	0.0769529	-0.00246325
-14.756	0.0737524	-0.00151739
-14.744	0.0765109	0.000206432
-14.732	0.0778169	0.000819743
-14.72	0.0720489	-0.000582232
-14.708	0.0753382	0.00131223
-14.696	-0.00362799	-0.0161877
-14.684	-0.00146142	-0.0639258
-14.672	-0.00110254	#NAME?
-14.66	-0.000873449	-0.0472024
-14.648	-0.000788772	-0.0289424
-14.636	-0.000726105	-0.0179527
-14.624	-0.000668136	-0.0101263
-14.612	-0.000614204	-0.00417595
-14.6	0.000618981	-0.000943449
-14.588	0.000391124	-0.0124437
-14.576	0.000221301	-0.0477522
-14.564	0.000214012	-0.0210367
-14.552	0.000146086	-0.00478784
-14.54	0.00126941	-0.0372882
-14.528	0.00474184	-0.00375794
-14.516	0.0111045	0.000354076
-14.504	0.0113111	-0.00323519
-14.492	0.0178191	-0.00120111
-14.48	0.0194773	-0.00128366
-14.468	0.0235833	0.000109909
-14.456	0.0618987	0.000671327
-14.444	0.0624472	0.000156672
-14.432	0.0679686	0.000428407
-14.42	0.0638387	0.00109109
-14.408	0.0712005	-9.35053e-05
-14.396	0.0703761	-0.00059712
-14.384	0.0689749	-0.000217593
-14.372	0.0723036	0.00209616
-14.36	0.0676121	-0.000749324
-14.348	0.0658067	-0.00068517
-14.336	0.0718353	-0.00171984
-14.324	0.0733286	-0.0011384
-14.312	0.0749853	-0.000478196
-14.3	0.0695067	-0.000796717
-14.288	0.0636744	-0.00193653
-14.276	0.0707513	0.000103258
-14.264	0.0710098	-0.000519079
-14.252	0.0736562	-0.000962955
-14.24	0.0731566	-0.00057668
-14.228	0.0659651	9.46506e-05
-14.216	0.0708599	5.66106e-05
-14.204	0.0687207	0.000136285
-14.192	0.0659543	3.00932e-05
-14.18	0.0669402	0.000636406
-14.168	0.0716104	-0.00116978
-14.156	0.0731456	-0.00126364
-14.144	0.0694055	0.000267721
-14.132	0.0663489	-1.00662e-05
-14.12	0.071753	0.00120095
-14.108	0.0716649	0.00111617
-14.096	0.0705667	-0.00101419
-14.084	0.0708026	0.000162721
-14.072	0.0787992	-0.00051496
-14.06	0.0678952	-0.000459844
-14.048	0.0728612	-0.0015494
-14.036	0.0681308	-0.00107897
-14.024	0.0720058	-0.0013658
-14.012	0.066529	-5.40087e-05
-14	0.0709082	0.000370042
-13.988	0.0736989	0.000393807
-13.976	0.0720763	0.000132668
-13.964	0.0727977	-0.000323791
-13.952	0.0712082	-0.000678001
-13.94	0.0699225	-0.000783267
-13.928	0.0702132	0.000951977
-13.916	0.0695855	-0.000185242
-13.904	0.0683199	0.00108419
-13.892	0.0743137	-0.000956546
-13.88	0.0656501	-0.0014448
-13.868	0.0736743	-0.000452722
-13.856	0.0632135	-0.0024172
-13.844	0.0660128	-0.000526981
-13.832	0.0640331	0.00183403
-13.82	0.068948	0.000125597
-13.808	0.0608975	-0.00209965
-13.796	0.0617121	-0.000567245
-13.784	0.0639601	-0.00158436
-13.772	0.0637996	-0.000174905
-13.76	0.0672314	-0.000812046
-13.748	0.0654207	-0.000444965
-13.736	0.0621983	0.000941295
-13.724	0.0661668	0.00108352
-13.712	0.0639267	0.000247972
-13.7	0.0632944	-0.000823329
-13.688	0.0658341	-0.000611627
-13.676	0.0654405	-0.00165324
-13.664	0.0634306	-0.000593497
-13.652	0.0664792	#NAME?
-13.64	0.0672844	-0.000927707
-13.628	0.0671073	-0.00136998
-13.616	0.0630118	0.000772744
-13.604	0.0602523	-0.000938161
-13.592	0.0607787	-0.000819624
-13.58	0.064768	-0.00236999
-13.568	0.0612493	-0.00225818
-13.556	0.0607262	-0.00212727
-13.544	0.0609868	0.000372072
-13.532	0.0654702	-0.00112534
-13.52	0.0680594	-0.000443687
-13.508	0.0611555	-0.000413667
-13.496	0.0666636	-7.00986e-05
-13.484	0.0564629	-0.00113732
-13.472	-0.000219158	-0.000334172
-13.46	-0.00119429	-0.00800218
-13.448	-0.000497502	-0.011676
-13.436	0.0104762	-0.000306384
-13.424	0.0550753	-0.00172772
-13.412	0.0510603	-0.00315391
-13.4	0.0563131	-0.000211819
-13.388	0.0545997	-0.00109017
-13.376	0.0589781	-0.00178005
-13.364	0.0498811	-0.000729809
-13.352	0.063833	-0.00179753
-13.34	0.0564057	-0.000661983
-13.328	0.0570921	-0.000440123
-13.316	0.060435	-0.000854975
-13.304	0.0587946	-0.0015095
-13.292	0.0504027	-0.000906819
-13.28	0.0549905	-0.000624485
-13.268	0.0586371	-0.00178701
-13.256	0.0614992	-0.00208693
-13.244	0.0541551	-0.00192436
-13.232	0.0546965	-0.0010941
-13.22	0.0580483	-0.000304556
-13.208	0.0567658	-0.00205472
-13.196	0.0615644	-0.000184457
-13.184	0.0571748	-0.00164907
-13.172	0.0604681	-5.98214e-05
-13.16	0.060163	-0.000889028
-13.148	0.0484918	-0.000183601
-13.136	0.0553201	-0.00151231
-13.124	0.0555923	-0.000340593
-13.112	0.0529857	-0.000813906
-13.1	0.055629	-0.000925995
-13.088	0.0588956	-0.000735936
-13.076	0.0526433	-0.000820724
-13.064	0.0541369	-0.00125245
-13.052	0.0576212	-0.00126232
-13.04	0.0559556	-0.000733879
-13.028	0.0570917	-0.000874488
-13.016	0.0564103	-0.001154
-13.004	0.0584164	-0.0014156
-12.992	0.0555425	-0.00111354
-12.98	0.0465277	-0.00331648
-12.968	0.00723764	-0.010213
-12.956	0.0449739	-0.00314112
-12.944	0.0523329	-0.000490657
-12.932	0.0480884	-0.00220726
-12.92	0.0511022	-0.00149656
-12.908	0.0471651	1.55913e-05
-12.896	0.0481731	-0.000193663
-12.884	0.0477665	-0.0004557
-12.872	0.0492893	-0.00241017
-12.86	0.0459045	-0.000255673
-12.848	0.0492908	-0.000370627
-12.836	0.0534274	-0.00143907
-12.824	0.0478821	-0.00131081
-12.812	0.0520384	-0.000940281
-12.8	0.0501474	-6.43205e-05
-12.788	0.0468447	-0.00103362
-12.776	0.0523254	-0.00166415
-12.764	0.0515366	-0.00291599
-12.752	0.0473177	-0.000690697
-12.74	0.0511698	-0.000576519
-12.728	0.0451177	-0.000683498
-12.716	0.0459157	8.59426e-05
-12.704	0.0430701	-0.00279956
-12.692	0.0463502	-0.000409143
-12.68	0.0436803	-0.000213458
-12.668	0.0400738	-0.0026193
-12.656	0.0444864	-0.000161167
-12.644	0.0422813	-0.00161636
-12.632	0.0439701	-0.000877475
-12.62	0.0484101	-0.00162053
-12.608	0.0455719	-0.00220615
-12.596	0.0455052	-0.00127945
-12.584	0.044988	-0.00108333
-12.572	0.0445601	-0.000926154
-12.56	0.0459494	-0.00147863
-12.548	0.0426979	-0.00125113
-12.536	0.0426038	-0.000997132
-12.524	0.000169597	-0.0105243
-12.512	0.0400054	-0.00113883
-12.5	0.0408223	-0.00271357
-12.488	0.0405757	-0.00218545
-12.476	0.0421019	-0.00175478
-12.464	0.0431622	-0.00114416
-12.452	0.0411893	-0.00184495
-12.44	0.0439064	-0.000799683
-12.428	0.0395663	-0.00138375
-12.416	0.0442753	-0.000814952
-12.404	0.038304	1.6456e-05
-12.392	0.0358458	-0.0030799
-12.38	0.0435795	-0.00236263
-12.368	0.039092	-0.000694074
-12.356	0.0348525	-0.00178965
-12.344	0.0387918	-0.00131101
-12.332	0.0424403	-0.00272842
-12.32	0.0401432	-0.00126687
-12.308	0.0120747	-0.0117987
-12.296	0.0367556	-0.00168614
-12.284	0.0382059	-0.00199069
-12.272	0.0397933	-0.00199623
-12.26	0.0388896	-0.00210934
-12.248	0.0380304	-0.00321051
-12.236	0.0309475	-0.00419858
-12.224	0.038775	-0.00163224
-12.212	0.0352114	-0.00042079
-12.2	0.0376775	-0.00338413
-12.188	0.0405852	-0.00155144
-12.176	0.0363376	-0.00292592
-12.164	0.0326205	-0.00243703
-12.152	0.0386069	-0.000952533
-12.14	0.0323142	-0.00150795
-12.128	0.0290017	-0.00239756
-12.116	0.0260335	-0.00194973
-12.104	0.0268826	-0.00165474
-12.092	0.0264447	-0.00307368
-12.08	0.0273168	-0.00145608
-12.068	0.0267576	-0.00123424
-12.056	0.031984	-0.000926216
-12.044	0.0293431	-0.0017554
-12.032	0.0266819	-0.00272135
-12.02	0.0257145	-0.00209896
-12.008	0.0230318	-0.00130662
-11.996	0.0207622	-0.00113982
-11.984	0.0236316	-0.00220056
-11.972	0.0246747	-0.00145997
-11.96	0.0220731	-0.00207649
-11.948	0.0265682	-0.000499208
-11.936	0.0222261	-0.00146708
-11.924	0.0235191	-0.000717287
-11.912	0.0258497	-0.00312388
-11.9	0.0223374	-0.0018395
-11.888	0.0218686	-0.000677541
-11.876	0.0155692	-0.00110724
-11.864	0.021249	-0.00182107
-11.852	0.0192344	-0.00124861
-11.84	0.0190567	-0.00300313
-11.828	0.0103895	-0.00147524
-11.816	0.00308909	-0.00064478
-11.804	0.000389202	-0.000316207
-11.792	0.000160762	-0.000291832
-11.78	-4.12743e-05	-0.000292026
-11.768	-0.000245561	-0.00029103
-11.756	-0.000285513	-0.000456735
-11.744	-0.000288206	-0.000664951
-11.732	-0.000289655	-0.000882125
-11.72	-0.000289561	-0.0010744
-11.708	-0.000286916	-0.00128145
-11.696	-0.000285487	-0.00148593
-11.684	-0.000285997	-0.00168936
-11.672	-0.000288338	-0.00189485
-11.66	-0.000290077	-0.00210734
-11.648	-0.000291615	-0.00233274
-11.636	-0.000288174	-0.00251442
-11.624	-0.000286582	-0.00271929
-11.612	-0.000286579	-0.00292199
-11.6	-0.000288442	-0.00312561
-11.588	-0.000290596	-0.00333471
-11.576	-0.000291914	-0.00354953
-11.564	-0.000288793	-0.00374667
-11.552	-0.000287392	-0.00395202
-11.54	-0.000287203	-0.00415502
-11.528	-0.000288676	-0.00435684
-11.516	-0.000288769	-0.00456345
-11.504	-0.000292276	-0.00477383
-11.492	-0.00029391	-0.00499422
-11.48	-0.000288251	-0.00518392
-11.468	-0.000287205	-0.00538764
-11.456	-0.000288369	-0.00558908
-11.444	-0.000287834	-0.00579424
-11.432	-0.000289573	-0.00600034
-11.42	-0.000294193	-0.00621364
-11.408	-0.000287573	-0.00641417
-11.396	-0.000287903	-0.00661915
-11.384	-0.000288014	-0.00682122
-11.372	-0.000289518	-0.0070223
-11.36	-0.000287733	-0.00722919
-11.348	-0.000291838	-0.00743593
-11.336	-0.000295168	-0.00764796
-11.324	-0.00028784	-0.00784973
-11.312	-0.000287425	-0.00805334
-11.3	-0.000288701	-0.00825404
-11.288	-0.000287925	-0.00845829
-11.276	-0.000287343	-0.00866462
-11.264	-0.000292299	-0.00886936
-11.252	-0.000298111	-0.00909057
-11.24	-0.000287118	-0.00928328
-11.228	-0.000287485	-0.009486
-11.216	-0.000291352	-0.00968415
-11.204	-0.000286995	-0.00989158
-11.192	-0.000287183	-0.0100975
-11.18	-0.000293153	-0.0103016
-11.168	-0.000299931	-0.0105246
-11.156	-0.000286783	-0.0107157
-11.144	-0.000287635	-0.0109175
-11.132	-0.000291187	-0.0111158
-11.12	-0.000286321	-0.0113239
-11.108	-0.00028711	-0.0115293
-11.096	-0.000293856	-0.011733
-11.084	-0.000285859	-0.0119427
-11.072	-0.000286468	-0.012147
-11.06	-0.000287607	-0.0123481
-11.048	-0.000290616	-0.0125472
-11.036	-0.00028579	-0.0127552
-11.024	-0.000287072	-0.0129603
-11.012	-0.000294493	-0.0131635
-11	-0.000301304	-0.013377
-10.988	-0.000286341	-0.0135774
-10.976	-0.00028772	-0.0137776
-10.964	-0.000292782	-0.0139737
-10.952	-0.000286296	-0.014183
-10.94	-0.000287594	-0.0143903
-10.928	-0.000295828	-0.0145931
-10.916	-0.00030333	-0.0148082
-10.904	-0.000285725	-0.015006
-10.892	-0.000287114	-0.015207
-10.88	-0.000291691	-0.0154039
-10.868	-0.000285552	-0.0156355
-10.856	-0.00028597	-0.0158408
-10.844	-0.000292523	-0.0160439
-10.832	-0.00030192	-0.0162516
-10.82	-0.000286103	-0.0164583
-10.808	-0.000287383	-0.0166588
-10.796	-0.000293675	-0.0168535
-10.784	-0.000286055	-0.0170634
-10.772	-0.000284894	-0.0172695
-10.76	-0.000289915	-0.0174728
-10.748	-0.000304428	-0.0176838
-10.736	-0.000285342	-0.0178872
-10.724	-0.0002863	-0.0180884
-10.712	-0.000291454	-0.0182841
-10.7	-0.000287208	-0.0184901
-10.688	-0.000284158	-0.0186971
-10.676	-0.000287569	-0.0189009
-10.664	-0.000298115	-0.0191024
-10.652	-0.000284874	-0.019315
-10.64	-0.000285586	-0.019517
-10.628	-0.000289366	-0.019714
-10.616	-0.000289037	-0.0199154
-10.604	-0.000283736	-0.0201239
-10.592	-0.00028558	-0.0203282
-10.58	-0.000294246	-0.0205299
-10.568	-0.000307506	-0.0207376
-10.556	-0.000284609	-0.020943
-10.544	-0.000286063	-0.0211434
-10.532	-0.000292129	-0.0213392
-10.52	-0.000284027	-0.0215497
-10.508	-0.000284368	-0.0217546
-10.496	-0.000291335	-0.0219567
-10.484	-0.000305689	-0.0221592
-10.472	-0.00028378	-0.0223693
-10.46	-0.000284768	-0.0225704
-10.448	-0.000289906	-0.0227657
-10.436	-0.000287289	-0.0229694
-10.424	-0.00028272	-0.0231771
-10.412	-0.000285281	-0.0233809
-10.4	-0.000295241	-0.0235818
-10.388	-0.000309214	-0.0237927
-10.376	-0.000283653	-0.023995
-10.364	-0.000285365	-0.0241944
-10.352	-0.000295507	-0.0243845
-10.34	-0.00028431	-0.0245972
-10.328	-0.000282589	-0.024803
-10.316	-0.00028747	-0.0250057
-10.304	-0.000301319	-0.0252052
-10.292	-0.000282842	-0.0254171
-10.28	-0.000283634	-0.0256191
-10.268	-0.000286859	-0.0258162
-10.256	-0.000290648	-0.0260128
-10.244	-0.000282358	-0.0262233
-10.232	-0.000283118	-0.0264276
-10.22	-0.000290806	-0.0266291
-10.208	-0.000308016	-0.02683
-10.196	-0.000282598	-0.0270413
-10.184	-0.000283704	-0.0272417
-10.172	-0.000290533	-0.0274348
-10.16	-0.000285113	-0.027641
-10.148	-0.000281296	-0.0278479
-10.136	-0.00028461	-0.028051
-10.124	-0.000296318	-0.0282509
-10.112	-0.000281655	-0.0284617
-10.1	-0.000282466	-0.0286642
-10.088	-0.000284763	-0.0288623
-10.076	-0.000295456	-0.0290516
-10.064	-0.000282292	-0.0292663
-10.052	-0.000281849	-0.0294712
-10.04	-0.000284194	-0.0296705
-10.028	-0.000295142	-0.0298704
-10.016	-0.00028131	-0.0300809
-10.004	-0.000281999	-0.0302834
-9.992	-0.00028399	-0.0304817
-9.98	-0.000297124	-0.0306683
-9.968	-0.000281747	-0.030885
-9.956	-0.000280921	-0.03109
-9.944	-0.000287016	-0.0312918
-9.932	-0.000304026	-0.0314899
-9.92	-0.000281639	-0.0317031
-9.908	-0.00028173	-0.0319016
-9.896	-0.000283502	-0.0321
-9.884	-0.000298781	-0.0322842
-9.872	-0.000281391	-0.0325027
-9.86	-0.000280371	-0.0327077
-9.848	-0.000286341	-0.0329096
-9.836	-0.000303387	-0.0331075
-9.824	-0.000280671	-0.0333165
-9.812	-0.000281206	-0.033519
-9.8	-0.00028294	-0.0337173
-9.788	-0.000299518	-0.0339001
-9.776	-0.000280984	-0.0341198
-9.764	-0.000280057	-0.0343247
-9.752	-0.00028617	-0.0345265
-9.74	-0.000292886	-0.0347232
-9.728	-0.000279934	-0.0349332
-9.716	-0.000280592	-0.0351356
-9.704	-0.000282536	-0.0353337
-9.692	-0.000299364	-0.0355164
-9.68	-0.000284658	-0.0357285
-9.668	-0.000279185	-0.0359362
-9.656	-0.000281701	-0.0361392
-9.644	-0.000292617	-0.0363391
-9.632	-0.000279642	-0.0365492
-9.62	-0.000280636	-0.0367513
-9.608	-0.00028093	-0.0369478
-9.596	-0.000286595	-0.0371413
-9.584	-0.000283437	-0.0373444
-9.572	-0.000278735	-0.0375517
-9.56	-0.000279656	-0.0377503
-9.548	-0.000286085	-0.0379518
-9.536	-0.000304276	-0.0381501
-9.524	-0.000279613	-0.0383628
-9.512	-0.000280778	-0.0385626
-9.5	-0.00028241	-0.0387571
-9.488	-0.000291895	-0.0389467
-9.476	-0.000278945	-0.0391609
-9.464	-0.00027929	-0.0393651
-9.452	-0.000281959	-0.0395626
-9.44	-0.000294621	-0.0397617
-9.428	-0.000278879	-0.0399729
-9.416	-0.000279757	-0.0401742
-9.404	-0.000280399	-0.0403697
-9.392	-0.000289042	-0.0405599
-9.38	-0.000280844	-0.0407684
-9.368	-0.000278102	-0.0409743
-9.356	-0.000279098	-0.0411722
-9.344	-0.000287425	-0.041373
-9.332	-0.000303601	-0.041578
-9.32	-0.000278844	-0.0417796
-9.308	-0.00027913	-0.0419805
-9.296	-0.000282836	-0.0421759
-9.284	-0.000285591	-0.0423729
-9.272	-0.000279417	-0.0425755
-9.26	-0.000277397	-0.0427807
-9.248	-0.000282965	-0.0429826
-9.236	-0.000289268	-0.0431783
-9.224	-0.000277768	-0.0433878
-9.212	-0.000278598	-0.0435899
-9.2	-0.000279133	-0.0437854
-9.188	-0.000283922	-0.0439792
-9.176	-0.000282364	-0.0441805
-9.164	-0.000278315	-0.0443814
-9.152	-0.000277323	-0.0445859
-9.14	-0.000284034	-0.0447873
-9.128	-0.000291803	-0.0449824
-9.116	-0.000277569	-0.0451929
-9.104	-0.000278221	-0.0453943
-9.092	-0.000278998	-0.0455891
-9.08	-0.000286298	-0.0457803
-9.068	-0.000280016	-0.0459867
-9.056	-0.000277052	-0.0461863
-9.044	-0.000277487	-0.0463902
-9.032	-0.000285975	-0.046591
-9.02	-0.000294919	-0.0467854
-9.008	-0.000277338	-0.0469969
-8.996	-0.000278252	-0.0471975
-8.984	-0.000278803	-0.0473917
-8.972	-0.000292868	-0.0475764
-8.96	-0.000283342	-0.0477814
-8.948	-0.000275942	-0.0479903
-8.936	-0.00027831	-0.0481934
-8.924	-0.000282092	-0.0483894
-8.912	-0.000298935	-0.0485881
-8.9	-0.000277056	-0.0487941
-8.888	-0.0002772	-0.0489959
-8.876	-0.000279431	-0.0491929
-8.864	-0.000284049	-0.0493827
-8.852	-0.000279938	-0.0496528
-8.84	-0.00027688	-0.0498524
-8.828	-0.000276719	-0.0500567
-8.816	-0.00028452	-0.050258
-8.804	-0.000292522	-0.0504526
-8.792	-0.000276966	-0.0506637
-8.78	-0.000277246	-0.05086
-8.768	-0.000278087	-0.0510588
-8.756	-0.000281087	-0.0512507
-8.744	-0.000282889	-0.0514482
-8.732	-0.000275814	-0.0516575
-8.72	-0.000275645	-0.0518547
-8.708	-0.000281295	-0.0520568
-8.696	-0.000287746	-0.0522517
-8.684	-0.000276334	-0.0524616
-8.672	-0.00027683	-0.0526579
-8.66	-0.000277155	-0.0528579
-8.648	-0.000279086	-0.0530506
-8.636	-0.000289118	-0.0532395
-8.624	-0.000276061	-0.0534542
-8.612	-0.0002749	-0.0536518
-8.6	-0.00027913	-0.0538544
-8.588	-0.000283992	-0.0540496
-8.576	-0.000298378	-0.0542576
-8.564	-0.000276153	-0.054455
-8.552	-0.000276666	-0.0546557
-8.54	-0.000277477	-0.0548491
-8.528	-0.000294201	-0.0550314
-8.516	-0.000280828	-0.0552395
-8.504	-0.000274667	-0.0554479
-8.492	-0.000275027	-0.0556445
-8.48	-0.000281357	-0.0558464
-8.468	-0.000288421	-0.0560408
-8.456	-0.000275756	-0.0562511
-8.444	-0.000275908	-0.0564469
-8.432	-0.000276664	-0.0566463
-8.42	-0.000278524	-0.0568382
-8.408	-0.000284266	-0.0570319
-8.396	-0.000276794	-0.0572342
-8.384	-0.000274418	-0.05744
-8.372	-0.000275757	-0.057636
-8.36	-0.000285329	-0.057837
-8.348	-0.000294616	-0.0580311
-8.336	-0.000275856	-0.0582424
-8.324	-0.000275486	-0.0584374
-8.312	-0.000276187	-0.0586311
-8.3	-0.000281466	-0.0588243
-8.288	-0.000289723	-0.0590102
-8.276	-0.000274472	-0.0592266
-8.264	-0.000273731	-0.0594234
-8.252	-0.000277672	-0.0596263
-8.24	-0.000282718	-0.0598209
-8.228	-0.000296507	-0.0600308
-8.216	-0.000274985	-0.0602258
-8.204	-0.000275485	-0.0604206
-8.192	-0.000276234	-0.060619
-8.18	-0.000279614	-0.0608091
-8.168	-0.000279039	-0.0610094
-8.156	-0.000274569	-0.0612086
-8.144	-0.000274112	-0.0614135
-8.132	-0.000276239	-0.0616088
-8.12	-0.0002812	-0.0618032
-8.108	-0.000296514	-0.0620078
-8.096	-0.0002747	-0.0622078
-8.084	-0.000274981	-0.0624089
-8.072	-0.000275489	-0.0626015
-8.06	-0.000278466	-0.062792
-8.048	-0.000280214	-0.0629895
-8.036	-0.000274809	-0.0631895
-8.024	-0.000273341	-0.0633949
-8.012	-0.000275224	-0.0635901
-8	-0.000279776	-0.0637845
-7.988	-0.000295537	-0.0639866
-7.976	-0.000274256	-0.0641887
-7.964	-0.000274634	-0.0643901
-7.952	-0.000274872	-0.0645828
-7.94	-0.000277167	-0.0647737
-7.928	-0.00028169	-0.0649685
-7.916	-0.00027481	-0.0651694
-7.904	-0.000273078	-0.0653752
-7.892	-0.000274419	-0.0655704
-7.88	-0.000278273	-0.0657648
-7.868	-0.000294375	-0.0659659
-7.856	-0.000273761	-0.0661687
-7.844	-0.000274105	-0.0663634
-7.832	-0.000274595	-0.0665631
-7.82	-0.000276089	-0.0667541
-7.808	-0.00028233	-0.0669408
-7.796	-0.000275068	-0.0671485
-7.784	-0.000272323	-0.0673457
-7.772	-0.000272369	-0.0675414
-7.76	-0.00027741	-0.0677441
-7.748	-0.00028348	-0.0679377
-7.736	-0.000293265	-0.0681317
-7.724	-0.00027376	-0.0683425
-7.712	-0.00027358	-0.0685363
-7.7	-0.000274149	-0.0687287
-7.688	-0.000280924	-0.0689207
-7.676	-0.000283457	-0.069111
-7.664	-0.000274888	-0.0693133
-7.652	-0.000271939	-0.0695198
-7.64	-0.000273213	-0.0697147
-7.628	-0.000276785	-0.0699089
-7.616	-0.000292313	-0.0701099
-7.604	-0.000273067	-0.0703125
-7.592	-0.000273294	-0.070507
-7.58	-0.00027361	-0.0707004
-7.568	-0.000275112	-0.0708977
-7.556	-0.000280209	-0.0710849
-7.544	-0.000283612	-0.0712744
-7.532	-0.000271915	-0.071488
-7.52	-0.0002713	-0.0716835
-7.508	-0.00027289	-0.0718782
-7.496	-0.000276793	-0.0720721
-7.484	-0.000291729	-0.0722735
-7.472	-0.000272716	-0.0724757
-7.46	-0.000273093	-0.07267
-7.448	-0.000273461	-0.0728699
-7.436	-0.000274721	-0.0730604
-7.424	-0.000280038	-0.0732473
-7.412	-0.00028277	-0.0734373
-7.4	-0.000271466	-0.0736506
-7.388	-0.000270948	-0.0738459
-7.376	-0.000272586	-0.0740403
-7.364	-0.000276475	-0.0742341
-7.352	-0.000291816	-0.0744359
-7.34	-0.000272434	-0.0746378
-7.328	-0.000272631	-0.0748318
-7.316	-0.000272826	-0.0750247
-7.304	-0.000274685	-0.0752218
-7.292	-0.000280316	-0.075408
-7.28	-0.000281096	-0.0755997
-7.268	-0.000273445	-0.0758006
-7.256	-0.000270921	-0.0760071
-7.244	-0.00027243	-0.0762014
-7.232	-0.000276162	-0.076395
-7.22	-0.000282919	-0.0765878
-7.208	-0.000272607	-0.0767987
-7.196	-0.000272389	-0.0769925
-7.184	-0.000272171	-0.0771852
-7.172	-0.000272606	-0.0773767
-7.16	-0.000274745	-0.0775663
-7.148	-0.000279532	-0.0777613
-7.136	-0.00027248	-0.0779612
-7.124	-0.000270266	-0.0781572
-7.112	-0.000270477	-0.0783519
-7.1	-0.000272759	-0.0785458
-7.088	-0.000283764	-0.0787476
-7.076	-0.000292407	-0.0789439
-7.064	-0.000271902	-0.079143
-7.052	-0.00027199	-0.0793364
-7.04	-0.000272116	-0.0795287
-7.028	-0.000274953	-0.0797249
-7.016	-0.000284092	-0.0799072
-7.004	-0.000277012	-0.0801065
-6.992	-0.000271502	-0.080305
-6.98	-0.000269963	-0.0805005
-6.968	-0.000270705	-0.0806949
-6.956	-0.000277397	-0.0808978
-6.944	-0.000284955	-0.0810903
-6.932	-0.000292002	-0.0812907
-6.92	-0.000271698	-0.0814856
-6.908	-0.00027178	-0.0816786
-6.896	-0.000272744	-0.0818775
-6.884	-0.000275416	-0.0820658
-6.872	-0.000293098	-0.0822396
-6.86	-0.000274888	-0.08245
-6.848	-0.000270571	-0.0826473
-6.836	-0.000269524	-0.0828424
-6.824	-0.000270622	-0.0830364
-6.812	-0.000278584	-0.0832392
-6.8	-0.000287004	-0.0834317
-6.788	-0.000271152	-0.0836332
-6.776	-0.000271378	-0.0838268
-6.764	-0.000271268	-0.0840193
-6.752	-0.000271415	-0.0842107
-6.74	-0.000272684	-0.0844006
-6.728	-0.000286642	-0.0845864
-6.716	-0.000273218	-0.0847919
-6.704	-0.000269783	-0.0849883
-6.692	-0.000269124	-0.0851829
-6.68	-0.000270525	-0.0853766
-6.668	-0.000273993	-0.0855697
-6.656	-0.000280136	-0.0857621
-6.644	-0.000289594	-0.0859554
-6.632	-0.000271541	-0.0861665
-6.62	-0.000271177	-0.0863586
-6.608	-0.000271263	-0.0865495
-6.596	-0.000272805	-0.0867388
-6.584	-0.000278868	-0.0869237
-6.572	-0.000278708	-0.0871154
-6.56	-0.000271278	-0.0873152
-6.548	-0.000269057	-0.0875106
-6.536	-0.000269235	-0.0877047
-6.524	-0.000271408	-0.0878981
-6.512	-0.000282705	-0.0881005
-6.5	-0.000291155	-0.0882974
-6.488	-0.000271	-0.0884948
-6.476	-0.000270835	-0.0886875
-6.464	-0.000270626	-0.088879
-6.452	-0.000271137	-0.0890692
-6.44	-0.000273672	-0.0892574
-6.428	-0.000285869	-0.0894362
-6.416	-0.000274703	-0.089639
-6.404	-0.000269905	-0.0898363
-6.392	-0.00026863	-0.090031
-6.38	-0.000269513	-0.0902247
-6.368	-0.000272391	-0.0904176
-6.356	-0.000285947	-0.0906202
-6.344	-0.000270689	-0.0908213
-6.332	-0.000270836	-0.0910144
-6.32	-0.000270557	-0.0912064
-6.308	-0.000270485	-0.0913974
-6.296	-0.000271504	-0.0915868
-6.284	-0.000275576	-0.0917733
-6.272	-0.000283969	-0.0919559
-6.26	-0.000271827	-0.0921598
-6.248	-0.000268674	-0.0923556
-6.236	-0.000268228	-0.0925497
-6.224	-0.000269808	-0.092743
-6.212	-0.00027348	-0.0929356
-6.2	-0.000279938	-0.0931276
-6.188	-0.000288978	-0.0934369
-6.176	-0.000270424	-0.0935211
-6.164	-0.000270413	-0.0937135
-6.152	-0.000270203	-0.0939049
-6.14	-0.000270533	-0.0940951
-6.128	-0.000272543	-0.0942834
-6.116	-0.000280599	-0.0944659
-6.104	-0.000276097	-0.094779
-6.092	-0.000270335	-0.094977
-6.08	-0.000268652	-0.0951719
-6.068	-0.00026915	-0.0953656
-6.056	-0.00027158	-0.0955586
-6.044	-0.00027625	-0.0957511
-6.032	-0.000284114	-0.0959432
-6.02	-0.000270631	-0.0961439
-6.008	-0.000270902	-0.0963369
-5.996	-0.000270677	-0.096529
-5.984	-0.00027057	-0.0967199
-5.972	-0.000271427	-0.0969095
-5.96	-0.000274971	-0.0970965
-5.948	-0.000286955	-0.0972755
-5.936	-0.000272331	-0.0974818
-5.924	-0.000269002	-0.0976776
-5.912	-0.000268416	-0.0978717
-5.9	-0.000269823	-0.0980649
-5.888	-0.000273258	-0.0982575
-5.876	-0.000279347	-0.0984496
-5.864	-0.000288375	-0.0986435
-5.852	-0.000270479	-0.0988428
-5.84	-0.000270381	-0.0990352
-5.828	-0.00027007	-0.0992266
-5.816	-0.000270278	-0.0994168
-5.804	-0.000272116	-0.0996052
-5.792	-0.000279738	-0.0997881
-5.78	-0.000275376	-0.0999836
-5.768	-0.000269537	-0.100181
-5.756	-0.000267824	-0.100376
-5.744	-0.000268323	-0.10057
-5.732	-0.000270786	-0.100762
-5.72	-0.00027555	-0.100955
-5.708	-0.000283577	-0.101147
-5.696	-0.000269893	-0.101347
-5.684	-0.000270115	-0.10154
-5.672	-0.000269858	-0.101731
-5.66	-0.000269777	-0.101922
-5.648	-0.000270763	-0.102111
-5.636	-0.000274679	-0.102298
-5.624	-0.000283377	-0.10248
-5.612	-0.000271436	-0.102683
-5.6	-0.000271345	-0.102863
-5.588	-0.000268274	-0.103059
-5.576	-0.000267838	-0.103252
-5.564	-0.000269405	-0.103445
-5.552	-0.0002731	-0.103638
-5.54	-0.000279658	-0.103829
-5.528	-0.000288464	-0.104025
-5.516	-0.000269924	-0.104222
-5.504	-0.000269759	-0.104414
-5.492	-0.000269493	-0.104605
-5.48	-0.000269917	-0.104795
-5.468	-0.00027229	-0.104983
-5.456	-0.0002833	-0.105162
-5.444	-0.000273793	-0.105363
-5.432	-0.000273507	-0.105542
-5.42	-0.000268695	-0.105739
-5.408	-0.000267388	-0.105933
-5.396	-0.000268244	-0.106126
-5.384	-0.000271135	-0.106318
-5.372	-0.000276557	-0.10651
-5.36	-0.000285399	-0.106703
-5.348	-0.00026982	-0.106903
-5.336	-0.000269937	-0.107095
-5.324	-0.000269729	-0.107286
-5.312	-0.000269674	-0.107465
-5.3	-0.00026953	-0.107655
-5.288	-0.000270803	-0.107844
-5.276	-0.000276345	-0.108028
-5.264	-0.000276815	-0.108218
-5.252	-0.000269421	-0.108417
-5.24	-0.000267358	-0.108612
-5.228	-0.000267715	-0.108805
-5.216	-0.000270127	-0.108997
-5.204	-0.000270033	-0.109176
-5.192	-0.000274401	-0.109368
-5.18	-0.000282075	-0.10956
-5.168	-0.000269423	-0.10976
-5.156	-0.000269663	-0.109953
-5.144	-0.000269403	-0.110144
-5.132	-0.000269325	-0.110334
-5.12	-0.00027032	-0.110523
-5.108	-0.000270088	-0.110702
-5.096	-0.00027355	-0.110888
-5.084	-0.000284053	-0.111068
-5.072	-0.000270562	-0.111272
-5.06	-0.000267495	-0.111467
-5.048	-0.000267254	-0.111661
-5.036	-0.000269141	-0.111853
-5.024	-0.000268917	-0.112032
-5.012	-0.000272595	-0.112224
-5	-0.000279272	-0.112415
-4.988	-0.000288108	-0.112612

## Sheet: (c)
d	CV
-16.988	0.600264
-16.976	0.573082
-16.964	0.570177
-16.952	0.568435
-16.94	0.574028
-16.928	0.574619
-16.916	0.55988
-16.904	0.596851
-16.892	0.573524
-16.88	0.558459
-16.868	0.575299
-16.856	0.558704
-16.844	0.579126
-16.832	0.578193
-16.82	0.587605
-16.808	0.576066
-16.796	0.567521
-16.784	0.576769
-16.772	0.569466
-16.76	0.541235
-16.748	0.55587
-16.736	0.560564
-16.724	0.541761
-16.712	0.570727
-16.7	0.574442
-16.688	0.547641
-16.676	0.577205
-16.664	0.5666
-16.652	0.581668
-16.64	0.562293
-16.628	0.541225
-16.616	0.53718
-16.604	0.565766
-16.592	0.543871
-16.58	0.552658
-16.568	0.560368
-16.556	0.562141
-16.544	0.54541
-16.532	0.548457
-16.52	0.550812
-16.508	0.566893
-16.496	0.558382
-16.484	0.533463
-16.472	0.544761
-16.46	0.550737
-16.448	0.587683
-16.436	0.550899
-16.424	0.543967
-16.412	0.542263
-16.4	0.535212
-16.388	0.552842
-16.376	0.534379
-16.364	0.54473
-16.352	0.512257
-16.34	0.542076
-16.328	0.537108
-16.316	0.527292
-16.304	0.526979
-16.292	0.54114
-16.28	0.53637
-16.268	0.534328
-16.256	0.515892
-16.244	0.526452
-16.232	0.522767
-16.22	0.531389
-16.208	0.539737
-16.196	0.522866
-16.184	0.525666
-16.172	0.515646
-16.16	0.533845
-16.148	0.510058
-16.136	0.520446
-16.124	0.512714
-16.112	0.509865
-16.1	0.49811
-16.088	0.492105
-16.076	0.503329
-16.064	0.50572
-16.052	0.511438
-16.04	0.507832
-16.028	0.495348
-16.016	0.489633
-16.004	0.486105
-15.992	0.503014
-15.98	0.487708
-15.968	0.523403
-15.956	0.49333
-15.944	0.503894
-15.932	0.497328
-15.92	0.484254
-15.908	0.493562
-15.896	0.495635
-15.884	0.507424
-15.872	0.494538
-15.86	0.498911
-15.848	0.484151
-15.836	0.496589
-15.824	0.511905
-15.812	0.494932
-15.8	0.507467
-15.788	0.485993
-15.776	0.486814
-15.764	0.480185
-15.752	0.488911
-15.74	0.460331
-15.728	0.48271
-15.716	0.447297
-15.704	0.473804
-15.692	0.470711
-15.68	0.474967
-15.668	0.470967
-15.656	0.469619
-15.644	0.465038
-15.632	0.485787
-15.62	0.486964
-15.608	0.455747
-15.596	0.477605
-15.584	0.452741
-15.572	0.458776
-15.56	0.442781
-15.548	0.473521
-15.536	0.46215
-15.524	0.450412
-15.512	0.465937
-15.5	0.45706
-15.488	0.464734
-15.476	0.452301
-15.464	0.454398
-15.452	0.470939
-15.44	0.444977
-15.428	0.472506
-15.416	0.461579
-15.404	0.451779
-15.392	0.453528
-15.38	0.465915
-15.368	0.449551
-15.356	0.438236
-15.344	0.452368
-15.332	0.446087
-15.32	0.439517
-15.308	0.440323
-15.296	0.429772
-15.284	0.463627
-15.272	0.453623
-15.26	0.456633
-15.248	0.465123
-15.236	0.461879
-15.224	0.453225
-15.212	0.442779
-15.2	0.437337
-15.188	0.453439
-15.176	0.456183
-15.164	0.454894
-15.152	0.444787
-15.14	0.438908
-15.128	0.449521
-15.116	0.451265
-15.104	0.450675
-15.092	0.473627
-15.08	0.462793
-15.068	0.476672
-15.056	0.477224
-15.044	0.475443
-15.032	0.455903
-15.02	0.472911
-15.008	0.461222
-14.996	0.435792
-14.984	0.461877
-14.972	0.458336
-14.96	0.453586
-14.948	0.477439
-14.936	0.438292
-14.924	0.461562
-14.912	0.462296
-14.9	0.447295
-14.888	0.44589
-14.876	0.458647
-14.864	0.462984
-14.852	0.456251
-14.84	0.458326
-14.828	0.465111
-14.816	0.468293
-14.804	0.457068
-14.792	0.466205
-14.78	0.47085
-14.768	0.45737
-14.756	0.444016
-14.744	0.467158
-14.732	0.466479
-14.72	0.454493
-14.708	0.463678
-14.696	0
-14.684	0
-14.672	0
-14.66	0
-14.648	0
-14.636	0
-14.624	0
-14.612	0
-14.6	0
-14.588	0.004348
-14.576	0.006508
-14.564	0.008696
-14.552	0.008696
-14.54	0.009886
-14.528	0.011366
-14.516	0.01069
-14.504	0.012313
-14.492	0.014938
-14.48	0.016522
-14.468	0.018492
-14.456	0.422046
-14.444	0.438374
-14.432	0.440315
-14.42	0.441754
-14.408	0.446149
-14.396	0.448321
-14.384	0.465793
-14.372	0.45587
-14.36	0.464719
-14.348	0.44301
-14.336	0.440876
-14.324	0.460128
-14.312	0.444877
-14.3	0.428741
-14.288	0.432401
-14.276	0.436021
-14.264	0.444828
-14.252	0.436836
-14.24	0.434467
-14.228	0.436676
-14.216	0.421638
-14.204	0.43786
-14.192	0.41901
-14.18	0.42707
-14.168	0.428837
-14.156	0.433732
-14.144	0.42633
-14.132	0.427232
-14.12	0.415709
-14.108	0.440238
-14.096	0.447238
-14.084	0.43316
-14.072	0.447971
-14.06	0.43936
-14.048	0.460432
-14.036	0.45006
-14.024	0.458007
-14.012	0.454904
-14	0.449895
-13.988	0.434033
-13.976	0.447633
-13.964	0.448472
-13.952	0.42714
-13.94	0.434089
-13.928	0.429718
-13.916	0.436494
-13.904	0.435906
-13.892	0.425494
-13.88	0.435694
-13.868	0.42588
-13.856	0.426201
-13.844	0.424474
-13.832	0.41299
-13.82	0.420134
-13.808	0.415955
-13.796	0.41104
-13.784	0.423985
-13.772	0.410441
-13.76	0.41211
-13.748	0.425577
-13.736	0.422841
-13.724	0.414393
-13.712	0.410602
-13.7	0.418508
-13.688	0.414351
-13.676	0.411438
-13.664	0.416905
-13.652	0.418089
-13.64	0.408554
-13.628	0.422061
-13.616	0.406007
-13.604	0.426419
-13.592	0.412474
-13.58	0.430987
-13.568	0.427798
-13.556	0.421051
-13.544	0.430217
-13.532	0.431899
-13.52	0.421214
-13.508	0.423709
-13.496	0.429682
-13.484	0.428865
-13.472	0.445797
-13.46	0.443355
-13.448	0.444686
-13.436	0.443786
-13.424	0.433871
-13.412	0.438281
-13.4	0.419551
-13.388	0.425452
-13.376	0.424212
-13.364	0.431432
-13.352	0.427685
-13.34	0.430345
-13.328	0.42584
-13.316	0.42775
-13.304	0.420263
-13.292	0.430973
-13.28	0.4311
-13.268	0.43119
-13.256	0.426496
-13.244	0.43723
-13.232	0.422801
-13.22	0.433559
-13.208	0.428117
-13.196	0.435822
-13.184	0.41827
-13.172	0.422979
-13.16	0.417775
-13.148	0.402193
-13.136	0.419143
-13.124	0.414339
-13.112	0.414265
-13.1	0.415248
-13.088	0.423857
-13.076	0.408968
-13.064	0.425422
-13.052	0.420681
-13.04	0.423998
-13.028	0.423265
-13.016	0.424228
-13.004	0.430656
-12.992	0.425965
-12.98	0.423087
-12.968	0.442508
-12.956	0.429994
-12.944	0.431044
-12.932	0.423946
-12.92	0.432176
-12.908	0.428258
-12.896	0.417806
-12.884	0.429448
-12.872	0.43022
-12.86	0.440228
-12.848	0.427629
-12.836	0.428962
-12.824	0.431643
-12.812	0.424427
-12.8	0.424171
-12.788	0.417648
-12.776	0.421297
-12.764	0.418713
-12.752	0.426279
-12.74	0.420674
-12.728	0.406524
-12.716	0.426205
-12.704	0.426089
-12.692	0.427491
-12.68	0.423898
-12.668	0.422457
-12.656	0.411927
-12.644	0.421215
-12.632	0.437318
-12.62	0.4267
-12.608	0.419628
-12.596	0.429257
-12.584	0.42121
-12.572	0.409556
-12.56	0.421044
-12.548	0.425906
-12.536	0.421865
-12.524	0.399093
-12.512	0.41711
-12.5	0.422435
-12.488	0.399763
-12.476	0.419531
-12.464	0.426177
-12.452	0.420937
-12.44	0.42134
-12.428	0.410444
-12.416	0.421598
-12.404	0.426569
-12.392	0.414407
-12.38	0.424325
-12.368	0.416323
-12.356	0.409335
-12.344	0.420981
-12.332	0.398204
-12.32	0.410764
-12.308	0.368155
-12.296	0.406198
-12.284	0.413666
-12.272	0.402508
-12.26	0.404723
-12.248	0.407845
-12.236	0.405568
-12.224	0.401868
-12.212	0.410375
-12.2	0.390248
-12.188	0.383637
-12.176	0.402135
-12.164	0.385551
-12.152	0.393781
-12.14	0.387298
-12.128	0.378543
-12.116	0.396772
-12.104	0.374501
-12.092	0.372405
-12.08	0.380064
-12.068	0.366091
-12.056	0.378206
-12.044	0.360163
-12.032	0.366958
-12.02	0.35878
-12.008	0.335533
-11.996	0.357676
-11.984	0.34784
-11.972	0.369713
-11.96	0.348847
-11.948	0.354215
-11.936	0.336972
-11.924	0.344183
-11.912	0.302897
-11.9	0.305182
-11.888	0.291223
-11.876	0.282151
-11.864	0.283224
-11.852	0.264413
-11.84	0.233182
-11.828	0.176743
-11.816	0.079854
-11.804	0.005525
-11.792	0
-11.78	0
-11.768	0
-11.756	0
-11.744	0
-11.732	0
-11.72	0
-11.708	0
-11.696	0
-11.684	0
-11.672	0
-11.66	0
-11.648	0
-11.636	0
-11.624	0
-11.612	0
-11.6	0
-11.588	0
-11.576	0
-11.564	0
-11.552	0
-11.54	0
-11.528	0
-11.516	0
-11.504	0
-11.492	0
-11.48	0
-11.468	0
-11.456	0
-11.444	0
-11.432	0
-11.42	0
-11.408	0
-11.396	0
-11.384	0
-11.372	0
-11.36	0
-11.348	0
-11.336	0
-11.324	0
-11.312	0
-11.3	0
-11.288	0
-11.276	0
-11.264	0
-11.252	0
-11.24	0
-11.228	0
-11.216	0
-11.204	0
-11.192	0
-11.18	0
-11.168	0
-11.156	0
-11.144	0
-11.132	0
-11.12	0
-11.108	0
-11.096	0
-11.084	0
-11.072	0
#-11.060000	0.063111
-11.048	0
-11.036	0
-11.024	0
-11.012	0
-11	0
-10.988	0
-10.976	0
-10.964	0
-10.952	0
-10.94	0
-10.928	0
-10.916	0
-10.904	0
-10.892	0
-10.88	0
-10.868	0
-10.856	0
-10.844	0
-10.832	0
-10.82	0
-10.808	0
#-10.796000	0.044532
-10.784	0
-10.772	0
-10.76	0
-10.748	0
-10.736	0
-10.724	0
-10.712	0
-10.7	0
-10.688	0
-10.676	0
-10.664	0
-10.652	0
-10.64	0
-10.628	0
-10.616	0
-10.604	0
-10.592	0
-10.58	0
-10.568	0
-10.556	0
-10.544	0
-10.532	0
-10.52	0
-10.508	0
-10.496	0
-10.484	0
-10.472	0
-10.46	0
-10.448	0
-10.436	0
-10.424	0
-10.412	0
-10.4	0
-10.388	0
-10.376	0
-10.364	0
-10.352	0
-10.34	0
-10.328	0
-10.316	0
-10.304	0
-10.292	0
-10.28	0
-10.268	0
-10.256	0
-10.244	0
-10.232	0
-10.22	0
-10.208	0
-10.196	0
-10.184	0
-10.172	0
-10.16	0
-10.148	0
-10.136	0
-10.124	0
-10.112	0
-10.1	0
-10.088	0
-10.076	0
-10.064	0
-10.052	0
-10.04	0
-10.028	0
-10.016	0
-10.004	0
-9.992	0
-9.98	0
-9.968	0
-9.956	0
-9.944	0
-9.932	0
-9.92	0
-9.908	0
-9.896	0
-9.884	0
-9.872	0
-9.86	0
-9.848	0
-9.836	0
-9.824	0
-9.812	0
-9.8	0
-9.788	0
-9.776	0
-9.764	0
-9.752	0
-9.74	0
-9.728	0
-9.716	0
-9.704	0
-9.692	0
-9.68	0
-9.668	0
-9.656	0
-9.644	0
-9.632	0
-9.62	0
-9.608	0
-9.596	0
-9.584	0
-9.572	0
-9.56	0
-9.548	0
-9.536	0
-9.524	0
-9.512	0
-9.5	0
-9.488	0
-9.476	0
-9.464	0
-9.452	0
-9.44	0
-9.428	0
-9.416	0
-9.404	0
-9.392	0
-9.38	0
-9.368	0
-9.356	0
-9.344	0
-9.332	0
-9.32	0
-9.308	0
-9.296	0
-9.284	0
-9.272	0
-9.26	0
-9.248	0
-9.236	0
-9.224	0
-9.212	0
-9.2	0
-9.188	0
-9.176	0
-9.164	0
-9.152	0
-9.14	0
-9.128	0
-9.116	0
-9.104	0
-9.092	0
-9.08	0
-9.068	0
-9.056	0
-9.044	0
-9.032	0
-9.02	0
-9.008	0
-8.996	0
-8.984	0
-8.972	0
-8.96	0
-8.948	0
-8.936	0
-8.924	0
-8.912	0
-8.9	0
-8.888	0
-8.876	0
-8.864	0
-8.852	0
-8.84	0
-8.828	0
-8.816	0
-8.804	0
-8.792	0
-8.78	0
-8.768	0
-8.756	0
-8.744	0
-8.732	0
-8.72	0
-8.708	0
-8.696	0
-8.684	0
-8.672	0
-8.66	0
-8.648	0
-8.636	0
-8.624	0
-8.612	0
-8.6	0
-8.588	0
-8.576	0
-8.564	0
-8.552	0
-8.54	0
-8.528	0
-8.516	0
-8.504	0
-8.492	0
-8.48	0
-8.468	0
-8.456	0
-8.444	0
-8.432	0
-8.42	0
-8.408	0
-8.396	0
-8.384	0
-8.372	0
-8.36	0
-8.348	0
-8.336	0
-8.324	0
-8.312	0
-8.3	0
-8.288	0
-8.276	0
-8.264	0
-8.252	0
-8.24	0
-8.228	0
-8.216	0
-8.204	0
-8.192	0
-8.18	0
-8.168	0
-8.156	0
-8.144	0
-8.132	0
-8.12	0
-8.108	0
-8.096	0
-8.084	0
-8.072	0
-8.06	0
-8.048	0
-8.036	0
-8.024	0
-8.012	0
-8	0
-7.988	0
-7.976	0
-7.964	0
-7.952	0
-7.94	0
-7.928	0
-7.916	0
-7.904	0
-7.892	0
-7.88	0
-7.868	0
-7.856	0
-7.844	0
-7.832	0
-7.82	0
-7.808	0
-7.796	0
-7.784	0
-7.772	0
-7.76	0
-7.748	0
-7.736	0
-7.724	0
-7.712	0
-7.7	0
-7.688	0
-7.676	0
-7.664	0
-7.652	0
-7.64	0
-7.628	0
-7.616	0
-7.604	0
-7.592	0
-7.58	0
-7.568	0
-7.556	0
-7.544	0
-7.532	0
-7.52	0
-7.508	0
-7.496	0
-7.484	0
-7.472	0
-7.46	0
-7.448	0
-7.436	0
-7.424	0
-7.412	0
-7.4	0
-7.388	0
-7.376	0
-7.364	0
-7.352	0
-7.34	0
-7.328	0
-7.316	0
-7.304	0
-7.292	0
-7.28	0
-7.268	0
-7.256	0
-7.244	0
-7.232	0
-7.22	0
-7.208	0
-7.196	0
-7.184	0
-7.172	0
-7.16	0
-7.148	0
-7.136	0
-7.124	0
-7.112	0
-7.1	0
-7.088	0
-7.076	0
-7.064	0
-7.052	0
-7.04	0
-7.028	0
-7.016	0
-7.004	0
-6.992	0
-6.98	0
-6.968	0
-6.956	0
-6.944	0
-6.932	0
-6.92	0
-6.908	0
-6.896	0
-6.884	0
-6.872	0
-6.86	0
-6.848	0
-6.836	0
-6.824	0
-6.812	0
-6.8	0
-6.788	0
-6.776	0
-6.764	0
-6.752	0
-6.74	0
-6.728	0
-6.716	0
-6.704	0
-6.692	0
-6.68	0
-6.668	0
-6.656	0
-6.644	0
-6.632	0
-6.62	0
-6.608	0
-6.596	0
-6.584	0
-6.572	0
-6.56	0
-6.548	0
-6.536	0
-6.524	0
-6.512	0
-6.5	0
-6.488	0
-6.476	0
-6.464	0
-6.452	0
-6.44	0
-6.428	0
-6.416	0
-6.404	0
-6.392	0
-6.38	0
-6.368	0
-6.356	0
-6.344	0
-6.332	0
-6.32	0
-6.308	0
-6.296	0
-6.284	0
-6.272	0
-6.26	0
-6.248	0
-6.236	0
-6.224	0
-6.212	0
-6.2	0
-6.188	0
-6.176	0
-6.164	0
-6.152	0
-6.14	0
-6.128	0
-6.116	0
-6.104	0
-6.092	0
-6.08	0
-6.068	0
-6.056	0
-6.044	0
-6.032	0
-6.02	0
-6.008	0
-5.996	0
-5.984	0
-5.972	0
-5.96	0
-5.948	0
-5.936	0
-5.924	0
-5.912	0
-5.9	0
-5.888	0
-5.876	0
-5.864	0
-5.852	0
-5.84	0
-5.828	0
-5.816	0
-5.804	0
-5.792	0
-5.78	0
-5.768	0
-5.756	0
-5.744	0
-5.732	0
-5.72	0
-5.708	0
-5.696	0
-5.684	0
-5.672	0
-5.66	0
-5.648	0
-5.636	0
-5.624	0
-5.612	0
-5.6	0
-5.588	0
-5.576	0
-5.564	0
-5.552	0
-5.54	0
-5.528	0
-5.516	0
-5.504	0
-5.492	0
-5.48	0
-5.468	0
-5.456	0
-5.444	0
-5.432	0
-5.42	0
-5.408	0
-5.396	0
-5.384	0
-5.372	0
-5.36	0
-5.348	0
-5.336	0
#-5.324000	0.030505
-5.312	0
-5.3	0
-5.288	0
-5.276	0
-5.264	0
-5.252	0
-5.24	0
#-5.228000	0.030425
-5.216	0
-5.204	0
-5.192	0
-5.18	0
-5.168	0
-5.156	0
-5.144	0
-5.132	0
-5.12	0
-5.108	0
-5.096	0
-5.084	0
-5.072	0
-5.06	0
-5.048	0
-5.036	0
-5.024	0
-5.012	0
-5	0
-4.988	0
-4.976	0
-4.964	0
-4.952	0
-4.94	0
-4.928	0
-4.916	0
-4.904	0
-4.892	0
-4.88	0
-4.868	0
-4.856	0
-4.844	0
-4.832	0
-4.82	0
-4.808	0
-4.796	0
-4.784	0
-4.772	0
-4.76	0
-4.748	0
-4.736	0
-4.724	0
-4.712	0
#-4.700000	0.030064
-4.688	0
-4.676	0
-4.664	0
-4.652	0
-4.64	0
-4.628	0
-4.616	0
-4.604	0
-4.592	0
-4.58	0
-4.568	0
-4.556	0
-4.544	0
-4.532	0
-4.52	0
-4.508	0
-4.496	0
#-4.484000	0.029838
-4.472	0
-4.46	0
-4.448	0
-4.436	0
-4.424	0
-4.412	0
-4.4	0
-4.388	0
-4.376	0
-4.364	0
-4.352	0
-4.34	0
-4.328	0
-4.316	0
-4.304	0
-4.292	0
-4.28	0
-4.268	0
-4.256	0
-4.244	0
-4.232	0
-4.22	0
-4.208	0
-4.196	0
-4.184	0
-4.172	0
-4.16	0
-4.148	0
-4.136	0
-4.124	0
-4.112	0
-4.1	0
-4.088	0
-4.076	0
-4.064	0
-4.052	0
-4.04	0
-4.028	0
-4.016	0
-4.004	0
-3.992	0
-3.98	0
-3.968	0
-3.956	0
-3.944	0
-3.932	0
-3.92	0
-3.908	0
-3.896	0
-3.884	0
-3.872	0
-3.86	0
-3.848	0
-3.836	0
-3.824	0
-3.812	0
-3.8	0
-3.788	0
-3.776	0
-3.764	0
-3.752	0
-3.74	0
-3.728	0
-3.716	0
-3.704	0
-3.692	0
-3.68	0
-3.668	0
-3.656	0
-3.644	0
-3.632	0
-3.62	0
-3.608	0
-3.596	0
-3.584	0
-3.572	0
-3.56	0
-3.548	0
-3.536	0
-3.524	0
-3.512	0
-3.5	0
-3.488	0
-3.476	0
-3.464	0
-3.452	0
-3.44	0
-3.428	0
-3.416	0
-3.404	0
-3.392	0
-3.38	0
-3.368	0
-3.356	0
-3.344	0
-3.332	0
-3.32	0
-3.308	0
-3.296	0
-3.284	0
-3.272	0
-3.26	0
-3.248	0
-3.236	0
-3.224	0
-3.212	0
-3.2	0
-3.188	0
-3.176	0
-3.164	0
-3.152	0
-3.14	0
-3.128	0
-3.116	0
-3.104	0
-3.092	0
-3.08	0
-3.068	0
-3.056	0
-3.044	0
-3.032	0
-3.02	0
-3.008	0
-2.996	0
-2.984	0
-2.972	0
-2.96	0
-2.948	0
-2.936	0
-2.924	0
-2.912	0
-2.9	0
-2.888	0
-2.876	0
#-2.864000	0.029658
-2.852	0
-2.84	0
-2.828	0
-2.816	0
-2.804	0
-2.792	0
-2.78	0
-2.768	0
-2.756	0
-2.744	0
-2.732	0
-2.72	0
-2.708	0
-2.696	0
-2.684	0
-2.672	0
-2.66	0
-2.648	0
-2.636	0
-2.624	0
-2.612	0
-2.6	0
-2.588	0
