# Supplementary material for: Analysis of Chaotic Resonance in Izhikevich Neuron Model
Source: PLoS One. 2015 Sep 30;10(9):e0138919. doi: 10.1371/journal.pone.0138919 (PMC4589341; doi:10.1371/journal.pone.0138919)
Supplement: S5 Data — (ZIP) [file pone.0138919.s005.zip › S5/Fig5.xls]

## Sheet: (a)
t	v	u
5000	-49.7215	-115.512
5000.1	-49.0225	-115.18
5000.2	-48.2802	-114.826
5000.3	-47.487	-114.449
5000.4	-46.634	-114.046
5000.5	-45.7097	-113.617
5000.6	-44.7	-113.157
5000.7	-43.5867	-112.665
5000.8	-42.3464	-112.136
5000.9	-40.9484	-111.566
5001	-39.3517	-110.947
5001.1	-37.5005	-110.273
5001.2	-35.3166	-109.532
5001.3	-32.6877	-108.712
5001.4	-29.446	-107.791
5001.5	-25.3305	-106.745
5001.6	-19.9115	-105.532
5001.7	-12.4293	-104.091
5001.8	-1.40532	-102.318
5001.9	16.4676	-100.025
5002	30	-98.603
5002.1	-56.4033	-109.658
5002.2	-56.8202	-109.729
5002.3	-57.2485	-109.815
5002.4	-57.6857	-109.916
5002.5	-58.1289	-110.033
5002.6	-58.5752	-110.165
5002.7	-59.0216	-110.312
5002.8	-59.4649	-110.474
5002.9	-59.902	-110.651
5003	-60.3298	-110.84
5003.1	-60.7453	-111.043
5003.2	-61.1456	-111.258
5003.3	-61.5282	-111.484
5003.4	-61.8905	-111.72
5003.5	-62.2304	-111.966
5003.6	-62.5461	-112.22
5003.7	-62.836	-112.481
5003.8	-63.0987	-112.747
5003.9	-63.3334	-113.018
5004	-63.5393	-113.293
5004.1	-63.7161	-113.569
5004.2	-63.8636	-113.847
5004.3	-63.982	-114.124
5004.4	-64.0714	-114.4
5004.5	-64.1324	-114.673
5004.6	-64.1656	-114.943
5004.7	-64.1718	-115.209
5004.8	-64.1518	-115.468
5004.9	-64.1066	-115.722
5005	-64.0372	-115.968
5005.1	-63.9445	-116.206
5005.2	-63.8297	-116.435
5005.3	-63.6937	-116.655
5005.4	-63.5377	-116.864
5005.5	-63.3627	-117.063
5005.6	-63.1695	-117.25
5005.7	-62.9593	-117.426
5005.8	-62.7329	-117.59
5005.9	-62.4912	-117.741
5006	-62.235	-117.879
5006.1	-61.965	-118.005
5006.2	-61.682	-118.116
5006.3	-61.3866	-118.214
5006.4	-61.0794	-118.299
5006.5	-60.7609	-118.369
5006.6	-60.4315	-118.425
5006.7	-60.0918	-118.466
5006.8	-59.742	-118.493
5006.9	-59.3824	-118.506
5007	-59.0131	-118.504
5007.1	-58.6344	-118.487
5007.2	-58.2462	-118.455
5007.3	-57.8486	-118.408
5007.4	-57.4414	-118.346
5007.5	-57.0245	-118.27
5007.6	-56.5976	-118.178
5007.7	-56.1601	-118.07
5007.8	-55.7117	-117.948
5007.9	-55.2517	-117.809
5008	-54.7793	-117.655
5008.1	-54.2934	-117.485
5008.2	-53.793	-117.299
5008.3	-53.2766	-117.097
5008.4	-52.7425	-116.877
5008.5	-52.1887	-116.641
5008.6	-51.6129	-116.387
5008.7	-51.0121	-116.114
5008.8	-50.383	-115.823
5008.9	-49.7215	-115.512
5009	-49.0225	-115.18
5009.1	-48.2802	-114.826
5009.2	-47.487	-114.449
5009.3	-46.634	-114.046
5009.4	-45.7097	-113.617
5009.5	-44.7	-113.157
5009.6	-43.5867	-112.665
5009.7	-42.3464	-112.136
5009.8	-40.9484	-111.566
5009.9	-39.3517	-110.947
5010	-37.5005	-110.273
5010.1	-35.3166	-109.532
5010.2	-32.6877	-108.712
5010.3	-29.446	-107.791
5010.4	-25.3305	-106.745
5010.5	-19.9115	-105.532
5010.6	-12.4293	-104.091
5010.7	-1.40532	-102.318
5010.8	16.4676	-100.025
5010.9	30	-98.603
5011	-56.4033	-109.658
5011.1	-56.8202	-109.729
5011.2	-57.2485	-109.815
5011.3	-57.6857	-109.916
5011.4	-58.1289	-110.033
5011.5	-58.5752	-110.165
5011.6	-59.0216	-110.312
5011.7	-59.4649	-110.474
5011.8	-59.902	-110.651
5011.9	-60.3298	-110.84
5012	-60.7453	-111.043
5012.1	-61.1456	-111.258
5012.2	-61.5282	-111.484
5012.3	-61.8905	-111.72
5012.4	-62.2304	-111.966
5012.5	-62.5461	-112.22
5012.6	-62.836	-112.481
5012.7	-63.0987	-112.747
5012.8	-63.3334	-113.018
5012.9	-63.5393	-113.293
5013	-63.7161	-113.569
5013.1	-63.8636	-113.847
5013.2	-63.982	-114.124
5013.3	-64.0714	-114.4
5013.4	-64.1324	-114.673
5013.5	-64.1656	-114.943
5013.6	-64.1718	-115.209
5013.7	-64.1518	-115.468
5013.8	-64.1066	-115.722
5013.9	-64.0372	-115.968
5014	-63.9445	-116.206
5014.1	-63.8297	-116.435
5014.2	-63.6937	-116.655
5014.3	-63.5377	-116.864
5014.4	-63.3627	-117.063
5014.5	-63.1695	-117.25
5014.6	-62.9593	-117.426
5014.7	-62.7329	-117.59
5014.8	-62.4912	-117.741
5014.9	-62.235	-117.879
5015	-61.965	-118.005
5015.1	-61.682	-118.116
5015.2	-61.3866	-118.214
5015.3	-61.0794	-118.299
5015.4	-60.7609	-118.369
5015.5	-60.4315	-118.425
5015.6	-60.0918	-118.466
5015.7	-59.742	-118.493
5015.8	-59.3824	-118.506
5015.9	-59.0131	-118.504
5016	-58.6344	-118.487
5016.1	-58.2462	-118.455
5016.2	-57.8486	-118.408
5016.3	-57.4414	-118.346
5016.4	-57.0245	-118.27
5016.5	-56.5976	-118.178
5016.6	-56.1601	-118.07
5016.7	-55.7117	-117.948
5016.8	-55.2517	-117.809
5016.9	-54.7793	-117.655
5017	-54.2934	-117.485
5017.1	-53.793	-117.299
5017.2	-53.2766	-117.097
5017.3	-52.7425	-116.877
5017.4	-52.1887	-116.641
5017.5	-51.6129	-116.387
5017.6	-51.0121	-116.114
5017.7	-50.383	-115.823
5017.8	-49.7215	-115.512
5017.9	-49.0225	-115.18
5018	-48.2802	-114.826
5018.1	-47.487	-114.449
5018.2	-46.634	-114.046
5018.3	-45.7097	-113.617
5018.4	-44.7	-113.157
5018.5	-43.5867	-112.665
5018.6	-42.3464	-112.136
5018.7	-40.9484	-111.566
5018.8	-39.3517	-110.947
5018.9	-37.5005	-110.273
5019	-35.3166	-109.532
5019.1	-32.6877	-108.712
5019.2	-29.446	-107.791
5019.3	-25.3305	-106.745
5019.4	-19.9115	-105.532
5019.5	-12.4293	-104.091
5019.6	-1.40532	-102.318
5019.7	16.4676	-100.025
5019.8	30	-98.603
5019.9	-56.4033	-109.658
5020	-56.8202	-109.729
5020.1	-57.2485	-109.815
5020.2	-57.6857	-109.916
5020.3	-58.1289	-110.033
5020.4	-58.5752	-110.165
5020.5	-59.0216	-110.312
5020.6	-59.4649	-110.474
5020.7	-59.902	-110.651
5020.8	-60.3298	-110.84
5020.9	-60.7453	-111.043
5021	-61.1456	-111.258
5021.1	-61.5282	-111.484
5021.2	-61.8905	-111.72
5021.3	-62.2304	-111.966
5021.4	-62.5461	-112.22
5021.5	-62.836	-112.481
5021.6	-63.0987	-112.747
5021.7	-63.3334	-113.018
5021.8	-63.5393	-113.293
5021.9	-63.7161	-113.569
5022	-63.8636	-113.847
5022.1	-63.982	-114.124
5022.2	-64.0714	-114.4
5022.3	-64.1324	-114.673
5022.4	-64.1656	-114.943
5022.5	-64.1718	-115.209
5022.6	-64.1518	-115.468
5022.7	-64.1066	-115.722
5022.8	-64.0372	-115.968
5022.9	-63.9445	-116.206
5023	-63.8297	-116.435
5023.1	-63.6937	-116.655
5023.2	-63.5377	-116.864
5023.3	-63.3627	-117.063
5023.4	-63.1695	-117.25
5023.5	-62.9593	-117.426
5023.6	-62.7329	-117.59
5023.7	-62.4912	-117.741
5023.8	-62.235	-117.879
5023.9	-61.965	-118.005
5024	-61.682	-118.116
5024.1	-61.3866	-118.214
5024.2	-61.0794	-118.299
5024.3	-60.7609	-118.369
5024.4	-60.4315	-118.425
5024.5	-60.0918	-118.466
5024.6	-59.742	-118.493
5024.7	-59.3824	-118.506
5024.8	-59.0131	-118.504
5024.9	-58.6344	-118.487
5025	-58.2462	-118.455
5025.1	-57.8486	-118.408
5025.2	-57.4414	-118.346
5025.3	-57.0245	-118.27
5025.4	-56.5976	-118.178
5025.5	-56.1601	-118.07
5025.6	-55.7117	-117.948
5025.7	-55.2517	-117.809
5025.8	-54.7793	-117.655
5025.9	-54.2934	-117.485
5026	-53.793	-117.299
5026.1	-53.2766	-117.097
5026.2	-52.7425	-116.877
5026.3	-52.1887	-116.641
5026.4	-51.6129	-116.387
5026.5	-51.0121	-116.114
5026.6	-50.383	-115.823
5026.7	-49.7215	-115.512
5026.8	-49.0225	-115.18
5026.9	-48.2802	-114.826
5027	-47.487	-114.449
5027.1	-46.634	-114.046
5027.2	-45.7097	-113.617
5027.3	-44.7	-113.157
5027.4	-43.5867	-112.665
5027.5	-42.3464	-112.136
5027.6	-40.9484	-111.566
5027.7	-39.3517	-110.947
5027.8	-37.5005	-110.273
5027.9	-35.3166	-109.532
5028	-32.6877	-108.712
5028.1	-29.446	-107.791
5028.2	-25.3305	-106.745
5028.3	-19.9115	-105.532
5028.4	-12.4293	-104.091
5028.5	-1.40532	-102.318
5028.6	16.4676	-100.025
5028.7	30	-98.603
5028.8	-56.4033	-109.658
5028.9	-56.8202	-109.729
5029	-57.2485	-109.815
5029.1	-57.6857	-109.916
5029.2	-58.1289	-110.033
5029.3	-58.5752	-110.165
5029.4	-59.0216	-110.312
5029.5	-59.4649	-110.474
5029.6	-59.902	-110.651
5029.7	-60.3298	-110.84
5029.8	-60.7453	-111.043
5029.9	-61.1456	-111.258
5030	-61.5282	-111.484
5030.1	-61.8905	-111.72
5030.2	-62.2304	-111.966
5030.3	-62.5461	-112.22
5030.4	-62.836	-112.481
5030.5	-63.0987	-112.747
5030.6	-63.3334	-113.018
5030.7	-63.5393	-113.293
5030.8	-63.7161	-113.569
5030.9	-63.8636	-113.847
5031	-63.982	-114.124
5031.1	-64.0714	-114.4
5031.2	-64.1324	-114.673
5031.3	-64.1656	-114.943
5031.4	-64.1718	-115.209
5031.5	-64.1518	-115.468
5031.6	-64.1066	-115.722
5031.7	-64.0372	-115.968
5031.8	-63.9445	-116.206
5031.9	-63.8297	-116.435
5032	-63.6937	-116.655
5032.1	-63.5377	-116.864
5032.2	-63.3627	-117.063
5032.3	-63.1695	-117.25
5032.4	-62.9593	-117.426
5032.5	-62.7329	-117.59
5032.6	-62.4912	-117.741
5032.7	-62.235	-117.879
5032.8	-61.965	-118.005
5032.9	-61.682	-118.116
5033	-61.3866	-118.214
5033.1	-61.0794	-118.299
5033.2	-60.7609	-118.369
5033.3	-60.4315	-118.425
5033.4	-60.0918	-118.466
5033.5	-59.742	-118.493
5033.6	-59.3824	-118.506
5033.7	-59.0131	-118.504
5033.8	-58.6344	-118.487
5033.9	-58.2462	-118.455
5034	-57.8486	-118.408
5034.1	-57.4414	-118.346
5034.2	-57.0245	-118.27
5034.3	-56.5976	-118.178
5034.4	-56.1601	-118.07
5034.5	-55.7117	-117.948
5034.6	-55.2517	-117.809
5034.7	-54.7793	-117.655
5034.8	-54.2934	-117.485
5034.9	-53.793	-117.299
5035	-53.2766	-117.097
5035.1	-52.7425	-116.877
5035.2	-52.1887	-116.641
5035.3	-51.6129	-116.387
5035.4	-51.0121	-116.114
5035.5	-50.383	-115.823
5035.6	-49.7215	-115.512
5035.7	-49.0225	-115.18
5035.8	-48.2802	-114.826
5035.9	-47.487	-114.449
5036	-46.634	-114.046
5036.1	-45.7097	-113.617
5036.2	-44.7	-113.157
5036.3	-43.5867	-112.665
5036.4	-42.3464	-112.136
5036.5	-40.9484	-111.566
5036.6	-39.3517	-110.947
5036.7	-37.5005	-110.273
5036.8	-35.3166	-109.532
5036.9	-32.6877	-108.712
5037	-29.446	-107.791
5037.1	-25.3305	-106.745
5037.2	-19.9115	-105.532
5037.3	-12.4293	-104.091
5037.4	-1.40532	-102.318
5037.5	16.4676	-100.025
5037.6	30	-98.603
5037.7	-56.4033	-109.658
5037.8	-56.8202	-109.729
5037.9	-57.2485	-109.815
5038	-57.6857	-109.916
5038.1	-58.1289	-110.033
5038.2	-58.5752	-110.165
5038.3	-59.0216	-110.312
5038.4	-59.4649	-110.474
5038.5	-59.902	-110.651
5038.6	-60.3298	-110.84
5038.7	-60.7453	-111.043
5038.8	-61.1456	-111.258
5038.9	-61.5282	-111.484
5039	-61.8905	-111.72
5039.1	-62.2304	-111.966
5039.2	-62.5461	-112.22
5039.3	-62.836	-112.481
5039.4	-63.0987	-112.747
5039.5	-63.3334	-113.018
5039.6	-63.5393	-113.293
5039.7	-63.7161	-113.569
5039.8	-63.8636	-113.847
5039.9	-63.982	-114.124
5040	-64.0714	-114.4
5040.1	-64.1324	-114.673
5040.2	-64.1656	-114.943
5040.3	-64.1718	-115.209
5040.4	-64.1518	-115.468
5040.5	-64.1066	-115.722
5040.6	-64.0372	-115.968
5040.7	-63.9445	-116.206
5040.8	-63.8297	-116.435
5040.9	-63.6937	-116.655
5041	-63.5377	-116.864
5041.1	-63.3627	-117.063
5041.2	-63.1695	-117.25
5041.3	-62.9593	-117.426
5041.4	-62.7329	-117.59
5041.5	-62.4912	-117.741
5041.6	-62.235	-117.879
5041.7	-61.965	-118.005
5041.8	-61.682	-118.116
5041.9	-61.3866	-118.214
5042	-61.0794	-118.299
5042.1	-60.7609	-118.369
5042.2	-60.4315	-118.425
5042.3	-60.0918	-118.466
5042.4	-59.742	-118.493
5042.5	-59.3824	-118.506
5042.6	-59.0131	-118.504
5042.7	-58.6344	-118.487
5042.8	-58.2462	-118.455
5042.9	-57.8486	-118.408
5043	-57.4414	-118.346
5043.1	-57.0245	-118.27
5043.2	-56.5976	-118.178
5043.3	-56.1601	-118.07
5043.4	-55.7117	-117.948
5043.5	-55.2517	-117.809
5043.6	-54.7793	-117.655
5043.7	-54.2934	-117.485
5043.8	-53.793	-117.299
5043.9	-53.2766	-117.097
5044	-52.7425	-116.877
5044.1	-52.1887	-116.641
5044.2	-51.6129	-116.387
5044.3	-51.0121	-116.114
5044.4	-50.383	-115.823
5044.5	-49.7215	-115.512
5044.6	-49.0225	-115.18
5044.7	-48.2802	-114.826
5044.8	-47.487	-114.449
5044.9	-46.634	-114.046
5045	-45.7097	-113.617
5045.1	-44.7	-113.157
5045.2	-43.5867	-112.665
5045.3	-42.3464	-112.136
5045.4	-40.9484	-111.566
5045.5	-39.3517	-110.947
5045.6	-37.5005	-110.273
5045.7	-35.3166	-109.532
5045.8	-32.6877	-108.712
5045.9	-29.446	-107.791
5046	-25.3305	-106.745
5046.1	-19.9115	-105.532
5046.2	-12.4293	-104.091
5046.3	-1.40532	-102.318
5046.4	16.4676	-100.025
5046.5	30	-98.603
5046.6	-56.4033	-109.658
5046.7	-56.8202	-109.729
5046.8	-57.2485	-109.815
5046.9	-57.6857	-109.916
5047	-58.1289	-110.033
5047.1	-58.5752	-110.165
5047.2	-59.0216	-110.312
5047.3	-59.4649	-110.474
5047.4	-59.902	-110.651
5047.5	-60.3298	-110.84
5047.6	-60.7453	-111.043
5047.7	-61.1456	-111.258
5047.8	-61.5282	-111.484
5047.9	-61.8905	-111.72
5048	-62.2304	-111.966
5048.1	-62.5461	-112.22
5048.2	-62.836	-112.481
5048.3	-63.0987	-112.747
5048.4	-63.3334	-113.018
5048.5	-63.5393	-113.293
5048.6	-63.7161	-113.569
5048.7	-63.8636	-113.847
5048.8	-63.982	-114.124
5048.9	-64.0714	-114.4
5049	-64.1324	-114.673
5049.1	-64.1656	-114.943
5049.2	-64.1718	-115.209
5049.3	-64.1518	-115.468
5049.4	-64.1066	-115.722
5049.5	-64.0372	-115.968
5049.6	-63.9445	-116.206
5049.7	-63.8297	-116.435
5049.8	-63.6937	-116.655
5049.9	-63.5377	-116.864
5050	-63.3627	-117.063
5050.1	-63.1695	-117.25
5050.2	-62.9593	-117.426
5050.3	-62.7329	-117.59
5050.4	-62.4912	-117.741
5050.5	-62.235	-117.879
5050.6	-61.965	-118.005
5050.7	-61.682	-118.116
5050.8	-61.3866	-118.214
5050.9	-61.0794	-118.299
5051	-60.7609	-118.369
5051.1	-60.4315	-118.425
5051.2	-60.0918	-118.466
5051.3	-59.742	-118.493
5051.4	-59.3824	-118.506
5051.5	-59.0131	-118.504
5051.6	-58.6344	-118.487
5051.7	-58.2462	-118.455
5051.8	-57.8486	-118.408
5051.9	-57.4414	-118.346
5052	-57.0245	-118.27
5052.1	-56.5976	-118.178
5052.2	-56.1601	-118.07
5052.3	-55.7117	-117.948
5052.4	-55.2517	-117.809
5052.5	-54.7793	-117.655
5052.6	-54.2934	-117.485
5052.7	-53.793	-117.299
5052.8	-53.2766	-117.097
5052.9	-52.7425	-116.877
5053	-52.1887	-116.641
5053.1	-51.6129	-116.387
5053.2	-51.0121	-116.114
5053.3	-50.383	-115.823
5053.4	-49.7215	-115.512
5053.5	-49.0225	-115.18
5053.6	-48.2802	-114.826
5053.7	-47.487	-114.449
5053.8	-46.634	-114.046
5053.9	-45.7097	-113.617
5054	-44.7	-113.157
5054.1	-43.5867	-112.665
5054.2	-42.3464	-112.136
5054.3	-40.9484	-111.566
5054.4	-39.3517	-110.947
5054.5	-37.5005	-110.273
5054.6	-35.3166	-109.532
5054.7	-32.6877	-108.712
5054.8	-29.446	-107.791
5054.9	-25.3305	-106.745
5055	-19.9115	-105.532
5055.1	-12.4293	-104.091
5055.2	-1.40532	-102.318
5055.3	16.4676	-100.025
5055.4	30	-98.603
5055.5	-56.4033	-109.658
5055.6	-56.8202	-109.729
5055.7	-57.2485	-109.815
5055.8	-57.6857	-109.916
5055.9	-58.1289	-110.033
5056	-58.5752	-110.165
5056.1	-59.0216	-110.312
5056.2	-59.4649	-110.474
5056.3	-59.902	-110.651
5056.4	-60.3298	-110.84
5056.5	-60.7453	-111.043
5056.6	-61.1456	-111.258
5056.7	-61.5282	-111.484
5056.8	-61.8905	-111.72
5056.9	-62.2304	-111.966
5057	-62.5461	-112.22
5057.1	-62.836	-112.481
5057.2	-63.0987	-112.747
5057.3	-63.3334	-113.018
5057.4	-63.5393	-113.293
5057.5	-63.7161	-113.569
5057.6	-63.8636	-113.847
5057.7	-63.982	-114.124
5057.8	-64.0714	-114.4
5057.9	-64.1324	-114.673
5058	-64.1656	-114.943
5058.1	-64.1718	-115.209
5058.2	-64.1518	-115.468
5058.3	-64.1066	-115.722
5058.4	-64.0372	-115.968
5058.5	-63.9445	-116.206
5058.6	-63.8297	-116.435
5058.7	-63.6937	-116.655
5058.8	-63.5377	-116.864
5058.9	-63.3627	-117.063
5059	-63.1695	-117.25
5059.1	-62.9593	-117.426
5059.2	-62.7329	-117.59
5059.3	-62.4912	-117.741
5059.4	-62.235	-117.879
5059.5	-61.965	-118.005
5059.6	-61.682	-118.116
5059.7	-61.3866	-118.214
5059.8	-61.0794	-118.299
5059.9	-60.7609	-118.369
5060	-60.4315	-118.425
5060.1	-60.0918	-118.466
5060.2	-59.742	-118.493
5060.3	-59.3824	-118.506
5060.4	-59.0131	-118.504
5060.5	-58.6344	-118.487
5060.6	-58.2462	-118.455
5060.7	-57.8486	-118.408
5060.8	-57.4414	-118.346
5060.9	-57.0245	-118.27
5061	-56.5976	-118.178
5061.1	-56.1601	-118.07
5061.2	-55.7117	-117.948
5061.3	-55.2517	-117.809
5061.4	-54.7793	-117.655
5061.5	-54.2934	-117.485
5061.6	-53.793	-117.299
5061.7	-53.2766	-117.097
5061.8	-52.7425	-116.877
5061.9	-52.1887	-116.641
5062	-51.6129	-116.387
5062.1	-51.0121	-116.114
5062.2	-50.383	-115.823
5062.3	-49.7215	-115.512
5062.4	-49.0225	-115.18
5062.5	-48.2802	-114.826
5062.6	-47.487	-114.449
5062.7	-46.634	-114.046
5062.8	-45.7097	-113.617
5062.9	-44.7	-113.157
5063	-43.5867	-112.665
5063.1	-42.3464	-112.136
5063.2	-40.9484	-111.566
5063.3	-39.3517	-110.947
5063.4	-37.5005	-110.273
5063.5	-35.3166	-109.532
5063.6	-32.6877	-108.712
5063.7	-29.446	-107.791
5063.8	-25.3305	-106.745
5063.9	-19.9115	-105.532
5064	-12.4293	-104.091
5064.1	-1.40532	-102.318
5064.2	16.4676	-100.025
5064.3	30	-98.603
5064.4	-56.4033	-109.658
5064.5	-56.8202	-109.729
5064.6	-57.2485	-109.815
5064.7	-57.6857	-109.916
5064.8	-58.1289	-110.033
5064.9	-58.5752	-110.165
5065	-59.0216	-110.312
5065.1	-59.4649	-110.474
5065.2	-59.902	-110.651
5065.3	-60.3298	-110.84
5065.4	-60.7453	-111.043
5065.5	-61.1456	-111.258
5065.6	-61.5282	-111.484
5065.7	-61.8905	-111.72
5065.8	-62.2304	-111.966
5065.9	-62.5461	-112.22
5066	-62.836	-112.481
5066.1	-63.0987	-112.747
5066.2	-63.3334	-113.018
5066.3	-63.5393	-113.293
5066.4	-63.7161	-113.569
5066.5	-63.8636	-113.847
5066.6	-63.982	-114.124
5066.7	-64.0714	-114.4
5066.8	-64.1324	-114.673
5066.9	-64.1656	-114.943
5067	-64.1718	-115.209
5067.1	-64.1518	-115.468
5067.2	-64.1066	-115.722
5067.3	-64.0372	-115.968
5067.4	-63.9445	-116.206
5067.5	-63.8297	-116.435
5067.6	-63.6937	-116.655
5067.7	-63.5377	-116.864
5067.8	-63.3627	-117.063
5067.9	-63.1695	-117.25
5068	-62.9593	-117.426
5068.1	-62.7329	-117.59
5068.2	-62.4912	-117.741
5068.3	-62.235	-117.879
5068.4	-61.965	-118.005
5068.5	-61.682	-118.116
5068.6	-61.3866	-118.214
5068.7	-61.0794	-118.299
5068.8	-60.7609	-118.369
5068.9	-60.4315	-118.425
5069	-60.0918	-118.466
5069.1	-59.742	-118.493
5069.2	-59.3824	-118.506
5069.3	-59.0131	-118.504
5069.4	-58.6344	-118.487
5069.5	-58.2462	-118.455
5069.6	-57.8486	-118.408
5069.7	-57.4414	-118.346
5069.8	-57.0245	-118.27
5069.9	-56.5976	-118.178
5070	-56.1601	-118.07
5070.1	-55.7117	-117.948
5070.2	-55.2517	-117.809
5070.3	-54.7793	-117.655
5070.4	-54.2934	-117.485
5070.5	-53.793	-117.299
5070.6	-53.2766	-117.097
5070.7	-52.7425	-116.877
5070.8	-52.1887	-116.641
5070.9	-51.6129	-116.387
5071	-51.0121	-116.114
5071.1	-50.383	-115.823
5071.2	-49.7215	-115.512
5071.3	-49.0225	-115.18
5071.4	-48.2802	-114.826
5071.5	-47.487	-114.449
5071.6	-46.634	-114.046
5071.7	-45.7097	-113.617
5071.8	-44.7	-113.157
5071.9	-43.5867	-112.665
5072	-42.3464	-112.136
5072.1	-40.9484	-111.566
5072.2	-39.3517	-110.947
5072.3	-37.5005	-110.273
5072.4	-35.3166	-109.532
5072.5	-32.6877	-108.712
5072.6	-29.446	-107.791
5072.7	-25.3305	-106.745
5072.8	-19.9115	-105.532
5072.9	-12.4293	-104.091
5073	-1.40532	-102.318
5073.1	16.4676	-100.025
5073.2	30	-98.603
5073.3	-56.4033	-109.658
5073.4	-56.8202	-109.729
5073.5	-57.2485	-109.815
5073.6	-57.6857	-109.916
5073.7	-58.1289	-110.033
5073.8	-58.5752	-110.165
5073.9	-59.0216	-110.312
5074	-59.4649	-110.474
5074.1	-59.902	-110.651
5074.2	-60.3298	-110.84
5074.3	-60.7453	-111.043
5074.4	-61.1456	-111.258
5074.5	-61.5282	-111.484
5074.6	-61.8905	-111.72
5074.7	-62.2304	-111.966
5074.8	-62.5461	-112.22
5074.9	-62.836	-112.481
5075	-63.0987	-112.747
5075.1	-63.3334	-113.018
5075.2	-63.5393	-113.293
5075.3	-63.7161	-113.569
5075.4	-63.8636	-113.847
5075.5	-63.982	-114.124
5075.6	-64.0714	-114.4
5075.7	-64.1324	-114.673
5075.8	-64.1656	-114.943
5075.9	-64.1718	-115.209
5076	-64.1518	-115.468
5076.1	-64.1066	-115.722
5076.2	-64.0372	-115.968
5076.3	-63.9445	-116.206
5076.4	-63.8297	-116.435
5076.5	-63.6937	-116.655
5076.6	-63.5377	-116.864
5076.7	-63.3627	-117.063
5076.8	-63.1695	-117.25
5076.9	-62.9593	-117.426
5077	-62.7329	-117.59
5077.1	-62.4912	-117.741
5077.2	-62.235	-117.879
5077.3	-61.965	-118.005
5077.4	-61.682	-118.116
5077.5	-61.3866	-118.214
5077.6	-61.0794	-118.299
5077.7	-60.7609	-118.369
5077.8	-60.4315	-118.425
5077.9	-60.0918	-118.466
5078	-59.742	-118.493
5078.1	-59.3824	-118.506
5078.2	-59.0131	-118.504
5078.3	-58.6344	-118.487
5078.4	-58.2462	-118.455
5078.5	-57.8486	-118.408
5078.6	-57.4414	-118.346
5078.7	-57.0245	-118.27
5078.8	-56.5976	-118.178
5078.9	-56.1601	-118.07
5079	-55.7117	-117.948
5079.1	-55.2517	-117.809
5079.2	-54.7793	-117.655
5079.3	-54.2934	-117.485
5079.4	-53.793	-117.299
5079.5	-53.2766	-117.097
5079.6	-52.7425	-116.877
5079.7	-52.1887	-116.641
5079.8	-51.6129	-116.387
5079.9	-51.0121	-116.114
5080	-50.383	-115.823
5080.1	-49.7215	-115.512
5080.2	-49.0225	-115.18
5080.3	-48.2802	-114.826
5080.4	-47.487	-114.449
5080.5	-46.634	-114.046
5080.6	-45.7097	-113.617
5080.7	-44.7	-113.157
5080.8	-43.5867	-112.665
5080.9	-42.3464	-112.136
5081	-40.9484	-111.566
5081.1	-39.3517	-110.947
5081.2	-37.5005	-110.273
5081.3	-35.3166	-109.532
5081.4	-32.6877	-108.712
5081.5	-29.446	-107.791
5081.6	-25.3305	-106.745
5081.7	-19.9115	-105.532
5081.8	-12.4293	-104.091
5081.9	-1.40532	-102.318
5082	16.4676	-100.025
5082.1	30	-98.603
5082.2	-56.4033	-109.658
5082.3	-56.8202	-109.729
5082.4	-57.2485	-109.815
5082.5	-57.6857	-109.916
5082.6	-58.1289	-110.033
5082.7	-58.5752	-110.165
5082.8	-59.0216	-110.312
5082.9	-59.4649	-110.474
5083	-59.902	-110.651
5083.1	-60.3298	-110.84
5083.2	-60.7453	-111.043
5083.3	-61.1456	-111.258
5083.4	-61.5282	-111.484
5083.5	-61.8905	-111.72
5083.6	-62.2304	-111.966
5083.7	-62.5461	-112.22
5083.8	-62.836	-112.481
5083.9	-63.0987	-112.747
5084	-63.3334	-113.018
5084.1	-63.5393	-113.293
5084.2	-63.7161	-113.569
5084.3	-63.8636	-113.847
5084.4	-63.982	-114.124
5084.5	-64.0714	-114.4
5084.6	-64.1324	-114.673
5084.7	-64.1656	-114.943
5084.8	-64.1718	-115.209
5084.9	-64.1518	-115.468
5085	-64.1066	-115.722
5085.1	-64.0372	-115.968
5085.2	-63.9445	-116.206
5085.3	-63.8297	-116.435
5085.4	-63.6937	-116.655
5085.5	-63.5377	-116.864
5085.6	-63.3627	-117.063
5085.7	-63.1695	-117.25
5085.8	-62.9593	-117.426
5085.9	-62.7329	-117.59
5086	-62.4912	-117.741
5086.1	-62.235	-117.879
5086.2	-61.965	-118.005
5086.3	-61.682	-118.116
5086.4	-61.3866	-118.214
5086.5	-61.0794	-118.299
5086.6	-60.7609	-118.369
5086.7	-60.4315	-118.425
5086.8	-60.0918	-118.466
5086.9	-59.742	-118.493
5087	-59.3824	-118.506
5087.1	-59.0131	-118.504
5087.2	-58.6344	-118.487
5087.3	-58.2462	-118.455
5087.4	-57.8486	-118.408
5087.5	-57.4414	-118.346
5087.6	-57.0245	-118.27
5087.7	-56.5976	-118.178
5087.8	-56.1601	-118.07
5087.9	-55.7117	-117.948
5088	-55.2517	-117.809
5088.1	-54.7793	-117.655
5088.2	-54.2934	-117.485
5088.3	-53.793	-117.299
5088.4	-53.2766	-117.097
5088.5	-52.7425	-116.877
5088.6	-52.1887	-116.641
5088.7	-51.6129	-116.387
5088.8	-51.0121	-116.114
5088.9	-50.383	-115.823
5089	-49.7215	-115.512
5089.1	-49.0225	-115.18
5089.2	-48.2802	-114.826
5089.3	-47.487	-114.449
5089.4	-46.634	-114.046
5089.5	-45.7097	-113.617
5089.6	-44.7	-113.157
5089.7	-43.5867	-112.665
5089.8	-42.3464	-112.136
5089.9	-40.9484	-111.566
5090	-39.3517	-110.947
5090.1	-37.5005	-110.273
5090.2	-35.3166	-109.532
5090.3	-32.6877	-108.712
5090.4	-29.446	-107.791
5090.5	-25.3305	-106.745
5090.6	-19.9115	-105.532
5090.7	-12.4293	-104.091
5090.8	-1.40532	-102.318
5090.9	16.4676	-100.025
5091	30	-98.603
5091.1	-56.4033	-109.658
5091.2	-56.8202	-109.729
5091.3	-57.2485	-109.815
5091.4	-57.6857	-109.916
5091.5	-58.1289	-110.033
5091.6	-58.5752	-110.165
5091.7	-59.0216	-110.312
5091.8	-59.4649	-110.474
5091.9	-59.902	-110.651
5092	-60.3298	-110.84
5092.1	-60.7453	-111.043
5092.2	-61.1456	-111.258
5092.3	-61.5282	-111.484
5092.4	-61.8905	-111.72
5092.5	-62.2304	-111.966
5092.6	-62.5461	-112.22
5092.7	-62.836	-112.481
5092.8	-63.0987	-112.747
5092.9	-63.3334	-113.018
5093	-63.5393	-113.293
5093.1	-63.7161	-113.569
5093.2	-63.8636	-113.847
5093.3	-63.982	-114.124
5093.4	-64.0714	-114.4
5093.5	-64.1324	-114.673
5093.6	-64.1656	-114.943
5093.7	-64.1718	-115.209
5093.8	-64.1518	-115.468
5093.9	-64.1066	-115.722
5094	-64.0372	-115.968
5094.1	-63.9445	-116.206
5094.2	-63.8297	-116.435
5094.3	-63.6937	-116.655
5094.4	-63.5377	-116.864
5094.5	-63.3627	-117.063
5094.6	-63.1695	-117.25
5094.7	-62.9593	-117.426
5094.8	-62.7329	-117.59
5094.9	-62.4912	-117.741
5095	-62.235	-117.879
5095.1	-61.965	-118.005
5095.2	-61.682	-118.116
5095.3	-61.3866	-118.214
5095.4	-61.0794	-118.299
5095.5	-60.7609	-118.369
5095.6	-60.4315	-118.425
5095.7	-60.0918	-118.466
5095.8	-59.742	-118.493
5095.9	-59.3824	-118.506
5096	-59.0131	-118.504
5096.1	-58.6344	-118.487
5096.2	-58.2462	-118.455
5096.3	-57.8486	-118.408
5096.4	-57.4414	-118.346
5096.5	-57.0245	-118.27
5096.6	-56.5976	-118.178
5096.7	-56.1601	-118.07
5096.8	-55.7117	-117.948
5096.9	-55.2517	-117.809
5097	-54.7793	-117.655
5097.1	-54.2934	-117.485
5097.2	-53.793	-117.299
5097.3	-53.2766	-117.097
5097.4	-52.7425	-116.877
5097.5	-52.1887	-116.641
5097.6	-51.6129	-116.387
5097.7	-51.0121	-116.114
5097.8	-50.383	-115.823
5097.9	-49.7215	-115.512
5098	-49.0225	-115.18
5098.1	-48.2802	-114.826
5098.2	-47.487	-114.449
5098.3	-46.634	-114.046
5098.4	-45.7097	-113.617
5098.5	-44.7	-113.157
5098.6	-43.5867	-112.665
5098.7	-42.3464	-112.136
5098.8	-40.9484	-111.566
5098.9	-39.3517	-110.947
5099	-37.5005	-110.273
5099.1	-35.3166	-109.532
5099.2	-32.6877	-108.712
5099.3	-29.446	-107.791
5099.4	-25.3305	-106.745
5099.5	-19.9115	-105.532
5099.6	-12.4293	-104.091
5099.7	-1.40532	-102.318
5099.8	16.4676	-100.025
5099.9	30	-98.603
5100	-56.4033	-109.658
5100.1	-56.8202	-109.729
5100.2	-57.2485	-109.815
5100.3	-57.6857	-109.916
5100.4	-58.1289	-110.033
5100.5	-58.5752	-110.165
5100.6	-59.0216	-110.312
5100.7	-59.4649	-110.474
5100.8	-59.902	-110.651
5100.9	-60.3298	-110.84
5101	-60.7453	-111.043
5101.1	-61.1456	-111.258
5101.2	-61.5282	-111.484
5101.3	-61.8905	-111.72
5101.4	-62.2304	-111.966
5101.5	-62.5461	-112.22
5101.6	-62.836	-112.481
5101.7	-63.0987	-112.747
5101.8	-63.3334	-113.018
5101.9	-63.5393	-113.293
5102	-63.7161	-113.569
5102.1	-63.8636	-113.847
5102.2	-63.982	-114.124
5102.3	-64.0714	-114.4
5102.4	-64.1324	-114.673
5102.5	-64.1656	-114.943
5102.6	-64.1718	-115.209
5102.7	-64.1518	-115.468
5102.8	-64.1066	-115.722
5102.9	-64.0372	-115.968
5103	-63.9445	-116.206
5103.1	-63.8297	-116.435
5103.2	-63.6937	-116.655
5103.3	-63.5377	-116.864
5103.4	-63.3627	-117.063
5103.5	-63.1695	-117.25
5103.6	-62.9593	-117.426
5103.7	-62.7329	-117.59
5103.8	-62.4912	-117.741
5103.9	-62.235	-117.879
5104	-61.965	-118.005
5104.1	-61.682	-118.116
5104.2	-61.3866	-118.214
5104.3	-61.0794	-118.299
5104.4	-60.7609	-118.369
5104.5	-60.4315	-118.425
5104.6	-60.0918	-118.466
5104.7	-59.742	-118.493
5104.8	-59.3824	-118.506
5104.9	-59.0131	-118.504
5105	-58.6344	-118.487
5105.1	-58.2462	-118.455
5105.2	-57.8486	-118.408
5105.3	-57.4414	-118.346
5105.4	-57.0245	-118.27
5105.5	-56.5976	-118.178
5105.6	-56.1601	-118.07
5105.7	-55.7117	-117.948
5105.8	-55.2517	-117.809
5105.9	-54.7793	-117.655
5106	-54.2934	-117.485
5106.1	-53.793	-117.299
5106.2	-53.2766	-117.097
5106.3	-52.7425	-116.877
5106.4	-52.1887	-116.641
5106.5	-51.6129	-116.387
5106.6	-51.0121	-116.114
5106.7	-50.383	-115.823
5106.8	-49.7215	-115.512
5106.9	-49.0225	-115.18
5107	-48.2802	-114.826
5107.1	-47.487	-114.449
5107.2	-46.634	-114.046
5107.3	-45.7097	-113.617
5107.4	-44.7	-113.157
5107.5	-43.5867	-112.665
5107.6	-42.3464	-112.136
5107.7	-40.9484	-111.566
5107.8	-39.3517	-110.947
5107.9	-37.5005	-110.273
5108	-35.3166	-109.532
5108.1	-32.6877	-108.712
5108.2	-29.446	-107.791
5108.3	-25.3305	-106.745
5108.4	-19.9115	-105.532
5108.5	-12.4293	-104.091
5108.6	-1.40532	-102.318
5108.7	16.4676	-100.025
5108.8	30	-98.603
5108.9	-56.4033	-109.658
5109	-56.8202	-109.729
5109.1	-57.2485	-109.815
5109.2	-57.6857	-109.916
5109.3	-58.1289	-110.033
5109.4	-58.5752	-110.165
5109.5	-59.0216	-110.312
5109.6	-59.4649	-110.474
5109.7	-59.902	-110.651
5109.8	-60.3298	-110.84
5109.9	-60.7453	-111.043
5110	-61.1456	-111.258
5110.1	-61.5282	-111.484
5110.2	-61.8905	-111.72
5110.3	-62.2304	-111.966
5110.4	-62.5461	-112.22
5110.5	-62.836	-112.481
5110.6	-63.0987	-112.747
5110.7	-63.3334	-113.018
5110.8	-63.5393	-113.293
5110.9	-63.7161	-113.569
5111	-63.8636	-113.847
5111.1	-63.982	-114.124
5111.2	-64.0714	-114.4
5111.3	-64.1324	-114.673
5111.4	-64.1656	-114.943
5111.5	-64.1718	-115.209
5111.6	-64.1518	-115.468
5111.7	-64.1066	-115.722
5111.8	-64.0372	-115.968
5111.9	-63.9445	-116.206
5112	-63.8297	-116.435
5112.1	-63.6937	-116.655
5112.2	-63.5377	-116.864
5112.3	-63.3627	-117.063
5112.4	-63.1695	-117.25
5112.5	-62.9593	-117.426
5112.6	-62.7329	-117.59
5112.7	-62.4912	-117.741
5112.8	-62.235	-117.879
5112.9	-61.965	-118.005
5113	-61.682	-118.116
5113.1	-61.3866	-118.214
5113.2	-61.0794	-118.299
5113.3	-60.7609	-118.369
5113.4	-60.4315	-118.425
5113.5	-60.0918	-118.466
5113.6	-59.742	-118.493
5113.7	-59.3824	-118.506
5113.8	-59.0131	-118.504
5113.9	-58.6344	-118.487
5114	-58.2462	-118.455
5114.1	-57.8486	-118.408
5114.2	-57.4414	-118.346
5114.3	-57.0245	-118.27
5114.4	-56.5976	-118.178
5114.5	-56.1601	-118.07
5114.6	-55.7117	-117.948
5114.7	-55.2517	-117.809
5114.8	-54.7793	-117.655
5114.9	-54.2934	-117.485
5115	-53.793	-117.299
5115.1	-53.2766	-117.097
5115.2	-52.7425	-116.877
5115.3	-52.1887	-116.641
5115.4	-51.6129	-116.387
5115.5	-51.0121	-116.114
5115.6	-50.383	-115.823
5115.7	-49.7215	-115.512
5115.8	-49.0225	-115.18
5115.9	-48.2802	-114.826
5116	-47.487	-114.449
5116.1	-46.634	-114.046
5116.2	-45.7097	-113.617
5116.3	-44.7	-113.157
5116.4	-43.5867	-112.665
5116.5	-42.3464	-112.136
5116.6	-40.9484	-111.566
5116.7	-39.3517	-110.947
5116.8	-37.5005	-110.273
5116.9	-35.3166	-109.532
5117	-32.6877	-108.712
5117.1	-29.446	-107.791
5117.2	-25.3305	-106.745
5117.3	-19.9115	-105.532
5117.4	-12.4293	-104.091
5117.5	-1.40532	-102.318
5117.6	16.4676	-100.025
5117.7	30	-98.603
5117.8	-56.4033	-109.658
5117.9	-56.8202	-109.729
5118	-57.2485	-109.815
5118.1	-57.6857	-109.916
5118.2	-58.1289	-110.033
5118.3	-58.5752	-110.165
5118.4	-59.0216	-110.312
5118.5	-59.4649	-110.474
5118.6	-59.902	-110.651
5118.7	-60.3298	-110.84
5118.8	-60.7453	-111.043
5118.9	-61.1456	-111.258
5119	-61.5282	-111.484
5119.1	-61.8905	-111.72
5119.2	-62.2304	-111.966
5119.3	-62.5461	-112.22
5119.4	-62.836	-112.481
5119.5	-63.0987	-112.747
5119.6	-63.3334	-113.018
5119.7	-63.5393	-113.293
5119.8	-63.7161	-113.569
5119.9	-63.8636	-113.847
5120	-63.982	-114.124
5120.1	-64.0714	-114.4
5120.2	-64.1324	-114.673
5120.3	-64.1656	-114.943
5120.4	-64.1718	-115.209
5120.5	-64.1518	-115.468
5120.6	-64.1066	-115.722
5120.7	-64.0372	-115.968
5120.8	-63.9445	-116.206
5120.9	-63.8297	-116.435
5121	-63.6937	-116.655
5121.1	-63.5377	-116.864
5121.2	-63.3627	-117.063
5121.3	-63.1695	-117.25
5121.4	-62.9593	-117.426
5121.5	-62.7329	-117.59
5121.6	-62.4912	-117.741
5121.7	-62.235	-117.879
5121.8	-61.965	-118.005
5121.9	-61.682	-118.116
5122	-61.3866	-118.214
5122.1	-61.0794	-118.299
5122.2	-60.7609	-118.369
5122.3	-60.4315	-118.425
5122.4	-60.0918	-118.466
5122.5	-59.742	-118.493
5122.6	-59.3824	-118.506
5122.7	-59.0131	-118.504
5122.8	-58.6344	-118.487
5122.9	-58.2462	-118.455
5123	-57.8486	-118.408
5123.1	-57.4414	-118.346
5123.2	-57.0245	-118.27
5123.3	-56.5976	-118.178
5123.4	-56.1601	-118.07
5123.5	-55.7117	-117.948
5123.6	-55.2517	-117.809
5123.7	-54.7793	-117.655
5123.8	-54.2934	-117.485
5123.9	-53.793	-117.299
5124	-53.2766	-117.097
5124.1	-52.7425	-116.877
5124.2	-52.1887	-116.641
5124.3	-51.6129	-116.387
5124.4	-51.0121	-116.114
5124.5	-50.383	-115.823
5124.6	-49.7215	-115.512
5124.7	-49.0225	-115.18
5124.8	-48.2802	-114.826
5124.9	-47.487	-114.449
5125	-46.634	-114.046
5125.1	-45.7097	-113.617
5125.2	-44.7	-113.157
5125.3	-43.5867	-112.665
5125.4	-42.3464	-112.136
5125.5	-40.9484	-111.566
5125.6	-39.3517	-110.947
5125.7	-37.5005	-110.273
5125.8	-35.3166	-109.532
5125.9	-32.6877	-108.712
5126	-29.446	-107.791
5126.1	-25.3305	-106.745
5126.2	-19.9115	-105.532
5126.3	-12.4293	-104.091
5126.4	-1.40532	-102.318
5126.5	16.4676	-100.025
5126.6	30	-98.603
5126.7	-56.4033	-109.658
5126.8	-56.8202	-109.729
5126.9	-57.2485	-109.815
5127	-57.6857	-109.916
5127.1	-58.1289	-110.033
5127.2	-58.5752	-110.165
5127.3	-59.0216	-110.312
5127.4	-59.4649	-110.474
5127.5	-59.902	-110.651
5127.6	-60.3298	-110.84
5127.7	-60.7453	-111.043
5127.8	-61.1456	-111.258
5127.9	-61.5282	-111.484
5128	-61.8905	-111.72
5128.1	-62.2304	-111.966
5128.2	-62.5461	-112.22
5128.3	-62.836	-112.481
5128.4	-63.0987	-112.747
5128.5	-63.3334	-113.018
5128.6	-63.5393	-113.293
5128.7	-63.7161	-113.569
5128.8	-63.8636	-113.847
5128.9	-63.982	-114.124
5129	-64.0714	-114.4
5129.1	-64.1324	-114.673
5129.2	-64.1656	-114.943
5129.3	-64.1718	-115.209
5129.4	-64.1518	-115.468
5129.5	-64.1066	-115.722
5129.6	-64.0372	-115.968
5129.7	-63.9445	-116.206
5129.8	-63.8297	-116.435
5129.9	-63.6937	-116.655
5130	-63.5377	-116.864
5130.1	-63.3627	-117.063
5130.2	-63.1695	-117.25
5130.3	-62.9593	-117.426
5130.4	-62.7329	-117.59
5130.5	-62.4912	-117.741
5130.6	-62.235	-117.879
5130.7	-61.965	-118.005
5130.8	-61.682	-118.116
5130.9	-61.3866	-118.214
5131	-61.0794	-118.299
5131.1	-60.7609	-118.369
5131.2	-60.4315	-118.425
5131.3	-60.0918	-118.466
5131.4	-59.742	-118.493
5131.5	-59.3824	-118.506
5131.6	-59.0131	-118.504
5131.7	-58.6344	-118.487
5131.8	-58.2462	-118.455
5131.9	-57.8486	-118.408
5132	-57.4414	-118.346
5132.1	-57.0245	-118.27
5132.2	-56.5976	-118.178
5132.3	-56.1601	-118.07
5132.4	-55.7117	-117.948
5132.5	-55.2517	-117.809
5132.6	-54.7793	-117.655
5132.7	-54.2934	-117.485
5132.8	-53.793	-117.299
5132.9	-53.2766	-117.097
5133	-52.7425	-116.877
5133.1	-52.1887	-116.641
5133.2	-51.6129	-116.387
5133.3	-51.0121	-116.114
5133.4	-50.383	-115.823
5133.5	-49.7215	-115.512
5133.6	-49.0225	-115.18
5133.7	-48.2802	-114.826
5133.8	-47.487	-114.449
5133.9	-46.634	-114.046
5134	-45.7097	-113.617
5134.1	-44.7	-113.157
5134.2	-43.5867	-112.665
5134.3	-42.3464	-112.136
5134.4	-40.9484	-111.566
5134.5	-39.3517	-110.947
5134.6	-37.5005	-110.273
5134.7	-35.3166	-109.532
5134.8	-32.6877	-108.712
5134.9	-29.446	-107.791
5135	-25.3305	-106.745
5135.1	-19.9115	-105.532
5135.2	-12.4293	-104.091
5135.3	-1.40532	-102.318
5135.4	16.4676	-100.025
5135.5	30	-98.603
5135.6	-56.4033	-109.658
5135.7	-56.8202	-109.729
5135.8	-57.2485	-109.815
5135.9	-57.6857	-109.916
5136	-58.1289	-110.033
5136.1	-58.5752	-110.165
5136.2	-59.0216	-110.312
5136.3	-59.4649	-110.474
5136.4	-59.902	-110.651
5136.5	-60.3298	-110.84
5136.6	-60.7453	-111.043
5136.7	-61.1456	-111.258
5136.8	-61.5282	-111.484
5136.9	-61.8905	-111.72
5137	-62.2304	-111.966
5137.1	-62.5461	-112.22
5137.2	-62.836	-112.481
5137.3	-63.0987	-112.747
5137.4	-63.3334	-113.018
5137.5	-63.5393	-113.293
5137.6	-63.7161	-113.569
5137.7	-63.8636	-113.847
5137.8	-63.982	-114.124
5137.9	-64.0714	-114.4
5138	-64.1324	-114.673
5138.1	-64.1656	-114.943
5138.2	-64.1718	-115.209
5138.3	-64.1518	-115.468
5138.4	-64.1066	-115.722
5138.5	-64.0372	-115.968
5138.6	-63.9445	-116.206
5138.7	-63.8297	-116.435
5138.8	-63.6937	-116.655
5138.9	-63.5377	-116.864
5139	-63.3627	-117.063
5139.1	-63.1695	-117.25
5139.2	-62.9593	-117.426
5139.3	-62.7329	-117.59
5139.4	-62.4912	-117.741
5139.5	-62.235	-117.879
5139.6	-61.965	-118.005
5139.7	-61.682	-118.116
5139.8	-61.3866	-118.214
5139.9	-61.0794	-118.299
5140	-60.7609	-118.369
5140.1	-60.4315	-118.425
5140.2	-60.0918	-118.466
5140.3	-59.742	-118.493
5140.4	-59.3824	-118.506
5140.5	-59.0131	-118.504
5140.6	-58.6344	-118.487
5140.7	-58.2462	-118.455
5140.8	-57.8486	-118.408
5140.9	-57.4414	-118.346
5141	-57.0245	-118.27
5141.1	-56.5976	-118.178
5141.2	-56.1601	-118.07
5141.3	-55.7117	-117.948
5141.4	-55.2517	-117.809
5141.5	-54.7793	-117.655
5141.6	-54.2934	-117.485
5141.7	-53.793	-117.299
5141.8	-53.2766	-117.097
5141.9	-52.7425	-116.877
5142	-52.1887	-116.641
5142.1	-51.6129	-116.387
5142.2	-51.0121	-116.114
5142.3	-50.383	-115.823
5142.4	-49.7215	-115.512
5142.5	-49.0225	-115.18
5142.6	-48.2802	-114.826
5142.7	-47.487	-114.449
5142.8	-46.634	-114.046
5142.9	-45.7097	-113.617
5143	-44.7	-113.157
5143.1	-43.5867	-112.665
5143.2	-42.3464	-112.136
5143.3	-40.9484	-111.566
5143.4	-39.3517	-110.947
5143.5	-37.5005	-110.273
5143.6	-35.3166	-109.532
5143.7	-32.6877	-108.712
5143.8	-29.446	-107.791
5143.9	-25.3305	-106.745
5144	-19.9115	-105.532
5144.1	-12.4293	-104.091
5144.2	-1.40532	-102.318
5144.3	16.4676	-100.025
5144.4	30	-98.603
5144.5	-56.4033	-109.658
5144.6	-56.8202	-109.729
5144.7	-57.2485	-109.815
5144.8	-57.6857	-109.916
5144.9	-58.1289	-110.033
5145	-58.5752	-110.165
5145.1	-59.0216	-110.312
5145.2	-59.4649	-110.474
5145.3	-59.902	-110.651
5145.4	-60.3298	-110.84
5145.5	-60.7453	-111.043
5145.6	-61.1456	-111.258
5145.7	-61.5282	-111.484
5145.8	-61.8905	-111.72
5145.9	-62.2304	-111.966
5146	-62.5461	-112.22
5146.1	-62.836	-112.481
5146.2	-63.0987	-112.747
5146.3	-63.3334	-113.018
5146.4	-63.5393	-113.293
5146.5	-63.7161	-113.569
5146.6	-63.8636	-113.847
5146.7	-63.982	-114.124
5146.8	-64.0714	-114.4
5146.9	-64.1324	-114.673
5147	-64.1656	-114.943
5147.1	-64.1718	-115.209
5147.2	-64.1518	-115.468
5147.3	-64.1066	-115.722
5147.4	-64.0372	-115.968
5147.5	-63.9445	-116.206
5147.6	-63.8297	-116.435
5147.7	-63.6937	-116.655
5147.8	-63.5377	-116.864
5147.9	-63.3627	-117.063
5148	-63.1695	-117.25
5148.1	-62.9593	-117.426
5148.2	-62.7329	-117.59
5148.3	-62.4912	-117.741
5148.4	-62.235	-117.879
5148.5	-61.965	-118.005
5148.6	-61.682	-118.116
5148.7	-61.3866	-118.214
5148.8	-61.0794	-118.299
5148.9	-60.7609	-118.369
5149	-60.4315	-118.425
5149.1	-60.0918	-118.466
5149.2	-59.742	-118.493
5149.3	-59.3824	-118.506
5149.4	-59.0131	-118.504
5149.5	-58.6344	-118.487
5149.6	-58.2462	-118.455
5149.7	-57.8486	-118.408
5149.8	-57.4414	-118.346
5149.9	-57.0245	-118.27
5150	-56.5976	-118.178
5150.1	-56.1601	-118.07
5150.2	-55.7117	-117.948
5150.3	-55.2517	-117.809
5150.4	-54.7793	-117.655
5150.5	-54.2934	-117.485
5150.6	-53.793	-117.299
5150.7	-53.2766	-117.097
5150.8	-52.7425	-116.877
5150.9	-52.1887	-116.641
5151	-51.6129	-116.387
5151.1	-51.0121	-116.114
5151.2	-50.383	-115.823
5151.3	-49.7215	-115.512
5151.4	-49.0225	-115.18
5151.5	-48.2802	-114.826
5151.6	-47.487	-114.449
5151.7	-46.634	-114.046
5151.8	-45.7097	-113.617
5151.9	-44.7	-113.157
5152	-43.5867	-112.665
5152.1	-42.3464	-112.136
5152.2	-40.9484	-111.566
5152.3	-39.3517	-110.947
5152.4	-37.5005	-110.273
5152.5	-35.3166	-109.532
5152.6	-32.6877	-108.712
5152.7	-29.446	-107.791
5152.8	-25.3305	-106.745
5152.9	-19.9115	-105.532
5153	-12.4293	-104.091
5153.1	-1.40532	-102.318
5153.2	16.4676	-100.025
5153.3	30	-98.603
5153.4	-56.4033	-109.658
5153.5	-56.8202	-109.729
5153.6	-57.2485	-109.815
5153.7	-57.6857	-109.916
5153.8	-58.1289	-110.033
5153.9	-58.5752	-110.165
5154	-59.0216	-110.312
5154.1	-59.4649	-110.474
5154.2	-59.902	-110.651
5154.3	-60.3298	-110.84
5154.4	-60.7453	-111.043
5154.5	-61.1456	-111.258
5154.6	-61.5282	-111.484
5154.7	-61.8905	-111.72
5154.8	-62.2304	-111.966
5154.9	-62.5461	-112.22
5155	-62.836	-112.481
5155.1	-63.0987	-112.747
5155.2	-63.3334	-113.018
5155.3	-63.5393	-113.293
5155.4	-63.7161	-113.569
5155.5	-63.8636	-113.847
5155.6	-63.982	-114.124
5155.7	-64.0714	-114.4
5155.8	-64.1324	-114.673
5155.9	-64.1656	-114.943
5156	-64.1718	-115.209
5156.1	-64.1518	-115.468
5156.2	-64.1066	-115.722
5156.3	-64.0372	-115.968
5156.4	-63.9445	-116.206
5156.5	-63.8297	-116.435
5156.6	-63.6937	-116.655
5156.7	-63.5377	-116.864
5156.8	-63.3627	-117.063
5156.9	-63.1695	-117.25
5157	-62.9593	-117.426
5157.1	-62.7329	-117.59
5157.2	-62.4912	-117.741
5157.3	-62.235	-117.879
5157.4	-61.965	-118.005
5157.5	-61.682	-118.116
5157.6	-61.3866	-118.214
5157.7	-61.0794	-118.299
5157.8	-60.7609	-118.369
5157.9	-60.4315	-118.425
5158	-60.0918	-118.466
5158.1	-59.742	-118.493
5158.2	-59.3824	-118.506
5158.3	-59.0131	-118.504
5158.4	-58.6344	-118.487
5158.5	-58.2462	-118.455
5158.6	-57.8486	-118.408
5158.7	-57.4414	-118.346
5158.8	-57.0245	-118.27
5158.9	-56.5976	-118.178
5159	-56.1601	-118.07
5159.1	-55.7117	-117.948
5159.2	-55.2517	-117.809
5159.3	-54.7793	-117.655
5159.4	-54.2934	-117.485
5159.5	-53.793	-117.299
5159.6	-53.2766	-117.097
5159.7	-52.7425	-116.877
5159.8	-52.1887	-116.641
5159.9	-51.6129	-116.387
5160	-51.0121	-116.114
5160.1	-50.383	-115.823
5160.2	-49.7215	-115.512
5160.3	-49.0225	-115.18
5160.4	-48.2802	-114.826
5160.5	-47.487	-114.449
5160.6	-46.634	-114.046
5160.7	-45.7097	-113.617
5160.8	-44.7	-113.157
5160.9	-43.5867	-112.665
5161	-42.3464	-112.136
5161.1	-40.9484	-111.566
5161.2	-39.3517	-110.947
5161.3	-37.5005	-110.273
5161.4	-35.3166	-109.532
5161.5	-32.6877	-108.712
5161.6	-29.446	-107.791
5161.7	-25.3305	-106.745
5161.8	-19.9115	-105.532
5161.9	-12.4293	-104.091
5162	-1.40532	-102.318
5162.1	16.4676	-100.025
5162.2	30	-98.603
5162.3	-56.4033	-109.658
5162.4	-56.8202	-109.729
5162.5	-57.2485	-109.815
5162.6	-57.6857	-109.916
5162.7	-58.1289	-110.033
5162.8	-58.5752	-110.165
5162.9	-59.0216	-110.312
5163	-59.4649	-110.474
5163.1	-59.902	-110.651
5163.2	-60.3298	-110.84
5163.3	-60.7453	-111.043
5163.4	-61.1456	-111.258
5163.5	-61.5282	-111.484
5163.6	-61.8905	-111.72
5163.7	-62.2304	-111.966
5163.8	-62.5461	-112.22
5163.9	-62.836	-112.481
5164	-63.0987	-112.747
5164.1	-63.3334	-113.018
5164.2	-63.5393	-113.293
5164.3	-63.7161	-113.569
5164.4	-63.8636	-113.847
5164.5	-63.982	-114.124
5164.6	-64.0714	-114.4
5164.7	-64.1324	-114.673
5164.8	-64.1656	-114.943
5164.9	-64.1718	-115.209
5165	-64.1518	-115.468
5165.1	-64.1066	-115.722
5165.2	-64.0372	-115.968
5165.3	-63.9445	-116.206
5165.4	-63.8297	-116.435
5165.5	-63.6937	-116.655
5165.6	-63.5377	-116.864
5165.7	-63.3627	-117.063
5165.8	-63.1695	-117.25
5165.9	-62.9593	-117.426
5166	-62.7329	-117.59
5166.1	-62.4912	-117.741
5166.2	-62.235	-117.879
5166.3	-61.965	-118.005
5166.4	-61.682	-118.116
5166.5	-61.3866	-118.214
5166.6	-61.0794	-118.299
5166.7	-60.7609	-118.369
5166.8	-60.4315	-118.425
5166.9	-60.0918	-118.466
5167	-59.742	-118.493
5167.1	-59.3824	-118.506
5167.2	-59.0131	-118.504
5167.3	-58.6344	-118.487
5167.4	-58.2462	-118.455
5167.5	-57.8486	-118.408
5167.6	-57.4414	-118.346
5167.7	-57.0245	-118.27
5167.8	-56.5976	-118.178
5167.9	-56.1601	-118.07
5168	-55.7117	-117.948
5168.1	-55.2517	-117.809
5168.2	-54.7793	-117.655
5168.3	-54.2934	-117.485
5168.4	-53.793	-117.299
5168.5	-53.2766	-117.097
5168.6	-52.7425	-116.877
5168.7	-52.1887	-116.641
5168.8	-51.6129	-116.387
5168.9	-51.0121	-116.114
5169	-50.383	-115.823
5169.1	-49.7215	-115.512
5169.2	-49.0225	-115.18
5169.3	-48.2802	-114.826
5169.4	-47.487	-114.449
5169.5	-46.634	-114.046
5169.6	-45.7097	-113.617
5169.7	-44.7	-113.157
5169.8	-43.5867	-112.665
5169.9	-42.3464	-112.136
5170	-40.9484	-111.566
5170.1	-39.3517	-110.947
5170.2	-37.5005	-110.273
5170.3	-35.3166	-109.532
5170.4	-32.6877	-108.712
5170.5	-29.446	-107.791
5170.6	-25.3305	-106.745
5170.7	-19.9115	-105.532
5170.8	-12.4293	-104.091
5170.9	-1.40532	-102.318
5171	16.4676	-100.025
5171.1	30	-98.603
5171.2	-56.4033	-109.658
5171.3	-56.8202	-109.729
5171.4	-57.2485	-109.815
5171.5	-57.6857	-109.916
5171.6	-58.1289	-110.033
5171.7	-58.5752	-110.165
5171.8	-59.0216	-110.312
5171.9	-59.4649	-110.474
5172	-59.902	-110.651
5172.1	-60.3298	-110.84
5172.2	-60.7453	-111.043
5172.3	-61.1456	-111.258
5172.4	-61.5282	-111.484
5172.5	-61.8905	-111.72
5172.6	-62.2304	-111.966
5172.7	-62.5461	-112.22
5172.8	-62.836	-112.481
5172.9	-63.0987	-112.747
5173	-63.3334	-113.018
5173.1	-63.5393	-113.293
5173.2	-63.7161	-113.569
5173.3	-63.8636	-113.847
5173.4	-63.982	-114.124
5173.5	-64.0714	-114.4
5173.6	-64.1324	-114.673
5173.7	-64.1656	-114.943
5173.8	-64.1718	-115.209
5173.9	-64.1518	-115.468
5174	-64.1066	-115.722
5174.1	-64.0372	-115.968
5174.2	-63.9445	-116.206
5174.3	-63.8297	-116.435
5174.4	-63.6937	-116.655
5174.5	-63.5377	-116.864
5174.6	-63.3627	-117.063
5174.7	-63.1695	-117.25
5174.8	-62.9593	-117.426
5174.9	-62.7329	-117.59
5175	-62.4912	-117.741
5175.1	-62.235	-117.879
5175.2	-61.965	-118.005
5175.3	-61.682	-118.116
5175.4	-61.3866	-118.214
5175.5	-61.0794	-118.299
5175.6	-60.7609	-118.369
5175.7	-60.4315	-118.425
5175.8	-60.0918	-118.466
5175.9	-59.742	-118.493
5176	-59.3824	-118.506
5176.1	-59.0131	-118.504
5176.2	-58.6344	-118.487
5176.3	-58.2462	-118.455
5176.4	-57.8486	-118.408
5176.5	-57.4414	-118.346
5176.6	-57.0245	-118.27
5176.7	-56.5976	-118.178
5176.8	-56.1601	-118.07
5176.9	-55.7117	-117.948
5177	-55.2517	-117.809
5177.1	-54.7793	-117.655
5177.2	-54.2934	-117.485
5177.3	-53.793	-117.299
5177.4	-53.2766	-117.097
5177.5	-52.7425	-116.877
5177.6	-52.1887	-116.641
5177.7	-51.6129	-116.387
5177.8	-51.0121	-116.114
5177.9	-50.383	-115.823
5178	-49.7215	-115.512
5178.1	-49.0225	-115.18
5178.2	-48.2802	-114.826
5178.3	-47.487	-114.449
5178.4	-46.634	-114.046
5178.5	-45.7097	-113.617
5178.6	-44.7	-113.157
5178.7	-43.5867	-112.665
5178.8	-42.3464	-112.136
5178.9	-40.9484	-111.566
5179	-39.3517	-110.947
5179.1	-37.5005	-110.273
5179.2	-35.3166	-109.532
5179.3	-32.6877	-108.712
5179.4	-29.446	-107.791
5179.5	-25.3305	-106.745
5179.6	-19.9115	-105.532
5179.7	-12.4293	-104.091
5179.8	-1.40532	-102.318
5179.9	16.4676	-100.025
5180	30	-98.603
5180.1	-56.4033	-109.658
5180.2	-56.8202	-109.729
5180.3	-57.2485	-109.815
5180.4	-57.6857	-109.916
5180.5	-58.1289	-110.033
5180.6	-58.5752	-110.165
5180.7	-59.0216	-110.312
5180.8	-59.4649	-110.474
5180.9	-59.902	-110.651
5181	-60.3298	-110.84
5181.1	-60.7453	-111.043
5181.2	-61.1456	-111.258
5181.3	-61.5282	-111.484
5181.4	-61.8905	-111.72
5181.5	-62.2304	-111.966
5181.6	-62.5461	-112.22
5181.7	-62.836	-112.481
5181.8	-63.0987	-112.747
5181.9	-63.3334	-113.018
5182	-63.5393	-113.293
5182.1	-63.7161	-113.569
5182.2	-63.8636	-113.847
5182.3	-63.982	-114.124
5182.4	-64.0714	-114.4
5182.5	-64.1324	-114.673
5182.6	-64.1656	-114.943
5182.7	-64.1718	-115.209
5182.8	-64.1518	-115.468
5182.9	-64.1066	-115.722
5183	-64.0372	-115.968
5183.1	-63.9445	-116.206
5183.2	-63.8297	-116.435
5183.3	-63.6937	-116.655
5183.4	-63.5377	-116.864
5183.5	-63.3627	-117.063
5183.6	-63.1695	-117.25
5183.7	-62.9593	-117.426
5183.8	-62.7329	-117.59
5183.9	-62.4912	-117.741
5184	-62.235	-117.879
5184.1	-61.965	-118.005
5184.2	-61.682	-118.116
5184.3	-61.3866	-118.214
5184.4	-61.0794	-118.299
5184.5	-60.7609	-118.369
5184.6	-60.4315	-118.425
5184.7	-60.0918	-118.466
5184.8	-59.742	-118.493
5184.9	-59.3824	-118.506
5185	-59.0131	-118.504
5185.1	-58.6344	-118.487
5185.2	-58.2462	-118.455
5185.3	-57.8486	-118.408
5185.4	-57.4414	-118.346
5185.5	-57.0245	-118.27
5185.6	-56.5976	-118.178
5185.7	-56.1601	-118.07
5185.8	-55.7117	-117.948
5185.9	-55.2517	-117.809
5186	-54.7793	-117.655
5186.1	-54.2934	-117.485
5186.2	-53.793	-117.299
5186.3	-53.2766	-117.097
5186.4	-52.7425	-116.877
5186.5	-52.1887	-116.641
5186.6	-51.6129	-116.387
5186.7	-51.0121	-116.114
5186.8	-50.383	-115.823
5186.9	-49.7215	-115.512
5187	-49.0225	-115.18
5187.1	-48.2802	-114.826
5187.2	-47.487	-114.449
5187.3	-46.634	-114.046
5187.4	-45.7097	-113.617
5187.5	-44.7	-113.157
5187.6	-43.5867	-112.665
5187.7	-42.3464	-112.136
5187.8	-40.9484	-111.566
5187.9	-39.3517	-110.947
5188	-37.5005	-110.273
5188.1	-35.3166	-109.532
5188.2	-32.6877	-108.712
5188.3	-29.446	-107.791
5188.4	-25.3305	-106.745
5188.5	-19.9115	-105.532
5188.6	-12.4293	-104.091
5188.7	-1.40532	-102.318
5188.8	16.4676	-100.025
5188.9	30	-98.603
5189	-56.4033	-109.658
5189.1	-56.8202	-109.729
5189.2	-57.2485	-109.815
5189.3	-57.6857	-109.916
5189.4	-58.1289	-110.033
5189.5	-58.5752	-110.165
5189.6	-59.0216	-110.312
5189.7	-59.4649	-110.474
5189.8	-59.902	-110.651
5189.9	-60.3298	-110.84
5190	-60.7453	-111.043
5190.1	-61.1456	-111.258
5190.2	-61.5282	-111.484
5190.3	-61.8905	-111.72
5190.4	-62.2304	-111.966
5190.5	-62.5461	-112.22
5190.6	-62.836	-112.481
5190.7	-63.0987	-112.747
5190.8	-63.3334	-113.018
5190.9	-63.5393	-113.293
5191	-63.7161	-113.569
5191.1	-63.8636	-113.847
5191.2	-63.982	-114.124
5191.3	-64.0714	-114.4
5191.4	-64.1324	-114.673
5191.5	-64.1656	-114.943
5191.6	-64.1718	-115.209
5191.7	-64.1518	-115.468
5191.8	-64.1066	-115.722
5191.9	-64.0372	-115.968
5192	-63.9445	-116.206
5192.1	-63.8297	-116.435
5192.2	-63.6937	-116.655
5192.3	-63.5377	-116.864
5192.4	-63.3627	-117.063
5192.5	-63.1695	-117.25
5192.6	-62.9593	-117.426
5192.7	-62.7329	-117.59
5192.8	-62.4912	-117.741
5192.9	-62.235	-117.879
5193	-61.965	-118.005
5193.1	-61.682	-118.116
5193.2	-61.3866	-118.214
5193.3	-61.0794	-118.299
5193.4	-60.7609	-118.369
5193.5	-60.4315	-118.425
5193.6	-60.0918	-118.466
5193.7	-59.742	-118.493
5193.8	-59.3824	-118.506
5193.9	-59.0131	-118.504
5194	-58.6344	-118.487
5194.1	-58.2462	-118.455
5194.2	-57.8486	-118.408
5194.3	-57.4414	-118.346
5194.4	-57.0245	-118.27
5194.5	-56.5976	-118.178
5194.6	-56.1601	-118.07
5194.7	-55.7117	-117.948
5194.8	-55.2517	-117.809
5194.9	-54.7793	-117.655
5195	-54.2934	-117.485
5195.1	-53.793	-117.299
5195.2	-53.2766	-117.097
5195.3	-52.7425	-116.877
5195.4	-52.1887	-116.641
5195.5	-51.6129	-116.387
5195.6	-51.0121	-116.114
5195.7	-50.383	-115.823
5195.8	-49.7215	-115.512
5195.9	-49.0225	-115.18
5196	-48.2802	-114.826
5196.1	-47.487	-114.449
5196.2	-46.634	-114.046
5196.3	-45.7097	-113.617
5196.4	-44.7	-113.157
5196.5	-43.5867	-112.665
5196.6	-42.3464	-112.136
5196.7	-40.9484	-111.566
5196.8	-39.3517	-110.947
5196.9	-37.5005	-110.273
5197	-35.3166	-109.532
5197.1	-32.6877	-108.712
5197.2	-29.446	-107.791
5197.3	-25.3305	-106.745
5197.4	-19.9115	-105.532
5197.5	-12.4293	-104.091
5197.6	-1.40532	-102.318
5197.7	16.4676	-100.025
5197.8	30	-98.603
5197.9	-56.4033	-109.658
5198	-56.8202	-109.729
5198.1	-57.2485	-109.815
5198.2	-57.6857	-109.916
5198.3	-58.1289	-110.033
5198.4	-58.5752	-110.165
5198.5	-59.0216	-110.312
5198.6	-59.4649	-110.474
5198.7	-59.902	-110.651
5198.8	-60.3298	-110.84
5198.9	-60.7453	-111.043
5199	-61.1456	-111.258
5199.1	-61.5282	-111.484
5199.2	-61.8905	-111.72
5199.3	-62.2304	-111.966
5199.4	-62.5461	-112.22
5199.5	-62.836	-112.481
5199.6	-63.0987	-112.747
5199.7	-63.3334	-113.018
5199.8	-63.5393	-113.293
[truncated: 48,002 more rows]

## Sheet: (b)
t	v	u
5000	-60.4137	-120.623
5000.1	-59.8541	-120.616
5000.2	-59.2844	-120.586
5000.3	-58.7038	-120.535
5000.4	-58.1118	-120.461
5000.5	-57.5072	-120.365
5000.6	-56.8888	-120.247
5000.7	-56.2553	-120.107
5000.8	-55.6049	-119.943
5000.9	-54.9355	-119.757
5001	-54.2448	-119.548
5001.1	-53.5297	-119.315
5001.2	-52.7868	-119.057
5001.3	-52.0119	-118.775
5001.4	-51.2	-118.467
5001.5	-50.3448	-118.132
5001.6	-49.4388	-117.769
5001.7	-48.4728	-117.376
5001.8	-47.4353	-116.951
5001.9	-46.3117	-116.492
5002	-45.0835	-115.995
5002.1	-43.727	-115.457
5002.2	-42.2107	-114.873
5002.3	-40.493	-114.237
5002.4	-38.5167	-113.54
5002.5	-36.202	-112.772
5002.6	-33.4335	-111.92
5002.7	-30.0391	-110.963
5002.8	-25.7494	-109.873
5002.9	-20.1197	-108.611
5003	-12.3593	-107.112
5003.1	-0.91758	-105.269
5003.2	17.7135	-102.885
5003.3	30	-101.591
5003.4	-55.9984	-113.559
5003.5	-56	-113.529
5003.6	-56.0047	-113.498
5003.7	-56.0128	-113.469
5003.8	-56.0243	-113.441
5003.9	-56.0392	-113.413
5004	-56.0577	-113.387
5004.1	-56.0798	-113.363
5004.2	-56.1054	-113.339
5004.3	-56.1348	-113.317
5004.4	-56.1678	-113.297
5004.5	-56.2045	-113.279
5004.6	-56.245	-113.263
5004.7	-56.289	-113.248
5004.8	-56.3367	-113.236
5004.9	-56.3879	-113.226
5005	-56.4427	-113.218
5005.1	-56.5008	-113.212
5005.2	-56.5622	-113.209
5005.3	-56.6268	-113.209
5005.4	-56.6944	-113.211
5005.5	-56.7649	-113.216
5005.6	-56.838	-113.224
5005.7	-56.9135	-113.234
5005.8	-56.9914	-113.248
5005.9	-57.0712	-113.264
5006	-57.1528	-113.283
5006.1	-57.2358	-113.305
5006.2	-57.3201	-113.329
5006.3	-57.4052	-113.357
5006.4	-57.4909	-113.388
5006.5	-57.5768	-113.421
5006.6	-57.6627	-113.457
5006.7	-57.7482	-113.496
5006.8	-57.8329	-113.537
5006.9	-57.9164	-113.581
5007	-57.9986	-113.627
5007.1	-58.0789	-113.675
5007.2	-58.157	-113.726
5007.3	-58.2326	-113.779
5007.4	-58.3054	-113.834
5007.5	-58.3751	-113.89
5007.6	-58.4412	-113.948
5007.7	-58.5036	-114.007
5007.8	-58.5619	-114.068
5007.9	-58.6159	-114.129
5008	-58.6653	-114.192
5008.1	-58.7098	-114.255
5008.2	-58.7493	-114.318
5008.3	-58.7835	-114.382
5008.4	-58.8123	-114.446
5008.5	-58.8355	-114.509
5008.6	-58.853	-114.572
5008.7	-58.8647	-114.634
5008.8	-58.8704	-114.696
5008.9	-58.8701	-114.756
5009	-58.8638	-114.815
5009.1	-58.8513	-114.873
5009.2	-58.8327	-114.928
5009.3	-58.8081	-114.982
5009.4	-58.7773	-115.034
5009.5	-58.7405	-115.083
5009.6	-58.6977	-115.129
5009.7	-58.649	-115.173
5009.8	-58.5944	-115.214
5009.9	-58.5341	-115.252
5010	-58.4682	-115.287
5010.1	-58.3968	-115.318
5010.2	-58.3199	-115.346
5010.3	-58.2378	-115.37
5010.4	-58.1507	-115.39
5010.5	-58.0585	-115.406
5010.6	-57.9617	-115.418
5010.7	-57.8601	-115.426
5010.8	-57.7542	-115.43
5010.9	-57.644	-115.43
5011	-57.5297	-115.425
5011.1	-57.4115	-115.415
5011.2	-57.2896	-115.401
5011.3	-57.1642	-115.382
5011.4	-57.0355	-115.359
5011.5	-56.9037	-115.331
5011.6	-56.7689	-115.298
5011.7	-56.6314	-115.26
5011.8	-56.4914	-115.218
5011.9	-56.3491	-115.171
5012	-56.2047	-115.119
5012.1	-56.0584	-115.062
5012.2	-55.9103	-115.001
5012.3	-55.7608	-114.935
5012.4	-55.61	-114.865
5012.5	-55.4582	-114.789
5012.6	-55.3055	-114.71
5012.7	-55.1523	-114.625
5012.8	-54.9986	-114.537
5012.9	-54.8448	-114.444
5013	-54.6911	-114.347
5013.1	-54.5377	-114.245
5013.2	-54.3849	-114.14
5013.3	-54.233	-114.031
5013.4	-54.0821	-113.917
5013.5	-53.9327	-113.801
5013.6	-53.7849	-113.68
5013.7	-53.6392	-113.556
5013.8	-53.4957	-113.429
5013.9	-53.3548	-113.299
5014	-53.217	-113.165
5014.1	-53.0825	-113.03
5014.2	-52.9517	-112.891
5014.3	-52.8251	-112.75
5014.4	-52.703	-112.607
5014.5	-52.586	-112.462
5014.6	-52.4744	-112.316
5014.7	-52.3689	-112.168
5014.8	-52.27	-112.018
5014.9	-52.1782	-111.869
5015	-52.0942	-111.718
5015.1	-52.0186	-111.567
5015.2	-51.9521	-111.417
5015.3	-51.8954	-111.267
5015.4	-51.8493	-111.118
5015.5	-51.8145	-110.97
5015.6	-51.792	-110.825
5015.7	-51.7826	-110.681
5015.8	-51.7873	-110.54
5015.9	-51.8068	-110.403
5016	-51.8423	-110.269
5016.1	-51.8947	-110.139
5016.2	-51.965	-110.015
5016.3	-52.0542	-109.896
5016.4	-52.1632	-109.784
5016.5	-52.293	-109.678
5016.6	-52.4444	-109.58
5016.7	-52.6183	-109.491
5016.8	-52.8153	-109.41
5016.9	-53.036	-109.34
5017	-53.2809	-109.28
5017.1	-53.5502	-109.231
5017.2	-53.8438	-109.195
5017.3	-54.1616	-109.171
5017.4	-54.5031	-109.161
5017.5	-54.8675	-109.165
5017.6	-55.2536	-109.184
5017.7	-55.66	-109.218
5017.8	-56.085	-109.268
5017.9	-56.5264	-109.335
5018	-56.9818	-109.417
5018.1	-57.4484	-109.516
5018.2	-57.9233	-109.632
5018.3	-58.4033	-109.765
5018.4	-58.8849	-109.914
5018.5	-59.3648	-110.079
5018.6	-59.8393	-110.26
5018.7	-60.305	-110.456
5018.8	-60.7585	-110.666
5018.9	-61.1966	-110.889
5019	-61.6161	-111.126
5019.1	-62.0143	-111.373
5019.2	-62.3888	-111.631
5019.3	-62.7373	-111.899
5019.4	-63.0581	-112.174
5019.5	-63.3496	-112.456
5019.6	-63.6108	-112.743
5019.7	-63.8409	-113.035
5019.8	-64.0394	-113.329
5019.9	-64.2062	-113.624
5020	-64.3413	-113.92
5020.1	-64.4452	-114.214
5020.2	-64.5184	-114.506
5020.3	-64.5616	-114.795
5020.4	-64.5757	-115.079
5020.5	-64.5616	-115.358
5020.6	-64.5205	-115.63
5020.7	-64.4535	-115.894
5020.8	-64.3616	-116.15
5020.9	-64.2462	-116.397
5021	-64.1083	-116.633
5021.1	-63.9492	-116.86
5021.2	-63.77	-117.075
5021.3	-63.5717	-117.278
5021.4	-63.3555	-117.469
5021.5	-63.1223	-117.648
5021.6	-62.8732	-117.813
5021.7	-62.6089	-117.965
5021.8	-62.3304	-118.103
5021.9	-62.0383	-118.227
5022	-61.7335	-118.337
5022.1	-61.4165	-118.432
5022.2	-61.0878	-118.513
5022.3	-60.7481	-118.579
5022.4	-60.3977	-118.63
5022.5	-60.037	-118.665
5022.6	-59.6662	-118.686
5022.7	-59.2856	-118.691
5022.8	-58.8953	-118.681
5022.9	-58.4955	-118.655
5023	-58.0859	-118.614
5023.1	-57.6667	-118.558
5023.2	-57.2374	-118.485
5023.3	-56.7979	-118.397
5023.4	-56.3477	-118.293
5023.5	-55.8862	-118.173
5023.6	-55.4128	-118.037
5023.7	-54.9267	-117.885
5023.8	-54.4267	-117.716
5023.9	-53.9116	-117.53
5024	-53.38	-117.327
5024.1	-52.8301	-117.107
5024.2	-52.2597	-116.869
5024.3	-51.6663	-116.613
5024.4	-51.047	-116.338
5024.5	-50.398	-116.043
5024.6	-49.7151	-115.728
5024.7	-48.9929	-115.391
5024.8	-48.2251	-115.031
5024.9	-47.4036	-114.647
5025	-46.5188	-114.237
5025.1	-45.5585	-113.798
5025.2	-44.5073	-113.329
5025.3	-43.3455	-112.824
5025.4	-42.0475	-112.282
5025.5	-40.5798	-111.695
5025.6	-38.8971	-111.058
5025.7	-36.9372	-110.361
5025.8	-34.6126	-109.594
5025.9	-31.7956	-108.741
5026	-28.2936	-107.78
5026.1	-23.8015	-106.681
5026.2	-17.8063	-105.398
5026.3	-9.37545	-103.859
5026.4	3.37926	-101.939
5026.5	24.9415	-99.4007
5026.6	30	-98.8939
5026.7	-56.2723	-110.921
5026.8	-56.5551	-110.959
5026.9	-56.8473	-111.007
5027	-57.1476	-111.066
5027.1	-57.4543	-111.136
5027.2	-57.766	-111.217
5027.3	-58.081	-111.309
5027.4	-58.3974	-111.411
5027.5	-58.7134	-111.524
5027.6	-59.0272	-111.647
5027.7	-59.3368	-111.78
5027.8	-59.6405	-111.923
5027.9	-59.9362	-112.075
5028	-60.2224	-112.235
5028.1	-60.4972	-112.403
5028.2	-60.7592	-112.578
5028.3	-61.0069	-112.76
5028.4	-61.239	-112.948
5028.5	-61.4542	-113.141
5028.6	-61.6517	-113.338
5028.7	-61.8305	-113.539
5028.8	-61.99	-113.743
5028.9	-62.1297	-113.949
5029	-62.2491	-114.155
5029.1	-62.3481	-114.362
5029.2	-62.4265	-114.568
5029.3	-62.4844	-114.773
5029.4	-62.5219	-114.976
5029.5	-62.5393	-115.176
5029.6	-62.5369	-115.372
5029.7	-62.5151	-115.564
5029.8	-62.4743	-115.75
5029.9	-62.4152	-115.931
5030	-62.3382	-116.106
5030.1	-62.244	-116.274
5030.2	-62.1331	-116.434
5030.3	-62.0063	-116.587
5030.4	-61.864	-116.731
5030.5	-61.707	-116.867
5030.6	-61.5358	-116.993
5030.7	-61.3511	-117.11
5030.8	-61.1535	-117.217
5030.9	-60.9435	-117.313
5031	-60.7217	-117.399
5031.1	-60.4885	-117.475
5031.2	-60.2444	-117.539
5031.3	-59.99	-117.593
5031.4	-59.7256	-117.635
5031.5	-59.4516	-117.665
5031.6	-59.1683	-117.684
5031.7	-58.876	-117.692
5031.8	-58.575	-117.687
5031.9	-58.2655	-117.67
5032	-57.9476	-117.641
5032.1	-57.6215	-117.6
5032.2	-57.2872	-117.547
5032.3	-56.9447	-117.481
5032.4	-56.594	-117.403
5032.5	-56.235	-117.313
5032.6	-55.8674	-117.209
5032.7	-55.4911	-117.094
5032.8	-55.1056	-116.965
5032.9	-54.7105	-116.823
5033	-54.3053	-116.669
5033.1	-53.8893	-116.501
5033.2	-53.4616	-116.32
5033.3	-53.0214	-116.125
5033.4	-52.5675	-115.916
5033.5	-52.0984	-115.694
5033.6	-51.6126	-115.456
5033.7	-51.1081	-115.204
5033.8	-50.5827	-114.937
5033.9	-50.0336	-114.653
5034	-49.4576	-114.353
5034.1	-48.8508	-114.035
5034.2	-48.2084	-113.699
5034.3	-47.5248	-113.344
5034.4	-46.793	-112.967
5034.5	-46.0046	-112.568
5034.6	-45.1487	-112.144
5034.7	-44.2123	-111.693
5034.8	-43.1783	-111.212
5034.9	-42.025	-110.697
5035	-40.7242	-110.145
5035.1	-39.2382	-109.547
5035.2	-37.516	-108.899
5035.3	-35.4871	-108.189
5035.4	-33.0506	-107.405
5035.5	-30.0578	-106.53
5035.6	-26.2805	-105.539
5035.7	-21.3492	-104.397
5035.8	-14.626	-103.049
5035.9	-4.90762	-101.407
5036	10.3753	-99.3155
5036.1	30	-97.1848
5036.2	-56.4457	-109.249
5036.3	-56.906	-109.331
5036.4	-57.3783	-109.429
5036.5	-57.8594	-109.544
5036.6	-58.3461	-109.676
5036.7	-58.8351	-109.824
5036.8	-59.3227	-109.989
5036.9	-59.8053	-110.17
5037	-60.2793	-110.367
5037.1	-60.7413	-110.578
5037.2	-61.1879	-110.803
5037.3	-61.616	-111.04
5037.4	-62.0227	-111.29
5037.5	-62.4054	-111.55
5037.6	-62.7619	-111.82
5037.7	-63.0903	-112.098
5037.8	-63.3891	-112.383
5037.9	-63.6571	-112.673
5038	-63.8935	-112.968
5038.1	-64.0979	-113.266
5038.2	-64.27	-113.565
5038.3	-64.4099	-113.864
5038.4	-64.5181	-114.163
5038.5	-64.5951	-114.459
5038.6	-64.6415	-114.751
5038.7	-64.6584	-115.04
5038.8	-64.6467	-115.322
5038.9	-64.6075	-115.598
5039	-64.5419	-115.867
5039.1	-64.4512	-116.127
5039.2	-64.3366	-116.377
5039.3	-64.1992	-116.618
5039.4	-64.0402	-116.848
5039.5	-63.8609	-117.067
5039.6	-63.6624	-117.274
5039.7	-63.4456	-117.469
5039.8	-63.2117	-117.651
5039.9	-62.9617	-117.82
5040	-62.6963	-117.975
5040.1	-62.4166	-118.116
5040.2	-62.1232	-118.244
5040.3	-61.817	-118.356
5040.4	-61.4984	-118.455
5040.5	-61.1682	-118.538
5040.6	-60.8268	-118.607
5040.7	-60.4746	-118.66
5040.8	-60.1121	-118.698
5040.9	-59.7394	-118.721
5041	-59.357	-118.728
5041.1	-58.9648	-118.72
5041.2	-58.5629	-118.697
5041.3	-58.1514	-118.657
5041.4	-57.7301	-118.603
5041.5	-57.2988	-118.532
5041.6	-56.8572	-118.445
5041.7	-56.4049	-118.343
5041.8	-55.9413	-118.224
5041.9	-55.4657	-118.089
5042	-54.9773	-117.937
5042.1	-54.4751	-117.769
5042.2	-53.9578	-117.585
5042.3	-53.4239	-117.383
5042.4	-52.8717	-117.163
5042.5	-52.2989	-116.926
5042.6	-51.7031	-116.67
5042.7	-51.0813	-116.395
5042.8	-50.4297	-116.1
5042.9	-49.7441	-115.785
5043	-49.0191	-115.448
5043.1	-48.2483	-115.088
5043.2	-47.4237	-114.704
5043.3	-46.5355	-114.293
5043.4	-45.5716	-113.854
5043.5	-44.5164	-113.384
5043.6	-43.3501	-112.879
5043.7	-42.0471	-112.335
5043.8	-40.5736	-111.747
5043.9	-38.884	-111.108
5044	-36.9157	-110.41
5044.1	-34.5806	-109.641
5044.2	-31.75	-108.785
5044.3	-28.2296	-107.821
5044.4	-23.7112	-106.718
5044.5	-17.6761	-105.43
5044.6	-9.17965	-103.884
5044.7	3.69625	-101.955
5044.8	25.524	-99.3985
5044.9	30	-98.9514
5045	-56.2664	-110.977
5045.1	-56.5433	-111.014
5045.2	-56.8294	-111.06
5045.3	-57.1235	-111.118
5045.4	-57.4241	-111.186
5045.5	-57.7297	-111.264
5045.6	-58.0387	-111.353
5045.7	-58.3492	-111.453
5045.8	-58.6596	-111.563
5045.9	-58.968	-111.683
5046	-59.2725	-111.813
5046.1	-59.5714	-111.952
5046.2	-59.8629	-112.101
5046.3	-60.1451	-112.257
5046.4	-60.4165	-112.422
5046.5	-60.6755	-112.593
5046.6	-60.9207	-112.772
5046.7	-61.1508	-112.956
5046.8	-61.3646	-113.145
5046.9	-61.5611	-113.339
5047	-61.7395	-113.536
5047.1	-61.899	-113.737
5047.2	-62.0391	-113.939
5047.3	-62.1595	-114.142
5047.4	-62.2598	-114.345
5047.5	-62.3399	-114.549
5047.6	-62.3999	-114.75
5047.7	-62.4398	-114.95
5047.8	-62.4599	-115.147
5047.9	-62.4604	-115.341
5048	-62.4418	-115.53
5048.1	-62.4045	-115.715
5048.2	-62.3489	-115.894
5048.3	-62.2757	-116.067
5048.4	-62.1854	-116.233
5048.5	-62.0785	-116.392
5048.6	-61.9557	-116.544
5048.7	-61.8176	-116.687
5048.8	-61.6649	-116.821
5048.9	-61.498	-116.947
5049	-61.3176	-117.063
5049.1	-61.1244	-117.17
5049.2	-60.9187	-117.266
5049.3	-60.7013	-117.352
5049.4	-60.4725	-117.428
5049.5	-60.2329	-117.493
5049.6	-59.983	-117.547
5049.7	-59.723	-117.59
5049.8	-59.4534	-117.621
5049.9	-59.1746	-117.641
5050	-58.8868	-117.649
5050.1	-58.5903	-117.646
5050.2	-58.2854	-117.631
5050.3	-57.9721	-117.604
5050.4	-57.6507	-117.564
5050.5	-57.3211	-117.513
5050.6	-56.9835	-117.45
5050.7	-56.6377	-117.374
5050.8	-56.2838	-117.286
5050.9	-55.9214	-117.185
5051	-55.5505	-117.072
5051.1	-55.1706	-116.946
5051.2	-54.7813	-116.808
5051.3	-54.3822	-116.656
5051.4	-53.9726	-116.492
5051.5	-53.5518	-116.314
5051.6	-53.1189	-116.123
5051.7	-52.6727	-115.919
5051.8	-52.212	-115.7
5051.9	-51.7354	-115.468
5052	-51.2408	-115.22
5052.1	-50.7264	-114.958
5052.2	-50.1894	-114.68
5052.3	-49.6269	-114.386
5052.4	-49.0352	-114.074
5052.5	-48.41	-113.745
5052.6	-47.746	-113.397
5052.7	-47.0368	-113.029
5052.8	-46.2745	-112.638
5052.9	-45.4494	-112.224
5053	-44.5493	-111.784
5053.1	-43.5589	-111.316
5053.2	-42.4586	-110.815
5053.3	-41.223	-110.278
5053.4	-39.8184	-109.7
5053.5	-38.2	-109.073
5053.6	-36.3057	-108.39
5053.7	-34.0484	-107.638
5053.8	-31.3013	-106.802
5053.9	-27.8729	-105.861
5054	-23.4601	-104.785
5054.1	-17.5542	-103.528
5054.2	-9.2314	-102.018
5054.3	3.37501	-100.132
5054.4	24.6845	-97.6342
5054.5	30	-97.104
5054.6	-56.4539	-109.17
5054.7	-56.9226	-109.254
5054.8	-57.4033	-109.354
5054.9	-57.8929	-109.472
5055	-58.388	-109.607
5055.1	-58.8851	-109.758
5055.2	-59.3806	-109.927
5055.3	-59.8706	-110.112
5055.4	-60.3517	-110.312
5055.5	-60.8202	-110.527
5055.6	-61.2726	-110.756
5055.7	-61.7059	-110.998
5055.8	-62.117	-111.252
5055.9	-62.5035	-111.517
5056	-62.8629	-111.791
5056.1	-63.1935	-112.074
5056.2	-63.4938	-112.364
5056.3	-63.7626	-112.659
5056.4	-63.9992	-112.958
5056.5	-64.203	-113.26
5056.6	-64.374	-113.563
5056.7	-64.5124	-113.867
5056.8	-64.6185	-114.169
5056.9	-64.6929	-114.469
5057	-64.7365	-114.765
5057.1	-64.7502	-115.057
5057.2	-64.735	-115.343
5057.3	-64.6921	-115.622
5057.4	-64.6226	-115.893
5057.5	-64.5278	-116.155
5057.6	-64.409	-116.409
5057.7	-64.2674	-116.652
5057.8	-64.1041	-116.884
5057.9	-63.9204	-117.104
5058	-63.7175	-117.313
5058.1	-63.4963	-117.509
5058.2	-63.258	-117.692
5058.3	-63.0036	-117.862
5058.4	-62.7339	-118.018
5058.5	-62.4498	-118.16
5058.6	-62.1522	-118.287
5058.7	-61.8416	-118.4
5058.8	-61.5188	-118.499
5058.9	-61.1843	-118.582
5059	-60.8387	-118.65
5059.1	-60.4824	-118.703
5059.2	-60.1157	-118.741
5059.3	-59.7389	-118.763
5059.4	-59.3522	-118.769
5059.5	-58.9558	-118.76
5059.6	-58.5497	-118.735
5059.7	-58.1339	-118.695
5059.8	-57.7083	-118.638
5059.9	-57.2725	-118.566
5060	-56.8264	-118.477
5060.1	-56.3694	-118.373
5060.2	-55.901	-118.252
5060.3	-55.4204	-118.115
5060.4	-54.9268	-117.961
5060.5	-54.419	-117.79
5060.6	-53.8958	-117.603
5060.7	-53.3557	-117.398
5060.8	-52.7967	-117.175
5060.9	-52.2166	-116.934
5061	-51.6129	-116.675
5061.1	-50.9823	-116.396
5061.2	-50.321	-116.097
5061.3	-49.6245	-115.778
5061.4	-48.8872	-115.436
5061.5	-48.1024	-115.071
5061.6	-47.2617	-114.681
5061.7	-46.3548	-114.264
5061.8	-45.3689	-113.817
5061.9	-44.2874	-113.339
5062	-43.0895	-112.826
5062.1	-41.7477	-112.272
5062.2	-40.226	-111.672
5062.3	-38.4753	-111.02
5062.4	-36.4279	-110.306
5062.5	-33.9879	-109.518
5062.6	-31.014	-108.638
5062.7	-27.2908	-107.644
5062.8	-22.4721	-106.502
5062.9	-15.9656	-105.161
5063	-6.66841	-103.538
5063.1	7.73102	-101.489
5063.2	30	-99.0143
5063.3	-56.26	-111.039
5063.4	-56.5304	-111.074
5063.5	-56.8098	-111.118
5063.6	-57.0972	-111.174
5063.7	-57.3911	-111.239
5063.8	-57.69	-111.315
5063.9	-57.9924	-111.402
5064	-58.2966	-111.499
5064.1	-58.6007	-111.606
5064.2	-58.9032	-111.722
5064.3	-59.2022	-111.849
5064.4	-59.4959	-111.984
5064.5	-59.7825	-112.129
5064.6	-60.0604	-112.282
5064.7	-60.328	-112.442
5064.8	-60.5837	-112.61
5064.9	-60.8262	-112.784
5065	-61.054	-112.965
5065.1	-61.2662	-113.15
5065.2	-61.4616	-113.34
5065.3	-61.6393	-113.533
5065.4	-61.7988	-113.729
5065.5	-61.9394	-113.927
5065.6	-62.0607	-114.127
5065.7	-62.1624	-114.327
5065.8	-62.2444	-114.527
5065.9	-62.3066	-114.725
5066	-62.3491	-114.922
5066.1	-62.3721	-115.116
5066.2	-62.3758	-115.307
5066.3	-62.3607	-115.494
5066.4	-62.3271	-115.676
5066.5	-62.2755	-115.853
5066.6	-62.2064	-116.023
5066.7	-62.1203	-116.188
5066.8	-62.0179	-116.345
5066.9	-61.8996	-116.495
5067	-61.7661	-116.637
5067.1	-61.618	-116.771
5067.2	-61.4559	-116.896
5067.3	-61.2803	-117.012
5067.4	-61.0918	-117.118
5067.5	-60.8911	-117.214
5067.6	-60.6785	-117.3
5067.7	-60.4546	-117.376
5067.8	-60.2199	-117.442
5067.9	-59.9749	-117.496
5068	-59.7198	-117.54
5068.1	-59.4552	-117.572
5068.2	-59.1814	-117.593
5068.3	-58.8986	-117.603
5068.4	-58.6071	-117.601
5068.5	-58.3072	-117.587
5068.6	-57.9991	-117.562
5068.7	-57.6828	-117.525
5068.8	-57.3585	-117.476
5068.9	-57.0262	-117.414
5069	-56.6859	-117.341
5069.1	-56.3376	-117.256
5069.2	-55.981	-117.158
5069.3	-55.6159	-117.048
5069.4	-55.2422	-116.925
5069.5	-54.8594	-116.79
5069.6	-54.467	-116.642
5069.7	-54.0645	-116.482
5069.8	-53.6511	-116.308
5069.9	-53.2261	-116.121
5070	-52.7884	-115.921
5070.1	-52.3369	-115.707
5070.2	-51.8701	-115.48
5070.3	-51.3864	-115.238
5070.4	-50.8838	-114.981
5070.5	-50.3599	-114.709
5070.6	-49.8119	-114.421
5070.7	-49.2365	-114.117
5070.8	-48.6297	-113.795
5070.9	-47.9866	-113.455
5071	-47.3014	-113.095
5071.1	-46.5669	-112.715
5071.2	-45.7742	-112.312
5071.3	-44.9125	-111.884
5071.4	-43.9678	-111.428
5071.5	-42.9227	-110.943
5071.6	-41.7546	-110.423
5071.7	-40.4339	-109.864
5071.8	-38.9212	-109.261
5071.9	-37.1633	-108.605
5072	-35.0854	-107.886
5072.1	-32.5811	-107.091
5072.2	-29.492	-106.202
5072.3	-25.5733	-105.192
5072.4	-20.4255	-104.025
5072.5	-13.3504	-102.641
5072.6	-3.00949	-100.946
5072.7	13.5228	-98.7665
5072.8	30	-97.0135
5072.9	-56.4631	-109.082
5073	-56.9412	-109.167
5073.1	-57.4314	-109.27
5073.2	-57.9304	-109.391
5073.3	-58.4349	-109.529
5073.4	-58.9412	-109.685
5073.5	-59.4454	-109.857
5073.6	-59.9439	-110.046
5073.7	-60.4327	-110.25
5073.8	-60.9084	-110.47
5073.9	-61.3673	-110.704
5074	-61.8063	-110.951
5074.1	-62.2224	-111.21
5074.2	-62.6129	-111.48
5074.3	-62.9756	-111.759
5074.4	-63.3086	-112.047
5074.5	-63.6105	-112.342
5074.6	-63.8801	-112.642
5074.7	-64.1167	-112.946
5074.8	-64.3199	-113.253
5074.9	-64.4897	-113.561
5075	-64.6261	-113.869
5075.1	-64.7298	-114.176
5075.2	-64.8014	-114.48
5075.3	-64.8418	-114.78
5075.4	-64.8518	-115.076
5075.5	-64.8327	-115.365
5075.6	-64.7857	-115.648
5075.7	-64.7118	-115.922
5075.8	-64.6126	-116.187
5075.9	-64.4891	-116.443
5076	-64.3427	-116.689
5076.1	-64.1746	-116.923
5076.2	-63.9861	-117.145
5076.3	-63.7783	-117.356
5076.4	-63.5523	-117.553
5076.5	-63.3091	-117.738
5076.6	-63.0498	-117.908
5076.7	-62.7753	-118.065
5076.8	-62.4865	-118.208
5076.9	-62.184	-118.336
5077	-61.8688	-118.449
5077.1	-61.5413	-118.547
5077.2	-61.2022	-118.63
5077.3	-60.8519	-118.698
5077.4	-60.4909	-118.75
5077.5	-60.1196	-118.787
5077.6	-59.7382	-118.808
5077.7	-59.347	-118.814
5077.8	-58.9459	-118.804
5077.9	-58.5352	-118.777
5078	-58.1146	-118.735
5078.1	-57.6842	-118.677
5078.2	-57.2436	-118.603
5078.3	-56.7924	-118.513
5078.4	-56.3303	-118.406
5078.5	-55.8565	-118.283
5078.6	-55.3704	-118.143
5078.7	-54.8709	-117.987
5078.8	-54.357	-117.813
5078.9	-53.8273	-117.622
5079	-53.2802	-117.414
5079.1	-52.7137	-117.188
5079.2	-52.1256	-116.944
5079.3	-51.5129	-116.68
5079.4	-50.8726	-116.397
5079.5	-50.2005	-116.094
5079.6	-49.4918	-115.769
5079.7	-48.7408	-115.422
5079.8	-47.9402	-115.051
5079.9	-47.0814	-114.655
5080	-46.1534	-114.231
5080.1	-45.1425	-113.777
5080.2	-44.0312	-113.29
5080.3	-42.7972	-112.766
5080.4	-41.4112	-112.201
5080.5	-39.8341	-111.589
5080.6	-38.0129	-110.922
5080.7	-35.8739	-110.189
5080.8	-33.3114	-109.379
5080.9	-30.169	-108.472
5081	-26.2047	-107.443
5081.1	-21.0245	-106.256
5081.2	-13.9409	-104.851
5081.3	-3.63991	-103.137
5081.4	12.7395	-100.941
5081.5	30	-99.0831
5081.6	-56.2531	-111.106
5081.7	-56.5162	-111.139
5081.8	-56.7884	-111.182
5081.9	-57.0684	-111.235
5082	-57.3549	-111.298
5082.1	-57.6465	-111.371
5082.2	-57.9416	-111.455
5082.3	-58.2387	-111.549
5082.4	-58.5361	-111.652
5082.5	-58.832	-111.765
5082.6	-59.1248	-111.888
5082.7	-59.4127	-112.02
5082.8	-59.6941	-112.16
5082.9	-59.9672	-112.309
5083	-60.2305	-112.465
5083.1	-60.4825	-112.628
5083.2	-60.7219	-112.798
5083.3	-60.9472	-112.974
5083.4	-61.1574	-113.155
5083.5	-61.3515	-113.34
5083.6	-61.5286	-113.529
5083.7	-61.688	-113.721
5083.8	-61.829	-113.915
5083.9	-61.9513	-114.11
5084	-62.0544	-114.306
5084.1	-62.1384	-114.502
5084.2	-62.2029	-114.697
5084.3	-62.2483	-114.89
5084.4	-62.2744	-115.081
5084.5	-62.2817	-115.269
5084.6	-62.2704	-115.453
5084.7	-62.2409	-115.632
5084.8	-62.1936	-115.806
5084.9	-62.129	-115.975
5085	-62.0477	-116.138
5085.1	-61.9501	-116.293
5085.2	-61.8368	-116.442
5085.3	-61.7084	-116.582
5085.4	-61.5655	-116.715
5085.5	-61.4086	-116.839
5085.6	-61.2384	-116.954
5085.7	-61.0553	-117.06
5085.8	-60.8599	-117.156
5085.9	-60.6527	-117.242
5086	-60.4343	-117.318
5086.1	-60.2051	-117.384
5086.2	-59.9655	-117.439
5086.3	-59.716	-117.484
5086.4	-59.4569	-117.517
5086.5	-59.1886	-117.54
5086.6	-58.9113	-117.551
5086.7	-58.6255	-117.55
5086.8	-58.3312	-117.539
5086.9	-58.0288	-117.515
5087	-57.7183	-117.48
5087.1	-57.3998	-117.434
5087.2	-57.0735	-117.375
5087.3	-56.7393	-117.304
5087.4	-56.3971	-117.222
5087.5	-56.0469	-117.127
5087.6	-55.6885	-117.02
5087.7	-55.3215	-116.901
5087.8	-54.9458	-116.77
5087.9	-54.5608	-116.626
5088	-54.1661	-116.47
5088.1	-53.761	-116.301
5088.2	-53.3447	-116.119
5088.3	-52.9164	-115.923
5088.4	-52.4748	-115.715
5088.5	-52.0189	-115.493
5088.6	-51.5469	-115.257
5088.7	-51.0571	-115.006
5088.8	-50.5474	-114.741
5088.9	-50.0151	-114.46
5089	-49.4573	-114.163
5089.1	-48.8702	-113.85
5089.2	-48.2495	-113.519
5089.3	-47.5899	-113.169
5089.4	-46.8849	-112.799
5089.5	-46.1266	-112.407
5089.6	-45.3052	-111.992
5089.7	-44.4084	-111.551
5089.8	-43.4208	-111.081
5089.9	-42.3226	-110.58
5090	-41.088	-110.042
5090.1	-39.6833	-109.463
5090.2	-38.063	-108.836
5090.3	-36.1644	-108.152
5090.4	-33.8992	-107.399
5090.5	-31.139	-106.562
5090.6	-27.6893	-105.619
5090.7	-23.2421	-104.54
5090.8	-17.2787	-103.278
5090.9	-8.85498	-101.76
5091	3.946	-99.861
5091.1	25.6928	-97.3381
5091.2	30	-96.9112
5091.3	-56.4734	-108.982
5091.4	-56.9621	-109.07
5091.5	-57.4631	-109.176
5091.6	-57.9728	-109.3
5091.7	-58.4879	-109.442
5091.8	-59.0044	-109.601
5091.9	-59.5186	-109.778
5092	-60.0265	-109.971
5092.1	-60.5241	-110.181
5092.2	-61.0078	-110.406
5092.3	-61.474	-110.645
5092.4	-61.9194	-110.897
5092.5	-62.3409	-111.162
5092.6	-62.7359	-111.438
5092.7	-63.1022	-111.723
5092.8	-63.4378	-112.017
5092.9	-63.7414	-112.317
5093	-64.0118	-112.623
5093.1	-64.2484	-112.933
5093.2	-64.4508	-113.245
5093.3	-64.619	-113.558
5093.4	-64.7533	-113.872
5093.5	-64.8543	-114.183
5093.6	-64.9226	-114.492
5093.7	-64.9592	-114.797
5093.8	-64.9652	-115.097
5093.9	-64.9417	-115.39
5094	-64.8899	-115.676
5094.1	-64.8112	-115.954
5094.2	-64.7068	-116.223
5094.3	-64.5782	-116.481
5094.4	-64.4265	-116.729
5094.5	-64.253	-116.966
5094.6	-64.0591	-117.191
5094.7	-63.8458	-117.403
5094.8	-63.6144	-117.602
5094.9	-63.3658	-117.788
5095	-63.1011	-117.96
5095.1	-62.8213	-118.117
5095.2	-62.5271	-118.261
5095.3	-62.2194	-118.389
5095.4	-61.8989	-118.503
5095.5	-61.5662	-118.601
5095.6	-61.2219	-118.684
5095.7	-60.8665	-118.751
5095.8	-60.5004	-118.803
5095.9	-60.124	-118.839
5096	-59.7375	-118.859
5096.1	-59.3412	-118.864
5096.2	-58.935	-118.852
5096.3	-58.5191	-118.824
5096.4	-58.0933	-118.781
5096.5	-57.6575	-118.721
5096.6	-57.2115	-118.644
5096.7	-56.7548	-118.552
5096.8	-56.2869	-118.443
5096.9	-55.8072	-118.317
5097	-55.3148	-118.174
5097.1	-54.8089	-118.015
5097.2	-54.2882	-117.838
5097.3	-53.7512	-117.644
5097.4	-53.1963	-117.433
5097.5	-52.6215	-117.203
5097.6	-52.0242	-116.954
5097.7	-51.4017	-116.686
5097.8	-50.7503	-116.399
5097.9	-50.066	-116.09
5098	-49.3436	-115.76
5098.1	-48.577	-115.407
5098.2	-47.7587	-115.029
5098.3	-46.8793	-114.626
5098.4	-45.9272	-114.194
5098.5	-44.8878	-113.731
5098.6	-43.7424	-113.234
5098.7	-42.467	-112.7
5098.8	-41.0298	-112.122
5098.9	-39.3886	-111.495
5099	-37.4852	-110.81
5099.1	-35.2386	-110.057
5099.2	-32.5315	-109.221
5099.3	-29.1879	-108.283
5099.4	-24.9328	-107.214
5099.5	-19.3099	-105.972
5099.6	-11.5052	-104.493
5099.7	0.086527	-102.665
5099.8	19.1264	-100.286
5099.9	30	-99.1591
5100	-56.2453	-111.181
5100.1	-56.5006	-111.212
5100.2	-56.7647	-111.252
5100.3	-57.0366	-111.303
5100.4	-57.315	-111.363
5100.5	-57.5984	-111.433
5100.6	-57.8856	-111.514
5100.7	-58.1749	-111.604
5100.8	-58.4647	-111.703
5100.9	-58.7534	-111.813
5101	-59.0393	-111.931
5101.1	-59.3208	-112.058
5101.2	-59.5962	-112.194
5101.3	-59.864	-112.338
5101.4	-60.1225	-112.49
5101.5	-60.3703	-112.648
5101.6	-60.6061	-112.813
5101.7	-60.8286	-112.984
5101.8	-61.0366	-113.16
5101.9	-61.2292	-113.34
5102	-61.4054	-113.524
5102.1	-61.5645	-113.711
5102.2	-61.7059	-113.901
5102.3	-61.8292	-114.092
5102.4	-61.9339	-114.283
5102.5	-62.0199	-114.475
5102.6	-62.0871	-114.666
5102.7	-62.1355	-114.855
5102.8	-62.1651	-115.042
5102.9	-62.1762	-115.226
5103	-62.1691	-115.407
5103.1	-62.1441	-115.583
5103.2	-62.1016	-115.755
5103.3	-62.0421	-115.921
5103.4	-61.9659	-116.081
5103.5	-61.8737	-116.235
5103.6	-61.766	-116.381
5103.7	-61.6433	-116.521
5103.8	-61.5062	-116.652
5103.9	-61.3552	-116.775
5104	-61.1909	-116.889
5104.1	-61.0138	-116.995
5104.2	-60.8245	-117.091
5104.3	-60.6234	-117.177
5104.4	-60.4111	-117.253
5104.5	-60.188	-117.319
5104.6	-59.9546	-117.375
5104.7	-59.7112	-117.421
5104.8	-59.4583	-117.455
5104.9	-59.1962	-117.479
5105	-58.9253	-117.492
5105.1	-58.6457	-117.493
5105.2	-58.3578	-117.484
5105.3	-58.0617	-117.463
5105.4	-57.7577	-117.43
5105.5	-57.4458	-117.386
5105.6	-57.1262	-117.33
5105.7	-56.7987	-117.263
5105.8	-56.4635	-117.184
5105.9	-56.1204	-117.093
5106	-55.7693	-116.99
5106.1	-55.41	-116.875
5106.2	-55.0422	-116.747
5106.3	-54.6654	-116.608
5106.4	-54.2793	-116.456
5106.5	-53.8833	-116.292
5106.6	-53.4767	-116.115
5106.7	-53.0586	-115.926
5106.8	-52.6281	-115.723
5106.9	-52.184	-115.507
5107	-51.7249	-115.277
5107.1	-51.2491	-115.034
5107.2	-50.7548	-114.776
5107.3	-50.2396	-114.503
5107.4	-49.7007	-114.214
5107.5	-49.1349	-113.91
5107.6	-48.5383	-113.589
5107.7	-47.9061	-113.249
5107.8	-47.2325	-112.891
5107.9	-46.5106	-112.512
5108	-45.7317	-112.11
5108.1	-44.8851	-111.685
5108.2	-43.9574	-111.233
5108.3	-42.9315	-110.751
5108.4	-41.7855	-110.236
5108.5	-40.4907	-109.683
5108.6	-39.009	-109.086
5108.7	-37.2889	-108.437
5108.8	-35.2587	-107.728
5108.9	-32.816	-106.944
5109	-29.8097	-106.068
5109.1	-26.0071	-105.076
5109.2	-21.0312	-103.931
5109.3	-14.2284	-102.579
5109.4	-4.36112	-100.928
5109.5	11.2296	-98.8187
5109.6	30	-96.7944
5109.7	-56.4853	-108.867
5109.8	-56.9861	-108.959
5109.9	-57.4992	-109.068
5110	-58.0212	-109.196
5110.1	-58.5483	-109.342
5110.2	-59.0766	-109.506
5110.3	-59.602	-109.688
5110.4	-60.1205	-109.886
5110.5	-60.6281	-110.102
5110.6	-61.1209	-110.332
5110.7	-61.5953	-110.578
5110.8	-62.0478	-110.836
5110.9	-62.4754	-111.108
5111	-62.8755	-111.39
5111.1	-63.2457	-111.681
5111.2	-63.5842	-111.982
5111.3	-63.8896	-112.288
5111.4	-64.1608	-112.601
5111.5	-64.3972	-112.917
5111.6	-64.5986	-113.235
5111.7	-64.765	-113.555
5111.8	-64.8967	-113.874
5111.9	-64.9945	-114.191
5112	-65.059	-114.505
5112.1	-65.0914	-114.815
5112.2	-65.0926	-115.12
5112.3	-65.0641	-115.418
5112.4	-65.007	-115.708
5112.5	-64.9227	-115.989
5112.6	-64.8126	-116.262
5112.7	-64.678	-116.524
5112.8	-64.5203	-116.775
5112.9	-64.3408	-117.014
5113	-64.1408	-117.241
5113.1	-63.9214	-117.456
5113.2	-63.6839	-117.657
5113.3	-63.4292	-117.844
5113.4	-63.1585	-118.017
5113.5	-62.8726	-118.176
5113.6	-62.5725	-118.32
5113.7	-62.2589	-118.449
5113.8	-61.9325	-118.562
5113.9	-61.594	-118.661
5114	-61.244	-118.744
5114.1	-60.8829	-118.811
5114.2	-60.5111	-118.862
5114.3	-60.129	-118.897
5114.4	-59.7368	-118.916
5114.5	-59.3347	-118.919
5114.6	-58.9228	-118.906
5114.7	-58.5011	-118.877
5114.8	-58.0695	-118.831
5114.9	-57.6278	-118.769
5115	-57.1756	-118.691
5115.1	-56.7127	-118.595
5115.2	-56.2384	-118.484
5115.3	-55.7521	-118.355
5115.4	-55.2528	-118.21
5115.5	-54.7396	-118.047
5115.6	-54.2112	-117.867
5115.7	-53.666	-117.669
5115.8	-53.1024	-117.453
5115.9	-52.5181	-117.219
5116	-51.9106	-116.966
5116.1	-51.2768	-116.693
5116.2	-50.613	-116.4
5116.3	-49.9148	-116.086
5116.4	-49.1768	-115.749
5116.5	-48.3924	-115.389
5116.6	-47.5537	-115.004
5116.7	-46.6507	-114.593
5116.8	-45.671	-114.152
5116.9	-44.5987	-113.679
5117	-43.4139	-113.171
5117.1	-42.0902	-112.624
5117.2	-40.5934	-112.032
5117.3	-38.8767	-111.388
5117.4	-36.8764	-110.683
5117.5	-34.5018	-109.906
5117.6	-31.6209	-109.041
5117.7	-28.0335	-108.065
5117.8	-23.4208	-106.948
5117.9	-17.2438	-105.642
5118	-8.51483	-104.07
5118.1	4.78996	-102.103
5118.2	27.5627	-99.4845
5118.3	30	-99.2434
5118.4	-56.2368	-111.263
5118.5	-56.4833	-111.292
5118.6	-56.7385	-111.33
5118.7	-57.0013	-111.378
5118.8	-57.2706	-111.435
5118.9	-57.545	-111.502
5119	-57.8233	-111.579
5119.1	-58.1038	-111.665
5119.2	-58.3852	-111.76
5119.3	-58.6658	-111.865
5119.4	-58.944	-111.979
5119.5	-59.2183	-112.101
5119.6	-59.4871	-112.232
5119.7	-59.7488	-112.371
5119.8	-60.0019	-112.517
5119.9	-60.245	-112.67
5120	-60.4767	-112.83
5120.1	-60.6959	-112.995
5120.2	-60.9014	-113.165
5120.3	-61.0921	-113.34
5120.4	-61.2672	-113.519
5120.5	-61.4259	-113.701
5120.6	-61.5677	-113.885
5120.7	-61.6919	-114.07
5120.8	-61.7983	-114.257
5120.9	-61.8865	-114.444
5121	-61.9565	-114.63
5121.1	-62.0082	-114.815
5121.2	-62.0416	-114.998
5121.3	-62.057	-115.178
5121.4	-62.0545	-115.355
5121.5	-62.0345	-115.528
5121.6	-61.9973	-115.696
5121.7	-61.9434	-115.86
5121.8	-61.8731	-116.017
5121.9	-61.7869	-116.169
5122	-61.6855	-116.313
5122.1	-61.5691	-116.451
5122.2	-61.4385	-116.581
5122.3	-61.2942	-116.703
5122.4	-61.1366	-116.816
5122.5	-60.9663	-116.921
5122.6	-60.7838	-117.016
5122.7	-60.5896	-117.103
5122.8	-60.3842	-117.179
5122.9	-60.1681	-117.246
5123	-59.9416	-117.303
5123.1	-59.7053	-117.349
5123.2	-59.4594	-117.385
5123.3	-59.2044	-117.411
5123.4	-58.9405	-117.425
5123.5	-58.6681	-117.429
5123.6	-58.3873	-117.421
5123.7	-58.0985	-117.403
5123.8	-57.8018	-117.373
5123.9	-57.4974	-117.332
5124	-57.1852	-117.28
5124.1	-56.8655	-117.216
5124.2	-56.5381	-117.14
5124.3	-56.203	-117.053
5124.4	-55.8602	-116.954
5124.5	-55.5094	-116.844
5124.6	-55.1504	-116.721
5124.7	-54.7829	-116.587
5124.8	-54.4065	-116.44
5124.9	-54.0206	-116.282
5125	-53.6247	-116.111
5125.1	-53.218	-115.927
5125.2	-52.7997	-115.731
5125.3	-52.3687	-115.522
5125.4	-51.9237	-115.3
5125.5	-51.4634	-115.064
5125.6	-50.9859	-114.814
5125.7	-50.4893	-114.55
5125.8	-49.971	-114.271
5125.9	-49.4282	-113.976
5126	-48.8575	-113.666
5126.1	-48.2546	-113.338
5126.2	-47.6146	-112.992
5126.3	-46.9313	-112.627
5126.4	-46.1974	-112.241
5126.5	-45.4035	-111.833
5126.6	-44.5382	-111.399
5126.7	-43.5872	-110.939
5126.8	-42.532	-110.448
5126.9	-41.349	-109.922
5127	-40.0068	-109.357
5127.1	-38.464	-108.746
5127.2	-36.6637	-108.081
5127.3	-34.5264	-107.352
5127.4	-31.9374	-106.544
5127.5	-28.7255	-105.637
5127.6	-24.6232	-104.605
5127.7	-19.1889	-103.406
5127.8	-11.6393	-101.978
5127.9	-0.440157	-100.213
5128	17.8692	-97.9153
5128.1	30	-96.6595
5128.2	-56.499	-108.736
5128.3	-57.0137	-108.83
5128.4	-57.541	-108.943
5128.5	-58.0771	-109.076
5128.6	-58.618	-109.227
5128.7	-59.1598	-109.396
5128.8	-59.6982	-109.583
5128.9	-60.2289	-109.788
5129	-60.7479	-110.01
5129.1	-61.2511	-110.247
5129.2	-61.7348	-110.5
5129.3	-62.1954	-110.766
5129.4	-62.6299	-111.044
5129.5	-63.0356	-111.334
5129.6	-63.4101	-111.633
5129.7	-63.7518	-111.941
5129.8	-64.059	-112.255
5129.9	-64.331	-112.575
5130	-64.5671	-112.898
5130.1	-64.7672	-113.224
5130.2	-64.9313	-113.55
5130.3	-65.0601	-113.876
5130.4	-65.154	-114.199
5130.5	-65.2141	-114.52
5130.6	-65.2415	-114.835
5130.7	-65.2373	-115.145
5130.8	-65.203	-115.448
5130.9	-65.1397	-115.743
5131	-65.049	-116.029
5131.1	-64.9323	-116.306
5131.2	-64.791	-116.571
5131.3	-64.6265	-116.826
5131.4	-64.4401	-117.068
5131.5	-64.2331	-117.298
5131.6	-64.0068	-117.515
5131.7	-63.7624	-117.718
5131.8	-63.5008	-117.907
5131.9	-63.2233	-118.082
5132	-62.9306	-118.242
5132.1	-62.6238	-118.386
5132.2	-62.3035	-118.516
5132.3	-61.9705	-118.63
5132.4	-61.6255	-118.728
5132.5	-61.2689	-118.811
5132.6	-60.9013	-118.877
5132.7	-60.5231	-118.928
5132.8	-60.1346	-118.962
5132.9	-59.736	-118.98
5133	-59.3275	-118.982
5133.1	-58.9091	-118.967
5133.2	-58.4809	-118.936
5133.3	-58.0427	-118.888
5133.4	-57.5943	-118.824
5133.5	-57.1353	-118.743
5133.6	-56.6654	-118.645
5133.7	-56.1838	-118.53
5133.8	-55.69	-118.398
5133.9	-55.1829	-118.249
5134	-54.6614	-118.083
5134.1	-54.1243	-117.899
5134.2	-53.5699	-117.697
5134.3	-52.9963	-117.476
5134.4	-52.4012	-117.237
5134.5	-51.782	-116.979
5134.6	-51.1353	-116.7
5134.7	-50.4573	-116.401
5134.8	-49.7431	-116.08
5134.9	-48.9871	-115.737
5135	-48.1824	-115.369
5135.1	-47.3201	-114.976
5135.2	-46.3897	-114.555
5135.3	-45.3777	-114.104
5135.4	-44.267	-113.62
5135.5	-43.0358	-113.1
5135.6	-41.6554	-112.537
5135.7	-40.0878	-111.928
5135.8	-38.2813	-111.265
5135.9	-36.1644	-110.537
5136	-33.6348	-109.731
5136.1	-30.5415	-108.831
5136.2	-26.6519	-107.812
5136.3	-21.5892	-106.636
5136.4	-14.7	-105.251
5136.5	-4.74743	-103.564
5136.6	10.9265	-101.416
5136.7	30	-99.3379
5136.8	-56.2272	-111.355
5136.9	-56.4638	-111.382
5137	-56.709	-111.417
5137.1	-56.9617	-111.462
5137.2	-57.2209	-111.516
5137.3	-57.4852	-111.579
5137.4	-57.7534	-111.651
5137.5	-58.0242	-111.733
5137.6	-58.2961	-111.824
5137.7	-58.5675	-111.924
5137.8	-58.8371	-112.032
5137.9	-59.1032	-112.149
5138	-59.3644	-112.275
5138.1	-59.6191	-112.407
5138.2	-59.866	-112.548
5138.3	-60.1037	-112.695
5138.4	-60.3307	-112.848
5138.5	-60.546	-113.007
5138.6	-60.7484	-113.171
5138.7	-60.9369	-113.34
5138.8	-61.1106	-113.512
5138.9	-61.2688	-113.688
5139	-61.4107	-113.866
5139.1	-61.5359	-114.046
5139.2	-61.644	-114.227
5139.3	-61.7346	-114.408
5139.4	-61.8076	-114.589
5139.5	-61.863	-114.769
5139.6	-61.9006	-114.947
5139.7	-61.9207	-115.123
5139.8	-61.9234	-115.296
5139.9	-61.909	-115.465
5140	-61.8778	-115.63
5140.1	-61.8302	-115.79
5140.2	-61.7664	-115.944
5140.3	-61.6872	-116.093
5140.4	-61.5927	-116.235
5140.5	-61.4837	-116.371
5140.6	-61.3605	-116.499
5140.7	-61.2236	-116.62
5140.8	-61.0737	-116.732
5140.9	-60.9111	-116.836
5141	-60.7364	-116.931
5141.1	-60.5501	-117.018
5141.2	-60.3526	-117.095
5141.3	-60.1445	-117.162
5141.4	-59.926	-117.22
5141.5	-59.6977	-117.267
5141.6	-59.4599	-117.305
5141.7	-59.2129	-117.332
5141.8	-58.9572	-117.348
5141.9	-58.6929	-117.354
5142	-58.4204	-117.35
5142.1	-58.1399	-117.334
5142.2	-57.8516	-117.307
5142.3	-57.5556	-117.27
5142.4	-57.2521	-117.221
5142.5	-56.9411	-117.161
5142.6	-56.6227	-117.09
5142.7	-56.2968	-117.007
5142.8	-55.9633	-116.913
5142.9	-55.6222	-116.808
5143	-55.2733	-116.691
5143.1	-54.9162	-116.562
5143.2	-54.5506	-116.422
5143.3	-54.1762	-116.269
5143.4	-53.7923	-116.105
5143.5	-53.3984	-115.928
5143.6	-52.9937	-115.739
5143.7	-52.5772	-115.538
5143.8	-52.148	-115.324
5143.9	-51.7047	-115.097
5144	-51.2457	-114.856
5144.1	-50.7695	-114.602
5144.2	-50.2737	-114.334
5144.3	-49.7559	-114.051
5144.4	-49.2132	-113.752
5144.5	-48.642	-113.437
5144.6	-48.0378	-113.105
5144.7	-47.3957	-112.756
5144.8	-46.7093	-112.386
5144.9	-45.9708	-111.996
5145	-45.1708	-111.584
5145.1	-44.2973	-111.146
5145.2	-43.3353	-110.681
5145.3	-42.2656	-110.184
5145.4	-41.0636	-109.653
5145.5	-39.6964	-109.081
5145.6	-38.1204	-108.463
5145.7	-36.2755	-107.789
5145.8	-34.0775	-107.049
5145.9	-31.4041	-106.228
5146	-28.0713	-105.304
5146.1	-23.7898	-104.25
5146.2	-18.0765	-103.02
5146.3	-10.062	-101.546
5146.4	1.99026	-99.7122
5146.5	22.1171	-97.2973
5146.6	30	-96.5014
5146.7	-56.515	-108.581
5146.8	-57.0462	-108.679
5146.9	-57.5899	-108.797
5147	-58.1425	-108.935
5147.1	-58.6997	-109.091
5147.2	-59.2572	-109.267
5147.3	-59.8107	-109.461
5147.4	-60.3557	-109.673
5147.5	-60.8879	-109.902
5147.6	-61.4031	-110.148
5147.7	-61.8974	-110.408
5147.8	-62.3674	-110.683
5147.9	-62.8098	-110.97
5148	-63.2218	-111.268
5148.1	-63.6013	-111.576
5148.2	-63.9463	-111.893
5148.3	-64.2556	-112.216
5148.4	-64.5282	-112.544
5148.5	-64.7638	-112.876
5148.6	-64.9621	-113.21
5148.7	-65.1235	-113.544
5148.8	-65.2485	-113.877
5148.9	-65.3379	-114.208
5149	-65.3928	-114.536
5149.1	-65.4143	-114.858
5149.2	-65.4037	-115.174
5149.3	-65.3625	-115.483
5149.4	-65.2921	-115.783
5149.5	-65.194	-116.075
5149.6	-65.0696	-116.356
5149.7	-64.9205	-116.626
5149.8	-64.7481	-116.884
5149.9	-64.5537	-117.13
5150	-64.3388	-117.363
5150.1	-64.1045	-117.582
5150.2	-63.8521	-117.788
5150.3	-63.5827	-117.979
5150.4	-63.2973	-118.155
5150.5	-62.9969	-118.316
5150.6	-62.6823	-118.462
5150.7	-62.3544	-118.592
5150.8	-62.0139	-118.707
5150.9	-61.6614	-118.805
5151	-61.2974	-118.887
5151.1	-60.9225	-118.953
5151.2	-60.5369	-119.003
5151.3	-60.1411	-119.036
5151.4	-59.7352	-119.053
5151.5	-59.3194	-119.053
5151.6	-58.8937	-119.036
5151.7	-58.4581	-119.003
5151.8	-58.0124	-118.953
5151.9	-57.5563	-118.886
5152	-57.0896	-118.802
5152.1	-56.6116	-118.701
5152.2	-56.1218	-118.583
5152.3	-55.6193	-118.447
5152.4	-55.1032	-118.294
5152.5	-54.5723	-118.124
5152.6	-54.0252	-117.935
5152.7	-53.4601	-117.728
5152.8	-52.8751	-117.503
5152.9	-52.2676	-117.258
5153	-51.6348	-116.993
5153.1	-50.9732	-116.709
5153.2	-50.2786	-116.403
5153.3	-49.5459	-116.074
5153.4	-48.769	-115.723
5153.5	-47.9402	-115.347
5153.6	-47.0503	-114.944
5153.7	-46.0876	-114.512
5153.8	-45.0375	-114.049
5153.9	-43.8812	-113.552
5154	-42.5947	-113.016
5154.1	-41.1461	-112.437
5154.2	-39.4931	-111.808
5154.3	-37.5774	-111.121
5154.4	-35.3177	-110.365
5154.5	-32.5962	-109.526
5154.6	-29.2368	-108.584
5154.7	-24.9629	-107.511
5154.8	-19.3166	-106.264
5154.9	-11.4797	-104.778
5155	0.162528	-102.943
5155.1	19.2982	-100.553
5155.2	30	-99.4447
5155.3	-56.2164	-111.46
5155.4	-56.4419	-111.484
5155.5	-56.6757	-111.516
5155.6	-56.917	-111.557
5155.7	-57.1646	-111.607
5155.8	-57.4174	-111.666
5155.9	-57.6743	-111.734
5156	-57.9339	-111.811
5156.1	-58.1949	-111.896
5156.2	-58.4559	-111.99
5156.3	-58.7155	-112.093
5156.4	-58.9723	-112.204
5156.5	-59.2248	-112.322
5156.6	-59.4715	-112.449
5156.7	-59.7112	-112.582
5156.8	-59.9424	-112.722
5156.9	-60.164	-112.868
5157	-60.3747	-113.02
5157.1	-60.5735	-113.177
5157.2	-60.7592	-113.339
5157.3	-60.9312	-113.504
5157.4	-61.0884	-113.673
5157.5	-61.2304	-113.844
5157.6	-61.3565	-114.017
5157.7	-61.4663	-114.192
5157.8	-61.5595	-114.367
5157.9	-61.6358	-114.542
5158	-61.6952	-114.716
5158.1	-61.7375	-114.889
5158.2	-61.7628	-115.059
5158.3	-61.7714	-115.227
5158.4	-61.7633	-115.392
5158.5	-61.7388	-115.552
5158.6	-61.6983	-115.708
5158.7	-61.6421	-115.86
5158.8	-61.5707	-116.005
5158.9	-61.4843	-116.145
5159	-61.3836	-116.278
5159.1	-61.2689	-116.404
5159.2	-61.1408	-116.523
5159.3	-60.9997	-116.634
5159.4	-60.8461	-116.738
5159.5	-60.6804	-116.833
5159.6	-60.5032	-116.919
5159.7	-60.3149	-116.996
5159.8	-60.116	-117.064
5159.9	-59.9068	-117.123
5160	-59.6878	-117.172
5160.1	-59.4593	-117.211
5160.2	-59.2218	-117.24
5160.3	-58.9755	-117.259
5160.4	-58.7208	-117.267
5160.5	-58.4578	-117.266
5160.6	-58.187	-117.253
5160.7	-57.9084	-117.231
5160.8	-57.6223	-117.197
5160.9	-57.3287	-117.152
5161	-57.0279	-117.097
5161.1	-56.7198	-117.031
5161.2	-56.4044	-116.953
5161.3	-56.0818	-116.865
5161.4	-55.7519	-116.765
5161.5	-55.4144	-116.654
5161.6	-55.0693	-116.532
5161.7	-54.7161	-116.399
5161.8	-54.3547	-116.254
5161.9	-53.9845	-116.097
5162	-53.605	-115.928
5162.1	-53.2156	-115.748
5162.2	-52.8156	-115.556
5162.3	-52.4039	-115.351
5162.4	-51.9795	-115.134
5162.5	-51.5412	-114.904
5162.6	-51.0874	-114.661
5162.7	-50.6164	-114.404
5162.8	-50.126	-114.134
5162.9	-49.6138	-113.849
5163	-49.0767	-113.549
5163.1	-48.5113	-113.233
5163.2	-47.9131	-112.9
5163.3	-47.2772	-112.549
5163.4	-46.5971	-112.18
5163.5	-45.8652	-111.789
5163.6	-45.0719	-111.377
5163.7	-44.2055	-110.939
5163.8	-43.251	-110.475
5163.9	-42.1892	-109.979
5164	-40.9955	-109.449
5164.1	-39.6374	-108.879
5164.2	-38.0714	-108.262
5164.3	-36.2376	-107.591
5164.4	-34.0524	-106.854
5164.5	-31.3941	-106.035
5164.6	-28.0803	-105.116
5164.7	-23.8235	-104.065
5164.8	-18.1451	-102.841
5164.9	-10.1842	-101.375
5165	1.77461	-99.5509
5165.1	21.7076	-97.1511
5165.2	30	-96.3124
5165.3	-56.5342	-108.396
5165.4	-57.0849	-108.499
5165.5	-57.6484	-108.623
5165.6	-58.2206	-108.766
5165.7	-58.7971	-108.93
5165.8	-59.3734	-109.113
5165.9	-59.9448	-109.315
5166	-60.5067	-109.536
5166.1	-61.0544	-109.774
5166.2	-61.5838	-110.029
5166.3	-62.0907	-110.299
5166.4	-62.5715	-110.583
5166.5	-63.023	-110.881
5166.6	-63.4424	-111.19
5166.7	-63.8273	-111.508
5166.8	-64.1761	-111.835
5166.9	-64.4875	-112.168
5167	-64.7607	-112.507
5167.1	-64.9953	-112.848
5167.2	-65.1913	-113.192
5167.3	-65.3492	-113.535
5167.4	-65.4696	-113.878
5167.5	-65.5534	-114.217
5167.6	-65.6019	-114.553
5167.7	-65.6163	-114.883
5167.8	-65.5981	-115.207
5167.9	-65.5487	-115.522
5168	-65.4698	-115.829
5168.1	-65.3629	-116.126
5168.2	-65.2295	-116.413
5168.3	-65.0712	-116.688
5168.4	-64.8895	-116.951
5168.5	-64.6858	-117.201
5168.6	-64.4616	-117.437
5168.7	-64.218	-117.66
5168.8	-63.9563	-117.868
5168.9	-63.6777	-118.062
5169	-63.3832	-118.24
5169.1	-63.0738	-118.403
5169.2	-62.7503	-118.55
5169.3	-62.4136	-118.681
5169.4	-62.0643	-118.796
5169.5	-61.7032	-118.894
5169.6	-61.3306	-118.976
5169.7	-60.9472	-119.041
5169.8	-60.5532	-119.09
5169.9	-60.1489	-119.122
5170	-59.7346	-119.137
5170.1	-59.3104	-119.135
5170.2	-58.8762	-119.116
5170.3	-58.432	-119.081
5170.4	-57.9776	-119.028
5170.5	-57.5127	-118.958
5170.6	-57.0369	-118.87
5170.7	-56.5496	-118.766
5170.8	-56.0502	-118.644
5170.9	-55.5377	-118.504
5171	-55.0112	-118.347
5171.1	-54.4693	-118.171
5171.2	-53.9105	-117.977
5171.3	-53.333	-117.765
5171.4	-52.7345	-117.533
5171.5	-52.1125	-117.282
5171.6	-51.4638	-117.011
5171.7	-50.7847	-116.718
5171.8	-50.0705	-116.404
5171.9	-49.3159	-116.067
5172	-48.514	-115.706
5172.1	-47.6567	-115.32
5172.2	-46.7337	-114.905
5172.3	-45.7322	-114.461
5172.4	-44.6361	-113.984
5172.5	-43.4245	-113.472
5172.6	-42.0705	-112.918
5172.7	-40.5383	-112.318
5172.8	-38.7796	-111.666
5172.9	-36.7279	-110.951
5173	-34.2884	-110.161
5173.1	-31.3227	-109.281
5173.2	-27.6193	-108.287
5173.3	-22.8397	-107.146
5173.4	-16.4064	-105.808
5173.5	-7.24885	-104.192
5173.6	6.86339	-102.158
5173.7	30	-99.5674
5173.8	-56.2039	-111.58
5173.9	-56.4166	-111.601
5174	-56.6375	-111.629
5174.1	-56.8655	-111.666
5174.2	-57.0999	-111.712
5174.3	-57.3395	-111.766
5174.4	-57.5833	-111.828
5174.5	-57.83	-111.899
5174.6	-58.0785	-111.979
5174.7	-58.3274	-112.067
5174.8	-58.5755	-112.162
5174.9	-58.8213	-112.266
5175	-59.0635	-112.377
5175.1	-59.3009	-112.496
5175.2	-59.5321	-112.621
5175.3	-59.7558	-112.753
5175.4	-59.9707	-112.892
5175.5	-60.1759	-113.035
5175.6	-60.3701	-113.184
5175.7	-60.5525	-113.337
5175.8	-60.7221	-113.495
5175.9	-60.878	-113.655
5176	-61.0198	-113.818
5176.1	-61.1467	-113.984
5176.2	-61.2582	-114.151
5176.3	-61.3541	-114.318
5176.4	-61.434	-114.486
5176.5	-61.4978	-114.653
5176.6	-61.5453	-114.819
5176.7	-61.5766	-114.984
5176.8	-61.5918	-115.146
5176.9	-61.5909	-115.305
5177	-61.5742	-115.461
5177.1	-61.542	-115.613
5177.2	-61.4945	-115.76
5177.3	-61.4321	-115.902
5177.4	-61.3552	-116.038
5177.5	-61.2642	-116.168
5177.6	-61.1594	-116.292
5177.7	-61.0415	-116.409
5177.8	-60.9107	-116.519
5177.9	-60.7676	-116.621
5178	-60.6126	-116.715
5178.1	-60.4462	-116.801
5178.2	-60.2687	-116.879
5178.3	-60.0807	-116.948
5178.4	-59.8825	-117.007
5178.5	-59.6745	-117.058
5178.6	-59.4572	-117.099
5178.7	-59.2308	-117.131
5178.8	-58.9957	-117.152
5178.9	-58.7522	-117.164
5179	-58.5006	-117.166
5179.1	-58.2411	-117.157
5179.2	-57.9741	-117.139
5179.3	-57.6996	-117.11
5179.4	-57.4178	-117.07
5179.5	-57.1289	-117.02
5179.6	-56.833	-116.96
5179.7	-56.53	-116.889
5179.8	-56.2201	-116.807
5179.9	-55.9032	-116.714
5180	-55.5792	-116.61
5180.1	-55.2479	-116.496
5180.2	-54.9092	-116.37
5180.3	-54.5628	-116.234
5180.4	-54.2083	-116.086
5180.5	-53.8454	-115.927
5180.6	-53.4736	-115.756
5180.7	-53.0921	-115.574
5180.8	-52.7003	-115.381
5180.9	-52.2974	-115.175
5181	-51.8822	-114.957
5181.1	-51.4535	-114.727
5181.2	-51.01	-114.485
5181.3	-50.5498	-114.229
5181.4	-50.0711	-113.959
5181.5	-49.5713	-113.676
5181.6	-49.0477	-113.378
5181.7	-48.4968	-113.064
5181.8	-47.9146	-112.735
5181.9	-47.2962	-112.388
5182	-46.6357	-112.022
5182.1	-45.9257	-111.637
5182.2	-45.1573	-111.23
5182.3	-44.3193	-110.8
5182.4	-43.3978	-110.343
5182.5	-42.3749	-109.857
5182.6	-41.2276	-109.337
5182.7	-39.9259	-108.78
5182.8	-38.4295	-108.178
5182.9	-36.684	-107.524
5183	-34.6131	-106.808
5183.1	-32.1075	-106.015
5183.2	-29.0045	-105.128
5183.3	-25.0517	-104.12
5183.4	-19.8358	-102.952
5183.5	-12.6304	-101.564
5183.6	-2.03356	-99.8574
5183.7	15.052	-97.6512
5183.8	30	-96.0805
5183.9	-56.5577	-108.169
5184	-57.1324	-108.278
5184.1	-57.7201	-108.409
5184.2	-58.3164	-108.56
5184.3	-58.9165	-108.731
5184.4	-59.5157	-108.924
5184.5	-60.1089	-109.136
5184.6	-60.6912	-109.367
5184.7	-61.2578	-109.616
5184.8	-61.8042	-109.882
5184.9	-62.3262	-110.165
5185	-62.8199	-110.461
5185.1	-63.2821	-110.771
5185.2	-63.7099	-111.092
5185.3	-64.1012	-111.424
5185.4	-64.4542	-111.763
5185.5	-64.7677	-112.109
5185.6	-65.0411	-112.46
5185.7	-65.2742	-112.813
5185.8	-65.467	-113.168
5185.9	-65.6203	-113.523
5186	-65.7348	-113.877
5186.1	-65.8117	-114.227
5186.2	-65.8522	-114.572
5186.3	-65.8579	-114.911
5186.4	-65.8302	-115.244
5186.5	-65.7709	-115.568
5186.6	-65.6816	-115.882
5186.7	-65.564	-116.187
5186.8	-65.4197	-116.48
5186.9	-65.2504	-116.761
5187	-65.0576	-117.029
5187.1	-64.8427	-117.284
5187.2	-64.6073	-117.525
5187.3	-64.3526	-117.752
5187.4	-64.0799	-117.963
5187.5	-63.7904	-118.159
5187.6	-63.4851	-118.34
5187.7	-63.165	-118.504
5187.8	-62.831	-118.653
5187.9	-62.4838	-118.785
5188	-62.1243	-118.9
5188.1	-61.7529	-118.999
5188.2	-61.3702	-119.08
5188.3	-60.9768	-119.145
5188.4	-60.5728	-119.193
5188.5	-60.1586	-119.223
5188.6	-59.7344	-119.236
5188.7	-59.3002	-119.232
5188.8	-58.856	-119.211
5188.9	-58.4017	-119.172
5189	-57.937	-119.116
5189.1	-57.4617	-119.043
5189.2	-56.9752	-118.951
5189.3	-56.477	-118.843
5189.4	-55.9662	-118.716
5189.5	-55.442	-118.571
5189.6	-54.9031	-118.408
5189.7	-54.3481	-118.227
5189.8	-53.7754	-118.027
5189.9	-53.183	-117.808
5190	-52.5685	-117.569
5190.1	-51.9291	-117.31
5190.2	-51.2613	-117.031
5190.3	-50.561	-116.73
5190.4	-49.8232	-116.406
5190.5	-49.0419	-116.059
5190.6	-48.2097	-115.687
5190.7	-47.3175	-115.288
5190.8	-46.3539	-114.86
5190.9	-45.3047	-114.401
5191	-44.1515	-113.907
5191.1	-42.8711	-113.375
5191.2	-41.4324	-112.8
5191.3	-39.7946	-112.175
5191.4	-37.9013	-111.493
5191.5	-35.6742	-110.744
5191.6	-33.0005	-109.912
5191.7	-29.7116	-108.98
5191.8	-25.545	-107.919
5191.9	-20.0682	-106.69
5192	-12.516	-105.231
5192.1	-1.39702	-103.438
5192.2	16.6319	-101.119
5192.3	30	-99.7108
5192.4	-56.1893	-111.72
5192.5	-56.3871	-111.737
5192.6	-56.5927	-111.762
5192.7	-56.8054	-111.794
5192.8	-57.0242	-111.834
5192.9	-57.2483	-111.883
5193	-57.4766	-111.939
5193.1	-57.7082	-112.003
5193.2	-57.9419	-112.076
5193.3	-58.1765	-112.156
5193.4	-58.4108	-112.243
5193.5	-58.6437	-112.339
5193.6	-58.8737	-112.441
5193.7	-59.0998	-112.551
5193.8	-59.3207	-112.667
5193.9	-59.5351	-112.79
5194	-59.742	-112.918
5194.1	-59.9403	-113.052
5194.2	-60.1289	-113.191
5194.3	-60.3068	-113.335
5194.4	-60.4732	-113.482
5194.5	-60.6272	-113.633
5194.6	-60.7683	-113.787
5194.7	-60.8957	-113.943
5194.8	-61.009	-114.101
5194.9	-61.1077	-114.259
5195	-61.1915	-114.419
5195.1	-61.2602	-114.578
5195.2	-61.3137	-114.736
5195.3	-61.3517	-114.893
5195.4	-61.3745	-115.048
5195.5	-61.382	-115.201
5195.6	-61.3744	-115.351
5195.7	-61.3518	-115.497
5195.8	-61.3146	-115.639
5195.9	-61.2629	-115.776
5196	-61.1972	-115.909
5196.1	-61.1177	-116.035
5196.2	-61.0249	-116.156
5196.3	-60.9192	-116.271
5196.4	-60.8009	-116.379
5196.5	-60.6704	-116.48
5196.6	-60.5283	-116.573
5196.7	-60.3748	-116.659
5196.8	-60.2104	-116.737
5196.9	-60.0356	-116.806
5197	-59.8507	-116.867
5197.1	-59.6561	-116.92
5197.2	-59.4522	-116.963
5197.3	-59.2393	-116.997
5197.4	-59.0178	-117.022
5197.5	-58.788	-117.038
5197.6	-58.5501	-117.044
5197.7	-58.3045	-117.04
5197.8	-58.0514	-117.026
5197.9	-57.791	-117.003
5198	-57.5234	-116.97
5198.1	-57.249	-116.926
5198.2	-56.9677	-116.872
5198.3	-56.6797	-116.809
5198.4	-56.385	-116.734
5198.5	-56.0836	-116.65
5198.6	-55.7756	-116.555
5198.7	-55.4608	-116.45
5198.8	-55.1392	-116.334
5198.9	-54.8105	-116.208
5199	-54.4746	-116.07
5199.1	-54.1311	-115.923
5199.2	-53.7796	-115.764
5199.3	-53.4197	-115.594
5199.4	-53.0509	-115.414
5199.5	-52.6724	-115.222
5199.6	-52.2836	-115.019
5199.7	-51.8834	-114.804
5199.8	-51.4707	-114.577
[truncated: 48,002 more rows]

## Sheet: (c)
t	v	u
5000	-28.7212	-104.353
5000.1	-24.7649	-103.349
5000.2	-19.5316	-102.185
5000.3	-12.2834	-100.799
5000.4	-1.5915	-99.0921
5000.5	15.7134	-96.8798
5000.6	30	-95.3882
5000.7	-56.5265	-108.47
5000.8	-57.0694	-108.572
5000.9	-57.625	-108.693
5001	-58.1893	-108.834
5001.1	-58.7581	-108.995
5001.2	-59.3269	-109.175
5001.3	-59.8911	-109.373
5001.4	-60.4462	-109.591
5001.5	-60.9878	-109.825
5001.6	-61.5115	-110.076
5001.7	-62.0134	-110.343
5001.8	-62.4899	-110.623
5001.9	-62.9378	-110.917
5002	-63.3542	-111.221
5002.1	-63.737	-111.536
5002.2	-64.0844	-111.858
5002.3	-64.395	-112.187
5002.4	-64.6679	-112.522
5002.5	-64.9029	-112.859
5002.6	-65.0999	-113.199
5002.7	-65.2592	-113.539
5002.8	-65.3815	-113.878
5002.9	-65.4676	-114.214
5003	-65.5186	-114.546
5003.1	-65.5359	-114.873
5003.2	-65.5208	-115.194
5003.3	-65.4747	-115.507
5003.4	-65.3991	-115.811
5003.5	-65.2957	-116.106
5003.6	-65.1659	-116.39
5003.7	-65.0113	-116.663
5003.8	-64.8333	-116.924
5003.9	-64.6334	-117.173
5004	-64.4128	-117.408
5004.1	-64.1729	-117.629
5004.2	-63.9149	-117.836
5004.3	-63.64	-118.029
5004.4	-63.3491	-118.206
5004.5	-63.0432	-118.368
5004.6	-62.7233	-118.515
5004.7	-62.3901	-118.646
5004.8	-62.0443	-118.76
5004.9	-61.6866	-118.859
5005	-61.3174	-118.941
5005.1	-60.9373	-119.006
5005.2	-60.5467	-119.056
5005.3	-60.1458	-119.088
5005.4	-59.7348	-119.104
5005.5	-59.3139	-119.103
5005.6	-58.8831	-119.085
5005.7	-58.4423	-119.05
5005.8	-57.9913	-118.998
5005.9	-57.5299	-118.929
5006	-57.0577	-118.843
5006.1	-56.5741	-118.74
5006.2	-56.0785	-118.62
5006.3	-55.5701	-118.481
5006.4	-55.0477	-118.326
5006.5	-54.5101	-118.152
5006.6	-53.956	-117.96
5006.7	-53.3834	-117.75
5006.8	-52.7903	-117.521
5006.9	-52.1741	-117.272
5007	-51.5317	-117.004
5007.1	-50.8596	-116.714
5007.2	-50.1532	-116.404
5007.3	-49.4073	-116.07
5007.4	-48.6154	-115.713
5007.5	-47.7696	-115.33
5007.6	-46.8598	-114.921
5007.7	-45.8739	-114.482
5007.8	-44.7963	-114.01
5007.9	-43.607	-113.504
5008	-42.2802	-112.957
5008.1	-40.7818	-112.366
5008.2	-39.0659	-111.722
5008.3	-37.0694	-111.019
5008.4	-34.7032	-110.243
5008.5	-31.8374	-109.379
5008.6	-28.2753	-108.406
5008.7	-23.7048	-107.293
5008.8	-17.5994	-105.992
5008.9	-8.99805	-104.43
5009	4.05753	-102.479
5009.1	26.2606	-99.8915
5009.2	30	-99.5188
5009.3	-56.1073	-112.511
5009.4	-56.2209	-112.507
5009.5	-56.3404	-112.508
5009.6	-56.4656	-112.514
5009.7	-56.5961	-112.525
5009.8	-56.7316	-112.541
5009.9	-56.8717	-112.562
5010	-57.0157	-112.588
5010.1	-57.1632	-112.62
5010.2	-57.3138	-112.656
5010.3	-57.4666	-112.698
5010.4	-57.6212	-112.746
5010.5	-57.7768	-112.798
5010.6	-57.9328	-112.856
5010.7	-58.0885	-112.919
5010.8	-58.2432	-112.986
5010.9	-58.3961	-113.059
5011	-58.5465	-113.135
5011.1	-58.6937	-113.217
5011.2	-58.837	-113.302
5011.3	-58.9757	-113.392
5011.4	-59.1091	-113.485
5011.5	-59.2366	-113.581
5011.6	-59.3576	-113.68
5011.7	-59.4714	-113.782
5011.8	-59.5776	-113.886
5011.9	-59.6757	-113.993
5012	-59.7651	-114.101
5012.1	-59.8456	-114.21
5012.2	-59.9167	-114.32
5012.3	-59.9782	-114.43
5012.4	-60.0297	-114.541
5012.5	-60.0711	-114.651
5012.6	-60.1023	-114.76
5012.7	-60.1231	-114.868
5012.8	-60.1334	-114.975
5012.9	-60.1332	-115.08
5013	-60.1226	-115.183
5013.1	-60.1015	-115.282
5013.2	-60.0701	-115.379
5013.3	-60.0285	-115.473
5013.4	-59.9768	-115.562
5013.5	-59.9151	-115.648
5013.6	-59.8437	-115.73
5013.7	-59.7628	-115.806
5013.8	-59.6726	-115.878
5013.9	-59.5733	-115.945
5014	-59.4651	-116.006
5014.1	-59.3484	-116.062
5014.2	-59.2234	-116.112
5014.3	-59.0903	-116.155
5014.4	-58.9494	-116.193
5014.5	-58.801	-116.223
5014.6	-58.6454	-116.248
5014.7	-58.4827	-116.265
5014.8	-58.3133	-116.276
5014.9	-58.1374	-116.279
5015	-57.9553	-116.275
5015.1	-57.7672	-116.265
5015.2	-57.5733	-116.246
5015.3	-57.3738	-116.22
5015.4	-57.169	-116.187
5015.5	-56.9591	-116.147
5015.6	-56.7442	-116.098
5015.7	-56.5245	-116.042
5015.8	-56.3002	-115.978
5015.9	-56.0713	-115.907
5016	-55.8382	-115.828
5016.1	-55.6008	-115.741
5016.2	-55.3592	-115.646
5016.3	-55.1136	-115.544
5016.4	-54.864	-115.434
5016.5	-54.6105	-115.316
5016.6	-54.353	-115.19
5016.7	-54.0915	-115.056
5016.8	-53.8261	-114.915
5016.9	-53.5566	-114.766
5017	-53.283	-114.609
5017.1	-53.0052	-114.444
5017.2	-52.723	-114.271
5017.3	-52.4361	-114.091
5017.4	-52.1444	-113.903
5017.5	-51.8476	-113.706
5017.6	-51.5452	-113.502
5017.7	-51.2369	-113.29
5017.8	-50.9222	-113.069
5017.9	-50.6004	-112.841
5018	-50.271	-112.604
5018.1	-49.933	-112.358
5018.2	-49.5855	-112.104
5018.3	-49.2275	-111.841
5018.4	-48.8576	-111.569
5018.5	-48.4743	-111.287
5018.6	-48.0759	-110.995
5018.7	-47.6601	-110.693
5018.8	-47.2246	-110.38
5018.9	-46.7664	-110.055
5019	-46.2819	-109.719
5019.1	-45.7669	-109.369
5019.2	-45.2163	-109.005
5019.3	-44.6239	-108.625
5019.4	-43.982	-108.229
5019.5	-43.2812	-107.814
5019.6	-42.5099	-107.378
5019.7	-41.6532	-106.919
5019.8	-40.6923	-106.433
5019.9	-39.6028	-105.915
5020	-38.3527	-105.362
5020.1	-36.8991	-104.767
5020.2	-35.1833	-104.12
5020.3	-33.123	-103.412
5020.4	-30.5991	-102.628
5020.5	-27.4334	-101.747
5020.6	-23.3459	-100.742
5020.7	-17.872	-99.5682
5020.8	-10.1808	-98.1609
5020.9	1.37226	-96.4078
5021	20.5597	-94.0992
5021.1	30	-93.1484
5021.2	-56.7536	-106.279
5021.3	-57.5278	-106.438
5021.4	-58.3159	-106.624
5021.5	-59.1105	-106.838
5021.6	-59.9038	-107.079
5021.7	-60.6882	-107.347
5021.8	-61.4557	-107.64
5021.9	-62.1991	-107.957
5022	-62.9114	-108.297
5022.1	-63.5864	-108.657
5022.2	-64.2188	-109.037
5022.3	-64.8041	-109.433
5022.4	-65.3388	-109.843
5022.5	-65.8203	-110.265
5022.6	-66.2471	-110.697
5022.7	-66.6184	-111.136
5022.8	-66.9343	-111.581
5022.9	-67.1954	-112.027
5023	-67.403	-112.474
5023.1	-67.5588	-112.92
5023.2	-67.665	-113.362
5023.3	-67.7239	-113.798
5023.4	-67.738	-114.227
5023.5	-67.7099	-114.647
5023.6	-67.6422	-115.057
5023.7	-67.5377	-115.456
5023.8	-67.3989	-115.842
5023.9	-67.2282	-116.214
5024	-67.028	-116.571
5024.1	-66.8006	-116.913
5024.2	-66.5481	-117.239
5024.3	-66.2724	-117.547
5024.4	-65.9754	-117.838
5024.5	-65.6587	-118.112
5024.6	-65.3237	-118.366
5024.7	-64.972	-118.603
5024.8	-64.6047	-118.82
5024.9	-64.2229	-119.018
5025	-63.8276	-119.197
5025.1	-63.4197	-119.356
5025.2	-62.9998	-119.496
5025.3	-62.5686	-119.617
5025.4	-62.1266	-119.717
5025.5	-61.6741	-119.798
5025.6	-61.2116	-119.859
5025.7	-60.7391	-119.901
5025.8	-60.2567	-119.922
5025.9	-59.7643	-119.924
5026	-59.2619	-119.906
5026.1	-58.749	-119.869
5026.2	-58.2254	-119.812
5026.3	-57.6903	-119.734
5026.4	-57.1431	-119.637
5026.5	-56.5829	-119.52
5026.6	-56.0086	-119.383
5026.7	-55.4187	-119.226
5026.8	-54.8117	-119.048
5026.9	-54.1856	-118.849
5027	-53.5381	-118.628
5027.1	-52.8664	-118.386
5027.2	-52.1672	-118.122
5027.3	-51.4364	-117.835
5027.4	-50.6693	-117.523
5027.5	-49.8599	-117.187
5027.6	-49.0011	-116.824
5027.7	-48.084	-116.433
5027.8	-47.0978	-116.013
5027.9	-46.0285	-115.56
5028	-44.8588	-115.071
5028.1	-43.566	-114.544
5028.2	-42.1208	-113.973
5028.3	-40.4838	-113.353
5028.4	-38.6019	-112.675
5028.5	-36.4008	-111.93
5028.6	-33.7742	-111.105
5028.7	-30.5646	-110.181
5028.8	-26.5284	-109.133
5028.9	-21.2679	-107.923
5029	-14.089	-106.493
5029.1	-3.66229	-104.749
5029.2	12.9145	-102.519
5029.3	30	-100.673
5029.4	-55.9901	-113.639
5029.5	-55.9831	-113.606
5029.6	-55.9791	-113.574
5029.7	-55.9782	-113.542
5029.8	-55.9805	-113.51
5029.9	-55.9861	-113.48
5030	-55.9951	-113.45
5030.1	-56.0076	-113.422
5030.2	-56.0237	-113.394
5030.3	-56.0433	-113.368
5030.4	-56.0666	-113.343
5030.5	-56.0937	-113.319
5030.6	-56.1244	-113.298
5030.7	-56.159	-113.277
5030.8	-56.1973	-113.259
5030.9	-56.2393	-113.243
5031	-56.2851	-113.229
5031.1	-56.3346	-113.217
5031.2	-56.3877	-113.207
5031.3	-56.4443	-113.199
5031.4	-56.5044	-113.194
5031.5	-56.5678	-113.192
5031.6	-56.6344	-113.192
5031.7	-56.7041	-113.195
5031.8	-56.7766	-113.201
5031.9	-56.8518	-113.209
5032	-56.9295	-113.221
5032.1	-57.0094	-113.235
5032.2	-57.0913	-113.252
5032.3	-57.1749	-113.272
5032.4	-57.2599	-113.295
5032.5	-57.3461	-113.321
5032.6	-57.4331	-113.35
5032.7	-57.5207	-113.382
5032.8	-57.6084	-113.416
5032.9	-57.6959	-113.454
5033	-57.7829	-113.494
5033.1	-57.869	-113.536
5033.2	-57.9539	-113.582
5033.3	-58.0372	-113.629
5033.4	-58.1186	-113.679
5033.5	-58.1976	-113.732
5033.6	-58.274	-113.786
5033.7	-58.3475	-113.842
5033.8	-58.4175	-113.9
5033.9	-58.484	-113.959
5034	-58.5465	-114.02
5034.1	-58.6048	-114.082
5034.2	-58.6586	-114.145
5034.3	-58.7076	-114.209
5034.4	-58.7516	-114.274
5034.5	-58.7904	-114.338
5034.6	-58.8238	-114.403
5034.7	-58.8516	-114.468
5034.8	-58.8737	-114.532
5034.9	-58.8899	-114.596
5035	-58.9001	-114.66
5035.1	-58.9043	-114.722
5035.2	-58.9023	-114.783
5035.3	-58.8941	-114.843
5035.4	-58.8797	-114.901
5035.5	-58.859	-114.957
5035.6	-58.8322	-115.011
5035.7	-58.7992	-115.063
5035.8	-58.76	-115.113
5035.9	-58.7148	-115.159
5036	-58.6636	-115.203
5036.1	-58.6064	-115.244
5036.2	-58.5435	-115.282
5036.3	-58.4748	-115.316
5036.4	-58.4006	-115.347
5036.5	-58.321	-115.375
5036.6	-58.236	-115.398
5036.7	-58.146	-115.417
5036.8	-58.0509	-115.433
5036.9	-57.9511	-115.444
5037	-57.8466	-115.451
5037.1	-57.7377	-115.454
5037.2	-57.6245	-115.452
5037.3	-57.5072	-115.446
5037.4	-57.386	-115.435
5037.5	-57.2611	-115.419
5037.6	-57.1327	-115.399
5037.7	-57.0009	-115.374
5037.8	-56.866	-115.344
5037.9	-56.7283	-115.309
5038	-56.5877	-115.27
5038.1	-56.4447	-115.226
5038.2	-56.2994	-115.176
5038.3	-56.1519	-115.122
5038.4	-56.0026	-115.064
5038.5	-55.8515	-115
5038.6	-55.699	-114.932
5038.7	-55.5452	-114.859
5038.8	-55.3904	-114.781
5038.9	-55.2347	-114.699
5039	-55.0784	-114.612
5039.1	-54.9218	-114.521
5039.2	-54.7649	-114.425
5039.3	-54.6082	-114.325
5039.4	-54.4518	-114.221
5039.5	-54.296	-114.112
5039.6	-54.141	-114
5039.7	-53.9872	-113.884
5039.8	-53.8347	-113.763
5039.9	-53.6839	-113.64
5040	-53.535	-113.513
5040.1	-53.3885	-113.382
5040.2	-53.2446	-113.248
5040.3	-53.1036	-113.112
5040.4	-52.966	-112.972
5040.5	-52.8321	-112.83
5040.6	-52.7023	-112.686
5040.7	-52.5771	-112.539
5040.8	-52.4569	-112.39
5040.9	-52.3423	-112.24
5041	-52.2336	-112.088
5041.1	-52.1316	-111.935
5041.2	-52.0367	-111.782
5041.3	-51.9497	-111.627
5041.4	-51.8711	-111.473
5041.5	-51.8016	-111.318
5041.6	-51.7421	-111.164
5041.7	-51.6932	-111.011
5041.8	-51.6558	-110.859
5041.9	-51.6309	-110.709
5042	-51.6192	-110.562
5042.1	-51.6218	-110.417
5042.2	-51.6395	-110.275
5042.3	-51.6736	-110.137
5042.4	-51.7248	-110.003
5042.5	-51.7944	-109.875
5042.6	-51.8833	-109.752
5042.7	-51.9926	-109.636
5042.8	-52.1232	-109.526
5042.9	-52.2762	-109.425
5043	-52.4523	-109.332
5043.1	-52.6524	-109.248
5043.2	-52.8771	-109.174
5043.3	-53.1269	-109.111
5043.4	-53.4021	-109.06
5043.5	-53.7027	-109.021
5043.6	-54.0285	-108.996
5043.7	-54.3792	-108.984
5043.8	-54.7538	-108.987
5043.9	-55.1513	-109.005
5044	-55.5702	-109.039
5044.1	-56.0086	-109.089
5044.2	-56.4644	-109.156
5044.3	-56.9351	-109.24
5044.4	-57.4176	-109.342
5044.5	-57.909	-109.46
5044.6	-58.4058	-109.596
5044.7	-58.9045	-109.749
5044.8	-59.4014	-109.918
5044.9	-59.8929	-110.104
5045	-60.3751	-110.305
5045.1	-60.8445	-110.521
5045.2	-61.2978	-110.752
5045.3	-61.7316	-110.995
5045.4	-62.1432	-111.25
5045.5	-62.5298	-111.516
5045.6	-62.8893	-111.791
5045.7	-63.2198	-112.075
5045.8	-63.5197	-112.365
5045.9	-63.7881	-112.661
5046	-64.024	-112.962
5046.1	-64.2271	-113.264
5046.2	-64.3973	-113.569
5046.3	-64.5347	-113.873
5046.4	-64.6397	-114.176
5046.5	-64.7131	-114.477
5046.6	-64.7555	-114.774
5046.7	-64.768	-115.066
5046.8	-64.7515	-115.352
5046.9	-64.7074	-115.632
5047	-64.6367	-115.903
5047.1	-64.5406	-116.166
5047.2	-64.4205	-116.42
5047.3	-64.2776	-116.663
5047.4	-64.1131	-116.895
5047.5	-63.9282	-117.116
5047.6	-63.724	-117.324
5047.7	-63.5017	-117.521
5047.8	-63.2622	-117.704
5047.9	-63.0066	-117.873
5048	-62.7358	-118.029
5048.1	-62.4506	-118.171
5048.2	-62.1519	-118.298
5048.3	-61.8402	-118.411
5048.4	-61.5164	-118.509
5048.5	-61.1809	-118.592
5048.6	-60.8342	-118.66
5048.7	-60.4769	-118.712
5048.8	-60.1092	-118.749
5048.9	-59.7314	-118.771
5049	-59.3437	-118.777
5049.1	-58.9463	-118.767
5049.2	-58.5392	-118.742
5049.3	-58.1224	-118.701
5049.4	-57.6957	-118.644
5049.5	-57.2589	-118.571
5049.6	-56.8117	-118.482
5049.7	-56.3536	-118.376
5049.8	-55.884	-118.255
5049.9	-55.4022	-118.117
5050	-54.9072	-117.962
5050.1	-54.3981	-117.791
5050.2	-53.8735	-117.602
5050.3	-53.3318	-117.396
5050.4	-52.7711	-117.173
5050.5	-52.1892	-116.931
5050.6	-51.5834	-116.671
5050.7	-50.9505	-116.391
5050.8	-50.2867	-116.091
5050.9	-49.5873	-115.77
5051	-48.8468	-115.426
5051.1	-48.0583	-115.06
5051.2	-47.2132	-114.668
5051.3	-46.3013	-114.249
5051.4	-45.3092	-113.801
5051.5	-44.2206	-113.321
5051.6	-43.0139	-112.805
5051.7	-41.6613	-112.248
5051.8	-40.126	-111.646
5051.9	-38.3581	-110.99
5052	-36.2883	-110.271
5052.1	-33.8184	-109.477
5052.2	-30.8034	-108.591
5052.3	-27.0215	-107.588
5052.4	-22.1152	-106.435
5052.5	-15.4697	-105.079
5052.6	-5.93298	-103.434
5052.7	8.932	-101.349
5052.8	30	-99.0264
5052.9	-56.1573	-112.029
5053	-56.3222	-112.038
5053.1	-56.4942	-112.053
5053.2	-56.6728	-112.075
5053.3	-56.8573	-112.104
5053.4	-57.047	-112.14
5053.5	-57.2412	-112.182
5053.6	-57.439	-112.232
5053.7	-57.6396	-112.288
5053.8	-57.8421	-112.351
5053.9	-58.0455	-112.421
5054	-58.2487	-112.498
5054.1	-58.4509	-112.581
5054.2	-58.651	-112.671
5054.3	-58.8479	-112.767
5054.4	-59.0406	-112.868
5054.5	-59.2282	-112.975
5054.6	-59.4097	-113.087
5054.7	-59.5841	-113.204
5054.8	-59.7506	-113.326
5054.9	-59.9082	-113.451
5055	-60.0564	-113.58
5055.1	-60.1942	-113.712
5055.2	-60.3212	-113.847
5055.3	-60.4367	-113.984
5055.4	-60.5402	-114.122
5055.5	-60.6314	-114.262
5055.6	-60.7098	-114.402
5055.7	-60.7752	-114.542
5055.8	-60.8275	-114.682
5055.9	-60.8664	-114.821
5056	-60.8919	-114.959
5056.1	-60.904	-115.094
5056.2	-60.9027	-115.227
5056.3	-60.8882	-115.357
5056.4	-60.8606	-115.484
5056.5	-60.82	-115.606
5056.6	-60.7668	-115.725
5056.7	-60.7011	-115.839
5056.8	-60.6233	-115.947
5056.9	-60.5336	-116.05
5057	-60.4324	-116.148
5057.1	-60.32	-116.239
5057.2	-60.1967	-116.324
5057.3	-60.0629	-116.402
5057.4	-59.9189	-116.473
5057.5	-59.7652	-116.536
5057.6	-59.602	-116.592
5057.7	-59.4296	-116.641
5057.8	-59.2485	-116.681
5057.9	-59.059	-116.713
5058	-58.8613	-116.737
5058.1	-58.6557	-116.753
5058.2	-58.4426	-116.759
5058.3	-58.2222	-116.758
5058.4	-57.9948	-116.747
5058.5	-57.7606	-116.727
5058.6	-57.5197	-116.699
5058.7	-57.2725	-116.661
5058.8	-57.019	-116.614
5058.9	-56.7594	-116.558
5059	-56.4938	-116.492
5059.1	-56.2223	-116.418
5059.2	-55.945	-116.333
5059.3	-55.6619	-116.24
5059.4	-55.373	-116.137
5059.5	-55.0782	-116.024
5059.6	-54.7774	-115.902
5059.7	-54.4706	-115.77
5059.8	-54.1576	-115.629
5059.9	-53.838	-115.478
5060	-53.5117	-115.317
5060.1	-53.1782	-115.146
5060.2	-52.8371	-114.965
5060.3	-52.488	-114.774
5060.4	-52.1301	-114.573
5060.5	-51.7628	-114.362
5060.6	-51.3852	-114.14
5060.7	-50.9962	-113.907
5060.8	-50.5947	-113.663
5060.9	-50.1792	-113.408
5061	-49.7481	-113.141
5061.1	-49.2994	-112.862
5061.2	-48.8308	-112.57
5061.3	-48.3396	-112.265
5061.4	-47.8225	-111.946
5061.5	-47.2754	-111.613
5061.6	-46.6939	-111.264
5061.7	-46.0719	-110.897
5061.8	-45.4027	-110.513
5061.9	-44.6776	-110.109
5062	-43.886	-109.682
5062.1	-43.0144	-109.231
5062.2	-42.0458	-108.753
5062.3	-40.9586	-108.243
5062.4	-39.724	-107.698
5062.5	-38.3044	-107.111
5062.6	-36.6485	-106.475
5062.7	-34.6851	-105.78
5062.8	-32.3128	-105.014
5062.9	-29.3817	-104.158
5063	-25.6617	-103.188
5063.1	-20.7801	-102.069
5063.2	-14.0924	-100.746
5063.3	-4.38126	-99.1288
5063.4	10.9595	-97.0603
5063.5	30	-95.0156
5063.6	-56.5643	-108.106
5063.7	-57.1457	-108.217
5063.8	-57.7402	-108.349
5063.9	-58.3432	-108.502
5064	-58.9499	-108.676
5064.1	-59.5555	-108.871
5064.2	-60.1548	-109.085
5064.3	-60.7428	-109.319
5064.4	-61.3146	-109.572
5064.5	-61.8657	-109.841
5064.6	-62.3918	-110.127
5064.7	-62.889	-110.427
5064.8	-63.3541	-110.74
5064.9	-63.7843	-111.065
5065	-64.1772	-111.4
5065.1	-64.5313	-111.743
5065.2	-64.8454	-112.092
5065.3	-65.1188	-112.446
5065.4	-65.3513	-112.803
5065.5	-65.5432	-113.162
5065.6	-65.6951	-113.52
5065.7	-65.808	-113.876
5065.8	-65.8828	-114.229
5065.9	-65.9211	-114.577
5066	-65.9243	-114.919
5066.1	-65.8941	-115.254
5066.2	-65.832	-115.58
5066.3	-65.7398	-115.897
5066.4	-65.6192	-116.203
5066.5	-65.4719	-116.498
5066.6	-65.2995	-116.781
5066.7	-65.1036	-117.05
5066.8	-64.8857	-117.307
5066.9	-64.6472	-117.549
5067	-64.3895	-117.776
5067.1	-64.1138	-117.989
5067.2	-63.8213	-118.186
5067.3	-63.513	-118.367
5067.4	-63.19	-118.532
5067.5	-62.8531	-118.681
5067.6	-62.5031	-118.813
5067.7	-62.1407	-118.928
5067.8	-61.7665	-119.027
5067.9	-61.3811	-119.109
5068	-60.9849	-119.173
5068.1	-60.5782	-119.221
5068.2	-60.1614	-119.251
5068.3	-59.7344	-119.263
5068.4	-59.2975	-119.259
5068.5	-58.8506	-119.237
5068.6	-58.3935	-119.197
5068.7	-57.9261	-119.14
5068.8	-57.448	-119.066
5068.9	-56.9586	-118.974
5069	-56.4573	-118.864
5069.1	-55.9435	-118.736
5069.2	-55.416	-118.59
5069.3	-54.8737	-118.425
5069.4	-54.3151	-118.242
5069.5	-53.7387	-118.041
5069.6	-53.1422	-117.82
5069.7	-52.5233	-117.579
5069.8	-51.879	-117.318
5069.9	-51.206	-117.036
5070	-50.4998	-116.733
5070.1	-49.7555	-116.407
5070.2	-48.9668	-116.057
5070.3	-48.1262	-115.681
5070.4	-47.2242	-115.279
5070.5	-46.2493	-114.847
5070.6	-45.1866	-114.384
5070.7	-44.0174	-113.886
5070.8	-42.7174	-113.348
5070.9	-41.2548	-112.767
5071	-39.5867	-112.136
5071.1	-37.6547	-111.446
5071.2	-35.3769	-110.686
5071.3	-32.6348	-109.843
5071.4	-29.2506	-108.895
5071.5	-24.9455	-107.816
5071.6	-19.2568	-106.561
5071.7	-11.3569	-105.066
5071.8	0.391471	-103.219
5071.9	19.7405	-100.811
5072	30	-99.7496
5072.1	-56.0839	-112.736
5072.2	-56.1733	-112.727
5072.3	-56.2682	-112.721
5072.4	-56.3683	-112.72
5072.5	-56.4734	-112.722
5072.6	-56.5833	-112.729
5072.7	-56.6975	-112.74
5072.8	-56.8159	-112.755
5072.9	-56.938	-112.775
5073	-57.0633	-112.799
5073.1	-57.1916	-112.828
5073.2	-57.3222	-112.861
5073.3	-57.4547	-112.899
5073.4	-57.5885	-112.942
5073.5	-57.7232	-112.988
5073.6	-57.8581	-113.04
5073.7	-57.9926	-113.096
5073.8	-58.1263	-113.155
5073.9	-58.2583	-113.219
5074	-58.3883	-113.287
5074.1	-58.5154	-113.359
5074.2	-58.6393	-113.434
5074.3	-58.7592	-113.513
5074.4	-58.8746	-113.594
5074.5	-58.985	-113.679
5074.6	-59.0899	-113.766
5074.7	-59.1887	-113.855
5074.8	-59.281	-113.947
5074.9	-59.3663	-114.04
5075	-59.4444	-114.134
5075.1	-59.5147	-114.23
5075.2	-59.577	-114.326
5075.3	-59.6311	-114.423
5075.4	-59.6766	-114.519
5075.5	-59.7133	-114.616
5075.6	-59.7412	-114.712
5075.7	-59.76	-114.807
5075.8	-59.7698	-114.9
5075.9	-59.7704	-114.992
5076	-59.7617	-115.082
5076.1	-59.744	-115.17
5076.2	-59.7171	-115.255
5076.3	-59.6811	-115.337
5076.4	-59.6362	-115.416
5076.5	-59.5824	-115.491
5076.6	-59.5199	-115.562
5076.7	-59.4489	-115.63
5076.8	-59.3695	-115.693
5076.9	-59.282	-115.752
5077	-59.1864	-115.806
5077.1	-59.0831	-115.854
5077.2	-58.9722	-115.898
5077.3	-58.854	-115.936
5077.4	-58.7287	-115.969
5077.5	-58.5966	-115.996
5077.6	-58.4578	-116.017
5077.7	-58.3126	-116.032
5077.8	-58.1613	-116.04
5077.9	-58.004	-116.043
5078	-57.8411	-116.039
5078.1	-57.6727	-116.028
5078.2	-57.499	-116.012
5078.3	-57.3204	-115.988
5078.4	-57.1369	-115.958
5078.5	-56.9488	-115.921
5078.6	-56.7563	-115.877
5078.7	-56.5596	-115.826
5078.8	-56.3589	-115.768
5078.9	-56.1543	-115.704
5079	-55.946	-115.633
5079.1	-55.7342	-115.554
5079.2	-55.519	-115.469
5079.3	-55.3005	-115.377
5079.4	-55.0789	-115.278
5079.5	-54.8543	-115.172
5079.6	-54.6269	-115.06
5079.7	-54.3966	-114.94
5079.8	-54.1635	-114.814
5079.9	-53.9279	-114.681
5080	-53.6896	-114.541
5080.1	-53.4487	-114.394
5080.2	-53.2054	-114.241
5080.3	-52.9594	-114.081
5080.4	-52.711	-113.914
5080.5	-52.46	-113.741
5080.6	-52.2063	-113.562
5080.7	-51.9499	-113.375
5080.8	-51.6908	-113.183
5080.9	-51.4287	-112.983
5081	-51.1634	-112.778
5081.1	-50.8949	-112.565
5081.2	-50.6229	-112.346
5081.3	-50.347	-112.121
5081.4	-50.067	-111.889
5081.5	-49.7823	-111.651
5081.6	-49.4927	-111.406
5081.7	-49.1974	-111.154
5081.8	-48.896	-110.896
5081.9	-48.5875	-110.63
5082	-48.2712	-110.357
5082.1	-47.946	-110.077
5082.2	-47.6108	-109.79
5082.3	-47.2641	-109.494
5082.4	-46.9042	-109.191
5082.5	-46.5293	-108.879
5082.6	-46.1371	-108.558
5082.7	-45.7248	-108.227
5082.8	-45.2892	-107.887
5082.9	-44.8263	-107.535
5083	-44.3316	-107.171
5083.1	-43.7993	-106.794
5083.2	-43.2225	-106.403
5083.3	-42.5927	-105.995
5083.4	-41.8991	-105.57
5083.5	-41.1286	-105.123
5083.6	-40.2642	-104.654
5083.7	-39.2842	-104.157
5083.8	-38.1602	-103.629
5083.9	-36.8547	-103.063
5084	-35.3165	-102.452
5084.1	-33.4751	-101.786
5084.2	-31.2297	-101.053
5084.3	-28.4318	-100.236
5084.4	-24.8535	-99.3088
5084.5	-20.1265	-98.2373
5084.6	-13.6151	-96.9672
5084.7	-4.12152	-95.4105
5084.8	10.9081	-93.4111
5084.9	30	-91.3858
5085	-56.9322	-104.555
5085.1	-57.8878	-104.758
5085.2	-58.8569	-104.996
5085.3	-59.8289	-105.267
5085.4	-60.7928	-105.571
5085.5	-61.7378	-105.907
5085.6	-62.6534	-106.273
5085.7	-63.5299	-106.668
5085.8	-64.3587	-107.088
5085.9	-65.1325	-107.532
5086	-65.8452	-107.996
5086.1	-66.4924	-108.479
5086.2	-67.0712	-108.976
5086.3	-67.5798	-109.484
5086.4	-68.018	-110.002
5086.5	-68.3863	-110.525
5086.6	-68.6865	-111.051
5086.7	-68.9209	-111.577
5086.8	-69.0924	-112.1
5086.9	-69.2043	-112.619
5087	-69.2602	-113.131
5087.1	-69.2637	-113.634
5087.2	-69.2186	-114.126
5087.3	-69.1285	-114.606
5087.4	-68.997	-115.072
5087.5	-68.8275	-115.523
5087.6	-68.6232	-115.957
5087.7	-68.3871	-116.374
5087.8	-68.1221	-116.773
5087.9	-67.8306	-117.153
5088	-67.515	-117.513
5088.1	-67.1775	-117.853
5088.2	-66.82	-118.173
5088.3	-66.4442	-118.472
5088.4	-66.0517	-118.749
5088.5	-65.6438	-119.006
5088.6	-65.2218	-119.241
5088.7	-64.7868	-119.454
5088.8	-64.3395	-119.645
5088.9	-63.8808	-119.815
5089	-63.4114	-119.963
5089.1	-62.9317	-120.09
5089.2	-62.4421	-120.194
5089.3	-61.9429	-120.277
5089.4	-61.4342	-120.339
5089.5	-60.9161	-120.378
5089.6	-60.3884	-120.397
5089.7	-59.851	-120.394
5089.8	-59.3034	-120.369
5089.9	-58.7452	-120.323
5090	-58.1758	-120.256
5090.1	-57.5942	-120.167
5090.2	-56.9995	-120.057
5090.3	-56.3904	-119.925
5090.4	-55.7654	-119.771
5090.5	-55.1227	-119.595
5090.6	-54.4602	-119.397
5090.7	-53.7753	-119.176
5090.8	-53.065	-118.931
5090.9	-52.3256	-118.663
5091	-51.5526	-118.371
5091.1	-50.7407	-118.052
5091.2	-49.8834	-117.707
5091.3	-48.9729	-117.334
5091.4	-47.9991	-116.931
5091.5	-46.9498	-116.496
5091.6	-45.8096	-116.026
5091.7	-44.5585	-115.519
5091.8	-43.1709	-114.969
5091.9	-41.6129	-114.372
5092	-39.8388	-113.72
5092.1	-37.7861	-113.007
5092.2	-35.3663	-112.219
5092.3	-32.4508	-111.341
5092.4	-28.8448	-110.353
5092.5	-24.2397	-109.222
5092.6	-18.1158	-107.904
5092.7	-9.52613	-106.325
5092.8	3.45279	-104.358
5092.9	25.41	-101.762
5093	30	-101.3
5093.1	-55.9264	-114.253
5093.2	-55.8538	-114.204
5093.3	-55.7824	-114.153
5093.4	-55.7123	-114.1
5093.5	-55.6439	-114.046
5093.6	-55.5772	-113.99
5093.7	-55.5125	-113.932
5093.8	-55.4502	-113.874
5093.9	-55.3903	-113.814
5094	-55.3332	-113.752
5094.1	-55.279	-113.69
5094.2	-55.2281	-113.627
5094.3	-55.1806	-113.563
5094.4	-55.1369	-113.499
5094.5	-55.0971	-113.434
5094.6	-55.0617	-113.37
5094.7	-55.0307	-113.305
5094.8	-55.0045	-113.24
5094.9	-54.9833	-113.175
5095	-54.9675	-113.112
5095.1	-54.9572	-113.048
5095.2	-54.9527	-112.986
5095.3	-54.9543	-112.925
5095.4	-54.9622	-112.866
5095.5	-54.9767	-112.808
5095.6	-54.998	-112.752
5095.7	-55.0262	-112.698
5095.8	-55.0616	-112.646
5095.9	-55.1044	-112.597
5096	-55.1548	-112.55
5096.1	-55.2128	-112.507
5096.2	-55.2785	-112.467
5096.3	-55.3521	-112.431
5096.4	-55.4336	-112.398
5096.5	-55.523	-112.37
5096.6	-55.6202	-112.345
5096.7	-55.7252	-112.326
5096.8	-55.8379	-112.31
5096.9	-55.958	-112.3
5097	-56.0854	-112.295
5097.1	-56.2197	-112.295
5097.2	-56.3606	-112.301
5097.3	-56.5078	-112.312
5097.4	-56.6608	-112.329
5097.5	-56.819	-112.352
5097.6	-56.982	-112.381
5097.7	-57.1491	-112.415
5097.8	-57.3197	-112.456
5097.9	-57.493	-112.503
5098	-57.6683	-112.555
5098.1	-57.8449	-112.614
5098.2	-58.0219	-112.678
5098.3	-58.1986	-112.748
5098.4	-58.3739	-112.824
5098.5	-58.5472	-112.905
5098.6	-58.7176	-112.992
5098.7	-58.8842	-113.083
5098.8	-59.0461	-113.179
5098.9	-59.2027	-113.279
5099	-59.353	-113.384
5099.1	-59.4964	-113.492
5099.2	-59.6322	-113.604
5099.3	-59.7597	-113.718
5099.4	-59.8782	-113.836
5099.5	-59.9873	-113.955
5099.6	-60.0865	-114.076
5099.7	-60.1753	-114.199
5099.8	-60.2534	-114.322
5099.9	-60.3204	-114.446
5100	-60.3761	-114.57
5100.1	-60.4203	-114.693
5100.2	-60.4528	-114.816
5100.3	-60.4736	-114.937
5100.4	-60.4826	-115.056
5100.5	-60.4799	-115.173
5100.6	-60.4654	-115.287
5100.7	-60.4393	-115.399
5100.8	-60.4018	-115.506
5100.9	-60.3529	-115.61
5101	-60.2929	-115.71
5101.1	-60.222	-115.805
5101.2	-60.1404	-115.895
5101.3	-60.0485	-115.981
5101.4	-59.9463	-116.06
5101.5	-59.8344	-116.134
5101.6	-59.7128	-116.201
5101.7	-59.5821	-116.263
5101.8	-59.4423	-116.317
5101.9	-59.2939	-116.365
5102	-59.1371	-116.406
5102.1	-58.9723	-116.44
5102.2	-58.7997	-116.466
5102.3	-58.6196	-116.485
5102.4	-58.4323	-116.496
5102.5	-58.238	-116.5
5102.6	-58.037	-116.495
5102.7	-57.8296	-116.483
5102.8	-57.616	-116.462
5102.9	-57.3964	-116.434
5103	-57.171	-116.397
5103.1	-56.9399	-116.352
5103.2	-56.7034	-116.298
5103.3	-56.4616	-116.236
5103.4	-56.2146	-116.165
5103.5	-55.9625	-116.086
5103.6	-55.7054	-115.999
5103.7	-55.4434	-115.903
5103.8	-55.1765	-115.798
5103.9	-54.9046	-115.685
5104	-54.6279	-115.563
5104.1	-54.3462	-115.433
5104.2	-54.0595	-115.294
5104.3	-53.7675	-115.146
5104.4	-53.4702	-114.989
5104.5	-53.1673	-114.824
5104.6	-52.8585	-114.65
5104.7	-52.5436	-114.466
5104.8	-52.2221	-114.274
5104.9	-51.8935	-114.073
5105	-51.5572	-113.863
5105.1	-51.2127	-113.643
5105.2	-50.8591	-113.414
5105.3	-50.4954	-113.175
5105.4	-50.1207	-112.927
5105.5	-49.7337	-112.668
5105.6	-49.3328	-112.399
5105.7	-48.9163	-112.118
5105.8	-48.4823	-111.827
5105.9	-48.0281	-111.524
5106	-47.551	-111.208
5106.1	-47.0475	-110.879
5106.2	-46.5134	-110.536
5106.3	-45.9438	-110.178
5106.4	-45.3326	-109.804
5106.5	-44.6725	-109.412
5106.6	-43.9542	-109.001
5106.7	-43.1665	-108.568
5106.8	-42.2951	-108.111
5106.9	-41.3216	-107.626
5107	-40.2228	-107.11
5107.1	-38.9678	-106.557
5107.2	-37.5154	-105.963
5107.3	-35.8096	-105.317
5107.4	-33.7721	-104.611
5107.5	-31.2901	-103.829
5107.6	-28.1956	-102.953
5107.7	-24.2265	-101.956
5107.8	-18.9519	-100.797
5107.9	-11.61	-99.4143
5108	-0.716928	-97.7046
5108.1	17.0479	-95.4774
5108.2	30	-94.1415
5108.3	-56.6529	-107.251
5108.4	-57.3247	-107.384
5108.5	-58.01	-107.541
5108.6	-58.7032	-107.723
5108.7	-59.3981	-107.928
5108.8	-60.0884	-108.157
5108.9	-60.768	-108.409
5109	-61.4307	-108.682
5109.1	-62.0706	-108.976
5109.2	-62.6823	-109.288
5109.3	-63.2611	-109.618
5109.4	-63.8028	-109.964
5109.5	-64.3038	-110.323
5109.6	-64.7613	-110.694
5109.7	-65.1734	-111.076
5109.8	-65.5387	-111.465
5109.9	-65.8565	-111.859
5110	-66.1267	-112.258
5110.1	-66.3499	-112.659
5110.2	-66.5268	-113.059
5110.3	-66.6588	-113.458
5110.4	-66.7474	-113.853
5110.5	-66.7945	-114.243
5110.6	-66.802	-114.626
5110.7	-66.7719	-115.002
5110.8	-66.7064	-115.368
5110.9	-66.6075	-115.723
5111	-66.4775	-116.067
5111.1	-66.3182	-116.398
5111.2	-66.1318	-116.716
5111.3	-65.9201	-117.02
5111.4	-65.6848	-117.309
5111.5	-65.4277	-117.582
5111.6	-65.1503	-117.84
5111.7	-64.8541	-118.08
5111.8	-64.5403	-118.305
5111.9	-64.2102	-118.511
5112	-63.865	-118.701
5112.1	-63.5055	-118.873
5112.2	-63.1326	-119.026
5112.3	-62.7473	-119.162
5112.4	-62.35	-119.28
5112.5	-61.9413	-119.379
5112.6	-61.5218	-119.46
5112.7	-61.0918	-119.522
5112.8	-60.6516	-119.566
5112.9	-60.2013	-119.592
5113	-59.741	-119.599
5113.1	-59.2707	-119.587
5113.2	-58.7901	-119.557
5113.3	-58.2991	-119.508
5113.4	-57.7972	-119.44
5113.5	-57.2839	-119.354
5113.6	-56.7585	-119.249
5113.7	-56.2201	-119.125
5113.8	-55.6677	-118.981
5113.9	-55.0999	-118.819
5114	-54.5152	-118.637
5114.1	-53.9119	-118.434
5114.2	-53.2875	-118.212
5114.3	-52.6395	-117.969
5114.4	-51.9648	-117.704
5114.5	-51.2594	-117.418
5114.6	-50.5188	-117.108
5114.7	-49.7373	-116.774
5114.8	-48.9083	-116.415
5114.9	-48.0233	-116.03
5115	-47.0719	-115.615
5115.1	-46.0411	-115.17
5115.2	-44.9146	-114.691
5115.3	-43.671	-114.174
5115.4	-42.283	-113.616
5115.5	-40.714	-113.01
5115.6	-38.9149	-112.35
5115.7	-36.8173	-111.626
5115.8	-34.3244	-110.826
5115.9	-31.2938	-109.932
5116	-27.5078	-108.923
5116.1	-22.6163	-107.762
5116.2	-16.0191	-106.4
5116.3	-6.59633	-104.753
5116.4	8.00725	-102.673
5116.5	30	-100.224
5116.6	-56.0357	-113.2
5116.7	-56.0756	-113.179
5116.8	-56.1197	-113.159
5116.9	-56.1681	-113.142
5117	-56.2206	-113.127
5117.1	-56.2772	-113.115
5117.2	-56.3378	-113.105
5117.3	-56.4024	-113.098
5117.4	-56.4708	-113.093
5117.5	-56.5429	-113.092
5117.6	-56.6185	-113.093
5117.7	-56.6975	-113.097
5117.8	-56.7796	-113.105
5117.9	-56.8647	-113.116
5118	-56.9524	-113.129
5118.1	-57.0425	-113.147
5118.2	-57.1347	-113.167
5118.3	-57.2287	-113.191
5118.4	-57.3241	-113.218
5118.5	-57.4207	-113.248
5118.6	-57.5181	-113.281
5118.7	-57.6158	-113.318
5118.8	-57.7135	-113.358
5118.9	-57.8108	-113.401
5119	-57.9073	-113.447
5119.1	-58.0025	-113.495
5119.2	-58.0962	-113.547
5119.3	-58.1879	-113.601
5119.4	-58.2771	-113.658
5119.5	-58.3635	-113.717
5119.6	-58.4467	-113.778
5119.7	-58.5263	-113.842
5119.8	-58.6019	-113.907
5119.9	-58.6732	-113.973
5120	-58.74	-114.042
5120.1	-58.8017	-114.111
5120.2	-58.8583	-114.181
5120.3	-58.9093	-114.252
5120.4	-58.9546	-114.324
5120.5	-58.994	-114.396
5120.6	-59.0271	-114.467
5120.7	-59.0539	-114.539
5120.8	-59.0743	-114.61
5120.9	-59.088	-114.68
5121	-59.0951	-114.75
5121.1	-59.0953	-114.818
5121.2	-59.0887	-114.885
5121.3	-59.0753	-114.95
5121.4	-59.055	-115.013
5121.5	-59.0278	-115.073
5121.6	-58.9939	-115.132
5121.7	-58.9532	-115.188
5121.8	-58.9058	-115.24
5121.9	-58.8518	-115.29
5122	-58.7913	-115.337
5122.1	-58.7244	-115.38
5122.2	-58.6512	-115.42
5122.3	-58.572	-115.455
5122.4	-58.4868	-115.487
5122.5	-58.3958	-115.515
5122.6	-58.2991	-115.538
5122.7	-58.197	-115.557
5122.8	-58.0897	-115.572
5122.9	-57.9772	-115.581
5123	-57.8598	-115.586
5123.1	-57.7377	-115.587
5123.2	-57.6111	-115.582
5123.3	-57.4802	-115.572
5123.4	-57.3451	-115.557
5123.5	-57.2062	-115.538
5123.6	-57.0635	-115.512
5123.7	-56.9173	-115.482
5123.8	-56.7678	-115.447
5123.9	-56.6152	-115.406
5124	-56.4597	-115.36
5124.1	-56.3015	-115.308
5124.2	-56.1408	-115.251
5124.3	-55.9778	-115.189
5124.4	-55.8127	-115.122
5124.5	-55.6457	-115.049
5124.6	-55.477	-114.972
5124.7	-55.3068	-114.889
5124.8	-55.1354	-114.801
5124.9	-54.9628	-114.708
5125	-54.7895	-114.609
5125.1	-54.6154	-114.506
5125.2	-54.4409	-114.398
5125.3	-54.2662	-114.286
5125.4	-54.0915	-114.168
5125.5	-53.917	-114.046
5125.6	-53.743	-113.92
5125.7	-53.5696	-113.789
5125.8	-53.3972	-113.654
5125.9	-53.226	-113.515
5126	-53.0563	-113.371
5126.1	-52.8884	-113.224
5126.2	-52.7225	-113.074
5126.3	-52.559	-112.919
5126.4	-52.3982	-112.762
5126.5	-52.2404	-112.601
5126.6	-52.0861	-112.437
5126.7	-51.9356	-112.27
5126.8	-51.7893	-112.101
5126.9	-51.6478	-111.929
5127	-51.5114	-111.756
5127.1	-51.3808	-111.58
5127.2	-51.2565	-111.403
5127.3	-51.1391	-111.225
5127.4	-51.0292	-111.045
5127.5	-50.9276	-110.865
5127.6	-50.8351	-110.685
5127.7	-50.7523	-110.505
5127.8	-50.6803	-110.325
5127.9	-50.62	-110.146
5128	-50.5723	-109.969
5128.1	-50.5384	-109.794
5128.2	-50.5193	-109.621
5128.3	-50.5164	-109.451
5128.4	-50.5308	-109.284
5128.5	-50.5639	-109.122
5128.6	-50.6171	-108.965
5128.7	-50.6919	-108.813
5128.8	-50.7896	-108.668
5128.9	-50.9118	-108.53
5129	-51.0599	-108.4
5129.1	-51.2353	-108.279
5129.2	-51.4394	-108.168
5129.3	-51.6735	-108.068
5129.4	-51.9385	-107.979
5129.5	-52.2355	-107.904
5129.6	-52.5651	-107.842
5129.7	-52.9275	-107.796
5129.8	-53.3228	-107.765
5129.9	-53.7505	-107.751
5130	-54.2098	-107.755
5130.1	-54.6991	-107.778
5130.2	-55.2166	-107.82
5130.3	-55.7597	-107.883
5130.4	-56.3255	-107.966
5130.5	-56.9103	-108.07
5130.6	-57.51	-108.196
5130.7	-58.1203	-108.343
5130.8	-58.7363	-108.512
5130.9	-59.3529	-108.702
5131	-59.965	-108.912
5131.1	-60.5674	-109.142
5131.2	-61.1551	-109.391
5131.3	-61.7232	-109.658
5131.4	-62.2672	-109.942
5131.5	-62.783	-110.242
5131.6	-63.2671	-110.555
5131.7	-63.7164	-110.88
5131.8	-64.1285	-111.216
5131.9	-64.5014	-111.561
5132	-64.8339	-111.913
5132.1	-65.125	-112.271
5132.2	-65.3745	-112.632
5132.3	-65.5826	-112.995
5132.4	-65.7498	-113.358
5132.5	-65.8768	-113.72
5132.6	-65.9649	-114.079
5132.7	-66.0155	-114.434
5132.8	-66.0299	-114.782
5132.9	-66.0098	-115.124
5133	-65.957	-115.458
5133.1	-65.8732	-115.782
5133.2	-65.7601	-116.096
5133.3	-65.6195	-116.399
5133.4	-65.4531	-116.69
5133.5	-65.2624	-116.967
5133.6	-65.0491	-117.232
5133.7	-64.8146	-117.482
5133.8	-64.5603	-117.717
5133.9	-64.2876	-117.938
5134	-63.9976	-118.143
5134.1	-63.6914	-118.332
5134.2	-63.3702	-118.505
5134.3	-63.0347	-118.661
5134.4	-62.6859	-118.801
5134.5	-62.3245	-118.924
5134.6	-61.9511	-119.03
5134.7	-61.5663	-119.119
5134.8	-61.1705	-119.19
5134.9	-60.7642	-119.245
5135	-60.3476	-119.282
5135.1	-59.9208	-119.301
5135.2	-59.4841	-119.303
5135.3	-59.0374	-119.288
5135.4	-58.5806	-119.255
5135.5	-58.1134	-119.204
5135.6	-57.6357	-119.136
5135.7	-57.1468	-119.049
5135.8	-56.6463	-118.945
5135.9	-56.1334	-118.823
5136	-55.607	-118.683
5136.1	-55.0662	-118.524
5136.2	-54.5096	-118.347
5136.3	-53.9354	-118.151
5136.4	-53.3418	-117.936
5136.5	-52.7264	-117.701
5136.6	-52.0864	-117.446
5136.7	-51.4184	-117.17
5136.8	-50.7185	-116.872
5136.9	-49.9818	-116.552
5137	-49.2023	-116.208
5137.1	-48.3728	-115.839
5137.2	-47.4845	-115.444
5137.3	-46.5262	-115.02
5137.4	-45.4841	-114.564
5137.5	-44.3404	-114.075
5137.6	-43.0723	-113.547
5137.7	-41.6501	-112.977
5137.8	-40.0339	-112.358
5137.9	-38.1697	-111.682
5138	-35.9821	-110.94
5138.1	-33.3629	-110.118
5138.2	-30.1516	-109.197
5138.3	-26.0991	-108.152
5138.4	-20.7981	-106.944
5138.5	-13.5346	-105.514
5138.6	-2.93452	-103.764
5138.7	14.0245	-101.518
5138.8	30	-99.8083
5138.9	-56.0779	-112.794
5139	-56.1613	-112.783
5139.1	-56.2499	-112.775
5139.2	-56.3436	-112.772
5139.3	-56.4422	-112.772
5139.4	-56.5455	-112.776
5139.5	-56.6532	-112.785
5139.6	-56.765	-112.797
5139.7	-56.8805	-112.814
5139.8	-56.9994	-112.835
5139.9	-57.1213	-112.861
5140	-57.2457	-112.89
5140.1	-57.3722	-112.925
5140.2	-57.5003	-112.963
5140.3	-57.6294	-113.006
5140.4	-57.7591	-113.053
5140.5	-57.8888	-113.105
5140.6	-58.0179	-113.16
5140.7	-58.1458	-113.22
5140.8	-58.2721	-113.283
5140.9	-58.396	-113.35
5141	-58.5171	-113.421
5141.1	-58.6348	-113.495
5141.2	-58.7485	-113.572
5141.3	-58.8577	-113.651
5141.4	-58.9619	-113.734
5141.5	-59.0606	-113.819
5141.6	-59.1533	-113.906
5141.7	-59.2397	-113.995
5141.8	-59.3192	-114.085
5141.9	-59.3916	-114.177
5142	-59.4564	-114.269
5142.1	-59.5135	-114.363
5142.2	-59.5625	-114.456
5142.3	-59.6032	-114.549
5142.4	-59.6354	-114.642
5142.5	-59.6591	-114.734
5142.6	-59.674	-114.825
5142.7	-59.6801	-114.915
5142.8	-59.6774	-115.003
5142.9	-59.6658	-115.089
5143	-59.6453	-115.173
5143.1	-59.6161	-115.254
5143.2	-59.5781	-115.332
5143.3	-59.5315	-115.407
5143.4	-59.4763	-115.478
5143.5	-59.4128	-115.545
5143.6	-59.3411	-115.609
5143.7	-59.2612	-115.668
5143.8	-59.1735	-115.723
5143.9	-59.0782	-115.773
5144	-58.9753	-115.818
5144.1	-58.8652	-115.858
5144.2	-58.748	-115.893
5144.3	-58.624	-115.922
5144.4	-58.4934	-115.946
5144.5	-58.3564	-115.964
5144.6	-58.2133	-115.976
5144.7	-58.0643	-115.982
5144.8	-57.9096	-115.982
5144.9	-57.7494	-115.975
5145	-57.584	-115.963
5145.1	-57.4136	-115.944
5145.2	-57.2384	-115.918
5145.3	-57.0586	-115.886
5145.4	-56.8744	-115.847
5145.5	-56.686	-115.802
5145.6	-56.4937	-115.75
5145.7	-56.2975	-115.692
5145.8	-56.0976	-115.626
5145.9	-55.8943	-115.554
5146	-55.6878	-115.476
5146.1	-55.478	-115.39
5146.2	-55.2653	-115.298
5146.3	-55.0497	-115.2
5146.4	-54.8313	-115.094
5146.5	-54.6104	-114.982
5146.6	-54.387	-114.864
5146.7	-54.1611	-114.739
5146.8	-53.9329	-114.607
5146.9	-53.7025	-114.469
5147	-53.47	-114.325
5147.1	-53.2353	-114.174
5147.2	-52.9986	-114.016
5147.3	-52.7598	-113.853
5147.4	-52.519	-113.683
5147.5	-52.2762	-113.507
5147.6	-52.0313	-113.325
5147.7	-51.7844	-113.137
5147.8	-51.5354	-112.942
5147.9	-51.2842	-112.742
5148	-51.0306	-112.535
5148.1	-50.7747	-112.323
5148.2	-50.5161	-112.104
5148.3	-50.2548	-111.88
5148.4	-49.9905	-111.65
5148.5	-49.7229	-111.413
5148.6	-49.4517	-111.171
5148.7	-49.1765	-110.923
5148.8	-48.8969	-110.668
5148.9	-48.6123	-110.408
5149	-48.3222	-110.141
5149.1	-48.0258	-109.868
5149.2	-47.7224	-109.588
5149.3	-47.4108	-109.302
5149.4	-47.0901	-109.009
5149.5	-46.7589	-108.709
5149.6	-46.4156	-108.401
5149.7	-46.0583	-108.086
5149.8	-45.685	-107.762
5149.9	-45.293	-107.43
5150	-44.8793	-107.088
5150.1	-44.4402	-106.736
5150.2	-43.9712	-106.374
5150.3	-43.4669	-105.999
5150.4	-42.9209	-105.611
5150.5	-42.3251	-105.207
5150.6	-41.6696	-104.788
5150.7	-40.9417	-104.349
5150.8	-40.1258	-103.888
5150.9	-39.2017	-103.402
5151	-38.143	-102.886
5151.1	-36.915	-102.336
5151.2	-35.471	-101.744
5151.3	-33.7467	-101.1
5151.4	-31.6509	-100.395
5151.5	-29.051	-99.6105
5151.6	-25.7457	-98.7257
5151.7	-21.4147	-97.7085
5151.8	-15.5163	-96.511
5151.9	-7.05777	-95.0573
5152	5.99615	-93.2157
5152.1	28.5708	-90.7299
5152.2	30	-90.5933
5152.3	-57.0125	-103.78
5152.4	-58.0495	-104.003
5152.5	-59.0994	-104.264
5152.6	-60.1501	-104.56
5152.7	-61.189	-104.893
5152.8	-62.2037	-105.259
5152.9	-63.1827	-105.658
5153	-64.1151	-106.087
5153.1	-64.9916	-106.543
5153.2	-65.8045	-107.023
5153.3	-66.5479	-107.525
5153.4	-67.2173	-108.045
5153.5	-67.8102	-108.58
5153.6	-68.3257	-109.126
5153.7	-68.7639	-109.68
5153.8	-69.1265	-110.238
5153.9	-69.4159	-110.799
5154	-69.6352	-111.359
5154.1	-69.7881	-111.915
5154.2	-69.8787	-112.465
5154.3	-69.9111	-113.006
5154.4	-69.8896	-113.537
5154.5	-69.8183	-114.055
5154.6	-69.7015	-114.559
5154.7	-69.5429	-115.048
5154.8	-69.3462	-115.52
5154.9	-69.1149	-115.975
5155	-68.8522	-116.41
5155.1	-68.561	-116.826
5155.2	-68.2439	-117.222
5155.3	-67.9034	-117.597
5155.4	-67.5417	-117.95
5155.5	-67.1607	-118.282
5155.6	-66.7621	-118.592
5155.7	-66.3475	-118.879
5155.8	-65.9183	-119.144
5155.9	-65.4755	-119.387
5156	-65.0204	-119.607
5156.1	-64.5536	-119.804
5156.2	-64.076	-119.979
5156.3	-63.5881	-120.131
5156.4	-63.0905	-120.261
5156.5	-62.5833	-120.368
5156.6	-62.0669	-120.453
5156.7	-61.5413	-120.515
5156.8	-61.0064	-120.555
5156.9	-60.4622	-120.574
5157	-59.9084	-120.57
5157.1	-59.3444	-120.543
5157.2	-58.7698	-120.495
5157.3	-58.1838	-120.425
5157.4	-57.5854	-120.333
5157.5	-56.9735	-120.219
5157.6	-56.3468	-120.082
5157.7	-55.7036	-119.923
5157.8	-55.042	-119.741
5157.9	-54.3595	-119.537
5158	-53.6535	-119.309
5158.1	-52.9205	-119.056
5158.2	-52.1566	-118.78
5158.3	-51.357	-118.477
5158.4	-50.5157	-118.149
5158.5	-49.6256	-117.792
5158.6	-48.678	-117.407
5158.7	-47.6619	-116.99
5158.8	-46.5636	-116.539
5158.9	-45.3658	-116.052
5159	-44.0461	-115.525
5159.1	-42.5753	-114.953
5159.2	-40.9146	-114.331
5159.3	-39.0114	-113.65
5159.4	-36.7921	-112.902
5159.5	-34.1521	-112.072
5159.6	-30.936	-111.144
5159.7	-26.904	-110.091
5159.8	-21.6657	-108.878
5159.9	-14.5415	-107.446
5160	-4.23423	-105.703
5160.1	12.0717	-103.482
5160.2	30	-101.529
5160.3	-55.9032	-114.477
5160.4	-55.8066	-114.422
5160.5	-55.7105	-114.364
5160.6	-55.615	-114.304
5160.7	-55.5205	-114.241
5160.8	-55.4271	-114.176
5160.9	-55.3352	-114.109
5161	-55.2448	-114.039
5161.1	-55.1564	-113.967
5161.2	-55.0702	-113.893
5161.3	-54.9864	-113.817
5161.4	-54.9053	-113.739
5161.5	-54.8273	-113.659
5161.6	-54.7526	-113.579
5161.7	-54.6815	-113.497
5161.8	-54.6143	-113.413
5161.9	-54.5514	-113.329
5162	-54.4931	-113.244
5162.1	-54.4398	-113.159
5162.2	-54.3917	-113.073
5162.3	-54.3493	-112.988
5162.4	-54.3129	-112.902
5162.5	-54.2828	-112.817
5162.6	-54.2595	-112.732
5162.7	-54.2433	-112.648
5162.8	-54.2346	-112.566
5162.9	-54.2338	-112.484
5163	-54.2412	-112.405
5163.1	-54.2573	-112.328
5163.2	-54.2823	-112.253
5163.3	-54.3167	-112.18
5163.4	-54.3606	-112.111
5163.5	-54.4146	-112.045
5163.6	-54.4788	-111.982
5163.7	-54.5535	-111.924
5163.8	-54.6389	-111.87
5163.9	-54.7353	-111.82
5164	-54.8426	-111.776
5164.1	-54.961	-111.737
5164.2	-55.0905	-111.703
5164.3	-55.2311	-111.676
5164.4	-55.3826	-111.655
5164.5	-55.5448	-111.64
5164.6	-55.7174	-111.633
5164.7	-55.9	-111.633
5164.8	-56.0922	-111.64
5164.9	-56.2934	-111.654
5165	-56.5029	-111.677
5165.1	-56.72	-111.708
5165.2	-56.9438	-111.746
5165.3	-57.1734	-111.793
5165.4	-57.4078	-111.849
5165.5	-57.6459	-111.912
5165.6	-57.8865	-111.984
5165.7	-58.1285	-112.064
5165.8	-58.3705	-112.151
5165.9	-58.6113	-112.247
5166	-58.8497	-112.35
5166.1	-59.0842	-112.461
5166.2	-59.3137	-112.579
5166.3	-59.5369	-112.703
5166.4	-59.7525	-112.833
5166.5	-59.9595	-112.969
5166.6	-60.1566	-113.111
5166.7	-60.343	-113.257
5166.8	-60.5176	-113.408
5166.9	-60.6797	-113.562
5167	-60.8284	-113.72
5167.1	-60.9632	-113.88
5167.2	-61.0835	-114.041
5167.3	-61.1888	-114.204
5167.4	-61.2787	-114.368
5167.5	-61.3531	-114.532
5167.6	-61.4118	-114.695
5167.7	-61.4547	-114.857
5167.8	-61.4817	-115.017
5167.9	-61.4931	-115.174
5168	-61.4888	-115.329
5168.1	-61.4692	-115.48
5168.2	-61.4344	-115.627
5168.3	-61.3847	-115.77
5168.4	-61.3206	-115.907
5168.5	-61.2423	-116.039
5168.6	-61.1503	-116.165
5168.7	-61.045	-116.284
5168.8	-60.9267	-116.397
5168.9	-60.7959	-116.502
5169	-60.6531	-116.6
5169.1	-60.4987	-116.69
5169.2	-60.3332	-116.772
5169.3	-60.1568	-116.846
5169.4	-59.9701	-116.911
5169.5	-59.7735	-116.967
5169.6	-59.5674	-117.014
5169.7	-59.352	-117.052
5169.8	-59.1278	-117.08
5169.9	-58.8951	-117.099
5170	-58.6541	-117.108
5170.1	-58.4053	-117.107
5170.2	-58.1487	-117.096
5170.3	-57.8847	-117.075
5170.4	-57.6134	-117.044
5170.5	-57.3349	-117.002
5170.6	-57.0495	-116.95
5170.7	-56.7572	-116.888
5170.8	-56.4581	-116.815
5170.9	-56.1521	-116.732
5171	-55.8393	-116.638
5171.1	-55.5195	-116.534
5171.2	-55.1926	-116.418
5171.3	-54.8585	-116.292
5171.4	-54.5169	-116.155
5171.5	-54.1675	-116.008
5171.6	-53.8098	-115.849
5171.7	-53.4435	-115.678
5171.8	-53.0678	-115.497
5171.9	-52.6821	-115.304
5172	-52.2856	-115.099
5172.1	-51.8773	-114.883
5172.2	-51.4559	-114.654
5172.3	-51.0202	-114.413
5172.4	-50.5685	-114.159
5172.5	-50.0989	-113.892
5172.6	-49.609	-113.611
5172.7	-49.0963	-113.316
5172.8	-48.5574	-113.006
5172.9	-47.9885	-112.68
5173	-47.385	-112.337
5173.1	-46.7413	-111.977
5173.2	-46.0505	-111.597
5173.3	-45.3041	-111.196
5173.4	-44.4917	-110.773
5173.5	-43.6002	-110.324
5173.6	-42.6131	-109.847
5173.7	-41.5089	-109.338
5173.8	-40.26	-108.792
5173.9	-38.8294	-108.205
5174	-37.1674	-107.568
5174.1	-35.2049	-106.872
5174.2	-32.8438	-106.104
5174.3	-29.9399	-105.249
5174.4	-26.2719	-104.28
5174.5	-21.484	-103.165
5174.6	-14.9646	-101.851
5174.7	-5.56875	-100.252
5174.8	9.1219	-98.2199
5174.9	30	-95.9441
5175	-56.4701	-109.014
5175.1	-56.9554	-109.101
5175.2	-57.4529	-109.206
5175.3	-57.9592	-109.329
5175.4	-58.4709	-109.47
5175.5	-58.9841	-109.628
5175.6	-59.4951	-109.803
5175.7	-59.9999	-109.995
5175.8	-60.4948	-110.203
5175.9	-60.9759	-110.426
5176	-61.4397	-110.664
5176.1	-61.8831	-110.915
5176.2	-62.3028	-111.178
5176.3	-62.6964	-111.451
5176.4	-63.0615	-111.735
5176.5	-63.3964	-112.026
5176.6	-63.6994	-112.325
5176.7	-63.9696	-112.629
5176.8	-64.2062	-112.937
5176.9	-64.4088	-113.247
5177	-64.5776	-113.559
5177.1	-64.7126	-113.871
5177.2	-64.8144	-114.181
5177.3	-64.8838	-114.488
5177.4	-64.9216	-114.792
5177.5	-64.9289	-115.09
5177.6	-64.9068	-115.382
5177.7	-64.8566	-115.667
5177.8	-64.7794	-115.944
5177.9	-64.6767	-116.211
5178	-64.5497	-116.469
5178.1	-64.3997	-116.716
5178.2	-64.228	-116.952
5178.3	-64.0358	-117.176
5178.4	-63.8242	-117.388
5178.5	-63.5945	-117.587
5178.6	-63.3477	-117.772
5178.7	-63.0847	-117.943
5178.8	-62.8066	-118.101
5178.9	-62.5141	-118.244
5179	-62.2081	-118.372
5179.1	-61.8893	-118.485
5179.2	-61.5582	-118.584
5179.3	-61.2156	-118.667
5179.4	-60.8618	-118.734
5179.5	-60.4974	-118.786
5179.6	-60.1226	-118.823
5179.7	-59.7378	-118.843
5179.8	-59.343	-118.848
5179.9	-58.9385	-118.837
5180	-58.5242	-118.809
5180.1	-58.1001	-118.766
5180.2	-57.666	-118.707
5180.3	-57.2217	-118.631
5180.4	-56.7668	-118.539
5180.5	-56.3007	-118.431
5180.6	-55.8229	-118.306
5180.7	-55.3326	-118.164
5180.8	-54.8287	-118.006
5180.9	-54.3102	-117.83
5181	-53.7755	-117.637
5181.1	-53.2231	-117.427
5181.2	-52.651	-117.198
5181.3	-52.0566	-116.951
5181.4	-51.4373	-116.684
5181.5	-50.7894	-116.398
5181.6	-50.109	-116.091
5181.7	-49.3911	-115.763
5181.8	-48.6295	-115.412
5181.9	-47.8169	-115.036
5182	-46.9441	-114.635
5182.1	-45.9998	-114.206
5182.2	-44.9695	-113.746
5182.3	-43.8352	-113.252
5182.4	-42.5732	-112.721
5182.5	-41.1526	-112.147
5182.6	-39.5322	-111.525
5182.7	-37.6555	-110.846
5182.8	-35.444	-110.1
5182.9	-32.7841	-109.272
5183	-29.5065	-108.344
5183.1	-25.3472	-107.288
5183.2	-19.8708	-106.064
5183.3	-12.3065	-104.609
5183.4	-1.1496	-102.819
5183.5	16.9796	-100.501
5183.6	30	-99.1349
5183.7	-56.1463	-112.135
5183.8	-56.2999	-112.141
5183.9	-56.4604	-112.153
5184	-56.6272	-112.172
5184.1	-56.7998	-112.197
5184.2	-56.9777	-112.228
5184.3	-57.16	-112.266
5184.4	-57.3461	-112.31
5184.5	-57.5352	-112.361
5184.6	-57.7264	-112.419
5184.7	-57.9189	-112.483
5184.8	-58.1117	-112.553
5184.9	-58.3039	-112.629
5185	-58.4947	-112.712
5185.1	-58.6829	-112.8
5185.2	-58.8677	-112.894
5185.3	-59.0481	-112.994
5185.4	-59.2233	-113.098
5185.5	-59.3923	-113.208
5185.6	-59.5542	-113.321
5185.7	-59.7083	-113.439
5185.8	-59.8538	-113.56
5185.9	-59.99	-113.685
5186	-60.1163	-113.812
5186.1	-60.232	-113.941
5186.2	-60.3367	-114.073
5186.3	-60.4299	-114.205
5186.4	-60.5112	-114.339
5186.5	-60.5804	-114.473
5186.6	-60.6371	-114.606
5186.7	-60.6813	-114.739
5186.8	-60.7128	-114.871
5186.9	-60.7316	-115.001
5187	-60.7376	-115.129
5187.1	-60.7309	-115.255
5187.2	-60.7117	-115.377
5187.3	-60.6799	-115.496
5187.4	-60.6359	-115.612
5187.5	-60.5799	-115.723
5187.6	-60.512	-115.829
5187.7	-60.4325	-115.93
5187.8	-60.3418	-116.026
5187.9	-60.2401	-116.117
5188	-60.1277	-116.201
5188.1	-60.005	-116.279
5188.2	-59.8723	-116.35
5188.3	-59.7299	-116.414
5188.4	-59.5781	-116.472
5188.5	-59.4173	-116.522
5188.6	-59.2479	-116.564
5188.7	-59.07	-116.599
5188.8	-58.8841	-116.626
5188.9	-58.6903	-116.645
5189	-58.4891	-116.655
5189.1	-58.2807	-116.657
5189.2	-58.0653	-116.651
5189.3	-57.8432	-116.637
5189.4	-57.6146	-116.613
5189.5	-57.3797	-116.581
5189.6	-57.1387	-116.54
5189.7	-56.8917	-116.491
5189.8	-56.639	-116.432
5189.9	-56.3805	-116.364
5190	-56.1165	-116.288
5190.1	-55.847	-116.202
5190.2	-55.572	-116.108
5190.3	-55.2915	-116.004
5190.4	-55.0055	-115.891
5190.5	-54.714	-115.769
5190.6	-54.4168	-115.637
5190.7	-54.1138	-115.496
5190.8	-53.8048	-115.346
5190.9	-53.4896	-115.187
5191	-53.1678	-115.018
5191.1	-52.8392	-114.84
5191.2	-52.5031	-114.651
5191.3	-52.1592	-114.454
5191.4	-51.8067	-114.246
5191.5	-51.4449	-114.028
5191.6	-51.073	-113.8
5191.7	-50.6898	-113.562
5191.8	-50.2943	-113.313
5191.9	-49.8849	-113.053
5192	-49.46	-112.782
5192.1	-49.0175	-112.498
5192.2	-48.5552	-112.203
5192.3	-48.0703	-111.894
5192.4	-47.5594	-111.572
5192.5	-47.0186	-111.236
5192.6	-46.443	-110.884
5192.7	-45.827	-110.516
5192.8	-45.1634	-110.129
5192.9	-44.4435	-109.723
5193	-43.6565	-109.295
5193.1	-42.7888	-108.843
5193.2	-41.8232	-108.363
5193.3	-40.7376	-107.853
5193.4	-39.5028	-107.306
5193.5	-38.0805	-106.718
5193.6	-36.4184	-106.081
5193.7	-34.4438	-105.385
5193.8	-32.0529	-104.616
5193.9	-29.0923	-103.758
5194	-25.3251	-102.783
5194.1	-20.3671	-101.657
5194.2	-13.5504	-100.323
5194.3	-3.60516	-98.6894
5194.4	12.2115	-96.5906
5194.5	30	-94.6974
5194.6	-56.5965	-107.794
5194.7	-57.2109	-107.913
5194.8	-57.8385	-108.055
5194.9	-58.4744	-108.218
5195	-59.1134	-108.404
5195.1	-59.75	-108.611
5195.2	-60.3788	-108.839
5195.3	-60.9944	-109.087
5195.4	-61.5915	-109.355
5195.5	-62.1653	-109.64
5195.6	-62.7112	-109.942
5195.7	-63.2253	-110.259
5195.8	-63.7042	-110.589
5195.9	-64.145	-110.931
5196	-64.5457	-111.283
5196.1	-64.9045	-111.643
5196.2	-65.2206	-112.009
5196.3	-65.4935	-112.379
5196.4	-65.7231	-112.753
5196.5	-65.9101	-113.127
5196.6	-66.0551	-113.5
5196.7	-66.1594	-113.871
5196.8	-66.2244	-114.237
5196.9	-66.2516	-114.599
5197	-66.2427	-114.953
5197.1	-66.1995	-115.299
5197.2	-66.1239	-115.637
5197.3	-66.0177	-115.964
5197.4	-65.8828	-116.279
5197.5	-65.721	-116.583
5197.6	-65.5339	-116.873
5197.7	-65.3232	-117.15
5197.8	-65.0906	-117.413
5197.9	-64.8374	-117.661
5198	-64.5651	-117.893
5198.1	-64.275	-118.11
5198.2	-63.9683	-118.311
5198.3	-63.646	-118.495
5198.4	-63.3091	-118.663
5198.5	-62.9585	-118.813
5198.6	-62.595	-118.947
5198.7	-62.2193	-119.063
5198.8	-61.832	-119.162
5198.9	-61.4335	-119.243
5199	-61.0244	-119.307
5199.1	-60.6049	-119.353
5199.2	-60.1752	-119.381
5199.3	-59.7355	-119.391
5199.4	-59.2858	-119.384
5199.5	-58.826	-119.359
5199.6	-58.3559	-119.316
5199.7	-57.8753	-119.255
5199.8	-57.3837	-119.176
[truncated: 48,002 more rows]

## Sheet: (d)
t	v	u
5000	-55.3361	-114.974
5000.1	-55.1576	-114.886
5000.2	-54.9778	-114.791
5000.3	-54.7967	-114.692
5000.4	-54.6147	-114.588
5000.5	-54.4319	-114.478
5000.6	-54.2484	-114.363
5000.7	-54.0646	-114.243
5000.8	-53.8806	-114.118
5000.9	-53.6967	-113.989
5001	-53.5129	-113.855
5001.1	-53.3296	-113.716
5001.2	-53.1471	-113.572
5001.3	-52.9654	-113.425
5001.4	-52.7849	-113.273
5001.5	-52.6059	-113.117
5001.6	-52.4286	-112.957
5001.7	-52.2532	-112.793
5001.8	-52.0801	-112.625
5001.9	-51.9097	-112.454
5002	-51.7422	-112.28
5002.1	-51.578	-112.102
5002.2	-51.4175	-111.922
5002.3	-51.2611	-111.739
5002.4	-51.1093	-111.553
5002.5	-50.9626	-111.366
5002.6	-50.8215	-111.176
5002.7	-50.6865	-110.984
5002.8	-50.5583	-110.792
5002.9	-50.4376	-110.598
5003	-50.3251	-110.403
5003.1	-50.2215	-110.208
5003.2	-50.1277	-110.012
5003.3	-50.0448	-109.817
5003.4	-49.9735	-109.623
5003.5	-49.9152	-109.431
5003.6	-49.8708	-109.24
5003.7	-49.8417	-109.051
5003.8	-49.8292	-108.865
5003.9	-49.8348	-108.683
5004	-49.8599	-108.505
5004.1	-49.9062	-108.332
5004.2	-49.9753	-108.164
5004.3	-50.069	-108.003
5004.4	-50.189	-107.85
5004.5	-50.3371	-107.705
5004.6	-50.5151	-107.569
5004.7	-50.7248	-107.444
5004.8	-50.9677	-107.33
5004.9	-51.2453	-107.228
5005	-51.5591	-107.141
5005.1	-51.9099	-107.068
5005.2	-52.2985	-107.011
5005.3	-52.7251	-106.972
5005.4	-53.1896	-106.951
5005.5	-53.6912	-106.949
5005.6	-54.2285	-106.968
5005.7	-54.7994	-107.009
5005.8	-55.4013	-107.072
5005.9	-56.0306	-107.158
5006	-56.6833	-107.268
5006.1	-57.3546	-107.402
5006.2	-58.0392	-107.561
5006.3	-58.7313	-107.743
5006.4	-59.4249	-107.949
5006.5	-60.1137	-108.179
5006.6	-60.7915	-108.431
5006.7	-61.4521	-108.705
5006.8	-62.0899	-108.998
5006.9	-62.6994	-109.311
5007	-63.2758	-109.641
5007.1	-63.815	-109.987
5007.2	-64.3135	-110.347
5007.3	-64.7686	-110.718
5007.4	-65.1783	-111.099
5007.5	-65.5412	-111.487
5007.6	-65.8567	-111.882
5007.7	-66.1248	-112.28
5007.8	-66.3458	-112.68
5007.9	-66.5208	-113.08
5008	-66.651	-113.478
5008.1	-66.738	-113.872
5008.2	-66.7835	-114.261
5008.3	-66.7896	-114.644
5008.4	-66.7582	-115.018
5008.5	-66.6916	-115.383
5008.6	-66.5917	-115.738
5008.7	-66.4607	-116.081
5008.8	-66.3007	-116.411
5008.9	-66.1135	-116.728
5009	-65.9012	-117.031
5009.1	-65.6654	-117.319
5009.2	-65.4078	-117.591
5009.3	-65.13	-117.848
5009.4	-64.8334	-118.088
5009.5	-64.5193	-118.311
5009.6	-64.189	-118.517
5009.7	-63.8435	-118.705
5009.8	-63.4838	-118.876
5009.9	-63.1108	-119.029
5010	-62.7253	-119.164
5010.1	-62.3279	-119.28
5010.2	-61.9192	-119.379
5010.3	-61.4997	-119.459
5010.4	-61.0696	-119.52
5010.5	-60.6293	-119.563
5010.6	-60.179	-119.588
5010.7	-59.7186	-119.594
5010.8	-59.2482	-119.582
5010.9	-58.7676	-119.551
5011	-58.2766	-119.501
5011.1	-57.7746	-119.433
5011.2	-57.2612	-119.346
5011.3	-56.7356	-119.24
5011.4	-56.1971	-119.115
5011.5	-55.6444	-118.971
5011.6	-55.0764	-118.808
5011.7	-54.4915	-118.625
5011.8	-53.8877	-118.422
5011.9	-53.263	-118.199
5012	-52.6145	-117.955
5012.1	-51.9391	-117.689
5012.2	-51.2329	-117.402
5012.3	-50.4914	-117.092
5012.4	-49.7089	-116.757
5012.5	-48.8785	-116.398
5012.6	-47.9919	-116.011
5012.7	-47.0386	-115.596
5012.8	-46.0055	-115.149
5012.9	-44.8759	-114.669
5013	-43.6287	-114.151
5013.1	-42.2361	-113.592
5013.2	-40.6613	-112.985
5013.3	-38.8545	-112.323
5013.4	-36.7469	-111.596
5013.5	-34.2405	-110.794
5013.6	-31.1913	-109.897
5013.7	-27.3784	-108.884
5013.8	-22.4465	-107.718
5013.9	-15.7851	-106.349
5014	-6.25114	-104.691
5014.1	8.56898	-102.595
5014.2	30	-100.218
5014.3	-55.7315	-116.129
5014.4	-55.4577	-116.031
5014.5	-55.1785	-115.924
5014.6	-54.894	-115.809
5014.7	-54.604	-115.684
5014.8	-54.3084	-115.55
5014.9	-54.0072	-115.406
5015	-53.7001	-115.254
5015.1	-53.3868	-115.092
5015.2	-53.0671	-114.921
5015.3	-52.7406	-114.741
5015.4	-52.4069	-114.551
5015.5	-52.0653	-114.351
5015.6	-51.7154	-114.142
5015.7	-51.3563	-113.923
5015.8	-50.9871	-113.693
5015.9	-50.6068	-113.454
5016	-50.2143	-113.204
5016.1	-49.8081	-112.943
5016.2	-49.3865	-112.67
5016.3	-48.9476	-112.387
5016.4	-48.489	-112.091
5016.5	-48.008	-111.782
5016.6	-47.5013	-111.46
5016.7	-46.9649	-111.123
5016.8	-46.3942	-110.772
5016.9	-45.7833	-110.404
5017	-45.1253	-110.018
5017.1	-44.4116	-109.612
5017.2	-43.6314	-109.185
5017.3	-42.7713	-108.734
5017.4	-41.8144	-108.257
5017.5	-40.7386	-107.748
5017.6	-39.5154	-107.204
5017.7	-38.1069	-106.619
5017.8	-36.4615	-105.985
5017.9	-34.5079	-105.293
5018	-32.144	-104.529
5018.1	-29.2193	-103.676
5018.2	-25.5025	-102.71
5018.3	-20.6184	-101.594
5018.4	-13.9181	-100.273
5018.5	-4.17403	-98.658
5018.6	11.2463	-96.5892
5018.7	30	-94.5819
5018.8	-56.3039	-110.616
5018.9	-56.6192	-110.662
5019	-56.9444	-110.719
5019.1	-57.2779	-110.789
5019.2	-57.6179	-110.87
5019.3	-57.9626	-110.963
5019.4	-58.3099	-111.068
5019.5	-58.6578	-111.185
5019.6	-59.0041	-111.313
5019.7	-59.3466	-111.453
5019.8	-59.6833	-111.603
5019.9	-60.0119	-111.763
5020	-60.3304	-111.933
5020.1	-60.637	-112.112
5020.2	-60.9297	-112.299
5020.3	-61.2068	-112.494
5020.4	-61.467	-112.696
5020.5	-61.7087	-112.903
5020.6	-61.9309	-113.116
5020.7	-62.1326	-113.333
5020.8	-62.313	-113.553
5020.9	-62.4715	-113.776
5021	-62.6078	-113.999
5021.1	-62.7215	-114.224
5021.2	-62.8126	-114.448
5021.3	-62.8812	-114.671
5021.4	-62.9274	-114.891
5021.5	-62.9516	-115.109
5021.6	-62.9541	-115.323
5021.7	-62.9355	-115.532
5021.8	-62.8964	-115.736
5021.9	-62.8373	-115.934
5022	-62.7589	-116.126
5022.1	-62.6618	-116.31
5022.2	-62.547	-116.486
5022.3	-62.4149	-116.654
5022.4	-62.2664	-116.813
5022.5	-62.1021	-116.962
5022.6	-61.9228	-117.102
5022.7	-61.7292	-117.232
5022.8	-61.5219	-117.351
5022.9	-61.3015	-117.46
5023	-61.0687	-117.557
5023.1	-60.8239	-117.643
5023.2	-60.5678	-117.717
5023.3	-60.3008	-117.779
5023.4	-60.0234	-117.83
5023.5	-59.7359	-117.868
5023.6	-59.4387	-117.894
5023.7	-59.1322	-117.907
5023.8	-58.8166	-117.908
5023.9	-58.4921	-117.896
5024	-58.1589	-117.872
5024.1	-57.817	-117.834
5024.2	-57.4666	-117.784
5024.3	-57.1076	-117.72
5024.4	-56.7399	-117.643
5024.5	-56.3634	-117.554
5024.6	-55.9778	-117.45
5024.7	-55.5829	-117.334
5024.8	-55.1782	-117.204
5024.9	-54.7631	-117.06
5025	-54.3371	-116.902
5025.1	-53.8993	-116.731
5025.2	-53.4488	-116.545
5025.3	-52.9846	-116.345
5025.4	-52.5051	-116.13
5025.5	-52.0088	-115.9
5025.6	-51.4939	-115.654
5025.7	-50.9581	-115.393
5025.8	-50.3987	-115.115
5025.9	-49.8124	-114.82
5026	-49.1955	-114.507
5026.1	-48.5432	-114.175
5026.2	-47.8501	-113.823
5026.3	-47.1092	-113.45
5026.4	-46.312	-113.053
5026.5	-45.4483	-112.632
5026.6	-44.5047	-112.183
5026.7	-43.4648	-111.704
5026.8	-42.3072	-111.191
5026.9	-41.0042	-110.639
5027	-39.5188	-110.043
5027.1	-37.8011	-109.396
5027.2	-35.7823	-108.688
5027.3	-33.3638	-107.906
5027.4	-30.4014	-107.034
5027.5	-26.6733	-106.048
5027.6	-21.8231	-104.912
5027.7	-15.2375	-103.575
5027.8	-5.76822	-101.952
5027.9	9.01225	-99.8922
5028	30	-97.5902
5028.1	-55.9985	-113.559
5028.2	-56.0001	-113.528
5028.3	-56.005	-113.498
5028.4	-56.0132	-113.468
5028.5	-56.0247	-113.44
5028.6	-56.0398	-113.413
5028.7	-56.0583	-113.387
5028.8	-56.0805	-113.362
5028.9	-56.1062	-113.339
5029	-56.1357	-113.317
5029.1	-56.1688	-113.297
5029.2	-56.2056	-113.279
5029.3	-56.2461	-113.262
5029.4	-56.2903	-113.248
5029.5	-56.3381	-113.236
5029.6	-56.3894	-113.226
5029.7	-56.4442	-113.218
5029.8	-56.5024	-113.212
5029.9	-56.5639	-113.209
5030	-56.6286	-113.209
5030.1	-56.6963	-113.211
5030.2	-56.7668	-113.216
5030.3	-56.84	-113.224
5030.4	-56.9156	-113.235
5030.5	-56.9935	-113.248
5030.6	-57.0733	-113.264
5030.7	-57.1549	-113.283
5030.8	-57.238	-113.305
5030.9	-57.3223	-113.33
5031	-57.4074	-113.358
5031.1	-57.4931	-113.388
5031.2	-57.5791	-113.422
5031.3	-57.6649	-113.458
5031.4	-57.7504	-113.497
5031.5	-57.835	-113.538
5031.6	-57.9186	-113.582
5031.7	-58.0006	-113.628
5031.8	-58.0809	-113.677
5031.9	-58.1589	-113.728
5032	-58.2345	-113.78
5032.1	-58.3072	-113.835
5032.2	-58.3768	-113.891
5032.3	-58.4428	-113.949
5032.4	-58.5051	-114.009
5032.5	-58.5633	-114.069
5032.6	-58.6171	-114.131
5032.7	-58.6664	-114.193
5032.8	-58.7108	-114.257
5032.9	-58.7501	-114.32
5033	-58.7842	-114.384
5033.1	-58.8129	-114.447
5033.2	-58.8359	-114.511
5033.3	-58.8533	-114.574
5033.4	-58.8648	-114.636
5033.5	-58.8703	-114.697
5033.6	-58.8699	-114.758
5033.7	-58.8634	-114.817
5033.8	-58.8508	-114.874
5033.9	-58.832	-114.93
5034	-58.8072	-114.983
5034.1	-58.7763	-115.035
5034.2	-58.7393	-115.084
5034.3	-58.6964	-115.131
5034.4	-58.6475	-115.174
5034.5	-58.5928	-115.215
5034.6	-58.5324	-115.253
5034.7	-58.4663	-115.288
5034.8	-58.3947	-115.319
5034.9	-58.3177	-115.346
5035	-58.2355	-115.37
5035.1	-58.1482	-115.39
5035.2	-58.056	-115.407
5035.3	-57.959	-115.419
5035.4	-57.8573	-115.427
5035.5	-57.7513	-115.43
5035.6	-57.641	-115.429
5035.7	-57.5266	-115.424
5035.8	-57.4083	-115.415
5035.9	-57.2863	-115.4
5036	-57.1609	-115.381
5036.1	-57.0321	-115.358
5036.2	-56.9002	-115.33
5036.3	-56.7653	-115.297
5036.4	-56.6278	-115.259
5036.5	-56.4877	-115.217
5036.6	-56.3454	-115.169
5036.7	-56.2009	-115.117
5036.8	-56.0545	-115.061
5036.9	-55.9065	-114.999
5037	-55.7569	-114.933
5037.1	-55.6061	-114.863
5037.2	-55.4543	-114.787
5037.3	-55.3016	-114.707
5037.4	-55.1483	-114.623
5037.5	-54.9947	-114.534
5037.6	-54.8409	-114.441
5037.7	-54.6872	-114.344
5037.8	-54.5338	-114.243
5037.9	-54.3811	-114.137
5038	-54.2292	-114.028
5038.1	-54.0784	-113.914
5038.2	-53.929	-113.797
5038.3	-53.7813	-113.677
5038.4	-53.6356	-113.553
5038.5	-53.4922	-113.426
5038.6	-53.3515	-113.295
5038.7	-53.2137	-113.162
5038.8	-53.0793	-113.026
5038.9	-52.9486	-112.887
5039	-52.8221	-112.746
5039.1	-52.7002	-112.603
5039.2	-52.5833	-112.458
5039.3	-52.472	-112.312
5039.4	-52.3667	-112.164
5039.5	-52.2679	-112.015
5039.6	-52.1764	-111.865
5039.7	-52.0926	-111.714
5039.8	-52.0172	-111.564
5039.9	-51.951	-111.413
5040	-51.8946	-111.263
5040.1	-51.8488	-111.114
5040.2	-51.8144	-110.967
5040.3	-51.7922	-110.821
5040.4	-51.7832	-110.678
5040.5	-51.7882	-110.537
5040.6	-51.8083	-110.399
5040.7	-51.8442	-110.266
5040.8	-51.8971	-110.136
5040.9	-51.9679	-110.012
5041	-52.0576	-109.894
5041.1	-52.1671	-109.781
5041.2	-52.2975	-109.676
5041.3	-52.4495	-109.578
5041.4	-52.624	-109.489
5041.5	-52.8216	-109.409
5041.6	-53.043	-109.339
5041.7	-53.2886	-109.279
5041.8	-53.5585	-109.231
5041.9	-53.8528	-109.195
5042	-54.1712	-109.171
5042.1	-54.5133	-109.162
5042.2	-54.8782	-109.166
5042.3	-55.2649	-109.186
5042.4	-55.6718	-109.22
5042.5	-56.0972	-109.271
5042.6	-56.539	-109.337
5042.7	-56.9946	-109.42
5042.8	-57.4615	-109.52
5042.9	-57.9365	-109.636
5043	-58.4165	-109.769
5043.1	-58.898	-109.919
5043.2	-59.3777	-110.084
5043.3	-59.852	-110.266
5043.4	-60.3174	-110.462
5043.5	-60.7704	-110.672
5043.6	-61.2079	-110.896
5043.7	-61.6269	-111.133
5043.8	-62.0244	-111.381
5043.9	-62.3981	-111.639
5044	-62.7459	-111.907
5044.1	-63.0658	-112.182
5044.2	-63.3565	-112.464
5044.3	-63.6168	-112.752
5044.4	-63.846	-113.043
5044.5	-64.0436	-113.337
5044.6	-64.2095	-113.633
5044.7	-64.3438	-113.928
5044.8	-64.4469	-114.222
5044.9	-64.5192	-114.515
5045	-64.5616	-114.803
5045.1	-64.5749	-115.087
5045.2	-64.5601	-115.365
5045.3	-64.5183	-115.637
5045.4	-64.4505	-115.901
5045.5	-64.358	-116.157
5045.6	-64.242	-116.403
5045.7	-64.1035	-116.64
5045.8	-63.9439	-116.866
5045.9	-63.7641	-117.08
5046	-63.5654	-117.283
5046.1	-63.3487	-117.474
5046.2	-63.1152	-117.652
5046.3	-62.8656	-117.817
5046.4	-62.601	-117.969
5046.5	-62.3221	-118.106
5046.6	-62.0297	-118.23
5046.7	-61.7245	-118.339
5046.8	-61.4072	-118.434
5046.9	-61.0783	-118.515
5047	-60.7383	-118.58
5047.1	-60.3876	-118.63
5047.2	-60.0266	-118.666
5047.3	-59.6556	-118.686
5047.4	-59.2748	-118.691
5047.5	-58.8843	-118.68
5047.6	-58.4842	-118.654
5047.7	-58.0744	-118.613
5047.8	-57.6549	-118.556
5047.9	-57.2254	-118.483
5048	-56.7856	-118.394
5048.1	-56.3352	-118.29
5048.2	-55.8734	-118.169
5048.3	-55.3997	-118.033
5048.4	-54.9132	-117.88
5048.5	-54.4128	-117.711
5048.6	-53.8974	-117.525
5048.7	-53.3653	-117.321
5048.8	-52.8149	-117.101
5048.9	-52.244	-116.862
5049	-51.65	-116.606
5049.1	-51.03	-116.33
5049.2	-50.3802	-116.035
5049.3	-49.6964	-115.719
5049.4	-48.9731	-115.381
5049.5	-48.2039	-115.021
5049.6	-47.381	-114.636
5049.7	-46.4944	-114.225
5049.8	-45.5319	-113.786
5049.9	-44.4781	-113.315
5050	-43.3131	-112.81
5050.1	-42.0112	-112.266
5050.2	-40.5386	-111.678
5050.3	-38.8495	-111.04
5050.4	-36.8814	-110.342
5050.5	-34.5457	-109.572
5050.6	-31.7136	-108.716
5050.7	-28.1903	-107.752
5050.8	-23.6667	-106.649
5050.9	-17.6222	-105.361
5051	-9.10859	-103.814
5051.1	3.80121	-101.882
5051.2	25.7065	-99.3217
5051.3	30	-98.8934
5051.4	-55.8661	-114.833
5051.5	-55.7313	-114.769
5051.6	-55.5958	-114.701
5051.7	-55.4598	-114.629
5051.8	-55.3236	-114.553
5051.9	-55.1873	-114.473
5052	-55.0513	-114.389
5052.1	-54.9158	-114.301
5052.2	-54.7809	-114.21
5052.3	-54.6471	-114.115
5052.4	-54.5146	-114.017
5052.5	-54.3836	-113.916
5052.6	-54.2545	-113.811
5052.7	-54.1275	-113.704
5052.8	-54.003	-113.594
5052.9	-53.8813	-113.48
5053	-53.7628	-113.365
5053.1	-53.6478	-113.247
5053.2	-53.5366	-113.127
5053.3	-53.4298	-113.005
5053.4	-53.3277	-112.881
5053.5	-53.2307	-112.756
5053.6	-53.1393	-112.629
5053.7	-53.0539	-112.502
5053.8	-52.9752	-112.374
5053.9	-52.9036	-112.245
5054	-52.8396	-112.116
5054.1	-52.7839	-111.988
5054.2	-52.7371	-111.86
5054.3	-52.6997	-111.732
5054.4	-52.6724	-111.607
5054.5	-52.6559	-111.482
5054.6	-52.651	-111.36
5054.7	-52.6582	-111.24
5054.8	-52.6783	-111.123
5054.9	-52.7121	-111.009
5055	-52.7602	-110.9
5055.1	-52.8235	-110.794
5055.2	-52.9025	-110.694
5055.3	-52.998	-110.599
5055.4	-53.1106	-110.51
5055.5	-53.2408	-110.428
5055.6	-53.3893	-110.352
5055.7	-53.5564	-110.285
5055.8	-53.7425	-110.226
5055.9	-53.9478	-110.176
5056	-54.1723	-110.135
5056.1	-54.416	-110.104
5056.2	-54.6785	-110.084
5056.3	-54.9596	-110.075
5056.4	-55.2584	-110.078
5056.5	-55.5741	-110.093
5056.6	-55.9056	-110.12
5056.7	-56.2517	-110.161
5056.8	-56.6106	-110.214
5056.9	-56.9807	-110.281
5057	-57.36	-110.361
5057.1	-57.7464	-110.455
5057.2	-58.1374	-110.563
5057.3	-58.5307	-110.684
5057.4	-58.9237	-110.818
5057.5	-59.3139	-110.965
5057.6	-59.6987	-111.124
5057.7	-60.0755	-111.296
5057.8	-60.4418	-111.478
5057.9	-60.7952	-111.672
5058	-61.1335	-111.875
5058.1	-61.4546	-112.087
5058.2	-61.7568	-112.307
5058.3	-62.0382	-112.535
5058.4	-62.2977	-112.769
5058.5	-62.5338	-113.008
5058.6	-62.7459	-113.251
5058.7	-62.933	-113.497
5058.8	-63.0949	-113.745
5058.9	-63.2311	-113.994
5059	-63.3417	-114.243
5059.1	-63.4268	-114.492
5059.2	-63.4867	-114.738
5059.3	-63.5217	-114.981
5059.4	-63.5324	-115.22
5059.5	-63.5194	-115.454
5059.6	-63.4835	-115.683
5059.7	-63.4253	-115.905
5059.8	-63.3458	-116.121
5059.9	-63.2458	-116.328
5060	-63.1261	-116.527
5060.1	-62.9876	-116.717
5060.2	-62.8311	-116.897
5060.3	-62.6576	-117.067
5060.4	-62.4677	-117.227
5060.5	-62.2625	-117.375
5060.6	-62.0425	-117.513
5060.7	-61.8085	-117.638
5060.8	-61.5612	-117.752
5060.9	-61.3013	-117.853
5061	-61.0293	-117.942
5061.1	-60.7458	-118.018
5061.2	-60.4513	-118.081
5061.3	-60.1463	-118.13
5061.4	-59.8311	-118.167
5061.5	-59.506	-118.19
5061.6	-59.1714	-118.2
5061.7	-58.8275	-118.196
5061.8	-58.4744	-118.178
5061.9	-58.1122	-118.147
5062	-57.741	-118.101
5062.1	-57.3608	-118.042
5062.2	-56.9713	-117.968
5062.3	-56.5725	-117.881
5062.4	-56.164	-117.779
5062.5	-55.7454	-117.663
5062.6	-55.3163	-117.532
5062.7	-54.8759	-117.387
5062.8	-54.4236	-117.227
5062.9	-53.9585	-117.051
5063	-53.4793	-116.861
5063.1	-52.9848	-116.655
5063.2	-52.4733	-116.434
5063.3	-51.9431	-116.196
5063.4	-51.3918	-115.941
5063.5	-50.8168	-115.669
5063.6	-50.2148	-115.379
5063.7	-49.5821	-115.071
5063.8	-48.914	-114.743
5063.9	-48.2049	-114.394
5064	-47.4479	-114.023
5064.1	-46.6347	-113.628
5064.2	-45.7547	-113.208
5064.3	-44.795	-112.759
5064.4	-43.7389	-112.28
5064.5	-42.5652	-111.766
5064.6	-41.246	-111.213
5064.7	-39.7446	-110.615
5064.8	-38.0113	-109.965
5064.9	-35.9771	-109.254
5065	-33.5439	-108.468
5065.1	-30.5676	-107.592
5065.2	-26.8272	-106.601
5065.3	-21.9671	-105.46
5065.4	-15.3763	-104.118
5065.5	-5.91064	-102.49
5065.6	8.8461	-100.425
5065.7	30	-98.0985
5065.8	-55.9469	-114.056
5065.9	-55.8953	-114.012
5066	-55.8456	-113.967
5066.1	-55.7977	-113.921
5066.2	-55.752	-113.874
5066.3	-55.7087	-113.826
5066.4	-55.6679	-113.778
5066.5	-55.6298	-113.729
5066.6	-55.5946	-113.679
5066.7	-55.5626	-113.629
5066.8	-55.5338	-113.579
5066.9	-55.5086	-113.529
5067	-55.4871	-113.479
5067.1	-55.4695	-113.429
5067.2	-55.456	-113.379
5067.3	-55.4469	-113.33
5067.4	-55.4421	-113.282
5067.5	-55.4421	-113.234
5067.6	-55.4469	-113.188
5067.7	-55.4566	-113.142
5067.8	-55.4716	-113.099
5067.9	-55.4918	-113.056
5068	-55.5174	-113.016
5068.1	-55.5486	-112.977
5068.2	-55.5855	-112.941
5068.3	-55.628	-112.906
5068.4	-55.6764	-112.875
5068.5	-55.7306	-112.846
5068.6	-55.7907	-112.819
5068.7	-55.8566	-112.796
5068.8	-55.9284	-112.776
5068.9	-56.0059	-112.759
5069	-56.0891	-112.746
5069.1	-56.1778	-112.737
5069.2	-56.2719	-112.731
5069.3	-56.3713	-112.729
5069.4	-56.4755	-112.732
5069.5	-56.5845	-112.738
5069.6	-56.6979	-112.749
5069.7	-56.8153	-112.764
5069.8	-56.9364	-112.784
5069.9	-57.0608	-112.808
5070	-57.1881	-112.836
5070.1	-57.3177	-112.869
5070.2	-57.4492	-112.907
5070.3	-57.5821	-112.949
5070.4	-57.7158	-112.995
5070.5	-57.8497	-113.046
5070.6	-57.9833	-113.101
5070.7	-58.116	-113.161
5070.8	-58.2472	-113.224
5070.9	-58.3763	-113.292
5071	-58.5027	-113.363
5071.1	-58.6257	-113.437
5071.2	-58.7449	-113.515
5071.3	-58.8597	-113.596
5071.4	-58.9695	-113.68
5071.5	-59.0739	-113.766
5071.6	-59.1722	-113.855
5071.7	-59.2641	-113.946
5071.8	-59.3491	-114.038
5071.9	-59.4269	-114.132
5072	-59.497	-114.227
5072.1	-59.5592	-114.323
5072.2	-59.6132	-114.419
5072.3	-59.6587	-114.515
5072.4	-59.6956	-114.611
5072.5	-59.7236	-114.706
5072.6	-59.7427	-114.8
5072.7	-59.7527	-114.893
5072.8	-59.7536	-114.985
5072.9	-59.7454	-115.074
5073	-59.7281	-115.161
5073.1	-59.7017	-115.246
5073.2	-59.6663	-115.327
5073.3	-59.622	-115.406
5073.4	-59.5689	-115.481
5073.5	-59.5072	-115.552
5073.6	-59.4369	-115.619
5073.7	-59.3583	-115.682
5073.8	-59.2716	-115.741
5073.9	-59.1769	-115.794
5074	-59.0745	-115.843
5074.1	-58.9645	-115.886
5074.2	-58.8473	-115.925
5074.3	-58.7229	-115.957
5074.4	-58.5918	-115.984
5074.5	-58.454	-116.005
5074.6	-58.3099	-116.02
5074.7	-58.1596	-116.029
5074.8	-58.0034	-116.032
5074.9	-57.8416	-116.028
5075	-57.6743	-116.018
5075.1	-57.5018	-116.001
5075.2	-57.3243	-115.978
5075.3	-57.142	-115.948
5075.4	-56.9551	-115.911
5075.5	-56.7638	-115.868
5075.6	-56.5683	-115.818
5075.7	-56.3689	-115.761
5075.8	-56.1655	-115.697
5075.9	-55.9585	-115.626
5076	-55.7481	-115.548
5076.1	-55.5342	-115.464
5076.2	-55.3171	-115.373
5076.3	-55.097	-115.274
5076.4	-54.8738	-115.169
5076.5	-54.6478	-115.058
5076.6	-54.4191	-114.939
5076.7	-54.1877	-114.814
5076.8	-53.9537	-114.681
5076.9	-53.7171	-114.543
5077	-53.478	-114.397
5077.1	-53.2365	-114.245
5077.2	-52.9925	-114.086
5077.3	-52.7461	-113.921
5077.4	-52.4972	-113.749
5077.5	-52.2459	-113.571
5077.6	-51.9919	-113.386
5077.7	-51.7353	-113.195
5077.8	-51.4759	-112.997
5077.9	-51.2136	-112.793
5078	-50.9482	-112.582
5078.1	-50.6795	-112.365
5078.2	-50.4072	-112.142
5078.3	-50.131	-111.912
5078.4	-49.8507	-111.676
5078.5	-49.5656	-111.433
5078.6	-49.2754	-111.184
5078.7	-48.9795	-110.928
5078.8	-48.6772	-110.665
5078.9	-48.3676	-110.395
5079	-48.05	-110.119
5079.1	-47.7231	-109.835
5079.2	-47.3857	-109.543
5079.3	-47.0364	-109.244
5079.4	-46.6734	-108.936
5079.5	-46.2946	-108.62
5079.6	-45.8976	-108.295
5079.7	-45.4795	-107.96
5079.8	-45.0368	-107.614
5079.9	-44.5654	-107.258
5080	-44.0602	-106.889
5080.1	-43.5151	-106.507
5080.2	-42.9227	-106.109
5080.3	-42.2736	-105.695
5080.4	-41.5565	-105.263
5080.5	-40.7566	-104.808
5080.6	-39.8556	-104.33
5080.7	-38.8295	-103.822
5080.8	-37.6468	-103.281
5080.9	-36.2656	-102.7
5081	-34.6285	-102.071
5081.1	-32.6551	-101.384
5081.2	-30.2297	-100.623
5081.3	-27.1791	-99.7695
5081.4	-23.2329	-98.7954
5081.5	-17.9441	-97.6596
5081.6	-10.5183	-96.2979
5081.7	0.603168	-94.6029
5081.8	18.9492	-92.375
5081.9	30	-91.2591
5082	-56.641	-107.366
5082.1	-57.3006	-107.496
5082.2	-57.9738	-107.65
5082.3	-58.6548	-107.828
5082.4	-59.338	-108.029
5082.5	-60.017	-108.253
5082.6	-60.6859	-108.5
5082.7	-61.3387	-108.768
5082.8	-61.9697	-109.056
5082.9	-62.5736	-109.363
5083	-63.1457	-109.687
5083.1	-63.6817	-110.026
5083.2	-64.1782	-110.38
5083.3	-64.6324	-110.745
5083.4	-65.0423	-111.12
5083.5	-65.4064	-111.503
5083.6	-65.724	-111.891
5083.7	-65.995	-112.284
5083.8	-66.2196	-112.679
5083.9	-66.3988	-113.074
5084	-66.5337	-113.467
5084.1	-66.6257	-113.858
5084.2	-66.6766	-114.243
5084.3	-66.6883	-114.621
5084.4	-66.6626	-114.992
5084.5	-66.6018	-115.354
5084.6	-66.5079	-115.706
5084.7	-66.3828	-116.046
5084.8	-66.2286	-116.375
5084.9	-66.0473	-116.689
5085	-65.8407	-116.99
5085.1	-65.6105	-117.277
5085.2	-65.3584	-117.548
5085.3	-65.086	-117.803
5085.4	-64.7947	-118.043
5085.5	-64.4858	-118.265
5085.6	-64.1605	-118.471
5085.7	-63.8199	-118.659
5085.8	-63.465	-118.83
5085.9	-63.0968	-118.983
5086	-62.7158	-119.118
5086.1	-62.3229	-119.236
5086.2	-61.9186	-119.335
5086.3	-61.5034	-119.416
5086.4	-61.0777	-119.478
5086.5	-60.6416	-119.523
5086.6	-60.1955	-119.549
5086.7	-59.7394	-119.556
5086.8	-59.2733	-119.546
5086.9	-58.7969	-119.516
5087	-58.3102	-119.469
5087.1	-57.8126	-119.402
5087.2	-57.3037	-119.318
5087.3	-56.7828	-119.214
5087.4	-56.2491	-119.092
5087.5	-55.7015	-118.95
5087.6	-55.1389	-118.79
5087.7	-54.5596	-118.61
5087.8	-53.9619	-118.41
5087.9	-53.3436	-118.19
5088	-52.7022	-117.95
5088.1	-52.0346	-117.688
5088.2	-51.3371	-117.405
5088.3	-50.6051	-117.099
5088.4	-49.8335	-116.769
5088.5	-49.0155	-116.414
5088.6	-48.143	-116.033
5088.7	-47.2062	-115.623
5088.8	-46.1925	-115.184
5088.9	-45.0861	-114.711
5089	-43.8668	-114.201
5089.1	-42.5084	-113.65
5089.2	-40.9762	-113.053
5089.3	-39.2235	-112.404
5089.4	-37.186	-111.692
5089.5	-34.7727	-110.906
5089.6	-31.8509	-110.031
5089.7	-28.219	-109.044
5089.8	-23.556	-107.914
5089.9	-17.3185	-106.593
5090	-8.50927	-105.004
5090.1	4.91875	-103.016
5090.2	27.9292	-100.37
5090.3	30	-100.165
5090.4	-55.7369	-116.077
5090.5	-55.4686	-115.981
5090.6	-55.1952	-115.876
5090.7	-54.9166	-115.761
5090.8	-54.6328	-115.638
5090.9	-54.3438	-115.507
5091	-54.0493	-115.366
5091.1	-53.7493	-115.216
5091.2	-53.4434	-115.057
5091.3	-53.1316	-114.889
5091.4	-52.8134	-114.712
5091.5	-52.4884	-114.526
5091.6	-52.1563	-114.33
5091.7	-51.8163	-114.125
5091.8	-51.4679	-113.91
5091.9	-51.1103	-113.686
5092	-50.7426	-113.452
5092.1	-50.3638	-113.207
5092.2	-49.9725	-112.952
5092.3	-49.5673	-112.687
5092.4	-49.1465	-112.41
5092.5	-48.708	-112.122
5092.6	-48.2495	-111.822
5092.7	-47.768	-111.509
5092.8	-47.2603	-111.182
5092.9	-46.7221	-110.842
5093	-46.1485	-110.486
5093.1	-45.5337	-110.114
5093.2	-44.8702	-109.724
5093.3	-44.1491	-109.314
5093.4	-43.3592	-108.882
5093.5	-42.4864	-108.426
5093.6	-41.5129	-107.943
5093.7	-40.4154	-107.428
5093.8	-39.1638	-106.877
5093.9	-37.7178	-106.284
5094	-36.0225	-105.64
5094.1	-34.0011	-104.936
5094.2	-31.5439	-104.158
5094.3	-28.4869	-103.286
5094.4	-24.5763	-102.295
5094.5	-19.3952	-101.145
5094.6	-12.2112	-99.7756
5094.7	-1.60778	-98.0877
5094.8	15.5511	-95.8986
5094.9	30	-94.3936
5095	-56.323	-110.432
5095.1	-56.6579	-110.482
5095.2	-57.003	-110.545
5095.3	-57.3565	-110.621
5095.4	-57.7165	-110.709
5095.5	-58.081	-110.81
5095.6	-58.4476	-110.923
5095.7	-58.8142	-111.048
5095.8	-59.1785	-111.186
5095.9	-59.538	-111.335
5096	-59.8905	-111.495
5096.1	-60.2337	-111.666
5096.2	-60.5654	-111.847
5096.3	-60.8836	-112.037
5096.4	-61.1864	-112.236
5096.5	-61.472	-112.443
5096.6	-61.7389	-112.656
5096.7	-61.9858	-112.875
5096.8	-62.2114	-113.1
5096.9	-62.4149	-113.328
5097	-62.5956	-113.559
5097.1	-62.7529	-113.793
5097.2	-62.8864	-114.027
5097.3	-62.9962	-114.262
5097.4	-63.082	-114.496
5097.5	-63.1443	-114.729
5097.6	-63.1831	-114.958
5097.7	-63.199	-115.185
5097.8	-63.1924	-115.407
5097.9	-63.164	-115.624
5098	-63.1144	-115.835
5098.1	-63.0443	-116.039
5098.2	-62.9545	-116.236
5098.3	-62.8456	-116.426
5098.4	-62.7186	-116.607
5098.5	-62.5741	-116.779
5098.6	-62.413	-116.941
5098.7	-62.236	-117.094
5098.8	-62.0439	-117.236
5098.9	-61.8373	-117.368
5099	-61.617	-117.489
5099.1	-61.3836	-117.598
5099.2	-61.1377	-117.695
5099.3	-60.8799	-117.781
5099.4	-60.6107	-117.854
5099.5	-60.3306	-117.916
5099.6	-60.0401	-117.964
5099.7	-59.7395	-118
5099.8	-59.4292	-118.023
5099.9	-59.1095	-118.033
5100	-58.7806	-118.031
5100.1	-58.4427	-118.015
5100.2	-58.096	-117.985
5100.3	-57.7405	-117.943
5100.4	-57.3762	-117.887
5100.5	-57.003	-117.817
5100.6	-56.6209	-117.734
5100.7	-56.2296	-117.638
5100.8	-55.8287	-117.527
5100.9	-55.4179	-117.403
5101	-54.9967	-117.265
5101.1	-54.5644	-117.112
5101.2	-54.1202	-116.945
5101.3	-53.6632	-116.764
5101.4	-53.1923	-116.568
5101.5	-52.7062	-116.356
5101.6	-52.2031	-116.13
5101.7	-51.6813	-115.887
5101.8	-51.1385	-115.629
5101.9	-50.572	-115.353
5102	-49.9785	-115.06
5102.1	-49.3543	-114.749
5102.2	-48.6946	-114.418
5102.3	-47.9939	-114.067
5102.4	-47.2453	-113.694
5102.5	-46.4403	-113.298
5102.6	-45.5684	-112.877
5102.7	-44.6166	-112.428
5102.8	-43.5681	-111.948
5102.9	-42.4016	-111.434
5103	-41.0892	-110.881
5103.1	-39.5938	-110.284
5103.2	-37.8655	-109.635
5103.3	-35.8349	-108.924
5103.4	-33.4032	-108.14
5103.5	-30.4254	-107.264
5103.6	-26.6786	-106.274
5103.7	-21.8039	-105.133
5103.8	-15.184	-103.791
5103.9	-5.66078	-102.16
5104	9.21777	-100.09
5104.1	30	-97.8121
5104.2	-55.976	-113.776
5104.3	-55.9544	-113.739
5104.4	-55.9354	-113.703
5104.5	-55.9192	-113.666
5104.6	-55.9058	-113.63
5104.7	-55.8954	-113.593
5104.8	-55.8882	-113.557
5104.9	-55.8843	-113.522
5105	-55.8837	-113.487
5105.1	-55.8866	-113.453
5105.2	-55.8932	-113.42
5105.3	-55.9034	-113.388
5105.4	-55.9175	-113.357
5105.5	-55.9354	-113.327
5105.6	-55.9573	-113.299
5105.7	-55.9832	-113.272
5105.8	-56.0132	-113.247
5105.9	-56.0473	-113.223
5106	-56.0855	-113.202
5106.1	-56.1278	-113.182
5106.2	-56.1742	-113.164
5106.3	-56.2248	-113.149
5106.4	-56.2793	-113.137
5106.5	-56.3378	-113.126
5106.6	-56.4003	-113.119
5106.7	-56.4664	-113.114
5106.8	-56.5363	-113.111
5106.9	-56.6096	-113.112
5107	-56.6862	-113.116
5107.1	-56.766	-113.122
5107.2	-56.8487	-113.132
5107.3	-56.934	-113.145
5107.4	-57.0217	-113.161
5107.5	-57.1116	-113.18
5107.6	-57.2033	-113.203
5107.7	-57.2965	-113.228
5107.8	-57.3909	-113.257
5107.9	-57.4861	-113.289
5108	-57.5818	-113.325
5108.1	-57.6775	-113.363
5108.2	-57.773	-113.404
5108.3	-57.8678	-113.449
5108.4	-57.9615	-113.496
5108.5	-58.0538	-113.546
5108.6	-58.1441	-113.598
5108.7	-58.2322	-113.653
5108.8	-58.3176	-113.711
5108.9	-58.4	-113.77
5109	-58.479	-113.832
5109.1	-58.5542	-113.895
5109.2	-58.6253	-113.96
5109.3	-58.692	-114.027
5109.4	-58.7539	-114.094
5109.5	-58.8108	-114.163
5109.6	-58.8623	-114.233
5109.7	-58.9083	-114.303
5109.8	-58.9485	-114.373
5109.9	-58.9827	-114.444
5110	-59.0107	-114.514
5110.1	-59.0325	-114.584
5110.2	-59.0478	-114.653
5110.3	-59.0565	-114.721
5110.4	-59.0586	-114.789
5110.5	-59.054	-114.854
5110.6	-59.0427	-114.919
5110.7	-59.0246	-114.981
5110.8	-58.9998	-115.041
5110.9	-58.9684	-115.099
5111	-58.9302	-115.155
5111.1	-58.8855	-115.207
5111.2	-58.8342	-115.257
5111.3	-58.7766	-115.304
5111.4	-58.7126	-115.347
5111.5	-58.6424	-115.387
5111.6	-58.5662	-115.423
5111.7	-58.4841	-115.455
5111.8	-58.3962	-115.483
5111.9	-58.3027	-115.508
5112	-58.2038	-115.527
5112.1	-58.0996	-115.543
5112.2	-57.9904	-115.554
5112.3	-57.8763	-115.56
5112.4	-57.7575	-115.561
5112.5	-57.6342	-115.558
5112.6	-57.5065	-115.55
5112.7	-57.3748	-115.536
5112.8	-57.2392	-115.518
5112.9	-57.0998	-115.495
5113	-56.957	-115.466
5113.1	-56.8108	-115.433
5113.2	-56.6616	-115.394
5113.3	-56.5094	-115.35
5113.4	-56.3546	-115.301
5113.5	-56.1972	-115.246
5113.6	-56.0376	-115.187
5113.7	-55.8759	-115.122
5113.8	-55.7123	-115.052
5113.9	-55.547	-114.977
5114	-55.3803	-114.897
5114.1	-55.2123	-114.811
5114.2	-55.0432	-114.721
5114.3	-54.8733	-114.626
5114.4	-54.7028	-114.526
5114.5	-54.5318	-114.421
5114.6	-54.3607	-114.312
5114.7	-54.1896	-114.198
5114.8	-54.0187	-114.079
5114.9	-53.8484	-113.956
5115	-53.6788	-113.829
5115.1	-53.5103	-113.697
5115.2	-53.343	-113.562
5115.3	-53.1772	-113.422
5115.4	-53.0133	-113.279
5115.5	-52.8516	-113.132
5115.6	-52.6923	-112.982
5115.7	-52.5358	-112.828
5115.8	-52.3825	-112.672
5115.9	-52.2327	-112.512
5116	-52.0869	-112.35
5116.1	-51.9454	-112.185
5116.2	-51.8088	-112.018
5116.3	-51.6775	-111.849
5116.4	-51.5522	-111.678
5116.5	-51.4332	-111.506
5116.6	-51.3213	-111.333
5116.7	-51.2171	-111.159
5116.8	-51.1214	-110.984
5116.9	-51.0348	-110.809
5117	-50.9582	-110.635
5117.1	-50.8925	-110.461
5117.2	-50.8385	-110.288
5117.3	-50.7973	-110.116
5117.4	-50.77	-109.947
5117.5	-50.7575	-109.78
5117.6	-50.7612	-109.617
5117.7	-50.7822	-109.457
5117.8	-50.8219	-109.301
5117.9	-50.8814	-109.151
5118	-50.9622	-109.006
5118.1	-51.0657	-108.868
5118.2	-51.1932	-108.737
5118.3	-51.3461	-108.614
5118.4	-51.5256	-108.5
5118.5	-51.7329	-108.396
5118.6	-51.9692	-108.303
5118.7	-52.2354	-108.222
5118.8	-52.5321	-108.154
5118.9	-52.8599	-108.099
5119	-53.2189	-108.059
5119.1	-53.6089	-108.034
5119.2	-54.0294	-108.026
5119.3	-54.4792	-108.036
5119.4	-54.957	-108.063
5119.5	-55.4606	-108.11
5119.6	-55.9876	-108.176
5119.7	-56.535	-108.262
5119.8	-57.0993	-108.369
5119.9	-57.6766	-108.495
5120	-58.2626	-108.643
5120.1	-58.8528	-108.811
5120.2	-59.4425	-108.998
5120.3	-60.0267	-109.206
5120.4	-60.6008	-109.432
5120.5	-61.1599	-109.676
5120.6	-61.6997	-109.937
5120.7	-62.216	-110.214
5120.8	-62.705	-110.506
5120.9	-63.1635	-110.81
5121	-63.5886	-111.126
5121.1	-63.9782	-111.452
5121.2	-64.3303	-111.786
5121.3	-64.6439	-112.126
5121.4	-64.9182	-112.471
5121.5	-65.1528	-112.82
5121.6	-65.348	-113.17
5121.7	-65.5041	-113.521
5121.8	-65.622	-113.869
5121.9	-65.7026	-114.215
5122	-65.7473	-114.556
5122.1	-65.7575	-114.892
5122.2	-65.7345	-115.221
5122.3	-65.6801	-115.542
5122.4	-65.5958	-115.853
5122.5	-65.4833	-116.155
5122.6	-65.3442	-116.446
5122.7	-65.18	-116.724
5122.8	-64.9923	-116.991
5122.9	-64.7826	-117.244
5123	-64.5523	-117.483
5123.1	-64.3027	-117.709
5123.2	-64.035	-117.919
5123.3	-63.7503	-118.115
5123.4	-63.4499	-118.295
5123.5	-63.1345	-118.459
5123.6	-62.8052	-118.607
5123.7	-62.4627	-118.739
5123.8	-62.1077	-118.854
5123.9	-61.7408	-118.953
5124	-61.3626	-119.035
5124.1	-60.9735	-119.101
5124.2	-60.5739	-119.149
5124.3	-60.1641	-119.181
5124.4	-59.7442	-119.195
5124.5	-59.3143	-119.192
5124.6	-58.8745	-119.172
5124.7	-58.4246	-119.135
5124.8	-57.9645	-119.081
5124.9	-57.4937	-119.009
5125	-57.0119	-118.92
5125.1	-56.5185	-118.813
5125.2	-56.0128	-118.689
5125.3	-55.4937	-118.547
5125.4	-54.9603	-118.387
5125.5	-54.4111	-118.208
5125.6	-53.8446	-118.011
5125.7	-53.2589	-117.795
5125.8	-52.6516	-117.56
5125.9	-52.02	-117.305
5126	-51.3609	-117.029
5126.1	-50.6702	-116.732
5126.2	-49.9431	-116.413
5126.3	-49.174	-116.071
5126.4	-48.3558	-115.704
5126.5	-47.4796	-115.31
5126.6	-46.5348	-114.889
5126.7	-45.5077	-114.437
5126.8	-44.3811	-113.951
5126.9	-43.1328	-113.428
5127	-41.7338	-112.863
5127.1	-40.1456	-112.25
5127.2	-38.3158	-111.581
5127.3	-36.1718	-110.848
5127.4	-33.6095	-110.036
5127.5	-30.475	-109.128
5127.6	-26.531	-108.099
5127.7	-21.3917	-106.912
5127.8	-14.3862	-105.511
5127.9	-4.23777	-103.803
5128	11.8156	-101.624
5128.1	30	-99.6515
5128.2	-55.7891	-115.575
5128.3	-55.5748	-115.492
5128.4	-55.3571	-115.401
5128.5	-55.1364	-115.304
5128.6	-54.9126	-115.2
5128.7	-54.6858	-115.089
5128.8	-54.4563	-114.971
5128.9	-54.224	-114.847
5129	-53.989	-114.715
5129.1	-53.7514	-114.577
5129.2	-53.5112	-114.432
5129.3	-53.2685	-114.281
5129.4	-53.0233	-114.123
5129.5	-52.7755	-113.958
5129.6	-52.5252	-113.786
5129.7	-52.2722	-113.608
5129.8	-52.0166	-113.424
5129.9	-51.7582	-113.233
5130	-51.4969	-113.035
5130.1	-51.2326	-112.831
5130.2	-50.965	-112.621
5130.3	-50.6939	-112.404
5130.4	-50.4191	-112.18
5130.5	-50.1402	-111.95
5130.6	-49.8569	-111.713
5130.7	-49.5686	-111.47
5130.8	-49.2749	-111.22
5130.9	-48.9752	-110.963
5131	-48.6687	-110.699
5131.1	-48.3546	-110.429
5131.2	-48.0319	-110.15
5131.3	-47.6995	-109.865
5131.4	-47.356	-109.572
5131.5	-46.9998	-109.27
5131.6	-46.6292	-108.961
5131.7	-46.2418	-108.642
5131.8	-45.8352	-108.314
5131.9	-45.4061	-107.976
5132	-44.951	-107.627
5132.1	-44.4653	-107.267
5132.2	-43.9436	-106.894
5132.3	-43.3794	-106.506
5132.4	-42.7646	-106.103
5132.5	-42.0892	-105.682
5132.6	-41.3407	-105.242
5132.7	-40.5031	-104.779
5132.8	-39.5563	-104.29
5132.9	-38.4739	-103.77
5133	-37.2209	-103.215
5133.1	-35.7505	-102.617
5133.2	-33.998	-101.967
5133.3	-31.872	-101.253
5133.4	-29.239	-100.46
5133.5	-25.8966	-99.5654
5133.6	-21.5223	-98.5367
5133.7	-15.5703	-97.3261
5133.8	-7.03859	-95.857
5133.9	6.13062	-93.9967
5134	28.9322	-91.4862
5134.1	30	-91.3841
5134.2	-56.6283	-107.488
5134.3	-57.275	-107.615
5134.4	-57.9352	-107.765
5134.5	-58.6034	-107.939
5134.6	-59.274	-108.136
5134.7	-59.941	-108.355
5134.8	-60.5986	-108.597
5134.9	-61.2408	-108.859
5135	-61.8623	-109.141
5135.1	-62.4577	-109.442
5135.2	-63.0224	-109.76
5135.3	-63.5523	-110.093
5135.4	-64.044	-110.439
5135.5	-64.4945	-110.798
5135.6	-64.9019	-111.166
5135.7	-65.2647	-111.543
5135.8	-65.582	-111.925
5135.9	-65.8537	-112.312
5136	-66.0799	-112.7
5136.1	-66.2614	-113.09
5136.2	-66.3992	-113.477
5136.3	-66.4948	-113.862
5136.4	-66.5497	-114.242
5136.5	-66.5658	-114.616
5136.6	-66.545	-114.982
5136.7	-66.4892	-115.34
5136.8	-66.4004	-115.687
5136.9	-66.2807	-116.024
5137	-66.132	-116.348
5137.1	-65.9561	-116.66
5137.2	-65.755	-116.958
5137.3	-65.5303	-117.242
5137.4	-65.2836	-117.511
5137.5	-65.0166	-117.764
5137.6	-64.7306	-118.001
5137.7	-64.4269	-118.222
5137.8	-64.1068	-118.427
5137.9	-63.7713	-118.614
5138	-63.4214	-118.784
5138.1	-63.0581	-118.936
5138.2	-62.682	-119.071
5138.3	-62.2938	-119.188
5138.4	-61.8943	-119.287
5138.5	-61.4837	-119.368
5138.6	-61.0626	-119.431
5138.7	-60.6311	-119.476
5138.8	-60.1896	-119.502
5138.9	-59.738	-119.511
5139	-59.2764	-119.501
5139.1	-58.8046	-119.473
5139.2	-58.3225	-119.426
5139.3	-57.8296	-119.361
5139.4	-57.3255	-119.278
5139.5	-56.8096	-119.176
5139.6	-56.2809	-119.056
5139.7	-55.7386	-118.916
5139.8	-55.1815	-118.758
5139.9	-54.608	-118.581
5140	-54.0164	-118.383
5140.1	-53.4048	-118.166
5140.2	-52.7705	-117.929
5140.3	-52.1106	-117.671
5140.4	-51.4215	-117.391
5140.5	-50.699	-117.088
5140.6	-49.9378	-116.763
5140.7	-49.1316	-116.413
5140.8	-48.2727	-116.036
5140.9	-47.3515	-115.632
5141	-46.356	-115.198
5141.1	-45.2712	-114.732
5141.2	-44.0777	-114.23
5141.3	-42.7508	-113.687
5141.4	-41.2575	-113.1
5141.5	-39.5538	-112.462
5141.6	-37.5794	-111.763
5141.7	-35.2494	-110.993
5141.8	-32.4407	-110.137
5141.9	-28.9678	-109.175
5142	-24.5385	-108.076
5142.1	-18.6646	-106.797
5142.2	-10.4651	-105.268
5142.3	1.82341	-103.372
5142.4	22.3172	-100.885
5142.5	30	-100.101
5142.6	-55.7434	-116.014
5142.7	-55.4819	-115.92
5142.8	-55.2155	-115.816
5142.9	-54.9441	-115.704
5143	-54.6679	-115.584
5143.1	-54.3867	-115.454
5143.2	-54.1004	-115.316
5143.3	-53.8089	-115.17
5143.4	-53.5121	-115.014
5143.5	-53.2097	-114.85
5143.6	-52.9015	-114.677
5143.7	-52.5871	-114.495
5143.8	-52.2662	-114.304
5143.9	-51.9383	-114.104
5144	-51.6028	-113.895
5144.1	-51.2591	-113.677
5144.2	-50.9063	-113.449
5144.3	-50.5437	-113.211
5144.4	-50.1701	-112.964
5144.5	-49.7843	-112.706
5144.6	-49.3849	-112.438
5144.7	-48.9701	-112.159
5144.8	-48.5379	-111.869
5144.9	-48.0859	-111.567
5145	-47.6113	-111.253
5145.1	-47.1106	-110.926
5145.2	-46.58	-110.585
5145.3	-46.0144	-110.228
5145.4	-45.4079	-109.856
5145.5	-44.7533	-109.466
5145.6	-44.0418	-109.057
5145.7	-43.2622	-108.627
5145.8	-42.4005	-108.172
5145.9	-41.4392	-107.691
5146	-40.3553	-107.178
5146.1	-39.1191	-106.63
5146.2	-37.6907	-106.04
5146.3	-36.016	-105.401
5146.4	-34.0197	-104.702
5146.5	-31.5936	-103.929
5146.6	-28.5772	-103.065
5146.7	-24.7217	-102.082
5146.8	-19.6205	-100.944
5146.9	-12.5611	-99.5898
5147	-2.17344	-97.9233
5147.1	14.5537	-95.7673
5147.2	30	-94.15
5147.3	-56.3478	-110.194
5147.4	-56.7079	-110.25
5147.5	-57.0787	-110.32
5147.6	-57.4581	-110.404
5147.7	-57.8438	-110.501
5147.8	-58.2337	-110.611
5147.9	-58.6252	-110.735
5148	-59.0157	-110.872
5148.1	-59.4028	-111.021
5148.2	-59.7839	-111.183
5148.3	-60.1564	-111.356
5148.4	-60.5179	-111.541
5148.5	-60.8661	-111.736
5148.6	-61.1987	-111.94
5148.7	-61.5138	-112.154
5148.8	-61.8096	-112.375
5148.9	-62.0844	-112.603
5149	-62.3371	-112.837
5149.1	-62.5664	-113.076
5149.2	-62.7715	-113.319
5149.3	-62.9518	-113.565
5149.4	-63.1068	-113.813
5149.5	-63.2363	-114.061
5149.6	-63.3403	-114.309
5149.7	-63.419	-114.555
5149.8	-63.4726	-114.8
5149.9	-63.5017	-115.041
5150	-63.5066	-115.278
5150.1	-63.4882	-115.51
5150.2	-63.4471	-115.736
5150.3	-63.3841	-115.956
5150.4	-63.2999	-116.169
5150.5	-63.1955	-116.373
5150.6	-63.0717	-116.569
5150.7	-62.9294	-116.756
5150.8	-62.7694	-116.933
5150.9	-62.5925	-117.1
5151	-62.3996	-117.256
5151.1	-62.1914	-117.401
5151.2	-61.9688	-117.535
5151.3	-61.7323	-117.657
5151.4	-61.4828	-117.768
5151.5	-61.2207	-117.865
5151.6	-60.9468	-117.951
5151.7	-60.6615	-118.023
5151.8	-60.3653	-118.082
5151.9	-60.0587	-118.129
5152	-59.742	-118.162
5152.1	-59.4155	-118.182
5152.2	-59.0796	-118.188
5152.3	-58.7344	-118.181
5152.4	-58.3801	-118.159
5152.5	-58.0168	-118.125
5152.6	-57.6444	-118.076
5152.7	-57.263	-118.013
5152.8	-56.8723	-117.936
5152.9	-56.4723	-117.845
5153	-56.0625	-117.74
5153.1	-55.6426	-117.621
5153.2	-55.212	-117.487
5153.3	-54.7701	-117.338
5153.4	-54.316	-117.175
5153.5	-53.849	-116.996
5153.6	-53.3676	-116.803
5153.7	-52.8707	-116.594
5153.8	-52.3566	-116.368
5153.9	-51.8232	-116.127
5154	-51.2683	-115.869
5154.1	-50.6892	-115.594
5154.2	-50.0824	-115.3
5154.3	-49.4441	-114.988
5154.4	-48.7694	-114.656
5154.5	-48.0526	-114.303
5154.6	-47.2864	-113.927
5154.7	-46.4622	-113.528
5154.8	-45.5691	-113.103
5154.9	-44.5934	-112.649
5155	-43.5177	-112.163
5155.1	-42.3197	-111.642
5155.2	-40.9702	-111.081
5155.3	-39.4303	-110.474
5155.4	-37.6471	-109.814
5155.5	-35.5474	-109.09
5155.6	-33.0258	-108.289
5155.7	-29.9267	-107.393
5155.8	-26.0097	-106.377
5155.9	-20.8831	-105.204
5156	-13.8646	-103.816
5156.1	-3.65191	-102.12
5156.2	12.585	-99.948
5156.3	30	-98.0778
5156.4	-55.949	-114.036
5156.5	-55.8996	-113.992
5156.6	-55.852	-113.948
5156.7	-55.8065	-113.903
5156.8	-55.7632	-113.856
5156.9	-55.7222	-113.809
5157	-55.6838	-113.762
5157.1	-55.6482	-113.714
5157.2	-55.6156	-113.665
5157.3	-55.5861	-113.616
5157.4	-55.5599	-113.567
5157.5	-55.5373	-113.519
5157.6	-55.5184	-113.47
5157.7	-55.5035	-113.421
5157.8	-55.4926	-113.373
5157.9	-55.4861	-113.326
5158	-55.484	-113.279
5158.1	-55.4865	-113.233
5158.2	-55.4938	-113.189
5158.3	-55.5061	-113.145
5158.4	-55.5234	-113.104
5158.5	-55.546	-113.063
5158.6	-55.574	-113.025
5158.7	-55.6074	-112.988
5158.8	-55.6463	-112.954
5158.9	-55.6908	-112.922
5159	-55.741	-112.892
5159.1	-55.7969	-112.865
5159.2	-55.8585	-112.842
5159.3	-55.9257	-112.821
5159.4	-55.9986	-112.803
5159.5	-56.077	-112.788
5159.6	-56.1608	-112.777
5159.7	-56.2499	-112.77
5159.8	-56.3442	-112.767
5159.9	-56.4434	-112.767
5160	-56.5472	-112.772
5160.1	-56.6555	-112.78
5160.2	-56.7678	-112.793
5160.3	-56.884	-112.81
5160.4	-57.0034	-112.831
5160.5	-57.1259	-112.857
5160.6	-57.2509	-112.887
5160.7	-57.3779	-112.921
5160.8	-57.5065	-112.96
5160.9	-57.6362	-113.004
5161	-57.7664	-113.051
5161.1	-57.8966	-113.103
5161.2	-58.0261	-113.159
5161.3	-58.1545	-113.218
5161.4	-58.2812	-113.282
5161.5	-58.4055	-113.35
5161.6	-58.5269	-113.421
5161.7	-58.6449	-113.495
5161.8	-58.7589	-113.572
5161.9	-58.8683	-113.653
5162	-58.9727	-113.736
5162.1	-59.0715	-113.821
5162.2	-59.1643	-113.908
5162.3	-59.2507	-113.998
5162.4	-59.3302	-114.088
5162.5	-59.4025	-114.18
5162.6	-59.4673	-114.273
5162.7	-59.5242	-114.367
5162.8	-59.573	-114.46
5162.9	-59.6135	-114.554
5163	-59.6455	-114.647
5163.1	-59.6688	-114.74
5163.2	-59.6834	-114.831
5163.3	-59.6891	-114.921
5163.4	-59.686	-115.009
5163.5	-59.6739	-115.095
5163.6	-59.653	-115.179
5163.7	-59.6232	-115.26
5163.8	-59.5847	-115.339
5163.9	-59.5376	-115.414
5164	-59.4819	-115.485
5164.1	-59.4177	-115.553
5164.2	-59.3454	-115.616
5164.3	-59.265	-115.675
5164.4	-59.1766	-115.73
5164.5	-59.0806	-115.78
5164.6	-58.9771	-115.825
5164.7	-58.8663	-115.865
5164.8	-58.7485	-115.9
5164.9	-58.6238	-115.929
5165	-58.4925	-115.953
5165.1	-58.3548	-115.97
5165.2	-58.211	-115.982
5165.3	-58.0613	-115.988
5165.4	-57.9058	-115.988
5165.5	-57.745	-115.981
5165.6	-57.5788	-115.968
5165.7	-57.4077	-115.949
5165.8	-57.2318	-115.923
5165.9	-57.0512	-115.89
5166	-56.8663	-115.851
5166.1	-56.6771	-115.805
5166.2	-56.484	-115.753
5166.3	-56.2871	-115.694
5166.4	-56.0865	-115.628
5166.5	-55.8824	-115.556
5166.6	-55.675	-115.477
5166.7	-55.4645	-115.391
5166.8	-55.2509	-115.298
5166.9	-55.0345	-115.199
5167	-54.8153	-115.093
5167.1	-54.5935	-114.98
5167.2	-54.3692	-114.861
5167.3	-54.1424	-114.735
5167.4	-53.9133	-114.603
5167.5	-53.682	-114.464
5167.6	-53.4484	-114.319
5167.7	-53.2127	-114.168
5167.8	-52.9749	-114.01
5167.9	-52.735	-113.845
5168	-52.493	-113.675
5168.1	-52.2489	-113.498
5168.2	-52.0028	-113.315
5168.3	-51.7545	-113.125
5168.4	-51.5039	-112.93
5168.5	-51.2511	-112.728
5168.6	-50.9959	-112.521
5168.7	-50.7382	-112.307
5168.8	-50.4777	-112.088
5168.9	-50.2143	-111.862
5169	-49.9477	-111.63
5169.1	-49.6776	-111.393
5169.2	-49.4037	-111.149
5169.3	-49.1256	-110.899
5169.4	-48.8428	-110.643
5169.5	-48.5547	-110.381
5169.6	-48.2606	-110.112
5169.7	-47.9599	-109.837
5169.8	-47.6516	-109.555
5169.9	-47.3347	-109.267
5170	-47.0079	-108.971
5170.1	-46.6699	-108.668
5170.2	-46.3189	-108.358
5170.3	-45.9529	-108.039
5170.4	-45.5697	-107.712
5170.5	-45.1663	-107.376
5170.6	-44.7396	-107.03
5170.7	-44.2853	-106.674
5170.8	-43.7988	-106.306
5170.9	-43.2741	-105.925
5171	-42.704	-105.53
5171.1	-42.0797	-105.12
5171.2	-41.39	-104.691
5171.3	-40.6212	-104.242
5171.4	-39.7554	-103.77
5171.5	-38.77	-103.271
5171.6	-37.6351	-102.739
5171.7	-36.3108	-102.17
5171.8	-34.7432	-101.554
5171.9	-32.8568	-100.883
5172	-30.5438	-100.142
5172.1	-27.6439	-99.3136
5172.2	-23.9089	-98.3709
5172.3	-18.9335	-97.2761
5172.4	-12.0081	-95.9702
5172.5	-1.76949	-94.3564
5172.6	14.7744	-92.2585
5172.7	30	-90.6856
5172.8	-56.6991	-106.805
5172.9	-57.418	-106.949
5173	-58.1505	-107.12
5173.1	-58.8904	-107.317
5173.2	-59.6307	-107.539
5173.3	-60.3645	-107.785
5173.4	-61.0849	-108.056
5173.5	-61.7851	-108.349
5173.6	-62.4589	-108.664
5173.7	-63.1004	-108.999
5173.8	-63.7046	-109.352
5173.9	-64.2671	-109.721
5174	-64.7845	-110.104
5174.1	-65.2539	-110.499
5174.2	-65.6736	-110.903
5174.3	-66.0425	-111.316
5174.4	-66.3601	-111.733
5174.5	-66.6268	-112.154
5174.6	-66.8433	-112.577
5174.7	-67.011	-112.998
5174.8	-67.1315	-113.417
5174.9	-67.2067	-113.831
5175	-67.2388	-114.24
5175.1	-67.2299	-114.64
5175.2	-67.1825	-115.032
5175.3	-67.0989	-115.413
5175.4	-66.9814	-115.783
5175.5	-66.8324	-116.14
5175.6	-66.654	-116.484
5175.7	-66.4483	-116.813
5175.8	-66.2173	-117.127
5175.9	-65.963	-117.425
5176	-65.687	-117.707
5176.1	-65.3909	-117.971
5176.2	-65.0763	-118.219
5176.3	-64.7445	-118.449
5176.4	-64.3966	-118.66
5176.5	-64.0339	-118.854
5176.6	-63.6573	-119.029
5176.7	-63.2677	-119.185
5176.8	-62.8658	-119.323
5176.9	-62.4522	-119.442
5177	-62.0276	-119.541
5177.1	-61.5923	-119.622
5177.2	-61.1467	-119.684
5177.3	-60.6909	-119.727
5177.4	-60.2252	-119.75
5177.5	-59.7495	-119.755
5177.6	-59.2637	-119.74
5177.7	-58.7676	-119.706
5177.8	-58.2609	-119.653
5177.9	-57.7431	-119.581
5178	-57.2135	-119.489
5178.1	-56.6714	-119.378
5178.2	-56.1157	-119.248
5178.3	-55.5453	-119.098
5178.4	-54.9587	-118.927
5178.5	-54.3542	-118.737
5178.6	-53.7297	-118.526
5178.7	-53.0828	-118.294
5178.8	-52.4103	-118.041
5178.9	-51.7089	-117.765
5179	-50.9742	-117.467
5179.1	-50.2009	-117.144
5179.2	-49.3829	-116.796
5179.3	-48.5123	-116.422
5179.4	-47.5796	-116.02
5179.5	-46.573	-115.587
5179.6	-45.4772	-115.121
5179.7	-44.2733	-114.619
5179.8	-42.9363	-114.077
5179.9	-41.4335	-113.489
5180	-39.7212	-112.85
5180.1	-37.7392	-112.15
5180.2	-35.4031	-111.378
5180.3	-32.5905	-110.521
5180.4	-29.1171	-109.557
5180.5	-24.6928	-108.456
5180.6	-18.833	-107.176
5180.7	-10.6653	-105.647
5180.8	1.55468	-103.753
5180.9	21.8865	-101.271
5181	30	-100.44
5181.1	-55.7089	-116.347
5181.2	-55.4117	-116.243
5181.3	-55.1083	-116.13
5181.4	-54.7986	-116.007
5181.5	-54.4824	-115.873
5181.6	-54.1596	-115.73
5181.7	-53.8297	-115.577
5181.8	-53.4926	-115.414
5181.9	-53.1478	-115.24
5182	-52.7948	-115.056
5182.1	-52.4329	-114.861
5182.2	-52.0615	-114.656
5182.3	-51.6798	-114.44
5182.4	-51.2866	-114.213
5182.5	-50.8809	-113.974
5182.6	-50.4613	-113.724
5182.7	-50.0261	-113.462
5182.8	-49.5734	-113.187
5182.9	-49.101	-112.9
5183	-48.6061	-112.599
5183.1	-48.0856	-112.284
5183.2	-47.5357	-111.954
5183.3	-46.9516	-111.609
5183.4	-46.3279	-111.246
5183.5	-45.6576	-110.865
5183.6	-44.9325	-110.463
5183.7	-44.1422	-110.04
5183.8	-43.2736	-109.592
5183.9	-42.3103	-109.117
5184	-41.2313	-108.611
5184.1	-40.0088	-108.069
5184.2	-38.6066	-107.487
5184.3	-36.9752	-106.856
5184.4	-35.0466	-106.167
5184.5	-32.7239	-105.408
5184.6	-29.8647	-104.562
5184.7	-26.2515	-103.605
5184.8	-21.5347	-102.504
5184.9	-15.1154	-101.207
5185	-5.87612	-99.63
5185.1	8.53105	-97.627
5185.2	30	-95.283
5185.3	-56.2328	-111.302
5185.4	-56.4751	-111.33
5185.5	-56.7261	-111.367
5185.6	-56.9847	-111.413
5185.7	-57.2498	-111.469
5185.8	-57.52	-111.534
5185.9	-57.794	-111.609
5186	-58.0705	-111.693
5186.1	-58.3479	-111.787
5186.2	-58.6247	-111.89
5186.3	-58.8993	-112.001
5186.4	-59.1702	-112.121
5186.5	-59.4358	-112.25
5186.6	-59.6945	-112.386
5186.7	-59.9451	-112.53
5186.8	-60.1859	-112.68
5186.9	-60.4157	-112.837
5187	-60.6333	-113
5187.1	-60.8375	-113.168
5187.2	-61.0273	-113.34
5187.3	-61.2018	-113.516
5187.4	-61.3603	-113.695
5187.5	-61.5022	-113.877
5187.6	-61.6268	-114.06
5187.7	-61.7339	-114.244
5187.8	-61.8232	-114.429
5187.9	-61.8945	-114.613
5188	-61.9477	-114.796
5188.1	-61.9829	-114.977
5188.2	-62.0003	-115.155
5188.3	-62	-115.33
5188.4	-61.9823	-115.502
5188.5	-61.9476	-115.669
5188.6	-61.8963	-115.831
5188.7	-61.8288	-115.987
5188.8	-61.7455	-116.137
5188.9	-61.6469	-116.281
5189	-61.5337	-116.418
5189.1	-61.4061	-116.547
5189.2	-61.2649	-116.668
5189.3	-61.1105	-116.781
5189.4	-60.9434	-116.886
5189.5	-60.7642	-116.981
5189.6	-60.5733	-117.067
5189.7	-60.3712	-117.144
5189.8	-60.1583	-117.211
5189.9	-59.9352	-117.268
5190	-59.7022	-117.315
5190.1	-59.4597	-117.352
5190.2	-59.208	-117.378
5190.3	-58.9475	-117.393
5190.4	-58.6785	-117.398
5190.5	-58.4012	-117.392
5190.6	-58.1158	-117.374
5190.7	-57.8226	-117.346
5190.8	-57.5217	-117.306
5190.9	-57.2131	-117.255
5191	-56.897	-117.193
5191.1	-56.5734	-117.119
5191.2	-56.2422	-117.034
5191.3	-55.9032	-116.937
5191.4	-55.5565	-116.829
5191.5	-55.2017	-116.709
5191.6	-54.8385	-116.577
5191.7	-54.4666	-116.433
5191.8	-54.0856	-116.277
5191.9	-53.6947	-116.108
5192	-53.2934	-115.928
5192.1	-52.8807	-115.735
5192.2	-52.4558	-115.529
5192.3	-52.0175	-115.31
5192.4	-51.5643	-115.078
5192.5	-51.0946	-114.832
5192.6	-50.6066	-114.572
5192.7	-50.0978	-114.297
5192.8	-49.5656	-114.008
5192.9	-49.0067	-113.702
5193	-48.4173	-113.38
5193.1	-47.7925	-113.04
5193.2	-47.1267	-112.681
5193.3	-46.413	-112.302
5193.4	-45.6428	-111.901
5193.5	-44.8055	-111.477
5193.6	-43.8877	-111.026
5193.7	-42.8726	-110.546
5193.8	-41.7385	-110.033
5193.9	-40.457	-109.482
5194	-38.9906	-108.888
5194.1	-37.2882	-108.243
5194.2	-35.2793	-107.537
5194.3	-32.863	-106.759
5194.4	-29.8907	-105.889
5194.5	-26.1341	-104.905
5194.6	-21.224	-103.77
5194.7	-14.5226	-102.43
5194.8	-4.8273	-100.797
5194.9	10.4298	-98.7141
5195	30	-96.5942
5195.1	-56.0997	-112.584
5195.2	-56.2053	-112.579
5195.3	-56.3168	-112.578
5195.4	-56.4338	-112.581
5195.5	-56.5561	-112.589
5195.6	-56.6832	-112.602
5195.7	-56.8149	-112.62
5195.8	-56.9505	-112.643
5195.9	-57.0898	-112.67
5196	-57.2322	-112.703
5196.1	-57.377	-112.741
5196.2	-57.5239	-112.783
5196.3	-57.6721	-112.831
5196.4	-57.821	-112.884
5196.5	-57.9699	-112.941
5196.6	-58.1183	-113.004
5196.7	-58.2653	-113.071
5196.8	-58.4104	-113.142
5196.9	-58.5529	-113.218
5197	-58.692	-113.298
5197.1	-58.8271	-113.381
5197.2	-58.9576	-113.468
5197.3	-59.0828	-113.559
5197.4	-59.2022	-113.653
5197.5	-59.3151	-113.749
5197.6	-59.4211	-113.848
5197.7	-59.5196	-113.949
5197.8	-59.6102	-114.051
5197.9	-59.6924	-114.155
5198	-59.7659	-114.26
5198.1	-59.8304	-114.366
5198.2	-59.8856	-114.472
5198.3	-59.9313	-114.578
5198.4	-59.9672	-114.683
5198.5	-59.9933	-114.788
5198.6	-60.0094	-114.891
5198.7	-60.0154	-114.993
5198.8	-60.0114	-115.092
5198.9	-59.9974	-115.19
5199	-59.9734	-115.285
5199.1	-59.9394	-115.376
5199.2	-59.8957	-115.465
5199.3	-59.8423	-115.549
5199.4	-59.7794	-115.63
5199.5	-59.7072	-115.706
5199.6	-59.6258	-115.778
5199.7	-59.5356	-115.845
5199.8	-59.4366	-115.907
[truncated: 48,002 more rows]
