# Supplementary material for: Analysis of Chaotic Resonance in Izhikevich Neuron Model
Source: PLoS One. 2015 Sep 30;10(9):e0138919. doi: 10.1371/journal.pone.0138919 (PMC4589341; doi:10.1371/journal.pone.0138919)
Supplement: S6 Data — (ZIP) [file pone.0138919.s006.zip › S6/Fig6.xls]

## Sheet: (a)
orbit				solution of phi^2
u_i	u_(i+1)	u_(i+2)		u_i	u_(i+2)
-98.603	-98.603	-98.603		-98.603	-98.603
-98.603	-98.603	-98.603		-98.603	-98.603
-98.603	-98.603	-98.603		-98.603	-98.603
-98.603	-98.603	-98.603		-98.603	-98.603
-98.603	-98.603	-98.603		-98.603	-98.603
-98.603	-98.603	-98.603		-98.603	-98.603
-98.603	-98.603	-98.603		-98.603	-98.603
-98.603	-98.603	-98.603		-98.603	-98.603
-98.603	-98.603	-98.603		-98.603	-98.603
-98.603	-98.603	-98.603		-98.603	-98.603
-98.603	-98.603	-98.603		-98.603	-98.603
-98.603	-98.603	-98.603		-98.603	-98.603
-98.603	-98.603	-98.603		-98.603	-98.603
-98.603	-98.603	-98.603		-98.603	-98.603
-98.603	-98.603	-98.603		-98.603	-98.603
-98.603	-98.603	-98.603		-98.603	-98.603
-98.603	-98.603	-98.603		-98.603	-98.603
-98.603	-98.603	-98.603		-98.603	-98.603
-98.603	-98.603	-98.603		-98.603	-98.603
-98.603	-98.603	-98.603		-98.603	-98.603
-98.603	-98.603	-98.603		-98.603	-98.603
-98.603	-98.603	-98.603		-98.603	-98.603
-98.603	-98.603	-98.603		-98.603	-98.603
-98.603	-98.603	-98.603		-98.603	-98.603
-98.603	-98.603	-98.603		-98.603	-98.603
-98.603	-98.603	-98.603		-98.603	-98.603
-98.603	-98.603	-98.603		-98.603	-98.603
-98.603	-98.603	-98.603		-98.603	-98.603
-98.603	-98.603	-98.603		-98.603	-98.603
-98.603	-98.603	-98.603		-98.603	-98.603
-98.603	-98.603	-98.603		-98.603	-98.603
-98.603	-98.603	-98.603		-98.603	-98.603
-98.603	-98.603	-98.603		-98.603	-98.603
-98.603	-98.603	-98.603		-98.603	-98.603
-98.603	-98.603	-98.603		-98.603	-98.603
-98.603	-98.603	-98.603		-98.603	-98.603
-98.603	-98.603	-98.603		-98.603	-98.603
-98.603	-98.603	-98.603		-98.603	-98.603
-98.603	-98.603	-98.603		-98.603	-98.603
-98.603	-98.603	-98.603		-98.603	-98.603
-98.603	-98.603	-98.603		-98.603	-98.603
-98.603	-98.603	-98.603		-98.603	-98.603
-98.603	-98.603	-98.603		-98.603	-98.603
-98.603	-98.603	-98.603		-98.603	-98.603
-98.603	-98.603	-98.603		-98.603	-98.603
-98.603	-98.603	-98.603		-98.603	-98.603
-98.603	-98.603	-98.603		-98.603	-98.603
-98.603	-98.603	-98.603		-98.603	-98.603
-98.603	-98.603	-98.603		-98.603	-98.603
-98.603	-98.603	-98.603		-98.603	-98.603
-98.603	-98.603	-98.603		-98.603	-98.603
-98.603	-98.603	-98.603		-98.603	-98.603
-98.603	-98.603	-98.603		-98.603	-98.603
-98.603	-98.603	-98.603		-98.603	-98.603
-98.603	-98.603	-98.603		-98.603	-98.603
-98.603	-98.603	-98.603		-98.603	-98.603
-98.603	-98.603	-98.603		-98.603	-98.603
-98.603	-98.603	-98.603		-98.603	-98.603
-98.603	-98.603	-98.603		-98.603	-98.603
-98.603	-98.603	-98.603		-98.603	-98.603
-98.603	-98.603	-98.603		-98.603	-98.603
-98.603	-98.603	-98.603		-98.603	-98.603
-98.603	-98.603	-98.603		-98.603	-98.603
-98.603	-98.603	-98.603		-98.603	-98.603
-98.603	-98.603	-98.603		-98.603	-98.603
-98.603	-98.603	-98.603		-98.603	-98.603
-98.603	-98.603	-98.603		-98.603	-98.603
-98.603	-98.603	-98.603		-98.603	-98.603
-98.603	-98.603	-98.603		-98.603	-98.603
-98.603	-98.603	-98.603		-98.603	-98.603
-98.603	-98.603	-98.603		-98.603	-98.603
-98.603	-98.603	-98.603		-98.603	-98.603
-98.603	-98.603	-98.603		-98.603	-98.603
-98.603	-98.603	-98.603		-98.603	-98.603
-98.603	-98.603	-98.603		-98.603	-98.603
-98.603	-98.603	-98.603		-98.603	-98.603
-98.603	-98.603	-98.603		-98.603	-98.603
-98.603	-98.603	-98.603		-98.603	-98.603
-98.603	-98.603	-98.603		-98.603	-98.603
-98.603	-98.603	-98.603		-98.603	-98.603
-98.603	-98.603	-98.603		-98.603	-98.603
-98.603	-98.603	-98.603		-98.603	-98.603
-98.603	-98.603	-98.603		-98.603	-98.603
-98.603	-98.603	-98.603		-98.603	-98.603
-98.603	-98.603	-98.603		-98.603	-98.603
-98.603	-98.603	-98.603		-98.603	-98.603
-98.603	-98.603	-98.603		-98.603	-98.603
-98.603	-98.603	-98.603		-98.603	-98.603
-98.603	-98.603	-98.603		-98.603	-98.603
-98.603	-98.603	-98.603		-98.603	-98.603
-98.603	-98.603	-98.603		-98.603	-98.603
-98.603	-98.603	-98.603		-98.603	-98.603
-98.603	-98.603	-98.603		-98.603	-98.603
-98.603	-98.603	-98.603		-98.603	-98.603
-98.603	-98.603	-98.603		-98.603	-98.603
-98.603	-98.603	-98.603		-98.603	-98.603
-98.603	-98.603	-98.603		-98.603	-98.603
-98.603	-98.603	-98.603		-98.603	-98.603
-98.603	-98.603	-98.603		-98.603	-98.603
-98.603	-98.603	-98.603		-98.603	-98.603
-98.603	-98.603	-98.603		-98.603	-98.603
-98.603	-98.603	-98.603		-98.603	-98.603
-98.603	-98.603	-98.603		-98.603	-98.603
-98.603	-98.603	-98.603		-98.603	-98.603
-98.603	-98.603	-98.603		-98.603	-98.603
-98.603	-98.603	-98.603		-98.603	-98.603
-98.603	-98.603	-98.603		-98.603	-98.603
-98.603	-98.603	-98.603		-98.603	-98.603
-98.603	-98.603	-98.603		-98.603	-98.603
-98.603	-98.603	-98.603		-98.603	-98.603
-98.603	-98.603	-98.603		-98.603	-98.603
-98.603	-98.603	-98.603		-98.603	-98.603
-98.603	-98.603	-98.603		-98.603	-98.603
-98.603	-98.603	-98.603		-98.603	-98.603
-98.603	-98.603	-98.603
-98.603	-98.603	-98.603
-98.603	-98.603	-98.603
-98.603	-98.603	-98.603
-98.603	-98.603	-98.603
-98.603	-98.603	-98.603
-98.603	-98.603	-98.603
-98.603	-98.603	-98.603
-98.603	-98.603	-98.603
-98.603	-98.603	-98.603
-98.603	-98.603	-98.603
-98.603	-98.603	-98.603
-98.603	-98.603	-98.603
-98.603	-98.603	-98.603
-98.603	-98.603	-98.603
-98.603	-98.603	-98.603
-98.603	-98.603	-98.603
-98.603	-98.603	-98.603
-98.603	-98.603	-98.603
-98.603	-98.603	-98.603
-98.603	-98.603	-98.603
-98.603	-98.603	-98.603
-98.603	-98.603	-98.603
-98.603	-98.603	-98.603
-98.603	-98.603	-98.603
-98.603	-98.603	-98.603
-98.603	-98.603	-98.603
-98.603	-98.603	-98.603
-98.603	-98.603	-98.603
-98.603	-98.603	-98.603
-98.603	-98.603	-98.603
-98.603	-98.603	-98.603
-98.603	-98.603	-98.603
-98.603	-98.603	-98.603
-98.603	-98.603	-98.603
-98.603	-98.603	-98.603
-98.603	-98.603	-98.603
-98.603	-98.603	-98.603
-98.603	-98.603	-98.603
-98.603	-98.603	-98.603
-98.603	-98.603	-98.603
-98.603	-98.603	-98.603
-98.603	-98.603	-98.603
-98.603	-98.603	-98.603
-98.603	-98.603	-98.603
-98.603	-98.603	-98.603
-98.603	-98.603	-98.603
-98.603	-98.603	-98.603
-98.603	-98.603	-98.603
-98.603	-98.603	-98.603
-98.603	-98.603	-98.603
-98.603	-98.603	-98.603
-98.603	-98.603	-98.603
-98.603	-98.603	-98.603
-98.603	-98.603	-98.603
-98.603	-98.603	-98.603
-98.603	-98.603	-98.603
-98.603	-98.603	-98.603
-98.603	-98.603	-98.603
-98.603	-98.603	-98.603
-98.603	-98.603	-98.603
-98.603	-98.603	-98.603
-98.603	-98.603	-98.603
-98.603	-98.603	-98.603
-98.603	-98.603	-98.603
-98.603	-98.603	-98.603
-98.603	-98.603	-98.603
-98.603	-98.603	-98.603
-98.603	-98.603	-98.603
-98.603	-98.603	-98.603
-98.603	-98.603	-98.603
-98.603	-98.603	-98.603
-98.603	-98.603	-98.603
-98.603	-98.603	-98.603
-98.603	-98.603	-98.603
-98.603	-98.603	-98.603
-98.603	-98.603	-98.603
-98.603	-98.603	-98.603
-98.603	-98.603	-98.603
-98.603	-98.603	-98.603
-98.603	-98.603	-98.603
-98.603	-98.603	-98.603
-98.603	-98.603	-98.603
-98.603	-98.603	-98.603
-98.603	-98.603	-98.603
-98.603	-98.603	-98.603
-98.603	-98.603	-98.603
-98.603	-98.603	-98.603
-98.603	-98.603	-98.603
-98.603	-98.603	-98.603
-98.603	-98.603	-98.603
-98.603	-98.603	-98.603
-98.603	-98.603	-98.603
-98.603	-98.603	-98.603
-98.603	-98.603	-98.603
-98.603	-98.603	-98.603
-98.603	-98.603	-98.603
-98.603	-98.603	-98.603
-98.603	-98.603	-98.603
-98.603	-98.603	-98.603
-98.603	-98.603	-98.603
-98.603	-98.603	-98.603
-98.603	-98.603	-98.603
-98.603	-98.603	-98.603
-98.603	-98.603	-98.603
-98.603	-98.603	-98.603
-98.603	-98.603	-98.603
-98.603	-98.603	-98.603
-98.603	-98.603	-98.603
-98.603	-98.603	-98.603
-98.603	-98.603	-98.603
-98.603	-98.603	-98.603
-98.603	-98.603	-98.603
-98.603	-98.603	-98.603
-98.603	-98.603	-98.603
-98.603	-98.603	-98.603
-98.603	-98.603	-98.603
-98.603	-98.603	-98.603
-98.603	-98.603	-98.603
-98.603	-98.603	-98.603
-98.603	-98.603	-98.603
-98.603	-98.603	-98.603
-98.603	-98.603	-98.603
-98.603	-98.603	-98.603
-98.603	-98.603	-98.603
-98.603	-98.603	-98.603
-98.603	-98.603	-98.603
-98.603	-98.603	-98.603
-98.603	-98.603	-98.603
-98.603	-98.603	-98.603
-98.603	-98.603	-98.603
-98.603	-98.603	-98.603
-98.603	-98.603	-98.603
-98.603	-98.603	-98.603
-98.603	-98.603	-98.603
-98.603	-98.603	-98.603
-98.603	-98.603	-98.603
-98.603	-98.603	-98.603
-98.603	-98.603	-98.603
-98.603	-98.603	-98.603
-98.603	-98.603	-98.603
-98.603	-98.603	-98.603
-98.603	-98.603	-98.603
-98.603	-98.603	-98.603
-98.603	-98.603	-98.603
-98.603	-98.603	-98.603
-98.603	-98.603	-98.603
-98.603	-98.603	-98.603
-98.603	-98.603	-98.603
-98.603	-98.603	-98.603
-98.603	-98.603	-98.603
-98.603	-98.603	-98.603
-98.603	-98.603	-98.603
-98.603	-98.603	-98.603
-98.603	-98.603	-98.603
-98.603	-98.603	-98.603
-98.603	-98.603	-98.603
-98.603	-98.603	-98.603
-98.603	-98.603	-98.603
-98.603	-98.603	-98.603
-98.603	-98.603	-98.603
-98.603	-98.603	-98.603
-98.603	-98.603	-98.603
-98.603	-98.603	-98.603
-98.603	-98.603	-98.603
-98.603	-98.603	-98.603
-98.603	-98.603	-98.603
-98.603	-98.603	-98.603
-98.603	-98.603	-98.603
-98.603	-98.603	-98.603
-98.603	-98.603	-98.603
-98.603	-98.603	-98.603
-98.603	-98.603	-98.603
-98.603	-98.603	-98.603
-98.603	-98.603	-98.603
-98.603	-98.603	-98.603
-98.603	-98.603	-98.603
-98.603	-98.603	-98.603
-98.603	-98.603	-98.603
-98.603	-98.603	-98.603
-98.603	-98.603	-98.603
-98.603	-98.603	-98.603
-98.603	-98.603	-98.603
-98.603	-98.603	-98.603
-98.603	-98.603	-98.603
-98.603	-98.603	-98.603
-98.603	-98.603	-98.603
-98.603	-98.603	-98.603
-98.603	-98.603	-98.603
-98.603	-98.603	-98.603
-98.603	-98.603	-98.603
-98.603	-98.603	-98.603
-98.603	-98.603	-98.603
-98.603	-98.603	-98.603
-98.603	-98.603	-98.603
-98.603	-98.603	-98.603
-98.603	-98.603	-98.603
-98.603	-98.603	-98.603
-98.603	-98.603	-98.603
-98.603	-98.603	-98.603
-98.603	-98.603	-98.603
-98.603	-98.603	-98.603
-98.603	-98.603	-98.603
-98.603	-98.603	-98.603
-98.603	-98.603	-98.603
-98.603	-98.603	-98.603
-98.603	-98.603	-98.603
-98.603	-98.603	-98.603
-98.603	-98.603	-98.603
-98.603	-98.603	-98.603
-98.603	-98.603	-98.603
-98.603	-98.603	-98.603
-98.603	-98.603	-98.603
-98.603	-98.603	-98.603
-98.603	-98.603	-98.603
-98.603	-98.603	-98.603
-98.603	-98.603	-98.603
-98.603	-98.603	-98.603
-98.603	-98.603	-98.603
-98.603	-98.603	-98.603
-98.603	-98.603	-98.603
-98.603	-98.603	-98.603
-98.603	-98.603	-98.603
-98.603	-98.603	-98.603
-98.603	-98.603	-98.603
-98.603	-98.603	-98.603
-98.603	-98.603	-98.603
-98.603	-98.603	-98.603
-98.603	-98.603	-98.603
-98.603	-98.603	-98.603
-98.603	-98.603	-98.603
-98.603	-98.603	-98.603
-98.603	-98.603	-98.603
-98.603	-98.603	-98.603
-98.603	-98.603	-98.603
-98.603	-98.603	-98.603
-98.603	-98.603	-98.603
-98.603	-98.603	-98.603
-98.603	-98.603	-98.603
-98.603	-98.603	-98.603
-98.603	-98.603	-98.603
-98.603	-98.603	-98.603
-98.603	-98.603	-98.603
-98.603	-98.603	-98.603
-98.603	-98.603	-98.603
-98.603	-98.603	-98.603
-98.603	-98.603	-98.603
-98.603	-98.603	-98.603
-98.603	-98.603	-98.603
-98.603	-98.603	-98.603
-98.603	-98.603	-98.603
-98.603	-98.603	-98.603
-98.603	-98.603	-98.603
-98.603	-98.603	-98.603
-98.603	-98.603	-98.603
-98.603	-98.603	-98.603
-98.603	-98.603	-98.603
-98.603	-98.603	-98.603
-98.603	-98.603	-98.603
-98.603	-98.603	-98.603
-98.603	-98.603	-98.603
-98.603	-98.603	-98.603
-98.603	-98.603	-98.603
-98.603	-98.603	-98.603
-98.603	-98.603	-98.603
-98.603	-98.603	-98.603
-98.603	-98.603	-98.603
-98.603	-98.603	-98.603
-98.603	-98.603	-98.603
-98.603	-98.603	-98.603
-98.603	-98.603	-98.603
-98.603	-98.603	-98.603
-98.603	-98.603	-98.603
-98.603	-98.603	-98.603
-98.603	-98.603	-98.603
-98.603	-98.603	-98.603
-98.603	-98.603	-98.603
-98.603	-98.603	-98.603
-98.603	-98.603	-98.603
-98.603	-98.603	-98.603
-98.603	-98.603	-98.603
-98.603	-98.603	-98.603
-98.603	-98.603	-98.603
-98.603	-98.603	-98.603
-98.603	-98.603	-98.603
-98.603	-98.603	-98.603
-98.603	-98.603	-98.603
-98.603	-98.603	-98.603
-98.603	-98.603	-98.603
-98.603	-98.603	-98.603
-98.603	-98.603	-98.603
-98.603	-98.603	-98.603
-98.603	-98.603	-98.603
-98.603	-98.603	-98.603
-98.603	-98.603	-98.603
-98.603	-98.603	-98.603
-98.603	-98.603	-98.603
-98.603	-98.603	-98.603
-98.603	-98.603	-98.603
-98.603	-98.603	-98.603
-98.603	-98.603	-98.603
-98.603	-98.603	-98.603
-98.603	-98.603	-98.603
-98.603	-98.603	-98.603
-98.603	-98.603	-98.603
-98.603	-98.603	-98.603
-98.603	-98.603	-98.603
-98.603	-98.603	-98.603
-98.603	-98.603	-98.603
-98.603	-98.603	-98.603
-98.603	-98.603	-98.603
-98.603	-98.603	-98.603
-98.603	-98.603	-98.603
-98.603	-98.603	-98.603
-98.603	-98.603	-98.603
-98.603	-98.603	-98.603
-98.603	-98.603	-98.603
-98.603	-98.603	-98.603
-98.603	-98.603	-98.603
-98.603	-98.603	-98.603
-98.603	-98.603	-98.603
-98.603	-98.603	-98.603
-98.603	-98.603	-98.603
-98.603	-98.603	-98.603
-98.603	-98.603	-98.603
-98.603	-98.603	-98.603
-98.603	-98.603	-98.603
-98.603	-98.603	-98.603
-98.603	-98.603	-98.603
-98.603	-98.603	-98.603
-98.603	-98.603	-98.603
-98.603	-98.603	-98.603
-98.603	-98.603	-98.603
-98.603	-98.603	-98.603
-98.603	-98.603	-98.603
-98.603	-98.603	-98.603
-98.603	-98.603	-98.603
-98.603	-98.603	-98.603
-98.603	-98.603	-98.603
-98.603	-98.603	-98.603
-98.603	-98.603	-98.603
-98.603	-98.603	-98.603
-98.603	-98.603	-98.603
-98.603	-98.603	-98.603
-98.603	-98.603	-98.603
-98.603	-98.603	-98.603
-98.603	-98.603	-98.603
-98.603	-98.603	-98.603
-98.603	-98.603	-98.603
-98.603	-98.603	-98.603
-98.603	-98.603	-98.603
-98.603	-98.603	-98.603
-98.603	-98.603	-98.603
-98.603	-98.603	-98.603
-98.603	-98.603	-98.603
-98.603	-98.603	-98.603
-98.603	-98.603	-98.603
-98.603	-98.603	-98.603
-98.603	-98.603	-98.603
-98.603	-98.603	-98.603
-98.603	-98.603	-98.603
-98.603	-98.603	-98.603
-98.603	-98.603	-98.603
-98.603	-98.603	-98.603
-98.603	-98.603	-98.603
-98.603	-98.603	-98.603
-98.603	-98.603	-98.603
-98.603	-98.603	-98.603
-98.603	-98.603	-98.603
-98.603	-98.603	-98.603
-98.603	-98.603	-98.603
-98.603	-98.603	-98.603
-98.603	-98.603	-98.603
-98.603	-98.603	-98.603
-98.603	-98.603	-98.603
-98.603	-98.603	-98.603
-98.603	-98.603	-98.603
-98.603	-98.603	-98.603
-98.603	-98.603	-98.603
-98.603	-98.603	-98.603
-98.603	-98.603	-98.603
-98.603	-98.603	-98.603
-98.603	-98.603	-98.603
-98.603	-98.603	-98.603
-98.603	-98.603	-98.603
-98.603	-98.603	-98.603
-98.603	-98.603	-98.603
-98.603	-98.603	-98.603
-98.603	-98.603	-98.603
-98.603	-98.603	-98.603
-98.603	-98.603	-98.603
-98.603	-98.603	-98.603
-98.603	-98.603	-98.603
-98.603	-98.603	-98.603
-98.603	-98.603	-98.603
-98.603	-98.603	-98.603
-98.603	-98.603	-98.603
-98.603	-98.603	-98.603
-98.603	-98.603	-98.603
-98.603	-98.603	-98.603
-98.603	-98.603	-98.603
-98.603	-98.603	-98.603
-98.603	-98.603	-98.603
-98.603	-98.603	-98.603
-98.603	-98.603	-98.603
-98.603	-98.603	-98.603
-98.603	-98.603	-98.603
-98.603	-98.603	-98.603
-98.603	-98.603	-98.603
-98.603	-98.603	-98.603
-98.603	-98.603	-98.603
-98.603	-98.603	-98.603
-98.603	-98.603	-98.603
-98.603	-98.603	-98.603
-98.603	-98.603	-98.603
-98.603	-98.603	-98.603
-98.603	-98.603	-98.603
-98.603	-98.603	-98.603
-98.603	-98.603	-98.603
-98.603	-98.603	-98.603
-98.603	-98.603	-98.603
-98.603	-98.603	-98.603
-98.603	-98.603	-98.603
-98.603	-98.603	-98.603
-98.603	-98.603	-98.603
-98.603	-98.603	-98.603
-98.603	-98.603	-98.603
-98.603	-98.603	-98.603
-98.603	-98.603	-98.603
-98.603	-98.603	-98.603
-98.603	-98.603	-98.603
-98.603	-98.603	-98.603
-98.603	-98.603	-98.603
-98.603	-98.603	-98.603
-98.603	-98.603	-98.603
-98.603	-98.603	-98.603
-98.603	-98.603	-98.603
-98.603	-98.603	-98.603
-98.603	-98.603	-98.603
-98.603	-98.603	-98.603
-98.603	-98.603	-98.603
-98.603	-98.603	-98.603
-98.603	-98.603	-98.603
-98.603	-98.603	-98.603
-98.603	-98.603	-98.603
-98.603	-98.603	-98.603
-98.603	-98.603	-98.603
-98.603	-98.603	-98.603

## Sheet: (b)
orbit				solution of phi^2
u_i	u_(i+1)	u_(i+2)		u_i	u_(i+2)
-89.6667	-101.985	-101.591		-89.6667	-101.591
-101.985	-101.591	-98.8939		-101.591	-101.591
-101.591	-98.8939	-97.1848		-101.591	-97.1848
-98.8939	-97.1848	-98.9514		-97.1848	-97.1848
-97.1848	-98.9514	-97.104		-97.1848	-97.104
-98.9514	-97.104	-99.0143		-97.104	-97.104
-97.104	-99.0143	-97.0135		-97.104	-97.0135
-99.0143	-97.0135	-99.0831		-97.0135	-97.0135
-97.0135	-99.0831	-96.9112		-97.0135	-96.9112
-99.0831	-96.9112	-99.1591		-96.9112	-96.9112
-96.9112	-99.1591	-96.7944		-96.9112	-96.7944
-99.1591	-96.7944	-99.2434		-96.7944	-96.7944
-96.7944	-99.2434	-96.6595		-96.7944	-96.6595
-99.2434	-96.6595	-99.3379		-96.6595	-96.6595
-96.6595	-99.3379	-96.5014		-96.6595	-96.5014
-99.3379	-96.5014	-99.4447		-96.5014	-96.5014
-96.5014	-99.4447	-96.3124		-96.5014	-96.3124
-99.4447	-96.3124	-99.5674		-96.3124	-96.3124
-96.3124	-99.5674	-96.0805		-96.3124	-96.0805
-99.5674	-96.0805	-99.7108		-96.0805	-96.0805
-96.0805	-99.7108	-95.7857		-96.0805	-95.7857
-99.7108	-95.7857	-99.8829		-95.7857	-95.7857
-95.7857	-99.8829	-95.39		-95.7857	-95.39
-99.8829	-95.39	-100.098		-95.39	-95.39
-95.39	-100.098	-94.8105		-95.39	-94.8105
-100.098	-94.8105	-100.383		-94.8105	-94.8105
-94.8105	-100.383	-93.8013		-94.8105	-93.8013
-100.383	-93.8013	-100.811		-93.8013	-93.8013
-93.8013	-100.811	-90.5421		-93.8013	-90.5421
-100.811	-90.5421	-101.793		-90.5421	-90.5421
-90.5421	-101.793	-99.535		-90.5421	-99.535
-101.793	-99.535	-96.1434		-99.535	-99.535
-99.535	-96.1434	-99.6726		-99.535	-99.6726
-96.1434	-99.6726	-95.8668		-99.6726	-99.6726
-99.6726	-95.8668	-99.8366		-99.6726	-99.8366
-95.8668	-99.8366	-95.5015		-99.8366	-99.8366
-99.8366	-95.5015	-100.039		-99.8366	-100.039
-95.5015	-100.039	-94.9806		-100.039	-100.039
-100.039	-94.9806	-100.303		-100.039	-100.303
-94.9806	-100.303	-94.1244		-100.303	-100.303
-100.303	-94.1244	-100.683		-100.303	-100.683
-94.1244	-100.683	-92.0435		-100.683	-100.683
-100.683	-92.0435	-101.402		-100.683	-101.402
-92.0435	-101.402	-99.1162		-101.402	-101.402
-101.402	-99.1162	-96.8608		-101.402	-96.8608
-99.1162	-96.8608	-99.1958		-96.8608	-96.8608
-96.8608	-99.1958	-96.7364		-96.8608	-96.7364
-99.1958	-96.7364	-99.2844		-96.7364	-96.7364
-96.7364	-99.2844	-96.5919		-96.7364	-96.5919
-99.2844	-96.5919	-99.3841		-96.5919	-96.5919
-96.5919	-99.3841	-96.4211		-96.5919	-96.4211
-99.3841	-96.4211	-99.4975		-96.4211	-96.4211
-96.4211	-99.4975	-96.2147		-96.4211	-96.2147
-99.4975	-96.2147	-99.6287		-96.2147	-96.2147
-96.2147	-99.6287	-95.9578		-96.2147	-95.9578
-99.6287	-95.9578	-99.7838		-95.9578	-95.9578
-95.9578	-99.7838	-95.6241		-95.9578	-95.6241
-99.7838	-95.6241	-99.9727		-95.6241	-95.6241
-95.6241	-99.9727	-95.1611		-95.6241	-95.1611
-99.9727	-95.1611	-100.214		-95.1611	-95.1611
-95.1611	-100.214	-94.4405		-95.1611	-94.4405
-100.214	-94.4405	-100.549		-94.4405	-94.4405
-94.4405	-100.549	-92.9771		-94.4405	-92.9771
-100.549	-92.9771	-101.109		-92.9771	-92.9771
-92.9771	-101.109	-100.457		-92.9771	-100.457
-101.109	-100.457	-93.4656		-100.457	-100.457
-100.457	-93.4656	-100.938		-100.457	-100.938
-93.4656	-100.938	-102.381		-100.938	-100.938
-100.938	-102.381	-94.8568		-100.938	-94.8568
-102.381	-94.8568	-100.361		-94.8568	-94.8568
-94.8568	-100.361	-93.8921		-94.8568	-93.8921
-100.361	-93.8921	-100.776		-93.8921	-93.8921
-93.8921	-100.776	-91.0656		-93.8921	-91.0656
-100.776	-91.0656	-101.667		-91.0656	-91.0656
-91.0656	-101.667	-99.0108		-91.0656	-99.0108
-101.667	-99.0108	-97.0185		-99.0108	-99.0108
-99.0108	-97.0185	-99.0794		-99.0108	-99.0794
-97.0185	-99.0794	-96.9168		-99.0794	-99.0794
-99.0794	-96.9168	-99.155		-99.0794	-99.155
-96.9168	-99.155	-96.8009		-99.155	-99.155
-99.155	-96.8009	-99.2388		-99.155	-99.2388
-96.8009	-99.2388	-96.667		-99.2388	-99.2388
-99.2388	-96.667	-99.3327		-99.2388	-99.3327
-96.667	-99.3327	-96.5103		-99.3327	-99.3327
-99.3327	-96.5103	-99.4388		-99.3327	-99.4388
-96.5103	-99.4388	-96.3232		-99.4388	-99.4388
-99.4388	-96.3232	-99.5605		-99.4388	-99.5605
-96.3232	-99.5605	-96.0939		-99.5605	-99.5605
-99.5605	-96.0939	-99.7027		-99.5605	-99.7027
-96.0939	-99.7027	-95.8031		-99.7027	-99.7027
-99.7027	-95.8031	-99.8731		-99.7027	-99.8731
-95.8031	-99.8731	-95.4141		-99.8731	-99.8731
-99.8731	-95.4141	-100.085		-99.8731	-100.085
-95.4141	-100.085	-94.8477		-100.085	-100.085
-100.085	-94.8477	-100.366		-100.085	-100.366
-94.8477	-100.366	-93.8744		-100.366	-100.366
-100.366	-93.8744	-100.783		-100.366	-100.783
-93.8744	-100.783	-90.9723		-100.783	-100.783
-100.783	-90.9723	-101.69
-90.9723	-101.69	-99.075
-101.69	-99.075	-96.9234
-99.075	-96.9234	-99.1501
-96.9234	-99.1501	-96.8084
-99.1501	-96.8084	-99.2334
-96.8084	-99.2334	-96.6758
-99.2334	-96.6758	-99.3266
-96.6758	-99.3266	-96.5206
-99.3266	-96.5206	-99.4319
-96.5206	-99.4319	-96.3356
-99.4319	-96.3356	-99.5526
-96.3356	-99.5526	-96.1094
-99.5526	-96.1094	-99.6933
-96.1094	-99.6933	-95.8231
-99.6933	-95.8231	-99.8617
-95.8231	-99.8617	-95.4417
-99.8617	-95.4417	-100.071
-95.4417	-100.071	-94.89
-100.071	-94.89	-100.346
-94.89	-100.346	-93.9558
-100.346	-93.9558	-100.751
-93.9558	-100.751	-91.3739
-100.751	-91.3739	-101.587
-91.3739	-101.587	-98.8916
-101.587	-98.8916	-97.188
-98.8916	-97.188	-98.9489
-97.188	-98.9489	-97.1077
-98.9489	-97.1077	-99.0115
-97.1077	-99.0115	-97.0176
-99.0115	-97.0176	-99.0801
-97.0176	-99.0801	-96.9158
-99.0801	-96.9158	-99.1557
-96.9158	-99.1557	-96.7997
-99.1557	-96.7997	-99.2396
-96.7997	-99.2396	-96.6657
-99.2396	-96.6657	-99.3336
-96.6657	-99.3336	-96.5087
-99.3336	-96.5087	-99.4399
-96.5087	-99.4399	-96.3212
-99.4399	-96.3212	-99.5617
-96.3212	-99.5617	-96.0916
-99.5617	-96.0916	-99.7041
-96.0916	-99.7041	-95.8
-99.7041	-95.8	-99.8748
-95.8	-99.8748	-95.4098
-99.8748	-95.4098	-100.087
-95.4098	-100.087	-94.8411
-100.087	-94.8411	-100.369
-94.8411	-100.369	-93.8615
-100.369	-93.8615	-100.788
-93.8615	-100.788	-90.9021
-100.788	-90.9021	-101.707
-90.9021	-101.707	-99.1318
-101.707	-99.1318	-96.8369
-99.1318	-96.8369	-99.213
-96.8369	-99.213	-96.7088
-99.213	-96.7088	-99.3037
-96.7088	-99.3037	-96.5595
-99.3037	-96.5595	-99.4059
-96.5595	-99.4059	-96.3824
-99.4059	-96.3824	-99.5226
-96.3824	-99.5226	-96.1672
-99.5226	-96.1672	-99.658
-96.1672	-99.658	-95.8974
-99.658	-95.8974	-99.819
-95.8974	-99.819	-95.543
-99.819	-95.543	-100.017
-95.543	-100.017	-95.0423
-100.017	-95.0423	-100.273
-95.0423	-100.273	-94.2352
-100.273	-94.2352	-100.637
-94.2352	-100.637	-92.4064
-100.637	-92.4064	-101.293
-92.4064	-101.293	-99.494
-101.293	-99.494	-96.2213
-99.494	-96.2213	-99.6246
-96.2213	-99.6246	-95.9661
-99.6246	-95.9661	-99.7789
-95.9661	-99.7789	-95.6352
-99.7789	-95.6352	-99.9667
-95.6352	-99.9667	-95.1771
-99.9667	-95.1771	-100.206
-95.1771	-100.206	-94.4673
-100.206	-94.4673	-100.538
-94.4673	-100.538	-93.0443
-100.538	-93.0443	-101.087
-93.0443	-101.087	-100.611
-101.087	-100.611	-92.59
-100.611	-92.59	-101.236
-92.59	-101.236	-99.7501
-101.236	-99.7501	-95.6997
-99.7501	-95.6997	-99.9311
-95.6997	-99.9311	-95.2694
-99.9311	-95.2694	-100.16
-95.2694	-100.16	-94.6193
-100.16	-94.6193	-100.47
-94.6193	-100.47	-93.4005
-100.47	-93.4005	-100.961
-93.4005	-100.961	-101.832
-100.961	-101.832	-99.7864
-101.832	-99.7864	-95.618
-99.7864	-95.618	-99.9761
-95.618	-99.9761	-95.1523
-99.9761	-95.1523	-100.219
-95.1523	-100.219	-94.4256
-100.219	-94.4256	-100.556
-94.4256	-100.556	-92.9391
-100.556	-92.9391	-101.122
-92.9391	-101.122	-100.375
-101.122	-100.375	-93.8335
-100.375	-93.8335	-100.799
-93.8335	-100.799	-90.7417
-100.799	-90.7417	-101.746
-90.7417	-101.746	-99.2883
-101.746	-99.2883	-96.5854
-99.2883	-96.5854	-99.3884
-96.5854	-99.3884	-96.4134
-99.3884	-96.4134	-99.5025
-96.4134	-99.5025	-96.2053
-99.5025	-96.2053	-99.6346
-96.2053	-99.6346	-95.9459
-99.6346	-95.9459	-99.7908
-95.9459	-99.7908	-95.6081
-99.7908	-95.6081	-99.9815
-95.6081	-99.9815	-95.138
-99.9815	-95.138	-100.226
-95.138	-100.226	-94.4012
-100.226	-94.4012	-100.566
-94.4012	-100.566	-92.876
-100.566	-92.876	-101.143
-92.876	-101.143	-100.246
-101.143	-100.246	-94.3291
-100.246	-94.3291	-100.597
-94.3291	-100.597	-92.6811
-100.597	-92.6811	-101.207
-92.6811	-101.207	-99.8943
-101.207	-99.8943	-95.3619
-99.8943	-95.3619	-100.112
-95.3619	-100.112	-94.7665
-100.112	-94.7665	-100.403
-94.7665	-100.403	-93.7132
-100.403	-93.7132	-100.845
-93.7132	-100.845	-89.883
-100.845	-89.883	-101.94
-89.883	-101.94	-100.826
-101.94	-100.826	-90.2751
-100.826	-90.2751	-101.854
-90.2751	-101.854	-99.9573
-101.854	-99.9573	-95.2018
-99.9573	-95.2018	-100.194
-95.2018	-100.194	-94.5085
-100.194	-94.5085	-100.519
-94.5085	-100.519	-93.1449
-100.519	-93.1449	-101.052
-93.1449	-101.052	-100.867
-101.052	-100.867	-89.3066
-100.867	-89.3066	-102.058
-89.3066	-102.058	-89.959
-102.058	-89.959	-101.924
-89.959	-101.924	-100.625
-101.924	-100.625	-92.4876
-100.625	-92.4876	-101.268
-92.4876	-101.268	-99.6018
-101.268	-99.6018	-96.0123
-99.6018	-96.0123	-99.7516
-96.0123	-99.7516	-95.6963
-99.7516	-95.6963	-99.933
-95.6963	-99.933	-95.2645
-99.933	-95.2645	-100.162
-95.2645	-100.162	-94.6114
-100.162	-94.6114	-100.474
-94.6114	-100.474	-93.3831
-100.474	-93.3831	-100.968
-93.3831	-100.968	-101.734
-100.968	-101.734	-99.2339
-101.734	-99.2339	-96.6751
-99.2339	-96.6751	-99.3271
-96.6751	-99.3271	-96.5198
-99.3271	-96.5198	-99.4325
-96.5198	-99.4325	-96.3347
-99.4325	-96.3347	-99.5532
-96.3347	-99.5532	-96.1082
-99.5532	-96.1082	-99.694
-96.1082	-99.694	-95.8216
-99.694	-95.8216	-99.8626
-95.8216	-99.8626	-95.4396
-99.8626	-95.4396	-100.072
-95.4396	-100.072	-94.8868
-100.072	-94.8868	-100.347
-94.8868	-100.347	-93.9497
-100.347	-93.9497	-100.753
-93.9497	-100.753	-91.346
-100.753	-91.346	-101.595
-91.346	-101.595	-98.8965
-101.595	-98.8965	-97.1812
-98.8965	-97.1812	-98.9542
-97.1812	-98.9542	-97.1001
-98.9542	-97.1001	-99.0173
-97.1001	-99.0173	-97.0091
-99.0173	-97.0091	-99.0865
-97.0091	-99.0865	-96.9061
-99.0865	-96.9061	-99.1628
-96.9061	-99.1628	-96.7886
-99.1628	-96.7886	-99.2476
-96.7886	-99.2476	-96.6528
-99.2476	-96.6528	-99.3425
-96.6528	-99.3425	-96.4934
-99.3425	-96.4934	-99.45
-96.4934	-99.45	-96.3028
-99.45	-96.3028	-99.5735
-96.3028	-99.5735	-96.0685
-99.5735	-96.0685	-99.718
-96.0685	-99.718	-95.77
-99.718	-95.77	-99.8917
-95.77	-99.8917	-95.3683
-99.8917	-95.3683	-100.109
-95.3683	-100.109	-94.7766
-100.109	-94.7766	-100.399
-94.7766	-100.399	-93.7335
-100.399	-93.7335	-100.837
-93.7335	-100.837	-90.0538
-100.837	-90.0538	-101.903
-90.0538	-101.903	-100.401
-101.903	-100.401	-93.7248
-100.401	-93.7248	-100.841
-93.7248	-100.841	-89.9819
-100.841	-89.9819	-101.919
-89.9819	-101.919	-100.569
-101.919	-100.569	-92.8606
-100.569	-92.8606	-101.148
-92.8606	-101.148	-100.216
-101.148	-100.216	-94.4338
-100.216	-94.4338	-100.552
-94.4338	-100.552	-92.96
-100.552	-92.96	-101.115
-92.96	-101.115	-100.42
-101.115	-100.42	-93.639
-100.42	-93.639	-100.873
-93.639	-100.873	-89.1085
-100.873	-89.1085	-102.096
-89.1085	-102.096	-91.2058
-102.096	-91.2058	-101.631
-91.2058	-101.631	-98.9389
-101.631	-98.9389	-97.1218
-98.9389	-97.1218	-99.0005
-97.1218	-99.0005	-97.0335
-99.0005	-97.0335	-99.0681
-97.0335	-99.0681	-96.9339
-99.0681	-96.9339	-99.1424
-96.9339	-99.1424	-96.8204
-99.1424	-96.8204	-99.2249
-96.8204	-99.2249	-96.6897
-99.2249	-96.6897	-99.317
-96.6897	-99.317	-96.537
-99.317	-96.537	-99.421
-96.537	-99.421	-96.3553
-99.421	-96.3553	-99.54
-96.3553	-99.54	-96.1338
-99.54	-96.1338	-99.6785
-96.1338	-99.6785	-95.8546
-99.6785	-95.8546	-99.8437
-95.8546	-99.8437	-95.4849
-99.8437	-95.4849	-100.048
-95.4849	-100.048	-94.9555
-100.048	-94.9555	-100.315
-94.9555	-100.315	-94.0784
-100.315	-94.0784	-100.701
-94.0784	-100.701	-91.8774
-100.701	-91.8774	-101.45
-91.8774	-101.45	-99.0012
-101.45	-99.0012	-97.0326
-99.0012	-97.0326	-99.0688
-97.0326	-99.0688	-96.9328
-99.0688	-96.9328	-99.1432
-96.9328	-99.1432	-96.8191
-99.1432	-96.8191	-99.2258
-96.8191	-99.2258	-96.6883
-99.2258	-96.6883	-99.318
-96.6883	-99.318	-96.5353
-99.318	-96.5353	-99.4221
-96.5353	-99.4221	-96.3533
-99.4221	-96.3533	-99.5413
-96.3533	-99.5413	-96.1314
-99.5413	-96.1314	-99.68
-96.1314	-99.68	-95.8514
-99.68	-95.8514	-99.8455
-95.8514	-99.8455	-95.4805
-99.8455	-95.4805	-100.05
-95.4805	-100.05	-94.9489
-100.05	-94.9489	-100.318
-94.9489	-100.318	-94.0662
-100.318	-94.0662	-100.706
-94.0662	-100.706	-91.8314
-100.706	-91.8314	-101.463
-91.8314	-101.463	-98.976
-101.463	-98.976	-97.0689
-98.976	-97.0689	-99.0412
-97.0689	-99.0412	-96.9739
-99.0412	-96.9739	-99.1128
-96.9739	-99.1128	-96.8661
-99.1128	-96.8661	-99.1919
-96.8661	-99.1919	-96.7426
-99.1919	-96.7426	-99.2801
-96.7426	-99.2801	-96.5991
-99.2801	-96.5991	-99.3792
-96.5991	-99.3792	-96.4297
-99.3792	-96.4297	-99.4919
-96.4297	-99.4919	-96.2252
-99.4919	-96.2252	-99.6222
-96.2252	-99.6222	-95.9712
-99.6222	-95.9712	-99.7759
-95.9712	-99.7759	-95.6419
-99.7759	-95.6419	-99.963
-95.6419	-99.963	-95.1868
-99.963	-95.1868	-100.201
-95.1868	-100.201	-94.4834
-100.201	-94.4834	-100.53
-94.4834	-100.53	-93.084
-100.53	-93.084	-101.073
-93.084	-101.073	-100.708
-101.073	-100.708	-91.8171
-100.708	-91.8171	-101.467
-91.8171	-101.467	-98.9688
-101.467	-98.9688	-97.0793
-98.9688	-97.0793	-99.0333
-97.0793	-99.0333	-96.9856
-99.0333	-96.9856	-99.104
-96.9856	-99.104	-96.8794
-99.104	-96.8794	-99.1823
-96.8794	-99.1823	-96.7579
-99.1823	-96.7579	-99.2693
-96.7579	-99.2693	-96.617
-99.2693	-96.617	-99.367
-96.617	-99.367	-96.451
-99.367	-96.451	-99.4779
-96.451	-99.4779	-96.2513
-99.4779	-96.2513	-99.6059
-96.2513	-99.6059	-96.004
-99.6059	-96.004	-99.7565
-96.004	-99.7565	-95.6854
-99.7565	-95.6854	-99.939
-95.6854	-99.939	-95.2491
-99.939	-95.2491	-100.17
-95.2491	-100.17	-94.5863
-100.17	-94.5863	-100.485
-94.5863	-100.485	-93.3265
-100.485	-93.3265	-100.988
-93.3265	-100.988	-101.469
-100.988	-101.469	-98.9651
-101.469	-98.9651	-97.0845
-98.9651	-97.0845	-99.0293
-97.0845	-99.0293	-96.9915
-99.0293	-96.9915	-99.0996
-96.9915	-99.0996	-96.8862
-99.0996	-96.8862	-99.1774
-96.8862	-99.1774	-96.7657
-99.1774	-96.7657	-99.2638
-96.7657	-99.2638	-96.6261
-99.2638	-96.6261	-99.3608
-96.6261	-99.3608	-96.4618
-99.3608	-96.4618	-99.4709
-96.4618	-99.4709	-96.2643
-99.4709	-96.2643	-99.5977
-96.2643	-99.5977	-96.0204
-99.5977	-96.0204	-99.7468
-96.0204	-99.7468	-95.707
-99.7468	-95.707	-99.927
-95.707	-99.927	-95.2798
-99.927	-95.2798	-100.154
-95.2798	-100.154	-94.6361
-100.154	-94.6361	-100.463
-94.6361	-100.463	-93.4378

## Sheet: (c)
orbit				solution of phi^2
u_i	u_(i+1)	u_(i+2)		u_i	u_(i+2)
-100.562	-98.8837	-95.3882		-100.562	-95.3882
-98.8837	-95.3882	-99.5188		-95.3882	-95.3882
-95.3882	-99.5188	-93.1484		-95.3882	-93.1484
-99.5188	-93.1484	-100.673		-93.1484	-93.1484
-93.1484	-100.673	-99.0264		-93.1484	-99.0264
-100.673	-99.0264	-95.0156		-99.0264	-99.0264
-99.0264	-95.0156	-99.7496		-99.0264	-99.7496
-95.0156	-99.7496	-91.3858		-99.7496	-99.7496
-99.7496	-91.3858	-101.3		-99.7496	-101.3
-91.3858	-101.3	-94.1415		-101.3	-101.3
-101.3	-94.1415	-100.224		-101.3	-100.224
-94.1415	-100.224	-99.8083		-100.224	-100.224
-100.224	-99.8083	-90.5933		-100.224	-90.5933
-99.8083	-90.5933	-101.529		-90.5933	-90.5933
-90.5933	-101.529	-95.9441		-90.5933	-95.9441
-101.529	-95.9441	-99.1349		-95.9441	-95.9441
-95.9441	-99.1349	-94.6974		-95.9441	-94.6974
-99.1349	-94.6974	-99.9324		-94.6974	-94.6974
-94.6974	-99.9324	-102.648		-94.6974	-102.648
-99.9324	-102.648	-91.3486		-102.648	-102.648
-102.648	-91.3486	-101.311		-102.648	-101.311
-91.3486	-101.311	-94.2497		-101.311	-101.311
-101.311	-94.2497	-100.17		-101.311	-100.17
-94.2497	-100.17	-100.093		-100.17	-100.17
-100.17	-100.093	-100.566		-100.17	-100.566
-100.093	-100.566	-98.8839		-100.566	-100.566
-100.566	-98.8839	-95.3875		-100.566	-95.3875
-98.8839	-95.3875	-99.5193		-95.3875	-95.3875
-95.3875	-99.5193	-93.1461		-95.3875	-93.1461
-99.5193	-93.1461	-100.674		-93.1461	-93.1461
-93.1461	-100.674	-99.0288		-93.1461	-99.0288
-100.674	-99.0288	-95.0088		-99.0288	-99.0288
-99.0288	-95.0088	-99.7537		-99.0288	-99.7537
-95.0088	-99.7537	-91.3393		-99.7537	-99.7537
-99.7537	-91.3393	-101.314		-99.7537	-101.314
-91.3393	-101.314	-94.2762		-101.314	-101.314
-101.314	-94.2762	-100.156		-101.314	-100.156
-94.2762	-100.156	-100.169		-100.156	-100.156
-100.156	-100.169	-100.095		-100.156	-100.095
-100.169	-100.095	-100.554		-100.095	-100.095
-100.095	-100.554	-98.884		-100.095	-98.884
-100.554	-98.884	-95.3875		-98.884	-98.884
-98.884	-95.3875	-99.5193		-98.884	-99.5193
-95.3875	-99.5193	-93.146		-99.5193	-99.5193
-99.5193	-93.146	-100.674		-99.5193	-100.674
-93.146	-100.674	-99.0289		-100.674	-100.674
-100.674	-99.0289	-95.0085		-100.674	-95.0085
-99.0289	-95.0085	-99.7539		-95.0085	-95.0085
-95.0085	-99.7539	-91.3375		-95.0085	-91.3375
-99.7539	-91.3375	-101.314		-91.3375	-91.3375
-91.3375	-101.314	-94.2812		-91.3375	-94.2812
-101.314	-94.2812	-100.154		-94.2812	-94.2812
-94.2812	-100.154	-100.184		-94.2812	-100.184
-100.154	-100.184	-100.013		-100.184	-100.184
-100.184	-100.013	-101.201		-100.184	-101.201
-100.013	-101.201	-93.0497		-101.201	-101.201
-101.201	-93.0497	-100.713		-101.201	-100.713
-93.0497	-100.713	-99.1524		-100.713	-100.713
-100.713	-99.1524	-94.6425		-100.713	-94.6425
-99.1524	-94.6425	-99.9627		-94.6425	-94.6425
-94.6425	-99.9627	-101.812		-94.6425	-101.812
-99.9627	-101.812	-97.6488		-101.812	-101.812
-101.812	-97.6488	-97.5076		-101.812	-97.5076
-97.6488	-97.5076	-97.6797		-97.5076	-97.5076
-97.5076	-97.6797	-97.4686		-97.5076	-97.4686
-97.6797	-97.4686	-97.7256		-97.4686	-97.4686
-97.4686	-97.7256	-97.4098		-97.4686	-97.4098
-97.7256	-97.4098	-97.7936		-97.4098	-97.4098
-97.4098	-97.7936	-97.3208		-97.4098	-97.3208
-97.7936	-97.3208	-97.8939		-97.3208	-97.3208
-97.3208	-97.8939	-97.1848		-97.3208	-97.1848
-97.8939	-97.1848	-98.0413		-97.1848	-97.1848
-97.1848	-98.0413	-96.9738		-97.1848	-96.9738
-98.0413	-96.9738	-98.257		-96.9738	-96.9738
-96.9738	-98.257	-96.6373		-96.9738	-96.6373
-98.257	-96.6373	-98.5727		-96.6373	-96.6373
-96.6373	-98.5727	-96.0701		-96.6373	-96.0701
-98.5727	-96.0701	-99.0402		-96.0701	-96.0701
-96.0701	-99.0402	-94.9768
-99.0402	-94.9768	-99.7726
-94.9768	-99.7726	-91.1087
-99.7726	-91.1087	-101.383
-91.1087	-101.383	-94.8756
-101.383	-94.8756	-99.8316
-94.8756	-99.8316	-90.1739
-99.8316	-90.1739	-101.639
-90.1739	-101.639	-96.6479
-101.639	-96.6479	-98.5632
-96.6479	-98.5632	-96.0887
-98.5632	-96.0887	-99.026
-96.0887	-99.026	-95.0167
-99.026	-95.0167	-99.749
-95.0167	-99.749	-91.3931
-99.749	-91.3931	-101.297
-91.3931	-101.297	-94.1199
-101.297	-94.1199	-100.235
-94.1199	-100.235	-99.7563
-100.235	-99.7563	-91.3085
-99.7563	-91.3085	-101.323
-91.3085	-101.323	-94.3626
-101.323	-94.3626	-100.112
-94.3626	-100.112	-100.44
-100.112	-100.44	-99.0208
-100.44	-99.0208	-95.0311
-99.0208	-95.0311	-99.7405
-95.0311	-99.7405	-91.488
-99.7405	-91.488	-101.268
-91.488	-101.268	-93.8246
-101.268	-93.8246	-100.376
-93.8246	-100.376	-99.1916
-100.376	-99.1916	-94.516
-99.1916	-94.516	-100.031
-94.516	-100.031	-101.04
-100.031	-101.04	-88.9683
-101.04	-88.9683	-101.922
-88.9683	-101.922	-98.2545
-101.922	-98.2545	-96.6414
-98.2545	-96.6414	-98.569
-96.6414	-98.569	-96.0774
-98.569	-96.0774	-99.0347
-96.0774	-99.0347	-94.9925
-99.0347	-94.9925	-99.7634
-94.9925	-99.7634	-91.2243
-99.7634	-91.2243	-101.349
-91.2243	-101.349	-94.5879
-101.349	-94.5879	-99.9925
-94.5879	-99.9925	-101.418
-99.9925	-101.418	-95.1555
-101.418	-95.1555	-99.6652
-95.1555	-99.6652	-92.1874
-99.6652	-92.1874	-101.037
-92.1874	-101.037	-88.7894
-101.037	-88.7894	-101.96
-88.7894	-101.96	-98.462
-101.96	-98.462	-96.2807
-98.462	-96.2807	-98.8751
-96.2807	-98.8751	-95.4093
-98.8751	-95.4093	-99.5052
-95.4093	-99.5052	-93.2219
-99.5052	-93.2219	-100.642
-93.2219	-100.642	-98.9583
-100.642	-98.9583	-95.1991
-98.9583	-95.1991	-99.6384
-95.1991	-99.6384	-92.394
-99.6384	-92.394	-100.964
-92.394	-100.964	-101.172
-100.964	-101.172	-92.6484
-101.172	-92.6484	-100.87
-92.6484	-100.87	-100.085
-100.87	-100.085	-100.623
-100.085	-100.623	-98.9263
-100.623	-98.9263	-95.2818
-98.9263	-95.2818	-99.5867
-95.2818	-99.5867	-92.7481
-99.5867	-92.7481	-100.832
-92.7481	-100.832	-99.7863
-100.832	-99.7863	-90.9242
-99.7863	-90.9242	-101.436
-90.9242	-101.436	-95.2926
-101.436	-95.2926	-99.5799
-95.2926	-99.5799	-92.7914
-99.5799	-92.7914	-100.815
-92.7914	-100.815	-99.6717
-100.815	-99.6717	-92.1351
-99.6717	-92.1351	-101.055
-92.1351	-101.055	-89.8437
-101.055	-89.8437	-101.722
-89.8437	-101.722	-97.136
-101.722	-97.136	-98.0925
-97.136	-98.0925	-96.897
-98.0925	-96.897	-98.3319
-96.897	-98.3319	-96.5116
-98.3319	-96.5116	-98.6827
-96.5116	-98.6827	-95.8455
-98.6827	-95.8455	-99.2068
-95.8455	-99.2068	-94.4656
-99.2068	-94.4656	-100.058
-94.4656	-100.058	-100.82
-100.058	-100.82	-99.7053
-100.82	-99.7053	-91.8406
-99.7053	-91.8406	-101.155
-91.8406	-101.155	-92.3755
-101.155	-92.3755	-100.97
-92.3755	-100.97	-101.287
-100.97	-101.287	-94.0196
-101.287	-94.0196	-100.284
-94.0196	-100.284	-99.5343
-100.284	-99.5343	-93.0629
-99.5343	-93.0629	-100.708
-93.0629	-100.708	-99.1333
-100.708	-99.1333	-94.7022
-99.1333	-94.7022	-99.9297
-94.7022	-99.9297	-102.948
-99.9297	-102.948	-93.4834
-102.948	-93.4834	-100.531
-93.4834	-100.531	-98.8925
-100.531	-98.8925	-95.3663
-98.8925	-95.3663	-99.5329
-95.3663	-99.5329	-93.0705
-99.5329	-93.0705	-100.705
-93.0705	-100.705	-99.1225
-100.705	-99.1225	-94.7355
-99.1225	-94.7355	-99.9112
-94.7355	-99.9112	-87.0458
-99.9112	-87.0458	-102.286
-87.0458	-102.286	-100.376
-102.286	-100.376	-99.1917
-100.376	-99.1917	-94.5159
-99.1917	-94.5159	-100.031
-94.5159	-100.031	-101.039
-100.031	-101.039	-88.9225
-101.039	-88.9225	-101.932
-88.9225	-101.932	-98.3082
-101.932	-98.3082	-96.552
-98.3082	-96.552	-98.6478
-96.552	-98.6478	-95.9186
-98.6478	-95.9186	-99.1537
-95.9186	-99.1537	-94.6386
-99.1537	-94.6386	-99.9648
-94.6386	-99.9648	-101.778
-99.9648	-101.778	-97.4597
-101.778	-97.4597	-97.736
-97.4597	-97.736	-97.3964
-97.736	-97.3964	-97.8089
-97.3964	-97.8089	-97.3004
-97.8089	-97.3004	-97.9164
-97.3004	-97.9164	-97.1534
-97.9164	-97.1534	-98.0743
-97.1534	-98.0743	-96.9245
-98.0743	-96.9245	-98.3053
-96.9245	-98.3053	-96.5568
-98.3053	-96.5568	-98.6436
-96.5568	-98.6436	-95.9273
-98.6436	-95.9273	-99.1472
-95.9273	-99.1472	-94.6589
-99.1472	-94.6589	-99.9537
-94.6589	-99.9537	-101.97
-99.9537	-101.97	-98.5179
-101.97	-98.5179	-96.1762
-98.5179	-96.1762	-98.9582
-96.1762	-98.9582	-95.1995
-98.9582	-95.1995	-99.6381
-95.1995	-99.6381	-92.3958
-99.6381	-92.3958	-100.963
-92.3958	-100.963	-101.162
-100.963	-101.162	-92.4844
-101.162	-92.4844	-100.931
-92.4844	-100.931	-100.708
-100.931	-100.708	-99.1359
-100.708	-99.1359	-94.6944
-99.1359	-94.6944	-99.934
-94.6944	-99.934	-102.546
-99.934	-102.546	-89.6668
-102.546	-89.6668	-101.764
-89.6668	-101.764	-97.3797
-101.764	-97.3797	-97.8279
-97.3797	-97.8279	-97.2749
-97.8279	-97.2749	-97.9444
-97.2749	-97.9444	-97.114
-97.9444	-97.114	-98.1153
-97.114	-98.1153	-96.8623
-98.1153	-96.8623	-98.3652
-96.8623	-98.3652	-96.4541
-98.3652	-96.4541	-98.7318
-96.4541	-98.7318	-95.74
-98.7318	-95.74	-99.2819
-95.74	-99.2819	-94.2015
-99.2819	-94.2015	-100.194
-94.2015	-100.194	-99.961
-100.194	-99.961	-101.839
-99.961	-101.839	-97.8003
-101.839	-97.8003	-97.312
-97.8003	-97.312	-97.9037
-97.312	-97.9037	-97.1712
-97.9037	-97.1712	-98.0557
-97.1712	-98.0557	-96.9524
-98.0557	-96.9524	-98.278
-96.9524	-98.278	-96.6025
-98.278	-96.6025	-98.6036
-96.6025	-98.6036	-96.0087
-98.6036	-96.0087	-99.0867
-96.0087	-99.0867	-94.8429
-99.0867	-94.8429	-99.8504
-94.8429	-99.8504	-89.7622
-99.8504	-89.7622	-101.741
-89.7622	-101.741	-97.2497
-101.741	-97.2497	-97.9719
-97.2497	-97.9719	-97.0749
-97.9719	-97.0749	-98.1555
-97.0749	-98.1555	-96.8001
-98.1555	-96.8001	-98.424
-96.8001	-98.424	-96.35
-98.424	-96.35	-98.8186
-96.35	-98.8186	-95.5438
-98.8186	-95.5438	-99.4164
-95.5438	-99.4164	-93.6547
-99.4164	-93.6547	-100.454
-93.6547	-100.454	-98.9919
-100.454	-98.9919	-95.11
-98.9919	-95.11	-99.693
-95.11	-99.693	-91.9531
-99.693	-91.9531	-101.117
-91.9531	-101.117	-91.6884
-101.117	-91.6884	-101.205
-91.6884	-101.205	-93.0907
-101.205	-93.0907	-100.696
-93.0907	-100.696	-99.0952
-100.696	-99.0952	-94.8178
-99.0952	-94.8178	-99.8647
-94.8178	-99.8647	-89.3805
-99.8647	-89.3805	-101.831
-89.3805	-101.831	-97.753
-101.831	-97.753	-97.3743
-97.753	-97.3743	-97.834
-97.3743	-97.834	-97.2667
-97.834	-97.2667	-97.9534
-97.2667	-97.9534	-97.1013
-97.9534	-97.1013	-98.1284
-97.1013	-98.1284	-96.8421
-98.1284	-96.8421	-98.3844
-96.8421	-98.3844	-96.4205
-98.3844	-96.4205	-98.7601
-96.4205	-98.7601	-95.6775
-98.7601	-95.6775	-99.3254
-95.6775	-99.3254	-94.0362
-99.3254	-94.0362	-100.276
-94.0362	-100.276	-99.5688
-100.276	-99.5688	-92.86
-99.5688	-92.86	-100.789
-92.86	-100.789	-99.5065
-100.789	-99.5065	-93.2147
-99.5065	-93.2147	-100.645
-93.2147	-100.645	-98.964
-100.645	-98.964	-95.1842
-98.964	-95.1842	-99.6476
-95.1842	-99.6476	-92.325
-99.6476	-92.325	-100.989
-92.325	-100.989	-101.666
-100.989	-101.666	-96.8122
-101.666	-96.8122	-98.4126
-96.8122	-98.4126	-96.3703
-98.4126	-96.3703	-98.8018
-96.3703	-98.8018	-95.5828
-98.8018	-95.5828	-99.3902
-95.5828	-99.3902	-93.7702
-99.3902	-93.7702	-100.402
-93.7702	-100.402	-99.1172
-100.402	-99.1172	-94.7517
-99.1172	-94.7517	-99.9021
-94.7517	-99.9021	-87.7798
-99.9021	-87.7798	-102.158
-87.7798	-102.158	-99.569
-102.158	-99.569	-92.8593
-99.569	-92.8593	-100.789
-92.8593	-100.789	-99.5081
-100.789	-99.5081	-93.2062
-99.5081	-93.2062	-100.649
-93.2062	-100.649	-98.971
-100.649	-98.971	-95.1657
-98.971	-95.1657	-99.659
-95.1657	-99.659	-92.2369
-99.659	-92.2369	-101.02
-92.2369	-101.02	-86.6207
-101.02	-86.6207	-102.355
-86.6207	-102.355	-100.898
-102.355	-100.898	-100.345
-100.898	-100.345	-99.2952
-100.345	-99.2952	-94.1519
-99.2952	-94.1519	-100.219
-94.1519	-100.219	-99.8338
-100.219	-99.8338	-90.1288
-99.8338	-90.1288	-101.651
-90.1288	-101.651	-96.7175
-101.651	-96.7175	-98.5003
-96.7175	-98.5003	-96.2095
-98.5003	-96.2095	-98.932
-96.2095	-98.932	-95.2672
-98.932	-95.2672	-99.5959
-95.2672	-99.5959	-92.6888
-99.5959	-92.6888	-100.855
-92.6888	-100.855	-99.9578
-100.855	-99.9578	-101.894
-99.9578	-101.894	-98.1034
-101.894	-98.1034	-96.8804
-98.1034	-96.8804	-98.3479
-96.8804	-98.3479	-96.4841
-98.3479	-96.4841	-98.7063
-96.4841	-98.7063	-95.7954
-98.7063	-95.7954	-99.2427
-95.7954	-99.2427	-94.3422
-99.2427	-94.3422	-100.122
-94.3422	-100.122	-100.373
-100.122	-100.373	-99.201
-100.373	-99.201	-94.4848
-99.201	-94.4848	-100.048
-94.4848	-100.048	-100.901
-100.048	-100.901	-100.373
-100.901	-100.373	-99.2021
-100.373	-99.2021	-94.4813
-99.2021	-94.4813	-100.05
-94.4813	-100.05	-100.886

## Sheet: (d)
orbit				solution of phi^2
u_i	u_(i+1)	u_(i+2)		u_i	u_(i+2)
-94.3291	-97.8847	-100.218		-94.3291	-100.218
-97.8847	-100.218	-94.5819		-100.218	-100.218
-100.218	-94.5819	-97.5902		-100.218	-97.5902
-94.5819	-97.5902	-98.8934		-97.5902	-97.5902
-97.5902	-98.8934	-98.0985		-97.5902	-98.0985
-98.8934	-98.0985	-91.2591		-98.0985	-98.0985
-98.0985	-91.2591	-100.165		-98.0985	-100.165
-91.2591	-100.165	-94.3936		-100.165	-100.165
-100.165	-94.3936	-97.8121		-100.165	-97.8121
-94.3936	-97.8121	-99.6515		-97.8121	-97.8121
-97.8121	-99.6515	-91.3841		-97.8121	-91.3841
-99.6515	-91.3841	-100.101		-91.3841	-91.3841
-91.3841	-100.101	-94.15		-91.3841	-94.15
-100.101	-94.15	-98.0778		-94.15	-94.15
-94.15	-98.0778	-90.6856		-94.15	-90.6856
-98.0778	-90.6856	-100.44		-90.6856	-90.6856
-90.6856	-100.44	-95.283		-90.6856	-95.283
-100.44	-95.283	-96.5942		-95.283	-95.283
-95.283	-96.5942	-92.6999		-95.283	-92.6999
-96.5942	-92.6999	-99.3099		-92.6999	-92.6999
-92.6999	-99.3099	-100.546		-92.6999	-100.546
-99.3099	-100.546	-95.5787		-100.546	-100.546
-100.546	-95.5787	-96.0583		-100.546	-96.0583
-95.5787	-96.0583	-94.9257		-96.0583	-96.0583
-96.0583	-94.9257	-97.1405		-96.0583	-97.1405
-94.9257	-97.1405	-100.263		-97.1405	-97.1405
-97.1405	-100.263	-94.7341		-97.1405	-94.7341
-100.263	-94.7341	-97.399		-94.7341	-94.7341
-94.7341	-97.399	-99.1247		-94.7341	-99.1247
-97.399	-99.1247	-99.3765		-99.1247	-99.1247
-99.1247	-99.3765	-101.09		-99.1247	-101.09
-99.3765	-101.09	-96.861		-101.09	-101.09
-101.09	-96.861	-89.4852		-101.09	-89.4852
-96.861	-89.4852	-100.931		-89.4852	-89.4852
-89.4852	-100.931	-96.5159		-89.4852	-96.5159
-100.931	-96.5159	-93.1645		-96.5159	-96.5159
-96.5159	-93.1645	-98.9673		-96.5159	-98.9673
-93.1645	-98.9673	-98.5024		-98.9673	-98.9673
-98.9673	-98.5024	-95.7658		-98.9673	-95.7658
-98.5024	-95.7658	-95.6647		-95.7658	-95.7658
-95.7658	-95.6647	-95.8835		-95.7658	-95.8835
-95.6647	-95.8835	-95.3887		-95.8835	-95.8835
-95.8835	-95.3887	-96.413		-95.8835	-96.413
-95.3887	-96.413	-93.6704		-96.413	-96.413
-96.413	-93.6704	-98.543		-96.413	-98.543
-93.6704	-98.543	-96.04		-98.543	-98.543
-98.543	-96.04	-94.9775		-98.543	-94.9775
-96.04	-94.9775	-97.0668		-94.9775	-94.9775
-94.9775	-97.0668	-100.753		-94.9775	-100.753
-97.0668	-100.753	-96.1046		-100.753	-100.753
-100.753	-96.1046	-94.7898		-100.753	-94.7898
-96.1046	-94.7898	-97.3259		-94.7898	-94.7898
-94.7898	-97.3259	-99.3654		-94.7898	-99.3654
-97.3259	-99.3654	-100.989		-99.3654	-99.3654
-99.3654	-100.989	-96.6448		-99.3654	-96.6448
-100.989	-96.6448	-92.3461		-96.6448	-96.6448
-96.6448	-92.3461	-99.5459		-96.6448	-99.5459
-92.3461	-99.5459	-89.6627		-99.5459	-99.5459
-99.5459	-89.6627	-100.864		-99.5459	-100.864
-89.6627	-100.864	-96.3663		-100.864	-100.864
-100.864	-96.3663	-93.8713		-100.864	-93.8713
-96.3663	-93.8713	-98.3566		-93.8713	-93.8713
-93.8713	-98.3566	-94.6564		-93.8713	-94.6564
-98.3566	-94.6564	-97.498		-94.6564	-94.6564
-94.6564	-97.498	-98.9221		-94.6564	-98.9221
-97.498	-98.9221	-98.2556		-98.9221	-98.9221
-98.9221	-98.2556	-93.6928		-98.9221	-93.6928
-98.2556	-93.6928	-98.5228		-93.6928	-93.6928
-93.6928	-98.5228	-95.9051		-93.6928	-95.9051
-98.5228	-95.9051	-95.3351		-95.9051	-95.9051
-95.9051	-95.3351	-96.5062		-95.9051	-96.5062
-95.3351	-96.5062	-93.2167		-96.5062	-96.5062
-96.5062	-93.2167	-98.9262		-96.5062	-98.9262
-93.2167	-98.9262	-98.2782		-98.9262	-98.9262
-98.9262	-98.2782	-93.9292		-98.9262	-93.9292
-98.2782	-93.9292	-98.3007		-93.9292	-93.9292
-93.9292	-98.3007	-94.1517		-93.9292	-94.1517
-98.3007	-94.1517	-98.0761		-94.1517	-94.1517
-94.1517	-98.0761	-90.631		-94.1517	-90.631
-98.0761	-90.631	-100.465		-90.631	-90.631
-90.631	-100.465	-95.3537		-90.631	-95.3537
-100.465	-95.3537	-96.4741		-95.3537	-95.3537
-95.3537	-96.4741	-93.3818		-95.3537	-93.3818
-96.4741	-93.3818	-98.7923		-93.3818	-93.3818
-93.3818	-98.7923	-97.5392		-93.3818	-97.5392
-98.7923	-97.5392	-98.8881		-97.5392	-97.5392
-97.5392	-98.8881	-98.0695		-97.5392	-98.0695
-98.8881	-98.0695	-90.4099		-98.0695	-98.0695
-98.0695	-90.4099	-100.562
-90.4099	-100.562	-95.6216
-100.562	-95.6216	-95.9723
-95.6216	-95.9723	-95.1624
-95.9723	-95.1624	-96.7892
-95.1624	-96.7892	-90.8841
-96.7892	-90.8841	-100.348
-90.8841	-100.348	-95.0087
-100.348	-95.0087	-97.0217
-95.0087	-97.0217	-101.124
-97.0217	-101.124	-96.933
-101.124	-96.933	-102.606
-96.933	-102.606	-99.5298
-102.606	-99.5298	-89.2066
-99.5298	-89.2066	-101.03
-89.2066	-101.03	-96.7347
-101.03	-96.7347	-91.5498
-96.7347	-91.5498	-100.013
-91.5498	-100.013	-93.7847
-100.013	-93.7847	-98.4383
-93.7847	-98.4383	-95.3071
-98.4383	-95.3071	-96.5538
-95.3071	-96.5538	-92.95
-96.5538	-92.95	-99.1305
-92.95	-99.1305	-99.4097
-99.1305	-99.4097	-101.432
-99.4097	-101.432	-97.543
-101.432	-97.543	-98.8866
-97.543	-98.8866	-98.0613
-98.8866	-98.0613	-90.0991
-98.0613	-90.0991	-100.693
-90.0991	-100.693	-95.9574
-100.693	-95.9574	-95.2015
-95.9574	-95.2015	-96.7273
-95.2015	-96.7273	-91.6265
-96.7273	-91.6265	-99.9714
-91.6265	-99.9714	-93.5951
-99.9714	-93.5951	-98.61
-93.5951	-98.61	-96.4688
-98.61	-96.4688	-93.408
-96.4688	-93.408	-98.7706
-93.408	-98.7706	-97.4167
-98.7706	-97.4167	-99.0772
-97.4167	-99.0772	-99.1076
-99.0772	-99.1076	-99.2789
-99.1076	-99.2789	-100.327
-99.2789	-100.327	-94.9426
-100.327	-94.9426	-97.1166
-94.9426	-97.1166	-100.41
-97.1166	-100.41	-95.1958
-100.41	-95.1958	-96.7364
-95.1958	-96.7364	-91.5317
-96.7364	-91.5317	-100.023
-91.5317	-100.023	-93.8275
-100.023	-93.8275	-98.3982
-93.8275	-98.3982	-94.9984
-98.3982	-94.9984	-97.0366
-94.9984	-97.0366	-100.993
-97.0366	-100.993	-96.6528
-100.993	-96.6528	-92.2851
-96.6528	-92.2851	-99.5846
-92.2851	-99.5846	-90.4646
-99.5846	-90.4646	-100.539
-90.4646	-100.539	-95.5579
-100.539	-95.5579	-96.099
-95.5579	-96.099	-94.8064
-96.099	-94.8064	-97.3038
-94.8064	-97.3038	-99.4513
-97.3038	-99.4513	-102.066
-99.4513	-102.066	-98.6661
-102.066	-98.6661	-96.8103
-98.6661	-96.8103	-90.5596
-96.8103	-90.5596	-100.497
-90.5596	-100.497	-95.4432
-100.497	-95.4432	-96.3151
-95.4432	-96.3151	-94.0763
-96.3151	-94.0763	-98.154
-94.0763	-98.154	-92.3603
-98.154	-92.3603	-99.5368
-92.3603	-99.5368	-89.4178
-99.5368	-89.4178	-100.955
-89.4178	-100.955	-96.5705
-100.955	-96.5705	-92.8496
-96.5705	-92.8496	-99.2039
-92.8496	-99.2039	-99.8439
-99.2039	-99.8439	-92.9221
-99.8439	-92.9221	-99.1511
-92.9221	-99.1511	-99.5291
-99.1511	-99.5291	-89.1867
-99.5291	-89.1867	-101.037
-89.1867	-101.037	-96.7495
-101.037	-96.7495	-91.387
-96.7495	-91.387	-100.099
-91.387	-100.099	-94.144
-100.099	-94.144	-98.0842
-94.144	-98.0842	-90.8763
-98.0842	-90.8763	-100.352
-90.8763	-100.352	-95.02
-100.352	-95.02	-97.0051
-95.02	-97.0051	-101.284
-97.0051	-101.284	-97.2562
-101.284	-97.2562	-99.6555
-97.2562	-99.6555	-91.4291
-99.6555	-91.4291	-100.077
-91.4291	-100.077	-94.056
-100.077	-94.056	-98.1747
-94.056	-98.1747	-92.6815
-98.1747	-92.6815	-99.3227
-92.6815	-99.3227	-100.641
-99.3227	-100.641	-95.8277
-100.641	-95.8277	-95.5226
-95.8277	-95.5226	-96.1671
-95.5226	-96.1671	-94.5958
-96.1671	-94.5958	-97.5732
-94.5958	-97.5732	-98.8855
-97.5732	-98.8855	-98.0551
-98.8855	-98.0551	-89.8323
-98.0551	-89.8323	-100.799
-89.8323	-100.799	-96.2149
-100.799	-96.2149	-94.4383
-96.2149	-94.4383	-97.7608
-94.4383	-97.7608	-99.3582
-97.7608	-99.3582	-100.926
-99.3582	-100.926	-96.5063
-100.926	-96.5063	-93.2162
-96.5063	-93.2162	-98.9266
-93.2162	-98.9266	-98.2803
-98.9266	-98.2803	-93.9507
-98.2803	-93.9507	-98.2797
-93.9507	-98.2797	-93.9448
-98.2797	-93.9448	-98.2854
-93.9448	-98.2854	-94.002
-98.2854	-94.002	-98.229
-94.002	-98.229	-93.3918
-98.229	-93.3918	-98.784
-93.3918	-98.784	-97.4925
-98.784	-97.4925	-98.9291
-97.4925	-98.9291	-98.2935
-98.9291	-98.2935	-94.0817
-98.2935	-94.0817	-98.1485
-94.0817	-98.1485	-92.2692
-98.1485	-92.2692	-99.5947
-92.2692	-99.5947	-90.63
-99.5947	-90.63	-100.465
-90.63	-100.465	-95.3549
-100.465	-95.3549	-96.472
-95.3549	-96.472	-93.392
-96.472	-93.392	-98.7839
-93.392	-98.7839	-97.492
-98.7839	-97.492	-98.9298
-97.492	-98.9298	-98.2977
-98.9298	-98.2977	-94.1224
-98.2977	-94.1224	-98.1067
-94.1224	-98.1067	-91.4524
-98.1067	-91.4524	-100.065
-91.4524	-100.065	-94.006
-100.065	-94.006	-98.225
-94.006	-98.225	-93.3447
-98.225	-93.3447	-98.823
-93.3447	-98.823	-97.7105
-98.823	-97.7105	-99.1435
-97.7105	-99.1435	-99.4848
-99.1435	-99.4848	-86.5811
-99.4848	-86.5811	-101.784
-86.5811	-101.784	-98.1857
-101.784	-98.1857	-92.8382
-98.1857	-92.8382	-99.2121
-92.8382	-99.2121	-99.8944
-99.2121	-99.8944	-93.2082
-99.8944	-93.2082	-98.933
-93.2082	-98.933	-98.3149
-98.933	-98.3149	-94.2856
-98.3149	-94.2856	-97.9327
-94.2856	-97.9327	-100.731
-97.9327	-100.731	-96.0519
-100.731	-96.0519	-94.9439
-96.0519	-94.9439	-97.1148
-94.9439	-97.1148	-100.422
-97.1148	-100.422	-95.23
-100.422	-95.23	-96.6814
-95.23	-96.6814	-92.0539
-96.6814	-92.0539	-99.7268
-92.0539	-99.7268	-92.1054
-99.7268	-92.1054	-99.6958
-92.1054	-99.6958	-91.8343
-99.6958	-91.8343	-99.8553
-91.8343	-99.8553	-92.989
-99.8553	-92.989	-99.1015
-92.989	-99.1015	-99.2447
-99.1015	-99.2447	-100.1
-99.2447	-100.1	-94.1475
-100.1	-94.1475	-98.0805
-94.1475	-98.0805	-90.7687
-98.0805	-90.7687	-100.402
-90.7687	-100.402	-95.1717
-100.402	-95.1717	-96.7746
-95.1717	-96.7746	-91.082
-96.7746	-91.082	-100.253
-91.082	-100.253	-94.7026
-100.253	-94.7026	-97.4395
-94.7026	-97.4395	-99.0229
-97.4395	-99.0229	-98.8066
-99.0229	-98.8066	-97.619
-98.8066	-97.619	-98.9215
-97.619	-98.9215	-98.252
-98.9215	-98.252	-93.6536
-98.252	-93.6536	-98.5581
-93.6536	-98.5581	-96.1384
-98.5581	-96.1384	-94.6866
-96.1384	-94.6866	-97.4598
-94.6866	-97.4598	-98.9814
-97.4598	-98.9814	-98.5792
-98.9814	-98.5792	-96.2744
-98.5792	-96.2744	-94.2288
-96.2744	-94.2288	-97.9943
-94.2288	-97.9943	-101.822
-97.9943	-101.822	-98.2511
-101.822	-98.2511	-93.6437
-98.2511	-93.6437	-98.567
-93.6437	-98.567	-96.1962
-98.567	-96.1962	-94.5009
-96.1962	-94.5009	-97.6876
-94.5009	-97.6876	-99.0682
-97.6876	-99.0682	-99.0573
-99.0682	-99.0573	-98.997
-99.0573	-98.997	-98.6644
-98.997	-98.6644	-96.8002
-98.6644	-96.8002	-90.721
-96.8002	-90.721	-100.424
-90.721	-100.424	-95.2361
-100.424	-95.2361	-96.6715
-95.2361	-96.6715	-92.1367
-96.6715	-92.1367	-99.6767
-92.1367	-99.6767	-91.6513
-99.6767	-91.6513	-99.9579
-91.6513	-99.9579	-93.5307
-99.9579	-93.5307	-98.6663
-93.5307	-98.6663	-96.8114
-98.6663	-96.8114	-90.5412
-96.8114	-90.5412	-100.505
-90.5412	-100.505	-95.4659
-100.505	-95.4659	-96.2736
-95.4659	-96.2736	-94.2319
-96.2736	-94.2319	-97.991
-94.2319	-97.991	-101.728
-97.991	-101.728	-98.086
-101.728	-98.086	-90.9283
-98.086	-90.9283	-100.328
-90.9283	-100.328	-94.9434
-100.328	-94.9434	-97.1154
-94.9434	-97.1154	-100.418
-97.1154	-100.418	-95.2183
-100.418	-95.2183	-96.7003
-95.2183	-96.7003	-91.8872
-96.7003	-91.8872	-99.8249
-91.8872	-99.8249	-92.8059
-99.8249	-92.8059	-99.2353
-92.8059	-99.2353	-100.04
-99.2353	-100.04	-93.901
-100.04	-93.901	-98.328
-93.901	-98.328	-94.4058
-98.328	-94.4058	-97.7982
-94.4058	-97.7982	-99.564
-97.7982	-99.564	-90.0761
-99.564	-90.0761	-100.702
-90.0761	-100.702	-95.9806
-100.702	-95.9806	-95.1403
-95.9806	-95.1403	-96.8236
-95.1403	-96.8236	-90.3268
-96.8236	-90.3268	-100.598
-90.3268	-100.598	-95.7157
-100.598	-95.7157	-95.775
-95.7157	-95.775	-95.6439
-95.775	-95.6439	-95.9266
-95.6439	-95.9266	-95.2808
-95.9266	-95.2808	-96.5979
-95.2808	-96.5979	-92.676
-96.5979	-92.676	-99.3264
-92.676	-99.3264	-100.67
-99.3264	-100.67	-95.9008
-100.67	-95.9008	-95.3458
-95.9008	-95.3458	-96.4877
-95.3458	-96.4877	-93.3132
-96.4877	-93.3132	-98.8487
-93.3132	-98.8487	-97.8531
-98.8487	-97.8531	-99.9462
-97.8531	-99.9462	-93.474
-99.9462	-93.474	-98.7149
-93.474	-98.7149	-97.0977
-98.7149	-97.0977	-100.535
-97.0977	-100.535	-95.5468
-100.535	-95.5468	-96.1206
-95.5468	-96.1206	-94.7413
-96.1206	-94.7413	-97.3895
-94.7413	-97.3895	-99.1519
-97.3895	-99.1519	-99.5338
-99.1519	-99.5338	-89.3304
-99.5338	-89.3304	-100.987
-89.3304	-100.987	-96.6397
-100.987	-96.6397	-92.3843
-96.6397	-92.3843	-99.5213
-92.3843	-99.5213	-88.919
-99.5213	-88.919	-101.129
-88.919	-101.129	-96.9425
-101.129	-96.9425	-102.228
-96.9425	-102.228	-98.9329
-102.228	-98.9329	-98.3147
-98.9329	-98.3147	-94.2839
-98.3147	-94.2839	-97.9346
-94.2839	-97.9346	-100.754
-97.9346	-100.754	-96.1078
-100.754	-96.1078	-94.7802
-96.1078	-94.7802	-97.3386
-94.7802	-97.3386	-99.3188
-97.3386	-99.3188	-100.613
-99.3188	-100.613	-95.7533
-100.613	-95.7533	-95.6926
-95.7533	-95.6926	-95.8247
-95.6926	-95.8247	-95.5296
-95.8247	-95.5296	-96.1538
-95.5296	-96.1538	-94.6381
-96.1538	-94.6381	-97.5209
-94.6381	-97.5209	-98.8992
-97.5209	-98.8992	-98.1303
-98.8992	-98.1303	-91.9443
-98.1303	-91.9443	-99.7917
-91.9443	-99.7917	-92.5895
-99.7917	-92.5895	-99.3857
-92.5895	-99.3857	-101.177
-99.3857	-101.177	-97.0417
-101.177	-97.0417	-100.95
-97.0417	-100.95	-96.5602
-100.95	-96.5602	-92.9124
-96.5602	-92.9124	-99.1582
-92.9124	-99.1582	-99.5704
-99.1582	-99.5704	-90.2054
-99.5704	-90.2054	-100.649
-90.2054	-100.649	-95.8473
-100.649	-95.8473	-95.4763
-95.8473	-95.4763	-96.2544
-95.4763	-96.2544	-94.3011
-96.2544	-94.3011	-97.9157
-94.3011	-97.9157	-100.532
-97.9157	-100.532	-95.5389
-100.532	-95.5389	-96.1359
-95.5389	-96.1359	-94.6944
-96.1359	-94.6944	-97.4499
-94.6944	-97.4499	-99.0008
-97.4499	-99.0008	-98.6854
-99.0008	-98.6854	-96.9252
-98.6854	-96.9252	-84.4089
-96.9252	-84.4089	-102.224
-84.4089	-102.224	-98.9266
-102.224	-98.9266	-98.28
-98.9266	-98.28	-93.9477
-98.28	-93.9477	-98.2827
-93.9477	-98.2827	-93.9743
-98.2827	-93.9743	-98.2565
-93.9743	-98.2565	-93.7015
