# Supplementary material for: Analysis of Chaotic Resonance in Izhikevich Neuron Model
Source: PLoS One. 2015 Sep 30;10(9):e0138919. doi: 10.1371/journal.pone.0138919 (PMC4589341; doi:10.1371/journal.pone.0138919)
Supplement: S7 Data — (ZIP) [file pone.0138919.s007.zip › S7/Fig7.xls]

## Sheet: (a)
d	u_i
-16.99	-99.9043
-16.99	-96.5344
-16.99	-94.6174
-16.99	-97.3429
-16.99	-97.5434
-16.99	-98.0895
-16.99	-98.219
-16.99	-99.8414
-16.99	-96.6533
-16.99	-98.0078
-16.99	-97.923
-16.99	-99.268
-16.99	-93.6073
-16.99	-96.6996
-16.99	-95.4245
-16.99	-96.0708
-16.99	-93.982
-16.99	-97.8484
-16.99	-92.7777
-16.99	-98.0916
-16.99	-101.134
-16.99	-98.3725
-16.99	-88.9568
-16.99	-101.276
-16.99	-98.9044
-16.99	-91.9076
-16.99	-99.3651
-16.99	-95.7042
-16.99	-94.9969
-16.99	-96.4251
-16.99	-100.66
-16.99	-97.6778
-16.99	-99.3622
-16.99	-94.2224
-16.99	-94.9678
-16.99	-90.9674
-16.99	-99.733
-16.99	-96.6304
-16.99	-89.1671
-16.99	-100.209
-16.99	-96.7098
-16.99	-95.4346
-16.99	-96.0603
-16.99	-94.0572
-16.99	-97.7825
-16.99	-90.8282
-16.99	-99.8775
-16.99	-96.9256
-16.99	-99.6789
-16.99	-95.4703
-16.99	-94.0286
-16.99	-98.0198
-16.99	-98.318
-16.99	-99.8715
-16.99	-96.795
-16.99	-97.8336
-16.99	-96.8669
-16.99	-95.1362
-16.99	-96.2365
-16.99	-91.4081
-16.99	-99.3062
-16.99	-93.9171
-16.99	-96.5215
-16.99	-94.8175
-16.99	-97.1462
-16.99	-98.9207
-16.99	-93.0403
-16.99	-98.6828
-16.99	-92.8703
-16.99	-98.5579
-16.99	-99.9402
-16.99	-97.0572
-16.99	-100.373
-16.99	-97.2461
-16.99	-97.4601
-16.99	-97.47
-16.99	-98.4102
-16.99	-99.4661
-16.99	-95.4367
-16.99	-95.5045
-16.99	-95.9271
-16.99	-94.86
-16.99	-96.9351
-16.99	-98.114
-16.99	-98.8083
-16.99	-93.611
-16.99	-98.0123
-16.99	-95.4272
-16.99	-93.9384
-16.99	-98.0897
-16.99	-98.809
-16.99	-91.1996
-16.99	-100.013
-16.99	-97.1119
-16.99	-95.6097
-16.99	-98.1363
-16.99	-101.63
-16.99	-99.3339
-16.99	-94.6102
-16.99	-96.3523
-16.99	-94.3726
-16.99	-97.7076
-16.99	-92.167
-16.99	-98.0643
-16.99	-101.128
-16.99	-98.5979
-16.99	-102.516
-16.99	-100.931
-16.99	-98.0014
-16.99	-100.46
-16.99	-97.559
-16.99	-93.1281
-16.99	-98.9054
-16.99	-93.5442
-16.99	-97.6133
-16.99	-92.1604
-16.99	-99.6538
-16.99	-96.1207
-16.99	-87.9873
-16.99	-100.496
-16.99	-97.5912
-16.99	-98.5301
-16.99	-99.3559
-16.99	-95.7301
-16.99	-95.4569
-16.99	-95.9548
-16.99	-94.3397
-16.99	-97.4336
-16.99	-94.7851
-16.99	-95.0157
-16.99	-96.0446
-16.99	-94.707
-16.99	-97.3055
-16.99	-99.1282
-16.99	-94.4315
-16.99	-97.2518
-16.99	-95.4957
-16.99	-94.4177
-16.99	-96.6611
-16.99	-95.3512
-16.99	-90.4484
-16.99	-99.333
-16.99	-95.3648
-16.99	-96.0018
-16.99	-94.7637
-16.99	-97.1478
-16.99	-97.6787
-16.99	-97.4766
-16.99	-96.3538
-16.99	-98.04
-16.99	-98.7727
-16.99	-93.2726
-16.99	-98.1779
-16.99	-97.2051
-16.99	-97.4046
-16.99	-97.8665
-16.99	-99.852
-16.99	-96.2603
-16.99	-96.6649
-16.99	-97.4067
-16.99	-89.5855
-16.99	-99.8102
-16.99	-96.4575
-16.99	-94.3338
-16.99	-97.6994
-16.99	-90.5649
-16.99	-99.5644
-16.99	-96.2192
-16.99	-94.1102
-16.99	-97.9028
-16.99	-94.0989
-16.99	-95.4596
-16.99	-92.8991
-16.99	-99.1019
-16.99	-94.4187
-16.99	-96.6267
-16.99	-95.5917
-16.99	-99.9269
-16.99	-96.7625
-16.99	-94.512
-16.99	-97.2487
-16.99	-93.3817
-16.99	-96.5763
-16.99	-93.5844
-16.99	-98.6555
-16.99	-87.8152
-16.99	-100.696
-16.99	-98.2584
-16.99	-100.288
-16.99	-96.8939
-16.99	-96.2382
-16.99	-93.4668
-16.99	-98.3494
-16.99	-97.9629
-16.99	-100.706
-16.99	-97.754
-16.99	-97.7003
-16.99	-97.4874
-16.99	-101.119
-16.99	-98.831
-16.99	-89.4908
-16.99	-100.731
-16.99	-98.4651
-16.99	-99.1394
-16.99	-94.8442
-16.99	-96.94
-16.99	-93.0065
-16.99	-98.3385
-16.99	-98.5278
-16.99	-92.6696
-16.99	-99.1998
-16.99	-93.4141
-16.99	-96.485
-16.99	-101.662
-16.99	-99.3706
-16.99	-94.7742
-16.99	-96.1236
-16.99	-94.5419
-16.99	-97.5441
-16.99	-90.2746
-16.99	-99.4798
-16.99	-95.827
-16.99	-95.1591
-16.99	-96.6148
-16.99	-89.5755
-16.99	-100.083
-16.99	-96.3846
-16.99	-93.8303
-16.99	-98.4095
-16.99	-99.2864
-16.99	-94.9913
-16.99	-96.4039
-16.99	-93.9305
-16.99	-98.0848
-16.99	-95.9204
-16.99	-100.261
-16.99	-97.2894
-16.99	-96.6622
-16.99	-92.997
-16.99	-98.6344
-16.99	-100.366
-16.99	-97.8417
-16.99	-96.0629
-16.99	-92.9662
-16.99	-97.578
-16.99	-98.9971
-16.99	-92.3079
-16.99	-97.8601
-16.99	-99.7591
-16.99	-96.0573
-16.99	-98.6355
-16.99	-91.0532
-16.99	-100.364
-16.99	-97.6258
-16.99	-100.249
-16.99	-97.5373
-16.99	-97.1827
-16.99	-97.4105
-16.99	-99.1477
-16.99	-94.7721
-16.99	-96.9717
-16.99	-93.5495
-16.99	-97.8993
-16.99	-94.7695
-16.99	-95.9997
-16.99	-94.6995
-16.99	-97.3488
-16.99	-101.314
-16.99	-99.2232
-16.99	-95.0816
-16.99	-95.9408
-16.99	-92.7557
-16.99	-98.4154
-16.99	-99.3784
-16.99	-95.7929
-16.99	-94.9476
-16.99	-96.6272
-16.99	-99.4176
-16.99	-94.5377
-16.99	-95.777
-16.99	-94.6984
-16.99	-97.3382
-16.99	-92.4641
-16.99	-98.0661
-16.99	-99.0665
-16.99	-94.5158
-16.99	-96.8157
-16.99	-95.2641
-16.99	-91.9425
-16.99	-98.2324
-16.99	-101.344
-16.99	-99.1355
-16.99	-93.0265
-16.99	-97.787
-16.99	-99.672
-16.99	-95.1999
-16.99	-101.121
-16.99	-99.0999
-16.99	-93.5363
-16.99	-96.741
-16.99	-97.8462
-16.99	-95.1533
-16.99	-83.0665
-16.99	-102.721
-16.99	-101.323
-16.99	-98.7788
-16.99	-92.4102
-16.99	-99.3771
-16.99	-95.4847
-16.99	-94.8254
-16.99	-96.2297
-16.99	-100.439
-16.99	-97.3233
-16.99	-97.8556
-16.99	-93.6532
-16.99	-96.2527
-16.99	-92.1978
-16.99	-99.752
-16.99	-95.8731
-16.99	-98.4384
-16.99	-89.3075
-16.99	-101.2
-16.99	-98.8682
-16.99	-90.9575
-16.99	-99.9538
-16.99	-97.0556
-16.99	-98.0413
-16.99	-98.8866
-16.99	-93.798
-16.99	-97.6751
-16.99	-102.512
-16.99	-100.904
-16.99	-97.9489
-16.99	-100.309
-16.99	-97.2306
-16.99	-99.3636
-16.99	-94.8404
-16.99	-94.8008
-16.99	-94.6037
-16.99	-94.7823
-16.99	-93.6922
-16.99	-96.0714
-16.99	-97.1897
-16.99	-94.9101
-16.99	-95.9217
-16.99	-91.5767
-16.99	-98.956
-16.99	-92.4487
-16.99	-98.9108
-16.99	-94.2976
-16.99	-97.5593
-16.99	-97.8589
-16.99	-100.176
-16.99	-96.6158
-16.99	-97.1488
-16.99	-100.642
-16.99	-97.8688
-16.99	-99.6416
-16.99	-95.0145
-16.99	-90.7953
-16.99	-100.043
-16.99	-97.233
-16.99	-97.7229
-16.99	-98.2477
-16.99	-99.6865
-16.99	-95.5387
-16.99	-94.0945
-16.99	-97.987
-16.99	-97.9638
-16.99	-97.9556
-16.99	-99.2346
-16.99	-93.4963
-16.99	-97.0163
-16.99	-96.7107
-16.99	-100.638
-16.99	-97.6025
-16.99	-99.0995
-16.99	-93.0193
-16.99	-97.0723
-16.99	-95.5923
-16.99	-95.7724
-16.99	-95.2263
-16.99	-96.2775
-16.99	-92.0262
-16.99	-99.0919
-16.99	-92.6265
-16.99	-98.0984
-16.99	-101.322
-16.99	-98.7066
-16.99	-92.7314
-16.99	-99.2816
-16.99	-94.9787
-16.99	-95.526
-16.99	-93.676
-16.99	-97.3017
-16.99	-99.3491
-16.99	-94.9102
-16.99	-94.953
-16.99	-94.6
-16.99	-95.2513
-16.99	-92.2285
-16.99	-97.9995
-16.99	-99.8817
-16.99	-96.5125
-16.99	-96.5638
-16.99	-93.9701
-16.99	-96.8604
-16.99	-99.8992
-16.99	-96.3185
-16.99	-94.397
-16.99	-97.742
-16.99	-93.985
-16.99	-95.5025
-16.99	-98.9725
-16.99	-94.5777
-16.99	-97.2829
-16.99	-95.626
-16.99	-97.8755
-16.99	-99.7108
-16.99	-95.2331
-16.99	-101.375
-16.99	-99.4621
-16.99	-94.6257
-16.99	-93.7675
-16.99	-95.8819
-16.99	-100.352
-16.99	-97.4832
-16.99	-99.8928
-16.99	-96.6243
-16.99	-96.5634
-16.99	-96.6418
-16.99	-94.6897
-16.99	-97.3683
-16.99	-89.075
-16.99	-100.066
-16.99	-96.9935
-16.99	-95.3949
-16.99	-95.502
-16.98	-97.2456
-16.98	-97.4929
-16.98	-98.3023
-16.98	-89.2483
-16.98	-101.078
-16.98	-98.4445
-16.98	-101.25
-16.98	-99.1539
-16.98	-92.8793
-16.98	-97.4091
-16.98	-98.2849
-16.98	-98.1572
-16.98	-100.829
-16.98	-98.2951
-16.98	-98.49
-16.98	-92.1959
-16.98	-99.3982
-16.98	-94.1552
-16.98	-95.0462
-16.98	-92.2238
-16.98	-99.2138
-16.98	-95.2157
-16.98	-96.0968
-16.98	-92.8454
-16.98	-98.5454
-16.98	-99.8329
-16.98	-96.8205
-16.98	-101.051
-16.98	-98.4221
-16.98	-91.8614
-16.98	-99.7395
-16.98	-95.4271
-16.98	-99.1282
-16.98	-95.1127
-16.98	-96.7252
-16.98	-88.8509
-16.98	-100.294
-16.98	-96.9204
-16.98	-96.3064
-16.98	-93.0472
-16.98	-98.6394
-16.98	-100.283
-16.98	-97.6695
-16.98	-95.1253
-16.98	-92.8152
-16.98	-97.4095
-16.98	-96.9006
-16.98	-93.261
-16.98	-98.2397
-16.98	-97.495
-16.98	-98.5322
-16.98	-99.3829
-16.98	-95.6342
-16.98	-95.6396
-16.98	-95.6606
-16.98	-95.4376
-16.98	-95.782
-16.98	-94.6441
-16.98	-96.9222
-16.98	-95.9858
-16.98	-96.7912
-16.98	-92.3204
-16.98	-99.6672
-16.98	-95.5726
-16.98	-101.125
-16.98	-98.9405
-16.98	-93.9081
-16.98	-97.4918
-16.98	-98.2651
-16.98	-100.492
-16.98	-97.2746
-16.98	-97.7706
-16.98	-93.64
-16.98	-96.1248
-16.98	-99.2417
-16.98	-94.5682
-16.98	-95.8622
-16.98	-100.314
-16.98	-97.3063
-16.98	-97.1371
-16.98	-93.3852
-16.98	-96.5871
-16.98	-101.034
-16.98	-98.387
-16.98	-100.707
-16.98	-98.2933
-16.98	-97.4985
-16.98	-98.6778
-16.98	-101.725
-16.98	-99.9301
-16.98	-96.6555
-16.98	-95.9305
-16.98	-97.2715
-16.98	-96.6475
-16.98	-92.9128
-16.98	-98.7117
-16.98	-101.111
-16.98	-99.0657
-16.98	-93.4272
-16.98	-96.9898
-16.98	-100.442
-16.98	-97.3305
-16.98	-93.0382
-16.98	-99.128
-16.98	-94.097
-16.98	-96.558
-16.98	-100.215
-16.98	-97.3816
-16.98	-96.1049
-16.98	-101.617
-16.98	-99.5619
-16.98	-96.1472
-16.98	-93.0339
-16.98	-98.5037
-16.98	-99.3104
-16.98	-95.6305
-16.98	-95.6533
-16.98	-95.4123
-16.98	-95.8017
-16.98	-94.526
-16.98	-97.0608
-16.98	-93.2846
-16.98	-96.823
-16.98	-90.2229
-16.98	-100.689
-16.98	-97.7298
-16.98	-97.2995
-16.98	-95.8845
-16.98	-92.5665
-16.98	-98.4432
-16.98	-99.8539
-16.98	-96.8188
-16.98	-99.0848
-16.98	-93.1086
-16.98	-98.135
-16.98	-100.861
-16.98	-97.8552
-16.98	-99.9755
-16.98	-96.4258
-16.98	-90.9371
-16.98	-99.0885
-16.98	-94.7949
-16.98	-97.1344
-16.98	-92.7012
-16.98	-98.2743
-16.98	-98.9076
-16.98	-94.24
-16.98	-97.6314
-16.98	-99.0802
-16.98	-94.9934
-16.98	-96.8988
-16.98	-99.9296
-16.98	-96.0778
-16.98	-93.3107
-16.98	-98.9193
-16.98	-92.6662
-16.98	-97.8149
-16.98	-97.9317
-16.98	-98.5181
-16.98	-100.379
-16.98	-97.8264
-16.98	-93.2109
-16.98	-96.935
-16.98	-96.1513
-16.98	-94.148
-16.98	-97.8196
-16.98	-92.3225
-16.98	-98.2776
-16.98	-90.0432
-16.98	-100.588
-16.98	-97.4024
-16.98	-96.6302
-16.98	-93.4083
-16.98	-98.4005
-16.98	-98.2787
-16.98	-89.937
-16.98	-100.707
-16.98	-97.6803
-16.98	-97.7007
-16.98	-97.1084
-16.98	-94.891
-16.98	-97.0241
-16.98	-98.8409
-16.98	-91.8994
-16.98	-99.5823
-16.98	-96.1311
-16.98	-92.5532
-16.98	-98.7234
-16.98	-101.74
-16.98	-100.005
-16.98	-96.2929
-16.98	-96.6806
-16.98	-95.3167
-16.98	-96.2652
-16.98	-92.8559
-16.98	-98.7057
-16.98	-101.089
-16.98	-99.0339
-16.98	-93.1691
-16.98	-97.2149
-16.98	-94.0112
-16.98	-98.1967
-16.98	-98.4801
-16.98	-102.116
-16.98	-100.335
-16.98	-96.7848
-16.98	-94.5161
-16.98	-97.6211
-16.98	-93.9266
-16.98	-95.9982
-16.98	-92.6355
-16.98	-98.671
-16.98	-93.2302
-16.98	-98.6332
-16.98	-100.17
-16.98	-97.4291
-16.98	-94.6534
-16.98	-95.6081
-16.98	-90.8123
-16.98	-99.1231
-16.98	-94.2344
-16.98	-97.4283
-16.98	-96.5216
-16.98	-97.6459
-16.98	-95.9616
-16.98	-94.8496
-16.98	-97.1387
-16.98	-99.6846
-16.98	-95.7056
-16.98	-94.4758
-16.98	-97.6187
-16.98	-95.2414
-16.98	-92.8389
-16.98	-97.5047
-16.98	-96.7847
-16.98	-93.6792
-16.98	-98.058
-16.98	-95.5784
-16.98	-92.8559
-16.98	-99.2025
-16.98	-94.6433
-16.98	-96.1263
-16.98	-99.6056
-16.98	-95.4617
-16.98	-94.8296
-16.98	-97.0335
-16.98	-92.824
-16.98	-98.3503
-16.98	-98.9072
-16.98	-94.3464
-16.98	-97.6419
-16.98	-100.412
-16.98	-97.8843
-16.98	-96.8025
-16.98	-96.0808
-16.98	-94.0622
-16.98	-97.8042
-16.98	-91.353
-16.98	-99.4381
-16.98	-95.9434
-16.98	-94.6789
-16.98	-97.1272
-16.98	-96.0351
-16.98	-92.6923
-16.98	-98.1862
-16.98	-101.981
-16.98	-99.8174
-16.98	-96.7226
-16.98	-92.94
-16.98	-98.6399
-16.98	-100.377
-16.98	-97.8476
-16.98	-95.822
-16.98	-96.3812
-16.98	-91.0516
-16.98	-100.374
-16.98	-97.1903
-16.98	-102.197
-16.98	-100.112
-16.98	-96.7909
-16.98	-95.5456
-16.98	-95.6436
-16.98	-95.1976
-16.98	-96.0757
-16.98	-92.8347
-16.98	-98.528
-16.98	-99.748
-16.98	-96.6426
-16.98	-89.6181
-16.98	-100.072
-16.98	-96.3331
-16.98	-93.5297
-16.98	-98.7174
-16.98	-89.8754
-16.98	-99.6498
-16.98	-96.0255
-16.98	-94.6724
-16.98	-97.4005
-16.98	-85.2104
-16.98	-101.761
-16.98	-100.01
-16.98	-96.7468
-16.98	-91.5937
-16.98	-98.5294
-16.98	-90.9366
-16.98	-100.501
-16.98	-97.7347
-16.98	-93.5056
-16.98	-98.2664
-16.98	-100.699
-16.98	-97.672
-16.98	-99.3649
-16.98	-94.3019
-16.98	-94.9714
-16.98	-91.1143
-16.98	-99.3428
-16.98	-95.7039
-16.98	-95.5149
-16.98	-95.7953
-16.98	-94.8437
-16.98	-96.7437
-16.98	-98.3292
-16.98	-99.6733
-16.98	-96.365
-16.98	-89.4301
-16.98	-100.08
-16.98	-96.4231
-16.98	-94.2244
-16.98	-97.9812
-16.98	-96.2604
-16.98	-91.2212
-16.98	-100.333
-16.98	-97.198
-16.98	-99.9415
-16.98	-96.3633
-16.98	-93.8851
-16.98	-95.722
-16.98	-97.8617
-16.98	-99.1871
-16.98	-93.0841
-16.98	-97.3433
-16.98	-98.0507
-16.98	-96.1904
-16.98	-97.0285
-16.98	-93.6013
-16.98	-97.7968
-16.98	-93.552
-16.98	-98.0258
-16.98	-99.659
-16.98	-95.0719
-16.98	-92.8434
-16.98	-98.7734
-16.98	-93.4754
-16.98	-98.2113
-16.98	-96.9689
-16.98	-96.5087
-16.98	-91.6615
-16.98	-99.3579
-16.98	-93.9567
-16.98	-96.0358
-16.98	-93.133
-16.98	-99.072
-16.98	-93.6165
-16.98	-96.9104
-16.98	-97.5783
-16.98	-91.9315
-16.98	-98.2284
-16.98	-101.537
-16.98	-99.3575
-16.98	-94.1532
-16.98	-96.2569
-16.98	-94.2465
-16.98	-97.953
-16.98	-96.0083
-16.98	-92.7671
-16.98	-98.9193
-16.98	-94.0628
-16.98	-97.5799
-16.98	-98.1975
-16.98	-101.216
-16.98	-98.5276
-16.98	-92.49
-16.98	-99.564
-16.98	-95.3363
-16.98	-92.2004
-16.98	-98.082
-16.98	-100.006
-16.98	-96.819
-16.98	-92.8947
-16.98	-97.4141
-16.98	-96.3919
-16.98	-93.9138
-16.98	-98.1127
-16.98	-96.0748
-16.98	-100.524
-16.98	-97.6763
-16.98	-94.3205
-16.98	-97.4495
-16.98	-96.2484
-16.98	-99.2018
-16.98	-94.0279
-16.98	-97.2415
-16.98	-96.644
-16.98	-98.614
-16.98	-101.904
-16.98	-100.165
-16.98	-96.4627
-16.98	-98.1649
-16.98	-97.8632
-16.98	-98.7332
-16.98	-92.4243
-16.98	-98.4943
-16.98	-100.4
-16.98	-97.85
-16.98	-93.243
-16.98	-96.9971
-16.98	-96.5688
-16.98	-91.5669
-16.98	-99.3962
-16.98	-94.1238
-16.98	-95.7246
-16.98	-93.4021
-16.98	-98.7808
-16.98	-92.214
-16.98	-98.3992
-16.98	-100.581
-16.98	-98.097
-16.98	-95.8436
-16.98	-90.6781
-16.98	-100.63
-16.98	-97.8626
-16.98	-96.1228
-16.98	-94.4613
-16.98	-97.6847
-16.98	-93.6751
-16.98	-96.1922
-16.98	-95.9183
-16.98	-95.0291
-16.98	-96.8191
-16.98	-100.041
-16.98	-96.3062
-16.98	-93.6802
-16.98	-98.5726
-16.97	-98.358
-16.97	-98.1697
-16.97	-101.337
-16.97	-98.9904
-16.97	-92.322
-16.97	-98.9323
-16.97	-94.3643
-16.97	-97.5842
-16.97	-98.5301
-16.97	-92.5838
-16.97	-99.4764
-16.97	-94.8973
-16.97	-93.8373
-16.97	-96.0539
-16.97	-92.4665
-16.97	-99.3483
-16.97	-95.3455
-16.97	-95.2782
-16.97	-95.3498
-16.97	-95.0666
-16.97	-95.6641
-16.97	-93.6976
-16.97	-97.4952
-16.97	-100.488
-16.97	-97.7359
-16.97	-92.4392
-16.97	-99.2748
-16.97	-95.2144
-16.97	-95.7941
-16.97	-93.9106
-16.97	-97.538
-16.97	-98.6711
-16.97	-92.5341
-16.97	-98.7305
-16.97	-101.736
-16.97	-99.9828
-16.97	-96.2063
-16.97	-100.067
-16.97	-97.2647
-16.97	-100.153
-16.97	-96.9398
-16.97	-95.834
-16.97	-94.6465
-16.97	-96.9994
-16.97	-95.6818
-16.97	-99.0181
-16.97	-94.3328
-16.97	-97.6786
-16.97	-96.4657
-16.97	-94.1953
-16.97	-95.2591
-16.97	-100.675
-16.97	-98.3452
-16.97	-98.8144
-16.97	-92.8985
-16.97	-99.0558
-16.97	-94.2706
-16.97	-97.0041
-16.97	-97.0623
-16.97	-95.0594
-16.97	-96.8175
-16.97	-90.186
-16.97	-99.8216
-16.97	-95.6816
-16.97	-92.6793
-16.97	-99.3876
-16.97	-95.1473
-16.97	-94.9071
-16.97	-95.3854
-16.97	-93.7324
-16.97	-97.028
-16.97	-96.716
-16.97	-87.3966
-16.97	-100.737
-16.97	-97.8985
-16.97	-99.9857
-16.97	-95.9841
-16.97	-95.8388
-16.97	-95.0109
-16.97	-96.9121
-16.97	-101.234
-16.97	-98.7852
-16.97	-93.8826
-16.97	-98.2302
-16.97	-97.0799
-16.97	-96.2198
-16.97	-94.0979
-16.97	-97.9224
-16.97	-94.0339
-16.97	-95.6903
-16.97	-92.4299
-16.97	-99.5797
-16.97	-95.699
-16.97	-92.5287
-16.97	-98.244
-16.97	-99.2288
-16.97	-95.1667
-16.97	-96.0835
-16.97	-92.6458
-16.97	-98.6276
-16.97	-100.619
-16.97	-98.2512
-16.97	-97.6187
-16.97	-98.3703
-16.97	-99.7675
-16.97	-95.9165
-16.97	-94.2742
-16.97	-97.927
-16.97	-96.5481
-16.97	-100.496
-16.97	-97.1382
-16.97	-95.6765
-16.97	-95.6284
-16.97	-95.6495
-16.97	-95.4081
-16.97	-95.8041
-16.97	-94.5188
-16.97	-97.0721
-16.97	-93.0375
-16.97	-97.1362
-16.97	-95.2637
-16.97	-96.4546
-16.97	-92.8382
-16.97	-98.8191
-16.97	-86.4979
-16.97	-101.85
-16.97	-100.149
-16.97	-96.6215
-16.97	-101.836
-16.97	-99.6048
-16.97	-96.2772
-16.97	-93.9418
-16.97	-98.0747
-16.97	-95.6207
-16.97	-101.009
-16.97	-98.7083
-16.97	-101.054
-16.97	-98.9637
-16.97	-92.5767
-16.97	-97.7685
-16.97	-98.2344
-16.97	-99.598
-16.97	-95.1808
-16.97	-94.7459
-16.97	-96.9263
-16.97	-93.8787
-16.97	-97.7403
-16.97	-85.9917
-16.97	-102.192
-16.97	-100.437
-16.97	-96.9839
-16.97	-95.6658
-16.97	-95.6508
-16.97	-95.5522
-16.97	-95.6019
-16.97	-95.2908
-16.97	-95.8761
-16.97	-93.9573
-16.97	-97.6189
-16.97	-99.3753
-16.97	-95.602
-16.97	-95.1076
-16.97	-96.1196
-16.97	-92.0501
-16.97	-98.9356
-16.97	-91.3388
-16.97	-99.5891
-16.97	-96.2581
-16.97	-93.164
-16.97	-98.5416
-16.97	-99.3523
-16.97	-95.6958
-16.97	-95.5704
-16.97	-95.7147
-16.97	-95.1477
-16.97	-96.2708
-16.97	-91.3464
-16.97	-99.3552
-16.97	-94.0376
-16.97	-96.3281
-16.97	-94.2501
-16.97	-97.9598
-16.97	-95.9725
-16.97	-93.6169
-16.97	-97.8589
-16.97	-99.0227
-16.97	-91.8534
-16.97	-98.835
-16.97	-94.1336
-16.97	-98.0694
-16.97	-96.4149
-16.97	-98.0019
-16.97	-97.0262
-16.97	-101.85
-16.97	-99.6018
-16.97	-95.4804
-16.97	-94.9477
-16.97	-96.8859
-16.97	-92.3064
-16.97	-98.8601
-16.97	-89.8134
-16.97	-100.568
-16.97	-98.1586
-16.97	-96.7911
-16.97	-93.1316
-16.97	-99.079
-16.97	-93.3933
-16.97	-97.0023
-16.97	-100.964
-16.97	-98.2581
-16.97	-99.7876
-16.97	-96.5153
-16.97	-99.5148
-16.97	-94.8451
-16.97	-95.2704
-16.97	-95.8015
-16.97	-95.3087
-16.97	-96.3642
-16.97	-92.6157
-16.97	-98.8952
-16.97	-90.0394
-16.97	-100.173
-16.97	-97.4633
-16.97	-92.2251
-16.97	-98.104
-16.97	-99.9069
-16.97	-96.6132
-16.97	-96.9266
-16.97	-96.9007
-16.97	-100.111
-16.97	-96.4882
-16.97	-94.4777
-16.97	-97.6767
-16.97	-93.5062
-16.97	-96.4844
-16.97	-98.5058
-16.97	-100.114
-16.97	-96.9465
-16.97	-95.5991
-16.97	-95.2512
-16.97	-95.9253
-16.97	-93.6612
-16.97	-97.8821
-16.97	-93.9701
-16.97	-97.2179
-16.97	-96.6839
-16.97	-98.7514
-16.97	-89.3497
-16.97	-101.078
-16.97	-98.9178
-16.97	-90.6487
-16.97	-99.4834
-16.97	-95.9717
-16.97	-94.9085
-16.97	-96.9815
-16.97	-98.7357
-16.97	-90.145
-16.97	-100.74
-16.97	-98.3492
-16.97	-97.8095
-16.97	-99.9153
-16.97	-96.0488
-16.97	-94.1436
-16.97	-95.4798
-16.97	-93.2372
-16.97	-98.8227
-16.97	-92.9712
-16.97	-98.1209
-16.97	-97.6409
-16.97	-98.526
-16.97	-99.201
-16.97	-95.2891
-16.97	-96.428
-16.97	-92.5871
-16.97	-98.9391
-16.97	-90.807
-16.97	-99.5905
-16.97	-96.271
-16.97	-93.7821
-16.97	-98.1811
-16.97	-96.4841
-16.97	-92.9601
-16.97	-99.215
-16.97	-94.0122
-16.97	-96.1444
-16.97	-91.7283
-16.97	-98.8932
-16.97	-94.3474
-16.97	-97.8322
-16.97	-94.7504
-16.97	-93.1607
-16.97	-96.9716
-16.97	-96.1724
-16.97	-94.1455
-16.97	-97.8453
-16.97	-92.7243
-16.97	-97.8011
-16.97	-99.8605
-16.97	-95.8337
-16.97	-96.0815
-16.97	-102.232
-16.97	-100.18
-16.97	-96.8135
-16.97	-95.7353
-16.97	-95.2447
-16.97	-96.1884
-16.97	-92.6397
-16.97	-98.7393
-16.97	-101.647
-16.97	-99.8601
-16.97	-95.9567
-16.97	-96.2355
-16.97	-99.2398
-16.97	-94.4048
-16.97	-95.9566
-16.97	-98.4804
-16.97	-88.8358
-16.97	-101.378
-16.97	-99.1324
-16.97	-92.9608
-16.97	-97.9785
-16.97	-100.354
-16.97	-96.8403
-16.97	-92.698
-16.97	-99.4165
-16.97	-94.7983
-16.97	-94.5287
-16.97	-94.8909
-16.97	-93.0239
-16.97	-97.066
-16.97	-95.9973
-16.97	-94.8084
-16.97	-97.1009
-16.97	-97.8282
-16.97	-97.7634
-16.97	-97.8507
-16.97	-95.0856
-16.97	-95.9336
-16.97	-94.977
-16.97	-96.9481
-16.97	-99.9028
-16.97	-96.0157
-16.97	-93.4033
-16.97	-98.8415
-16.97	-92.0828
-16.97	-98.3192
-16.97	-100.739
-16.97	-98.2719
-16.97	-97.4695
-16.97	-98.4713
-16.97	-98.9317
-16.97	-94.1362
-16.97	-97.9958
-16.97	-97.7486
-16.97	-96.705
-16.97	-94.4351
-16.97	-97.4482
-16.97	-95.9221
-16.97	-101.465
-16.97	-99.2451
-16.97	-93.603
-16.97	-97.16
-16.97	-97.0503
-16.97	-97.6966
-16.97	-96.7128
-16.97	-94.2817
-16.97	-97.6036
-16.97	-98.3491
-16.97	-91.0357
-16.97	-100.215
-16.97	-96.6358
-16.97	-97.7656
-16.97	-94.698
-16.97	-93.7903
-16.97	-95.8696
-16.97	-98.8247
-16.97	-93.1904
-16.97	-98.0837
-16.97	-96.87
-16.97	-95.8536
-16.97	-94.7954
-16.97	-96.8852
-16.97	-97.5314
-16.97	-94.5587
-16.97	-97.3575
-16.97	-94.9103
-16.97	-95.4972
-16.97	-93.4563
-16.97	-97.4065
-16.97	-90.4753
-16.97	-100.725
-16.97	-98.0006
-16.97	-97.1407
-16.97	-96.4238
-16.97	-101.821
-16.97	-99.8083
-16.97	-96.7165
-16.97	-100.165
-16.97	-96.5444
-16.97	-94.5445
-16.97	-97.5916
-16.97	-92.6381
-16.97	-97.5925
-16.97	-97.9286
-16.97	-97.558
-16.97	-94.8214
-16.97	-96.9532
-16.97	-93.3338
-16.97	-98.1418
-16.97	-96.7688
-16.97	-95.629
-16.97	-95.5934
-16.97	-95.4892
-16.97	-95.5666
-16.97	-95.2048
-16.97	-95.9262
-16.97	-93.4667
-16.97	-98.0028
-16.97	-95.6203
-16.97	-94.2869
-16.97	-97.8203
-16.97	-96.7711
-16.97	-100.568
-16.97	-97.3536
-16.97	-98.0493
-16.97	-96.332
-16.97	-96.6914
-16.97	-92.6265
-16.97	-98.8623
-16.97	-89.2036
-16.97	-100.715
-16.97	-98.4161
-16.97	-98.9914
-16.97	-94.0147
-16.97	-97.9591
-16.97	-98.2641
-16.97	-98.9603
-16.97	-94.3583
-16.97	-97.454
-16.96	-101.492
-16.96	-99.1899
-16.96	-93.5309
-16.96	-97.5907
-16.96	-98.393
-16.96	-98.0649
-16.96	-101.081
-16.96	-98.3511
-16.96	-100.949
-16.96	-98.597
-16.96	-99.8693
-16.96	-96.8521
-16.96	-89.2655
-16.96	-100.13
-16.96	-96.5249
-16.96	-94.6137
-16.96	-97.5061
-16.96	-90.3289
-16.96	-99.4138
-16.96	-95.4572
-16.96	-95.8303
-16.96	-95.2921
-16.96	-96.3633
-16.96	-92.3518
-16.96	-99.0172
-16.96	-91.675
-16.96	-98.9638
-16.96	-94.5586
-16.96	-97.5754
-16.96	-91.4887
-16.96	-98.6119
-16.96	-92.106
-16.96	-99.8222
-16.96	-96.2709
-16.96	-98.5545
-16.96	-102.287
-16.96	-100.558
-16.96	-97.2166
-16.96	-96.8486
-16.96	-91.7579
-16.96	-99.1845
-16.96	-93.1075
-16.96	-97.6708
-16.96	-99.1206
-16.96	-92.7576
-16.96	-97.4112
-16.96	-97.8146
-16.96	-95.9992
-16.96	-96.0663
-16.96	-98.1541
-16.96	-98.9939
-16.96	-92.5934
-16.96	-98.8325
-16.96	-93.8398
-16.96	-98.0658
-16.96	-95.3363
-16.96	-92.186
-16.96	-99.5783
-16.96	-95.938
-16.96	-93.0094
-16.96	-98.2739
-16.96	-98.0862
-16.96	-100.724
-16.96	-97.554
-16.96	-98.232
-16.96	-98.6318
-16.96	-89.7482
-16.96	-101.032
-16.96	-98.7182
-16.96	-101.092
-16.96	-99.0085
-16.96	-92.7618
-16.96	-97.5851
-16.96	-97.2364
-16.96	-94.8127
-16.96	-96.0999
-16.96	-102.005
-16.96	-100.191
-16.96	-97.3731
-16.96	-93.181
-16.96	-97.3353
-16.96	-97.9205
-16.96	-94.7657
-16.96	-92.8796
-16.96	-97.7225
-16.96	-99.4583
-16.96	-94.5193
-16.96	-94.3026
-16.96	-94.6981
-16.96	-93.85
-16.96	-97.0572
-16.96	-96.4234
-16.96	-90.5966
-16.96	-99.723
-16.96	-95.2968
-16.96	-93.1081
-16.96	-98.7997
-16.96	-93.1346
-16.96	-98.2342
-16.96	-97.6289
-16.96	-98.8272
-16.96	-87.9784
-16.96	-101.056
-16.96	-98.9406
-16.96	-92.7115
-16.96	-97.8153
-16.96	-97.7194
-16.96	-97.5617
-16.96	-101.512
-16.96	-99.4082
-16.96	-94.089
-16.96	-95.8238
-16.96	-93.2118
-16.96	-98.9916
-16.96	-93.3742
-16.96	-97.4354
-16.96	-92.5548
-16.96	-99.511
-16.96	-95.4293
-16.96	-93.7835
-16.96	-97.0617
-16.96	-96.1217
-16.96	-94.1058
-16.96	-97.8222
-16.96	-91.4673
-16.96	-99.2608
-16.96	-95.4475
-16.96	-96.0835
-16.96	-94.0621
-16.96	-97.8095
-16.96	-90.693
-16.96	-99.989
-16.96	-97.088
-16.96	-99.2026
-16.96	-93.9755
-16.96	-97.3692
-16.96	-97.0376
-16.96	-93.8976
-16.96	-96.0495
-16.96	-91.5472
-16.96	-99.8363
-16.96	-96.6689
-16.96	-99.211
-16.96	-93.5974
-16.96	-97.4586
-16.96	-97.9226
-16.96	-93.5879
-16.96	-96.9293
-16.96	-96.2425
-16.96	-93.4383
-16.96	-98.3758
-16.96	-97.9526
-16.96	-100.509
-16.96	-97.3103
-16.96	-94.5543
-16.96	-97.525
-16.96	-94.7211
-16.96	-95.218
-16.96	-93.2082
-16.96	-97.1753
-16.96	-93.395
-16.96	-98.8553
-16.96	-92.1829
-16.96	-98.2762
-16.96	-100.285
-16.96	-97.455
-16.96	-94.5288
-16.96	-97.0364
-16.96	-94.8741
-16.96	-96.4652
-16.96	-99.6604
-16.96	-95.289
-16.96	-94.3183
-16.96	-97.562
-16.96	-96.4298
-16.96	-97.138
-16.96	-102.018
-16.96	-99.8342
-16.96	-96.0671
-16.96	-94.207
-16.96	-98.0297
-16.96	-96.8157
-16.96	-99.5733
-16.96	-95.1647
-16.96	-92.4952
-16.96	-97.7362
-16.96	-98.6695
-16.96	-90.8759
-16.96	-99.2179
-16.96	-94.1206
-16.96	-97.2421
-16.96	-96.4181
-16.96	-100.483
-16.96	-97.2751
-16.96	-97.6535
-16.96	-89.6317
-16.96	-100.054
-16.96	-97.1449
-16.96	-93.7687
-16.96	-97.5122
-16.96	-99.7628
-16.96	-96.2654
-16.96	-99.9242
-16.96	-96.1182
-16.96	-93.7833
-16.96	-98.4907
-16.96	-99.948
-16.96	-96.5443
-16.96	-94.6187
-16.96	-97.4018
-16.96	-98.0794
-16.96	-100.56
-16.96	-97.7273
-16.96	-94.3611
-16.96	-97.359
-16.96	-95.9497
-16.96	-91.8454
-16.96	-98.8548
-16.96	-91.0093
-16.96	-100.088
-16.96	-97.2233
-16.96	-96.0138
-16.96	-92.7997
-16.96	-98.7481
-16.96	-93.3374
-16.96	-98.4193
-16.96	-98.3183
-16.96	-90.3992
-16.96	-100.521
-16.96	-97.2749
-16.96	-95.0767
-16.96	-96.76
-16.96	-91.7722
-16.96	-99.2496
-16.96	-93.3907
-16.96	-97.1442
-16.96	-97.1283
-16.96	-98.6329
-16.96	-89.0867
-16.96	-101.299
-16.96	-99.1377
-16.96	-92.6477
-16.96	-97.9093
-16.96	-100.286
-16.96	-96.8072
-16.96	-99.0883
-16.96	-93.177
-16.96	-97.1126
-16.96	-93.6504
-16.96	-98.6165
-16.96	-85.3038
-16.96	-101.625
-16.96	-99.744
-16.96	-96.1964
-16.96	-100.314
-16.96	-97.0426
-16.96	-96.6034
-16.96	-102.289
-16.96	-100.574
-16.96	-98.1043
-16.96	-95.7829
-16.96	-100.757
-16.96	-98.2086
-16.96	-97.3388
-16.96	-97.7546
-16.96	-90.4766
-16.96	-99.7494
-16.96	-96.5856
-16.96	-92.616
-16.96	-98.9349
-16.96	-90.5841
-16.96	-99.7566
-16.96	-96.6124
-16.96	-92.1333
-16.96	-99.1632
-16.96	-92.8206
-16.96	-97.7176
-16.96	-99.4663
-16.96	-94.598
-16.96	-94.1701
-16.96	-95.07
-16.96	-90.8998
-16.96	-100.076
-16.96	-97.2224
-16.96	-96.9775
-16.96	-90.3221
-16.96	-100.678
-16.96	-97.6951
-16.96	-96.7784
-16.96	-94.3014
-16.96	-97.5406
-16.96	-96.6607
-16.96	-95.0901
-16.96	-96.7786
-16.96	-100.973
-16.96	-98.2184
-16.96	-86.2668
-16.96	-101.323
-16.96	-98.6686
-16.96	-93.153
-16.96	-99.0722
-16.96	-93.5128
-16.96	-97.0553
-16.96	-99.6124
-16.96	-95.3339
-16.96	-91.5529
-16.96	-98.5683
-16.96	-91.3793
-16.96	-100.27
-16.96	-97.2544
-16.96	-94.5785
-16.96	-97.5651
-16.96	-93.0442
-16.96	-97.2644
-16.96	-95.2149
-16.96	-96.5297
-16.96	-92.7342
-16.96	-98.8843
-16.96	-89.5208
-16.96	-100.439
-16.96	-97.9233
-16.96	-96.1096
-16.96	-79.7508
-16.96	-102.851
-16.96	-101.08
-16.96	-98.4048
-16.96	-91.5413
-16.96	-99.9532
-16.96	-95.9754
-16.96	-93.5822
-16.96	-97.6769
-16.96	-98.5574
-16.96	-99.4057
-16.96	-95.8053
-16.96	-95.324
-16.96	-96.2502
-16.96	-92.945
-16.96	-98.6496
-16.96	-100.281
-16.96	-97.6409
-16.96	-94.2427
-16.96	-95.5501
-16.96	-98.909
-16.96	-94.1983
-16.96	-98.0099
-16.96	-97.2481
-16.96	-93.1704
-16.96	-99.0486
-16.96	-93.519
-16.96	-97.1604
-16.96	-100.124
-16.96	-96.6887
-16.96	-97.675
-16.96	-98.5834
-16.96	-87.8218
-16.96	-100.587
-16.96	-97.8704
-16.96	-98.9566
-16.96	-91.0486
-16.96	-99.5894
-16.96	-96.2546
-16.96	-93.6567
-16.96	-98.2541
-16.96	-96.9818
-16.96	-96.304
-16.96	-93.5903
-16.96	-98.3317
-16.96	-97.5795
-16.96	-98.8932
-16.96	-91.6891
-16.96	-98.4722
-16.96	-89.4028
-16.96	-101.179
-16.96	-98.7906
-16.96	-88.2836
-16.96	-101.46
-16.96	-99.5118
-16.96	-94.579
-16.96	-93.8135
-16.96	-96.0222
-16.96	-90.5662
-16.96	-100.666
-16.96	-97.8164
-16.96	-96.3178
-16.96	-94.3992
-16.96	-97.7402
-16.96	-92.8392
-16.96	-97.3132
-16.96	-97.3469
-16.96	-93.0851
-16.96	-97.6737
-16.96	-95.8208
-16.96	-95.1348
-16.96	-96.7214
-16.96	-89.4134
-16.96	-100.133
-16.96	-96.4608
-16.96	-94.1635
-16.96	-98.077
-16.96	-96.828
-16.96	-101.136
-16.96	-98.5043
-16.96	-101.624
-16.96	-99.6734
-16.96	-95.0199
-16.96	-91.1082
-16.96	-99.8151
-16.96	-96.7211
-16.96	-100.542
-16.96	-97.3447
-16.96	-97.9667
-16.96	-95.2605
-16.96	-100.834
-16.96	-98.5938
-16.96	-100.253
-16.96	-97.3529
-16.96	-96.3401
-16.96	-99.9599
-16.96	-96.1522
-16.96	-93.6225
-16.96	-98.6502
-16.96	-86.6725
-16.96	-101.157
-16.96	-98.9956
-16.96	-93.9207
-16.96	-97.3613
-16.96	-96.4648
-16.96	-93.7817
-16.96	-98.2307
-16.96	-96.8298
-16.96	-95.2045
-16.96	-96.5996
-16.96	-91.2028
-16.96	-99.5497
-16.96	-94.6543
-16.96	-94.5995
-16.96	-96.2337
-16.96	-94.4381
-16.96	-97.7201
-16.96	-93.2323
-16.96	-96.8162
-16.96	-93.2912
-16.96	-98.9527
-16.96	-92.5729
-16.96	-97.8384
-16.96	-98.2954
-16.96	-100.105
-16.96	-96.4601
-16.96	-94.3494
-16.96	-97.8529
-16.96	-95.1174
-16.96	-90.2117
-16.96	-99.8079
-16.96	-96.6824
-16.96	-92.7495
-16.96	-98.8151
-16.96	-103.185
-16.96	-101.858
-16.96	-99.5637
-16.96	-95.4948
-16.96	-95.236
-16.96	-96.4641
-16.96	-93.1513
-16.96	-98.6537
-16.95	-93.0074
-16.95	-98.2797
-16.95	-98.0691
-16.95	-100.575
-16.95	-97.2385
-16.95	-96.5643
-16.95	-93.0901
-16.95	-98.6878
-16.95	-100.431
-16.95	-97.873
-16.95	-96.4334
-16.95	-94.6883
-16.95	-95.3512
-16.95	-95.4308
-16.95	-96.0722
-16.95	-94.6285
-16.95	-97.3603
-16.95	-97.1644
-16.95	-95.6977
-16.95	-95.6252
-16.95	-95.7083
-16.95	-95.3177
-16.95	-96.0518
-16.95	-93.5669
-16.95	-98.0967
-16.95	-95.8419
-16.95	-93.1475
-16.95	-99.0574
-16.95	-93.6571
-16.95	-97.158
-16.95	-98.4492
-16.95	-99.4075
-16.95	-95.1813
-16.95	-96.0688
-16.95	-94.7459
-16.95	-97.2905
-16.95	-98.6217
-16.95	-90.91
-16.95	-100.501
-16.95	-97.755
-16.95	-91.4747
-16.95	-99.9959
-16.95	-96.9307
-16.95	-96.353
-16.95	-90.9188
-16.95	-99.2345
-16.95	-95.2454
-16.95	-96.5127
-16.95	-92.7441
-16.95	-98.8895
-16.95	-89.3838
-16.95	-100.521
-16.95	-98.0491
-16.95	-96.8214
-16.95	-99.7395
-16.95	-95.6228
-16.95	-99.9389
-16.95	-96.7127
-16.95	-94.3402
-16.95	-97.5898
-16.95	-97.9095
-16.95	-100.259
-16.95	-96.7561
-16.95	-97.4806
-16.95	-89.8279
-16.95	-99.7082
-16.95	-96.1591
-16.95	-94.5529
-16.95	-97.5824
-16.95	-90.39
-16.95	-99.4225
-16.95	-95.5648
-16.95	-95.7571
-16.95	-95.4814
-16.95	-95.9776
-16.95	-94.3992
-16.95	-97.4205
-16.95	-93.7664
-16.95	-96.6812
-16.95	-95.2215
-16.95	-96.5395
-16.95	-90.7876
-16.95	-99.7013
-16.95	-95.1549
-16.95	-93.196
-16.95	-98.5659
-16.95	-91.6172
-16.95	-99.3075
-16.95	-93.6564
-16.95	-96.8144
-16.95	-95.7447
-16.95	-95.3706
-16.95	-96.056
-16.95	-93.7768
-16.95	-97.9707
-16.95	-94.3023
-16.95	-96.2206
-16.95	-94.2844
-16.95	-97.9457
-16.95	-95.8154
-16.95	-95.9714
-16.95	-92.3722
-16.95	-99.6746
-16.95	-95.7258
-16.95	-90.0634
-16.95	-99.5685
-16.95	-95.559
-16.95	-95.2684
-16.95	-96.4529
-16.95	-93.1304
-16.95	-98.6735
-16.95	-100.279
-16.95	-97.5945
-16.95	-94.9588
-16.95	-94.413
-16.95	-95.4985
-16.95	-100.917
-16.95	-98.5943
-16.95	-90.8342
-16.95	-99.4139
-16.95	-94.482
-16.95	-96.1731
-16.95	-94.4071
-16.95	-97.7935
-16.95	-94.5368
-16.95	-94.3144
-16.95	-94.6961
-16.95	-93.7866
-16.95	-97.0742
-16.95	-96.5308
-16.95	-87.8018
-16.95	-100.627
-16.95	-97.6174
-16.95	-98.8355
-16.95	-88.4627
-16.95	-100.753
-16.95	-98.4158
-16.95	-99.7861
-16.95	-95.9728
-16.95	-94.3636
-16.95	-97.8489
-16.95	-95.781
-16.95	-97.4863
-16.95	-98.2012
-16.95	-98.0268
-16.95	-99.2806
-16.95	-94.9324
-16.95	-95.9092
-16.95	-91.9986
-16.95	-98.741
-16.95	-88.0199
-16.95	-101.634
-16.95	-99.6976
-16.95	-95.0822
-16.95	-89.7226
-16.95	-100.65
-16.95	-98.2602
-16.95	-97.3238
-16.95	-97.1159
-16.95	-92.4752
-16.95	-98.5158
-16.95	-100.223
-16.95	-97.4807
-16.95	-97.6299
-16.95	-98.8138
-16.95	-91.4468
-16.95	-98.7396
-16.95	-91.9108
-16.95	-99.8292
-16.95	-96.4723
-16.95	-99.1007
-16.95	-93.1676
-16.95	-98.1985
-16.95	-100.948
-16.95	-97.9748
-16.95	-100.487
-16.95	-97.3807
-16.95	-92.8114
-16.95	-99.3353
-16.95	-94.7883
-16.95	-95.4985
-16.95	-92.7676
-16.95	-97.8583
-16.95	-97.5574
-16.95	-97.077
-16.95	-94.0092
-16.95	-95.4594
-16.95	-101.588
-16.95	-99.6182
-16.95	-94.8127
-16.95	-92.7981
-16.95	-98.0809
-16.95	-100.87
-16.95	-97.8356
-16.95	-99.1542
-16.95	-94.165
-16.95	-96.6301
-16.95	-89.626
-16.95	-99.8852
-16.95	-96.6643
-16.95	-94.0257
-16.95	-97.9363
-16.95	-93.712
-16.95	-96.5898
-16.95	-94.7935
-16.95	-97.2647
-16.95	-99.8102
-16.95	-96.0939
-16.95	-94.3793
-16.95	-97.8347
-16.95	-95.2389
-16.95	-88.9173
-16.95	-100.508
-16.95	-97.9895
-16.95	-97.4233
[truncated: 63,536 more rows]

## Sheet: (b)
d	lambda_1	lambda_2
-16.99	0.0993138	0.00205247
-16.98	0.101029	-0.00130129
-16.97	0.0995403	-0.00222069
-16.96	0.103282	0.000162716
-16.95	0.0978497	0.00293716
-16.94	0.101145	0.00168951
-16.93	0.100057	0.00145656
-16.92	0.103637	0.00300914
-16.91	0.0993605	-0.000250208
-16.9	0.0995753	0.000448039
-16.89	0.0962892	-0.00117873
-16.88	0.104893	-0.00355248
-16.87	0.098248	0.00302455
-16.86	0.0995143	0.00570708
-16.85	0.0994559	0.0032487
-16.84	0.0997221	0.00113828
-16.83	0.0974926	0.00143378
-16.82	0.100636	-0.00155575
-16.81	0.102386	-0.00210886
-16.8	0.0995267	-0.00104074
-16.79	0.0966761	0.00356994
-16.78	0.0936527	0.0034223
-16.77	0.0972148	0.00151491
-16.76	0.0992313	-0.000374918
-16.75	0.0986368	0.00191409
-16.74	0.0964153	1.88131e-05
-16.73	0.0964516	0.0012879
-16.72	0.0944901	0.00325597
-16.71	0.0995633	0.00441364
-16.7	0.0962291	0.00295182
-16.69	0.0999232	0.00204219
-16.68	0.0984866	0.00329035
-16.67	0.0962279	0.00247349
-16.66	0.0959464	0.00315201
-16.65	0.0973326	0.00320513
-16.64	0.0965943	0.00211869
-16.63	0.0999344	-0.00467934
-16.62	0.0975353	0.00138963
-16.61	0.0914056	0.0052296
-16.6	0.0972382	-0.000537249
-16.59	0.0962053	0.000522913
-16.58	0.0916618	-0.00164229
-16.57	0.0907782	0.00661549
-16.56	0.0995195	0.000141461
-16.55	0.0939459	0.00389946
-16.54	0.0903037	0.00497418
-16.53	0.0985756	6.26443e-05
-16.52	0.0920398	0.000771219
-16.51	0.0986783	-0.0015896
-16.5	0.0949415	0.00599838
-16.49	0.0947496	0.00267658
-16.48	0.0941707	-0.000200719
-16.47	0.0939074	0.000808916
-16.46	0.0930308	-0.0022402
-16.45	0.0941652	0.00427168
-16.44	0.0939312	0.00522457
-16.43	0.0922812	0.00364526
-16.42	0.093003	0.00314224
-16.41	0.0970896	-0.00430842
-16.4	0.0923946	0.00273064
-16.39	0.0965479	0.00174689
-16.38	0.0903557	0.00432936
-16.37	0.0923769	0.00701528
-16.36	0.0885717	0.000843975
-16.35	0.0908391	0.00597867
-16.34	0.0886272	0.00317093
-16.33	0.0893923	-0.00453104
-16.32	0.0903112	0.00131313
-16.31	0.0923427	0.00106826
-16.3	0.0902593	0.00376306
-16.29	0.0898956	0.00275935
-16.28	0.0885731	0.00264794
-16.27	0.0902224	0.00219265
-16.26	0.0890971	0.00432078
-16.25	0.0911978	0.00249472
-16.24	0.0910262	0.00267484
-16.23	0.0915564	0.00242968
-16.22	0.0926091	-0.00106745
-16.21	0.0887003	-0.00175595
-16.2	0.0920651	0.000174595
-16.19	0.0885568	-0.00395261
-16.18	0.087364	0.00465802
-16.17	0.0894195	-0.000205273
-16.16	0.08757	0.00317913
-16.15	0.0857731	-0.00217965
-16.14	0.0892816	-0.000370743
-16.13	0.084987	0.00441427
-16.12	0.0874928	0.00125426
-16.11	0.0887372	0.00236424
-16.1	0.0863658	0.00270885
-16.09	0.0898318	0.00118604
-16.08	0.0874189	-0.00133841
-16.07	0.0905784	0.00243535
-16.06	0.0904083	-0.000474283
-16.05	0.085432	0.00259841
-16.04	0.0867936	0.00107984
-16.03	0.087702	0.000850353
-16.02	0.0898995	0.00406015
-16.01	0.088817	0.00245534
-16	0.0881343	0.00337699
-15.99	0.0886054	0.00429359
-15.98	0.0894824	0.00429171
-15.97	0.0835569	0.00419394
-15.96	0.0868098	6.06587e-05
-15.95	0.0887863	0.000227126
-15.94	0.083409	0.000856992
-15.93	0.0885697	0.00259496
-15.92	0.0888146	0.000525584
-15.91	0.0860321	-0.00125753
-15.9	0.0824603	0.00632948
-15.89	0.0823845	0.00595515
-15.88	0.0847941	0.000720926
-15.87	0.0811446	0.00314165
-15.86	0.0863163	0.00159907
-15.85	0.0868698	-0.00172287
-15.84	0.0816429	0.00170651
-15.83	0.0822698	0.00425536
-15.82	0.083047	-0.0043581
-15.81	0.0827843	0.00202036
-15.8	0.0821537	-0.00395438
-15.79	0.0824588	-0.00371734
-15.78	0.0808661	-0.00146937
-15.77	0.0841165	0.00259844
-15.76	0.080973	0.0023025
-15.75	0.0797432	0.00637582
-15.74	0.0814002	0.000867273
-15.73	0.0812321	-0.000323623
-15.72	0.0798439	0.0037824
-15.71	0.083614	0.00125231
-15.7	0.082894	0.00391573
-15.69	0.082836	0.00362113
-15.68	0.0830128	0.0045805
-15.67	0.0806772	0.00423774
-15.66	0.0776327	0.00281862
-15.65	0.0843123	-0.00178452
-15.64	0.0881148	0.00261191
-15.63	0.0778119	-0.00447509
-15.62	0.0815426	0.00112984
-15.61	0.0800544	0.000927545
-15.6	0.0795008	0.00173106
-15.59	0.0809644	0.000231749
-15.58	0.0789814	0.00215543
-15.57	0.0801041	3.67128e-05
-15.56	0.0771981	0.00216725
-15.55	0.0779444	0.00083149
-15.54	0.0795904	0.000863934
-15.53	0.0776472	0.00327596
-15.52	0.0781875	0.00408379
-15.51	0.0768623	0.00326442
-15.5	0.0752597	-0.000159395
-15.49	0.0756703	-0.0033173
-15.48	0.0786898	0.00580462
-15.47	0.0756633	0.00330321
-15.46	0.0821077	0.00299335
-15.45	0.0785661	0.0032625
-15.44	0.0789433	0.00123293
-15.43	0.0762237	0.00101054
-15.42	0.081414	0.0042858
-15.41	0.0795785	0.001106
-15.4	0.0766882	0.00099278
-15.39	0.0820704	0.00419839
-15.38	0.0728322	0.00504538
-15.37	0.0719747	0.00474455
-15.36	0.0763597	-0.000266742
-15.35	0.0812425	0.00197654
-15.34	0.0756534	-0.00270927
-15.33	0.0768069	0.00372469
-15.32	0.0763961	0.00266918
-15.31	0.0694667	0.000705735
-15.3	0.0732092	0.000731375
-15.29	0.0734625	0.00596651
-15.28	0.0757678	0.00358757
-15.27	0.0746171	0.0034651
-15.26	0.0761382	0.000983619
-15.25	0.0723402	0.00556791
-15.24	0.0766671	-0.00130637
-15.23	0.0775999	0.0022053
-15.22	0.0717272	0.00213293
-15.21	0.071334	0.00143104
-15.2	0.0730335	0.00329573
-15.19	0.0701351	0.00791568
-15.18	0.0734679	0.00493332
-15.17	0.0739293	-0.00488916
-15.16	0.0703496	0.00148047
-15.15	0.0776038	0.00487205
-15.14	0.0690087	0.00650144
-15.13	0.0771874	0.000869411
-15.12	0.074749	0.0025793
-15.11	0.0763669	0.00228062
-15.1	0.0747599	0.00279105
-15.09	0.0687944	0.000818754
-15.08	0.0756315	-0.000413532
-15.07	0.070023	0.00260382
-15.06	0.0683321	0.00346555
-15.05	0.0715368	0.0048505
-15.04	0.0734654	0.00393921
-15.03	0.0690877	0.00156538
-15.02	0.0702944	0.00234332
-15.01	0.0697079	0.00108032
-15	0.0685936	0.00800336
-14.99	0.0736282	0.00629019
-14.98	0.0702692	0.00535206
-14.97	0.0686736	0.000132273
-14.96	0.0681138	0.00289162
-14.95	0.0664589	0.00424608
-14.94	0.069521	0.00540831
-14.93	0.0673134	0.00296396
-14.92	0.0712061	0.00183247
-14.91	0.0689331	0.0016962
-14.9	0.0682923	0.00418847
-14.89	0.0687311	0.00250413
-14.88	0.064562	0.00366091
-14.87	0.0681905	-1.56713e-05
-14.86	0.0691686	0.0010452
-14.85	0.0692519	0.00355638
-14.84	0.0619282	0.00628293
-14.83	0.0667636	0.00450838
-14.82	0.071876	0.00164256
-14.81	0.061546	0.00701482
-14.8	0.0646134	0.00445638
-14.79	0.0688161	0.00680283
-14.78	0.0668471	0.00602246
-14.77	0.0625791	0.00482104
-14.76	0.0664092	-0.00174851
-14.75	0.0660956	0.00223442
-14.74	0.0594539	0.0062122
-14.73	0.0635991	0.00140921
-14.72	0.0606588	0.00364218
-14.71	0.0668274	0.00424425
-14.7	0.0652571	0.00603593
-14.69	0.0685598	-5.81199e-05
-14.68	0.0695116	0.00127024
-14.67	0.0625813	0.00022285
-14.66	0.061664	0.000668003
-14.65	0.0616452	0.00310697
-14.64	0.0616225	0.00490559
-14.63	0.0572124	0.00140737
-14.62	0.0618972	0.00127543
-14.61	0.0618828	0.00197676
-14.6	0.0569004	0.00675015
-14.59	0.0599202	0.00487954
-14.58	0.0665541	0.00283918
-14.57	0.0596539	0.00536612
-14.56	0.0630538	0.00572724
-14.55	0.0610236	0.00328325
-14.54	0.060172	0.00626553
-14.53	0.0612693	0.00455243
-14.52	0.0601279	0.00032024
-14.51	0.0594951	0.00408944
-14.5	0.0561147	0.0076937
-14.49	0.0612516	0.00503435
-14.48	0.0589182	0.00119762
-14.47	0.062279	-0.0014823
-14.46	0.057466	0.00218131
-14.45	0.0557263	0.00335636
-14.44	0.062252	-0.000634779
-14.43	0.0545259	0.00279629
-14.42	0.0581406	0.00548943
-14.41	0.058034	0.00146902
-14.4	0.0586831	-0.000516699
-14.39	0.057203	0.00162634
-14.38	0.0596837	0.000273593
-14.37	0.0583877	-0.00295059
-14.36	0.0578227	0.00658212
-14.35	0.0594786	-0.00235935
-14.34	0.0613309	-0.0041769
-14.33	0.058455	-0.00209447
-14.32	0.063021	0.00232754
-14.31	0.0580161	0.00261578
-14.3	0.0576018	0.000751079
-14.29	0.0559375	-0.00400605
-14.28	0.0594825	0.00668605
-14.27	0.0557403	0.00312454
-14.26	0.0590801	-0.00340375
-14.25	0.0524921	0.001873
-14.24	0.055179	-0.00137894
-14.23	0.0567349	0.00222465
-14.22	0.055463	0.00118627
-14.21	0.0592299	0.000231671
-14.2	0.0562012	0.00146855
-14.19	0.0593517	2.89241e-05
-14.18	0.0541131	0.00294468
-14.17	0.0546477	-0.00477315
-14.16	0.0494729	0.000950052
-14.15	0.0553243	-0.00607236
-14.14	0.0599215	-0.00416139
-14.13	0.0535928	0.00273271
-14.12	0.0568314	-0.00183199
-14.11	0.0539197	-0.00383065
-14.1	0.0549993	0.00436775
-14.09	0.0619785	-0.00123362
-14.08	0.0497814	-0.00357613
-14.07	0.0541105	-0.000620684
-14.06	0.0545614	-0.00415194
-14.05	0.0579736	-0.00141677
-14.04	0.0535089	-0.0017475
-14.03	0.0558624	-0.00210169
-14.02	0.0562538	-0.00290447
-14.01	0.0573041	0.00300581
-14	0.0544842	0.00260497
-13.99	0.0564895	-0.00238348
-13.98	0.0525658	-0.00611876
-13.97	0.0549849	-0.00253519
-13.96	0.0600421	0.000409831
-13.95	0.0577504	-0.00238307
-13.94	0.0551449	-0.00319356
-13.93	0.0518569	0.000880905
-13.92	0.0523681	-0.0021169
-13.91	0.0547803	0.000395832
-13.9	0.0540939	-0.00436257
-13.89	0.056019	-0.0052312
-13.88	0.0535218	-0.00317913
-13.87	0.051792	-0.00211109
-13.86	0.0543109	-0.00341934
-13.85	0.048248	-0.00389372
-13.84	0.0543735	-0.0068375
-13.83	0.0554997	-0.00241158
-13.82	0.0555568	-0.00310538
-13.81	0.0546131	-0.00251366
-13.8	0.0492235	-0.00359315
-13.79	0.051296	-0.00323988
-13.78	0.0531123	-0.00239334
-13.77	0.0540231	0.000481337
-13.76	0.0519395	-0.00486496
-13.75	0.0492093	-0.0037468
-13.74	0.0559645	-0.00696416
-13.73	0.0525205	-0.00284303
-13.72	0.0491523	0.000590689
-13.71	0.0506214	-0.00323294
-13.7	0.0578545	-0.00389706
-13.69	0.0483246	-0.00407012
-13.68	0.0530318	-0.00522982
-13.67	0.051886	-0.0057616
-13.66	0.053767	-0.00240695
-13.65	0.0546084	-0.00376688
-13.64	0.0575192	-0.000874314
-13.63	0.0528109	-0.00413719
-13.62	0.0544128	-0.00693018
-13.61	0.0519921	-0.00202001
-13.6	0.0513638	-0.00462699
-13.59	0.0458563	-0.00261965
-13.58	0.0504886	-0.00765205
-13.57	0.0437147	-0.00372447
-13.56	0.0461291	-0.00482378
-13.55	0.0508792	-0.00582983
-13.54	0.0505515	-0.00298943
-13.53	0.0455044	-0.00506365
-13.52	0.0478364	0.00237972
-13.51	0.0479504	-0.00449073
-13.5	0.0500373	-0.00395291
-13.49	0.0503746	-0.00244438
-13.48	0.0483755	-0.00326934
-13.47	0.0438754	-0.00465841
-13.46	0.0466745	-0.00878615
-13.45	0.0420033	-0.00230779
-13.44	0.0484416	-0.00583778
-13.43	0.0436841	-0.00639588
-13.42	0.0435815	-0.00903884
-13.41	0.043062	-0.0119556
-13.4	0.0482721	-0.00907524
-13.39	0.0420097	-0.0051546
-13.38	0.0432801	-0.00599114
-13.37	0.0469182	-0.0082595
-13.36	0.0439803	-0.00993991
-13.35	0.0400493	-0.00403776
-13.34	0.0443684	-0.0046326
-13.33	0.0482343	-0.00644257
-13.32	0.0439973	-0.0068668
-13.31	0.045755	-0.00675253
-13.3	0.0433018	-0.00478695
-13.29	0.0459767	-0.00387952
-13.28	0.0473725	-0.0054343
-13.27	0.0421911	-0.00973683
-13.26	0.0439204	-0.00547918
-13.25	0.0450352	-0.00832562
-13.24	0.0450574	-0.0112897
-13.23	0.0434422	-0.00901851
-13.22	0.0399873	-0.0068671
-13.21	0.0408671	-0.00701312
-13.2	0.0467553	-0.00421828
-13.19	0.0423497	-0.0113235
-13.18	0.0407059	-0.0101879
-13.17	0.0413465	-0.0108188
-13.16	0.0416235	-0.00856143
-13.15	0.0372403	-0.00966609
-13.14	0.0473434	-0.0065943
-13.13	0.0422348	-0.0103541
-13.12	0.0408469	-0.0137341
-13.11	0.0414358	-0.00750495
-13.1	0.0439561	-0.0173374
-13.09	0.0459826	-0.0103445
-13.08	0.0442816	-0.0103277
-13.07	0.0412486	-0.0123802
-13.06	0.0411208	-0.011095
-13.05	0.0391061	-0.00952064
-13.04	0.0417471	-0.0143382
-13.03	0.0397633	-0.0117043
-13.02	0.0376963	-0.0114936
-13.01	0.0395313	-0.01551
-13	0.0384704	-0.0127693
-12.99	0.0454726	-0.0136758
-12.98	0.040461	-0.0101597
-12.97	0.0382253	-0.0139158
-12.96	0.041516	-0.0142419
-12.95	0.0340893	-0.00988247
-12.94	0.0387643	-0.0128822
-12.93	0.0375621	-0.0137361
-12.92	0.0378751	-0.016051
-12.91	0.0405947	-0.0122098
-12.9	0.0377733	-0.0136726
-12.89	0.0394273	-0.00819582
-12.88	0.041981	-0.0125143
-12.87	0.0395316	-0.0127101
-12.86	0.0439576	-0.0137804
-12.85	0.0374015	-0.015759
-12.84	0.0383086	-0.0167003
-12.83	0.0340629	-0.0125756
-12.82	0.0399459	-0.0133405
-12.81	0.0389399	-0.0173731
-12.8	0.0371161	-0.0153863
-12.79	0.0433272	-0.0109407
-12.78	0.0356173	-0.0153107
-12.77	0.0405282	-0.0176003
-12.76	0.0410064	-0.0156956
-12.75	0.03918	-0.0161813
-12.74	0.0429179	-0.0156927
-12.73	0.0354904	-0.0178232
-12.72	0.0363018	-0.0136098
-12.71	0.0378052	-0.0199589
-12.7	0.0359979	-0.0213131
-12.69	0.0308762	-0.021162
-12.68	0.036351	-0.0197871
-12.67	0.0388928	-0.0208397
-12.66	0.0312316	-0.0191767
-12.65	0.0306348	-0.0147039
-12.64	0.0304217	-0.0219653
-12.63	0.035139	-0.022347
-12.62	0.0321863	-0.0225657
-12.61	0.0276753	-0.0236236
-12.6	0.0255936	-0.0196929
-12.59	0.0298624	-0.0211365
-12.58	0.0303191	-0.0211484
-12.57	0.031792	-0.0222728
-12.56	0.0301047	-0.0166018
-12.55	0.0348624	-0.0274939
-12.54	0.0346576	-0.0276732
-12.53	0.031965	-0.029558
-12.52	0.0256795	-0.0255063
-12.51	0.033003	-0.0214484
-12.5	0.0293681	-0.023761
-12.49	0.030223	-0.0251493
-12.48	0.0320161	-0.026558
-12.47	0.0234802	-0.023137
-12.46	0.0327596	-0.0303832
-12.45	0.0295526	-0.0318171
-12.44	0.0337528	-0.0260381
-12.43	0.0284394	-0.0335532
-12.42	0.0280202	-0.0320218
-12.41	0.0300576	-0.0312693
-12.4	0.0293406	-0.0334392
-12.39	0.0280769	-0.0279562
-12.38	0.0250269	-0.0327947
-12.37	0.0279065	-0.0365397
-12.36	0.021713	-0.0329841
-12.35	0.0241688	-0.032559
-12.34	0.0279324	-0.0324257
-12.33	0.0276886	-0.0348242
-12.32	0.027462	-0.0326195
-12.31	0.0248081	-0.0418126
-12.3	0.0240319	-0.0376975
-12.29	0.0221929	-0.0415219
-12.28	0.0272593	-0.0400662
-12.27	0.0257283	-0.051395
-12.26	0.0257225	-0.0487069
-12.25	0.0264985	-0.0609183
-12.24	0.026874	-0.0695716
-12.23	0.0306106	-0.0566464
-12.22	0.0239656	-0.0709249
-12.21	0.0222799	-0.0724651
-12.2	0.0235983	-0.0596678
-12.19	0.0295906	-0.0562764
-12.18	0.0186336	-0.055162
-12.17	0.0140071	-0.0606382
-12.16	0.022567	-0.053424
-12.15	0.0202337	-0.0511238
-12.14	0.0202606	-0.0546181
-12.13	0.0212087	-0.0504966
-12.12	0.0177078	-0.0499881
-12.11	0.0122243	-0.041231
-12.1	0.0122131	-0.0519504
-12.09	0.0206616	-0.0433708
-12.08	0.0159652	-0.0451821
-12.07	0.0164528	-0.0342551
-12.06	0.015379	-0.0467801
-12.05	0.0140714	-0.0521208
-12.04	0.0179619	-0.0502257
-12.03	0.0167192	-0.0511506
-12.02	0.01352	-0.0585057
-12.01	0.00812649	-0.059641
-12	0.000710044	-0.0631121
-11.99	-0.00292516	-0.0562906
-11.98	-0.00599121	-0.0507579
-11.97	-0.00922662	-0.0453947
-11.96	-0.0133398	-0.0394073
-11.95	-0.0227918	-0.0282678
-11.94	-0.0170365	-0.0324655
-11.93	-0.0146562	-0.0334038
-11.92	-0.0138049	-0.0328801
-11.91	-0.0135843	-0.0318673
-11.9	-0.0137069	-0.0304943
-11.89	-0.0141299	-0.0289207
-11.88	-0.0147783	-0.0271657
-11.87	-0.0157025	-0.0252193
-11.86	-0.0169288	-0.0229963
-11.85	-0.0178734	-0.0210757
-11.84	-0.0173606	-0.0206574
-11.83	-0.0168266	-0.0202661
-11.82	-0.0152513	-0.0209319
-11.81	-0.014	-0.0213287
-11.8	-0.0129526	-0.0215475
-11.79	-0.0120502	-0.0216606
-11.78	-0.011302	-0.0216568
-11.77	-0.0106322	-0.0215743
-11.76	-0.0100505	-0.0213665
-11.75	-0.00952667	-0.0212062
-11.74	-0.00905729	-0.020971
-11.73	-0.00862232	-0.0206801
-11.72	-0.00822169	-0.0204025
-11.71	-0.00785608	-0.0201047
-11.7	-0.00751238	-0.0198287
-11.69	-0.00718632	-0.0194794
-11.68	-7.1197e-06	-0.000236462
-11.67	-0.000208475	-0.000400217
-11.66	-0.000130721	-0.000401561
-11.65	-0.000200713	-0.000686086
-11.64	-0.00039673	-0.000842872
-11.63	-0.000330369	-0.000933117
-11.62	-0.000247067	-0.00112188
-11.61	-0.000300294	-0.00130603
-11.6	-0.000264025	-0.00144514
-11.59	-0.000164116	-0.00162884
-11.58	-0.000326103	-0.00191623
-11.57	-0.000436018	-0.00204696
-11.56	-0.000351718	-0.0021175
-11.55	-0.000197406	-0.00228756
-11.54	-0.000256388	-0.00251922
-11.53	-0.000289002	-0.00268527
-11.52	-0.000236032	-0.00284392
-11.51	-0.000283186	-0.00310085
-11.5	-0.000431493	-0.00326526
-11.49	-0.000394037	-0.00333993
-11.48	-0.000226358	-0.00345847
-11.47	-0.000185707	-0.00370403
-11.46	-0.00028467	-0.00391806
-11.45	-0.000304163	-0.0040771
-11.44	-0.000262995	-0.00425357
-11.43	-0.00037382	-0.00446596
-11.42	-0.000413175	-0.00457881
-11.41	-0.00030677	-0.0046732
-11.4	-0.000164095	-0.00485287
-11.39	-0.000223855	-0.00511865
-11.38	-0.000326108	-0.00531539
-11.37	-0.000341234	-0.00547254
-11.36	-0.000301729	-0.00562157
-11.35	-0.000374544	-0.00580254
-11.34	-0.000357948	-0.00591936
-11.33	-0.000250822	-0.00604542
-11.32	-0.000159606	-0.0062624
-11.31	-0.000273739	-0.00652447
-11.3	-0.000378034	-0.00670968
-11.29	-0.000358434	-0.00679098
-11.28	-0.000289659	-0.00696781
-11.27	-0.000335486	-0.0071533
-11.26	-0.000319068	-0.00729411
-11.25	-0.000240384	-0.00743513
-11.24	-0.00018562	-0.00766294
-11.23	-0.00032168	-0.00792124
-11.22	-0.000439761	-0.00803464
-11.21	-0.000346842	-0.00812948
-11.2	-0.000251681	-0.00831692
-11.19	-0.000306433	-0.00852279
-11.18	-0.000316864	-0.00867584
-11.17	-0.000260476	-0.00882689
-11.16	-0.000221829	-0.009052
-11.15	-0.000361652	-0.00930221
-11.14	-0.000445042	-0.0093829
-11.13	-0.000323142	-0.00947844
-11.12	-0.000219683	-0.00967377
-11.11	-0.00028194	-0.00990333
-11.1	-0.000326284	-0.0100703
-11.09	-0.000302434	-0.0102184
-11.08	-0.000267014	-0.0104217
-11.07	-0.000430199	-0.0106348
-11.06	-0.000426598	-0.0107397
-11.05	-0.000313529	-0.010841
-11.04	-0.000200341	-0.0110342
-11.03	-0.000262353	-0.0112844
-11.02	-0.000342043	-0.0114676
-11.01	-0.000353779	-0.0116115
-11	-0.00031863	-0.0117821
-10.99	-0.000395457	-0.0119845
-10.98	-0.000404021	-0.0121088
-10.97	-0.000323953	-0.0122194
-10.96	-0.000211313	-0.0123945
-10.95	-0.000234637	-0.0126543
-10.94	-0.000351762	-0.0128595
-10.93	-0.000403663	-0.0130034
-10.92	-0.000376499	-0.0131437
-10.91	-0.000336224	-0.0133255
-10.9	-0.000371619	-0.0134856
-10.89	-0.000342981	-0.0136078
-10.88	-0.000243794	-0.0137698
-10.87	-0.000217945	-0.0139986
-10.86	-0.000335788	-0.0142429
-10.85	-0.000433954	-0.0143978
-10.84	-0.000437632	-0.0145133
-10.83	-0.000280817	-0.0146525
-10.82	-0.000322649	-0.0148578
-10.81	-0.00034861	-0.0150083
-10.8	-0.000299144	-0.0151593
-10.79	-0.000238791	-0.0153457
-10.78	-0.000295338	-0.0155959
-10.77	-0.000430196	-0.0157853
-10.76	-0.000473969	-0.0159029
-10.75	-0.00028617	-0.0159803
-10.74	-0.000252663	-0.016205
-10.73	-0.000322683	-0.0164041
-10.72	-0.000337087	-0.0165635
-10.71	-0.000305876	-0.0167126
-10.7	-0.000277248	-0.0169206
-10.69	-0.000380094	-0.0171492
-10.68	-0.00047719	-0.0172923
-10.67	-0.000337816	-0.017349
-10.66	-0.000229304	-0.0175277
-10.65	-0.000259583	-0.0177657
-10.64	-0.000337881	-0.0179621
-10.63	-0.000357582	-0.0181174
-10.62	-0.00033355	-0.0182682
-10.61	-0.000324268	-0.0184666
-10.6	-0.000417898	-0.0186658
-10.59	-0.000375984	-0.0187513
-10.58	-0.000283707	-0.0188888
-10.57	-0.000217466	-0.0190808
-10.56	-0.00027233	-0.0193354
-10.55	-0.000279944	-0.019472
-10.54	-0.000289106	-0.0197171
-10.53	-0.000411649	-0.0199136
-10.52	-0.000466121	-0.0200248
-10.51	-0.000299094	-0.020096
-10.5	-0.000212365	-0.0203362
-10.49	-0.000284461	-0.0205629
-10.48	-0.000396473	-0.0206549
-10.47	-0.000302351	-0.0208854
-10.46	-0.000269072	-0.0210735
-10.45	-0.000378203	-0.0212061
-10.44	-0.000425578	-0.0214249
-10.43	-0.00042618	-0.021558
-10.42	-0.000254537	-0.0216503
-10.41	-0.000229522	-0.0218635
-10.4	-0.000304256	-0.0220943
-10.39	-0.000348805	-0.0222801
-10.38	-0.00036552	-0.0224061
-10.37	-0.000325564	-0.0225698
-10.36	-0.000352399	-0.0227632
-10.35	-0.000408505	-0.0229421
-10.34	-0.000330736	-0.0230324
-10.33	-0.000243646	-0.0231972
-10.32	-0.000222474	-0.0234176
-10.31	-0.000305011	-0.0236534
-10.3	-0.00037421	-0.0238259
-10.29	-0.000393142	-0.0239464
-10.28	-0.000345838	-0.0240898
-10.27	-0.000327512	-0.0242748
-10.26	-0.000371197	-0.0244653
-10.25	-0.000317573	-0.0245872
-10.24	-0.000256251	-0.024746
-10.23	-0.000231871	-0.0249544
-10.22	-0.00030514	-0.0251961
-10.21	-0.000389177	-0.0253708
-10.2	-0.0004129	-0.0254867
-10.19	-0.000357151	-0.0256064
-10.18	-0.00029703	-0.025779
-10.17	-0.000307314	-0.0259962
-10.16	-0.000315704	-0.0261488
-10.15	-0.000281754	-0.0262979
-10.14	-0.000241251	-0.0264907
-10.13	-0.000292588	-0.026723
-10.12	-0.000389976	-0.0269057
-10.11	-0.000420515	-0.0270266
-10.1	-0.000368967	-0.0271304
-10.09	-0.000284416	-0.0272832
-10.08	-0.000272011	-0.0275385
-10.07	-0.000312054	-0.027712
-10.06	-0.000313234	-0.0278544
-10.05	-0.000274355	-0.0280222
-10.04	-0.000281923	-0.028226
-10.03	-0.000357395	-0.028437
-10.02	-0.000414384	-0.028562
-10.01	-0.000374916	-0.0286732
-10	-0.000298592	-0.0288005
-9.99	-0.000225064	-0.0290625
-9.98	-0.000294159	-0.0292688
-9.97	-0.000336256	-0.0294172
-9.96	-0.000323782	-0.0295599
-9.95	-0.00028871	-0.0297339
-9.94	-0.00031536	-0.0299318
-9.93	-0.000373341	-0.0301017
-9.92	-0.000374415	-0.0302228
-9.91	-0.000324286	-0.0303442
-9.9	-0.000190517	-0.0305652
-9.89	-0.000253132	-0.0307989
-9.88	-0.000331303	-0.0309782
-9.87	-0.000362012	-0.0311156
-9.86	-0.000334599	-0.0312525
-9.85	-0.000293065	-0.0314189
-9.84	-0.000309534	-0.0316095
-9.83	-0.000344021	-0.0317713
-9.82	-0.000341034	-0.0319048
-9.81	-0.000213973	-0.0320735
-9.8	-0.000206458	-0.032294
-9.79	-0.00028737	-0.0325164
-9.78	-0.000369089	-0.0326719
-9.77	-0.000376613	-0.0328044
-9.76	-0.000331819	-0.0329271
-9.75	-0.000269427	-0.0330908
-9.74	-0.000277923	-0.0332851
-9.73	-0.000321015	-0.0334565
-9.72	-0.000267767	-0.0336154
-9.71	-0.000225865	-0.0337911
-9.7	-0.000230182	-0.0340032
-9.69	-0.000329046	-0.0341964
-9.68	-0.000378232	-0.0343658
-9.67	-0.000376516	-0.0344791
-9.66	-0.000313626	-0.0345977
-9.65	-0.000239604	-0.0347618
-9.64	-0.000253682	-0.0349635
-9.63	-0.000285426	-0.0351817
-9.62	-0.000283243	-0.0353325
-9.61	-0.000255699	-0.0354947
-9.6	-0.000257994	-0.0356837
-9.59	-0.000319533	-0.035888
-9.58	-0.000371299	-0.036045
-9.57	-0.000361312	-0.0361596
-9.56	-0.000295991	-0.0362762
-9.55	-0.000224903	-0.0364383
-9.54	-0.000220219	-0.036659
-9.53	-0.000289283	-0.0368982
-9.52	-0.00031024	-0.0370459
-9.51	-0.000295319	-0.0371873
-9.5	-0.000285483	-0.0373459
-9.49	-0.000299831	-0.0375531
-9.48	-0.000342025	-0.0377203
-9.47	-0.000337662	-0.0378462
-9.46	-0.000292338	-0.0379679
-9.45	-0.000239709	-0.0381169
-9.44	-0.000217045	-0.0384085
-9.43	-0.000292151	-0.038606
-9.42	-0.000335154	-0.0387543
-9.41	-0.000337777	-0.0388767
-9.4	-0.000299075	-0.039019
-9.39	-0.000269812	-0.0392036
-9.38	-0.000294368	-0.0393887
-9.37	-0.000310908	-0.0395406
-9.36	-0.000297495	-0.0396735
-9.35	-0.000260521	-0.0398199
-9.34	-0.000202297	-0.0400819
-9.33	-0.000277336	-0.0402953
-9.32	-0.000346229	-0.0404553
-9.31	-0.000371665	-0.0405694
-9.3	-0.000328312	-0.0406937
-9.29	-0.000260359	-0.0408495
-9.28	-0.000239483	-0.0410415
-9.27	-0.000271901	-0.0412293
-9.26	-0.000295655	-0.0413846
-9.25	-0.000288237	-0.0415331
-9.24	-0.000214609	-0.0417409
-9.23	-0.000248883	-0.0419557
-9.22	-0.000328967	-0.0421422
-9.21	-0.000380963	-0.0422683
-9.2	-0.000354338	-0.042387
-9.19	-0.000281708	-0.042514
-9.18	-0.000215848	-0.0426845
-9.17	-0.000217089	-0.0428904
-9.16	-0.000268553	-0.0430843
-9.15	-0.000301787	-0.04325
-9.14	-0.00026484	-0.0434173
-9.13	-0.000248885	-0.043598
-9.12	-0.000284454	-0.0437941
-9.11	-0.000352738	-0.0439546
-9.1	-0.000359398	-0.0440918
-9.09	-0.000319128	-0.0442106
-9.08	-0.000251327	-0.0443473
-9.07	-0.000197115	-0.0445292
-9.06	-0.000212044	-0.0447436
-9.05	-0.00027866	-0.0449462
-9.04	-0.000314504	-0.0451228
-9.03	-0.000300427	-0.0452643
-9.02	-0.000276231	-0.0454285
-9.01	-0.000292627	-0.0456024
-9	-0.000323348	-0.0457773
-8.99	-0.000324592	-0.0459217
-8.98	-0.000294377	-0.0460511
-8.97	-0.000244352	-0.0461955
-8.96	-0.000201919	-0.0463766
-8.95	-0.000225712	-0.0465812
-8.94	-0.000319237	-0.046835
-8.93	-0.000347143	-0.0469728
-8.92	-0.000333826	-0.0470974
-8.91	-0.000295264	-0.047235
-8.9	-0.000269963	-0.0474056
-8.89	-0.000277212	-0.0475991
-8.88	-0.000293166	-0.0477629
-8.87	-0.000287216	-0.0479072
-8.86	-0.000260133	-0.0480532
-8.85	-0.000231366	-0.0482207
-8.84	-0.000233571	-0.0484316
-8.83	-0.000331921	-0.0486793
-8.82	-0.000367981	-0.0488138
-8.81	-0.000356715	-0.0489275
-8.8	-0.000317447	-0.0490363
-8.79	-0.000243787	-0.0492153
-8.78	-0.000230536	-0.0494146
-8.77	-0.000263359	-0.0496068
-8.76	-0.000285582	-0.0497697
-8.75	-0.000287184	-0.0499183
-8.74	-0.000280779	-0.0500661
-8.73	-0.000260147	-0.0503128
-8.72	-0.000320931	-0.0505034
-8.71	-0.000366456	-0.0506504
-8.7	-0.000366249	-0.0507627
-8.69	-0.000324344	-0.050876
-8.68	-0.000247336	-0.0510315
-8.67	-0.000204356	-0.0512235
-8.66	-0.000225362	-0.0514355
-8.65	-0.000274083	-0.0516262
-8.64	-0.000308597	-0.0517859
-8.63	-0.000296255	-0.0519863
-8.62	-0.000276675	-0.0521142
-8.61	-0.000293196	-0.0523016
-8.6	-0.000335008	-0.0524728
-8.59	-0.000356926	-0.052604
-8.58	-0.000330819	-0.0527304
-8.57	-0.000242889	-0.0529354
-8.56	-0.00020535	-0.0531287
-8.55	-0.000227796	-0.0533421
-8.54	-0.000280017	-0.0535351
-8.53	-0.000319264	-0.0536955
-8.52	-0.000330814	-0.053852
-8.51	-0.000288829	-0.0540082
-8.5	-0.000294725	-0.0541909
-8.49	-0.000328344	-0.0543626
-8.48	-0.000348259	-0.0544982
-8.47	-0.000322355	-0.0546331
-8.46	-0.000274658	-0.0547764
-8.45	-0.000225523	-0.054945
-8.44	-0.000207714	-0.055146
-8.43	-0.000245983	-0.05536
-8.42	-0.000310841	-0.0555488
-8.41	-0.000351305	-0.055715
-8.4	-0.00032917	-0.0558262
-8.39	-0.000294493	-0.0559822
-8.38	-0.000283915	-0.0561591
-8.37	-0.000309828	-0.0563286
-8.36	-0.000317322	-0.0564879
-8.35	-0.000300885	-0.056636
-8.34	-0.000270771	-0.0567849
-8.33	-0.000235267	-0.0569546
-8.32	-0.00022477	-0.0571523
-8.31	-0.000267075	-0.0573641
-8.3	-0.000334992	-0.057559
-8.29	-0.000370842	-0.0576759
-8.28	-0.000337039	-0.057802
-8.27	-0.000287918	-0.0579481
-8.26	-0.000263286	-0.0581217
-8.25	-0.000276589	-0.0583087
-8.24	-0.000293911	-0.0584912
-8.23	-0.000298468	-0.0586481
-8.22	-0.000285943	-0.0587992
-8.21	-0.000263198	-0.0589612
-8.2	-0.000252255	-0.0591471
-8.19	-0.000283049	-0.0593523
-8.18	-0.000374768	-0.0595366
-8.17	-0.000376115	-0.059662
-8.16	-0.000341099	-0.0597823
-8.15	-0.000289533	-0.0599179
-8.14	-0.000269294	-0.0600675
-8.13	-0.000244829	-0.0602924
-8.12	-0.000271489	-0.0604939
-8.11	-0.000300387	-0.060661
-8.1	-0.000308124	-0.0608162
-8.09	-0.000301724	-0.0609684
-8.08	-0.000290685	-0.0611352
-8.07	-0.000295122	-0.0613291
-8.06	-0.000359416	-0.0615163
-8.05	-0.000368948	-0.0616512
-8.04	-0.00034456	-0.0617751
-8.03	-0.000303583	-0.0619034
-8.02	-0.00025565	-0.0620635
-8.01	-0.000224319	-0.0622676
-8	-0.000245089	-0.0624751
-7.99	-0.000290877	-0.0626672
-7.98	-0.000322681	-0.0628318
-7.97	-0.000337873	-0.0629811
-7.96	-0.000335843	-0.0631283
-7.95	-0.000303126	-0.0632996
-7.94	-0.000320538	-0.0634792
-7.93	-0.000343389	-0.0636394
-7.92	-0.000341701	-0.0637782
-7.91	-0.000324248	-0.0639063
-7.9	-0.00028072	-0.0640573
-7.89	-0.000240022	-0.0642345
-7.88	-0.000228907	-0.064435
-7.87	-0.000259282	-0.0646462
-7.86	-0.000315112	-0.064835
-7.85	-0.000354572	-0.0649941
-7.84	-0.000376155	-0.0651357
-7.83	-0.000314223	-0.0652521
-7.82	-0.000295409	-0.065417
-7.81	-0.000293008	-0.0656057
-7.8	-0.000310146	-0.0657787
-7.79	-0.000333763	-0.0659119
-7.78	-0.000311263	-0.0660686
-7.77	-0.000278514	-0.0662289
-7.76	-0.000253994	-0.0663964
-7.75	-0.000244611	-0.0665934
-7.74	-0.000276271	-0.0667977
-7.73	-0.000331743	-0.0669885
-7.72	-0.000380392	-0.0671485
-7.71	-0.000355554	-0.0672333
-7.7	-0.000311299	-0.0673738
-7.69	-0.000271108	-0.0675426
-7.68	-0.000264108	-0.0677295
-7.67	-0.000292112	-0.0679109
-7.66	-0.000313533	-0.0680798
-7.65	-0.000312053	-0.0682409
-7.64	-0.0002998	-0.0683954
-7.63	-0.000282325	-0.0685555
-7.62	-0.000271555	-0.0687345
-7.61	-0.000286698	-0.0689327
-7.6	-0.000335222	-0.0691243
-7.59	-0.000384937	-0.0692969
-7.58	-0.000358512	-0.069375
-7.57	-0.000312186	-0.0695086
-7.56	-0.00026725	-0.0696663
-7.55	-0.00024581	-0.0698497
-7.54	-0.000275671	-0.0700336
-7.53	-0.000291714	-0.0702403
-7.52	-0.000315353	-0.0704094
-7.51	-0.000324092	-0.0705642
-7.5	-0.00031886	-0.0707165
-7.49	-0.000308392	-0.0708747
-7.48	-0.000304696	-0.0710498
-7.47	-0.000324362	-0.0712382
-7.46	-0.00036343	-0.0713879
-7.45	-0.000352561	-0.0715239
-7.44	-0.000321436	-0.0716606
-7.43	-0.000283805	-0.0718062
-7.42	-0.00025508	-0.0719707
-7.41	-0.000244722	-0.0721647
-7.4	-0.000260544	-0.0723745
-7.39	-0.000302504	-0.0725651
-7.38	-0.000335974	-0.07273
-7.37	-0.000349418	-0.0728815
-7.36	-0.00034805	-0.0730275
-7.35	-0.000339336	-0.0731738
-7.34	-0.000330824	-0.073339
-7.33	-0.000320311	-0.0735184
-7.32	-0.000333932	-0.0736764
-7.31	-0.000327119	-0.0738227
-7.3	-0.000306829	-0.0739678
-7.29	-0.000286917	-0.0741125
-7.28	-0.000262579	-0.0742804
-7.27	-0.000247543	-0.0744786
-7.26	-0.0002665	-0.0746855
-7.25	-0.000311751	-0.0748768
-7.24	-0.000355415	-0.0750417
-7.23	-0.000373797	-0.0751896
-7.22	-0.000373419	-0.075329
-7.21	-0.00036344	-0.0754649
-7.2	-0.000276462	-0.0756134
-7.19	-0.000277984	-0.0758061
-7.18	-0.000300771	-0.075979
-7.17	-0.000315941	-0.0761327
-7.16	-0.000313454	-0.0762816
-7.15	-0.000300577	-0.076433
-7.14	-0.000288059	-0.0765866
-7.13	-0.000282535	-0.0767568
-7.12	-0.000271323	-0.0769731
-7.11	-0.000278856	-0.0771978
-7.1	-0.000332575	-0.0773689
-7.09	-0.000411137	-0.077469
-7.08	-0.000432493	-0.0775823
-7.07	-0.000253811	-0.0777523
-7.06	-0.000251884	-0.0778971
-7.05	-0.000274477	-0.0780546
-7.04	-0.000291633	-0.078246
-7.03	-0.000300495	-0.0784428
-7.02	-0.000324601	-0.078596
-7.01	-0.000317902	-0.0787567
-7	-0.00030698	-0.0789099
-6.99	-0.000288773	-0.0790762
-6.98	-0.000285409	-0.0792504
-6.97	-0.000308885	-0.0794262
-6.96	-0.000345198	-0.0796045
-6.95	-0.000374572	-0.0797754
-6.94	-0.000387584	-0.0799295
-6.93	-0.000306113	-0.0800033
-6.92	-0.000265678	-0.0801652
-6.91	-0.00024252	-0.0803434
-6.9	-0.000247013	-0.0805333
-6.89	-0.000278531	-0.0807245
-6.88	-0.000307692	-0.0809097
-6.87	-0.000323621	-0.0810808
-6.86	-0.000335695	-0.081228
-6.85	-0.00033594	-0.0813708
-6.84	-0.000322755	-0.0815232
-6.83	-0.000311042	-0.0816876
-6.82	-0.000315486	-0.0818593
-6.81	-0.000337445	-0.0820362
-6.8	-0.000328218	-0.0821789
-6.79	-0.000318878	-0.0823179
-6.78	-0.000297689	-0.0824626
-6.77	-0.000267433	-0.0826231
-6.76	-0.00024532	-0.0828
-6.75	-0.000251005	-0.0829828
-6.74	-0.000272956	-0.0831798
-6.73	-0.000303104	-0.0833731
-6.72	-0.000334767	-0.083543
-6.71	-0.000355774	-0.0836892
-6.7	-0.000361911	-0.0838247
-6.69	-0.000350801	-0.0839631
-6.68	-0.000328754	-0.0841137
-6.67	-0.000312946	-0.0842771
-6.66	-0.000310308	-0.0844599
-6.65	-0.000304648	-0.0846319
-6.64	-0.000308941	-0.0847857
-6.63	-0.000302374	-0.084933
-6.62	-0.000287669	-0.0850845
-6.61	-0.000271238	-0.0852452
-6.6	-0.000262222	-0.0854229
-6.59	-0.000264366	-0.0856181
-6.58	-0.000293232	-0.085808
-6.57	-0.000331187	-0.0859853
-6.56	-0.00036131	-0.0861413
-6.55	-0.000373821	-0.0862794
-6.54	-0.000369571	-0.0864086
-6.53	-0.000349106	-0.0865439
-6.52	-0.000319398	-0.086697
-6.51	-0.000255048	-0.0868917
-6.5	-0.00027433	-0.0870762
-6.49	-0.000294597	-0.0872495
-6.48	-0.000306708	-0.0874065
-6.47	-0.000310598	-0.087553
-6.46	-0.000318006	-0.0876883
-6.45	-0.000288696	-0.0878634
-6.44	-0.000275862	-0.0880378
-6.43	-0.000282489	-0.088219
-6.42	-0.00030715	-0.0883996
-6.41	-0.000338249	-0.0885714
-6.4	-0.000362384	-0.0887264
-6.39	-0.000370938	-0.0888643
-6.38	-0.000363684	-0.0889946
-6.37	-0.000251094	-0.0891197
-6.36	-0.000233098	-0.0893003
-6.35	-0.000239479	-0.0894958
-6.34	-0.000259773	-0.0896817
-6.33	-0.000290493	-0.0898619
-6.32	-0.000315916	-0.0900211
-6.31	-0.000340978	-0.0901574
-6.3	-0.000326339	-0.0903183
-6.29	-0.000319086	-0.0904641
-6.28	-0.000302507	-0.0906244
-6.27	-0.000289519	-0.0907974
-6.26	-0.000298121	-0.0909683
-6.25	-0.000322605	-0.0911353
-6.24	-0.0003421	-0.0913001
-6.23	-0.000352067	-0.091453
-6.22	-0.000285405	-0.0915611
-6.21	-0.000259707	-0.0917208
-6.2	-0.000238752	-0.0918935
-6.19	-0.000231188	-0.0920783
-6.18	-0.000245973	-0.0922687
-6.17	-0.000279195	-0.0924499
-6.16	-0.000334577	-0.092604
-6.15	-0.000336706	-0.0927826
-6.14	-0.000345174	-0.0929289
-6.13	-0.000342287	-0.0930677
-6.12	-0.000328523	-0.0932095
-6.11	-0.000309845	-0.093359
-6.1	-0.000293884	-0.0935193
-6.09	-0.000289915	-0.0936888
-6.08	-0.000301477	-0.0938614
-6.07	-0.000318558	-0.0940359
-6.06	-0.000293155	-0.0941796
-6.05	-0.000281776	-0.0943313
-6.04	-0.00026459	-0.0944898
-6.03	-0.000250378	-0.0946567
-6.02	-0.000247372	-0.0948333
-6.01	-0.00026625	-0.0950116
-6	-0.000294996	-0.0951941
-5.99	-0.000319531	-0.0953729
-5.98	-0.000343656	-0.0955317
-5.97	-0.000354379	-0.0956728
-5.96	-0.000351686	-0.0958062
-5.95	-0.000335585	-0.0959402
-5.94	-0.000310664	-0.0960821
-5.93	-0.000285556	-0.0962364
-5.92	-0.000312254	-0.0965132
-5.91	-0.000268017	-0.0966257
-5.9	-0.000284633	-0.0967945
-5.89	-0.00029386	-0.0969512
-5.88	-0.000294614	-0.0971006
-5.87	-0.000288796	-0.09725
-5.86	-0.000280257	-0.0974034
-5.85	-0.000279115	-0.0975601
-5.84	-0.000313663	-0.0978473
-5.83	-0.00029567	-0.0980078
-5.82	-0.000286137	-0.0981714
-5.81	-0.000286263	-0.0983447
-5.8	-0.000298807	-0.0985155
-5.79	-0.000317488	-0.0986816
-5.78	-0.000329788	-0.0988353
-5.77	-0.000333193	-0.0989779
-5.76	-0.000327788	-0.0991156
-5.75	-0.000241112	-0.0992655
-5.74	-0.000228261	-0.0994419
-5.73	-0.000229649	-0.0996293
-5.72	-0.000247531	-0.0998164
-5.71	-0.000275079	-0.0999943
-5.7	-0.000305935	-0.100162
-5.69	-0.000331183	-0.10031
-5.68	-0.000342608	-0.100449
-5.67	-0.000332509	-0.100596
-5.66	-0.000316869	-0.10074
-5.65	-0.000297525	-0.100891
-5.64	-0.000282626	-0.101051
-5.63	-0.000276588	-0.101217
-5.62	-0.000282558	-0.101388
-5.61	-0.000296398	-0.101555
-5.6	-0.000310212	-0.101715
-5.59	-0.000317507	-0.101869
-5.58	-0.000264203	-0.102013
-5.57	-0.000247897	-0.102177
-5.56	-0.000238098	-0.102349
-5.55	-0.000239956	-0.102528
-5.54	-0.000256891	-0.102708
-5.53	-0.000287633	-0.102884
-5.52	-0.000328101	-0.103038
-5.51	-0.000338003	-0.103201
-5.5	-0.000343168	-0.103345
-5.49	-0.000337103	-0.103482
-5.48	-0.00032174	-0.103619
-5.47	-0.000299724	-0.103762
-5.46	-0.000276805	-0.103915
-5.45	-0.000260804	-0.104078
-5.44	-0.000258232	-0.10425
-5.43	-0.000270027	-0.104425
-5.42	-0.000285783	-0.104597
-5.41	-0.00028399	-0.104771
-5.4	-0.000279611	-0.104922
-5.39	-0.000270532	-0.105077
-5.38	-0.000260661	-0.105237
-5.37	-0.000256624	-0.105403
-5.36	-0.000264372	-0.105574
-5.35	-0.000292622	-0.105738
-5.34	-0.00030686	-0.105915
-5.33	-0.000323192	-0.10608
-5.32	-0.000334516	-0.10623
-5.31	-0.000335365	-0.106369
-5.3	-0.000325037	-0.106502
-5.29	-0.000305571	-0.106638
-5.28	-0.000282573	-0.106783
-5.27	-0.000259158	-0.106938
-5.26	-0.000245964	-0.107105
-5.25	-0.000246895	-0.107286
-5.24	-0.000271562	-0.107518
-5.23	-0.000286908	-0.107678
-5.22	-0.000295734	-0.107829
-5.21	-0.000297003	-0.107975
-5.2	-0.000292036	-0.108121
-5.19	-0.00028523	-0.108271
-5.18	-0.000281508	-0.108425
-5.17	-0.000286185	-0.108582
-5.16	-0.000281285	-0.108762
-5.15	-0.000291332	-0.108932
-5.14	-0.000305486	-0.109096
-5.13	-0.000315799	-0.109249
-5.12	-0.00031788	-0.109393
-5.11	-0.000311533	-0.10953
-5.1	-0.000297511	-0.109668
-5.09	-0.000279912	-0.109811
-5.08	-0.000262878	-0.109964
-5.07	-0.0002228	-0.110196
-5.06	-0.000241258	-0.110379
-5.05	-0.000266597	-0.110557
-5.04	-0.000289483	-0.110722
-5.03	-0.000306446	-0.110875
-5.02	-0.000315625	-0.111018
-5.01	-0.000317559	-0.111156
-5	-0.000314924	-0.111292
-4.99	-0.000307444	-0.111432

## Sheet: (c)
d	CV
-16.99	0.588067
-16.98	0.553345
-16.97	0.572061
-16.96	0.592595
-16.95	0.574626
-16.94	0.563927
-16.93	0.563853
-16.92	0.551614
-16.91	0.551738
-16.9	0.574227
-16.89	0.548286
-16.88	0.573706
-16.87	0.55566
-16.86	0.563906
-16.85	0.534392
-16.84	0.576194
-16.83	0.590402
-16.82	0.554133
-16.81	0.568729
-16.8	0.552307
-16.79	0.604147
-16.78	0.540002
-16.77	0.547259
-16.76	0.550307
-16.75	0.569528
-16.74	0.559456
-16.73	0.538914
-16.72	0.542728
-16.71	0.57983
-16.7	0.55514
-16.69	0.517962
-16.68	0.525506
-16.67	0.537585
-16.66	0.54315
-16.65	0.546218
-16.64	0.565991
-16.63	0.566926
-16.62	0.550156
-16.61	0.535262
-16.6	0.547961
-16.59	0.564753
-16.58	0.535167
-16.57	0.552914
-16.56	0.543016
-16.55	0.523272
-16.54	0.53324
-16.53	0.555822
-16.52	0.524689
-16.51	0.532683
-16.5	0.542289
-16.49	0.52102
-16.48	0.525455
-16.47	0.552601
-16.46	0.524047
-16.45	0.530049
-16.44	0.580558
-16.43	0.515038
-16.42	0.541595
-16.41	0.578416
-16.4	0.5568
-16.39	0.530565
-16.38	0.546576
-16.37	0.54169
-16.36	0.553294
-16.35	0.560741
-16.34	0.56278
-16.33	0.529004
-16.32	0.540367
-16.31	0.534668
-16.3	0.538918
-16.29	0.515627
-16.28	0.507985
-16.27	0.511751
-16.26	0.522364
-16.25	0.504927
-16.24	0.522676
-16.23	0.545259
-16.22	0.54428
-16.21	0.542897
-16.2	0.522112
-16.19	0.49905
-16.18	0.530572
-16.17	0.530124
-16.16	0.545991
-16.15	0.53763
-16.14	0.522379
-16.13	0.492576
-16.12	0.526394
-16.11	0.520376
-16.1	0.506317
-16.09	0.474534
-16.08	0.512931
-16.07	0.481332
-16.06	0.53237
-16.05	0.507737
-16.04	0.526714
-16.03	0.50962
-16.02	0.476461
-16.01	0.523663
-16	0.511952
-15.99	0.555558
-15.98	0.485415
-15.97	0.502783
-15.96	0.509579
-15.95	0.505628
-15.94	0.527619
-15.93	0.521443
-15.92	0.511821
-15.91	0.535848
-15.9	0.482335
-15.89	0.524249
-15.88	0.517983
-15.87	0.501495
-15.86	0.533348
-15.85	0.493924
-15.84	0.514499
-15.83	0.515519
-15.82	0.483866
-15.81	0.536113
-15.8	0.497387
-15.79	0.506317
-15.78	0.481171
-15.77	0.499748
-15.76	0.537162
-15.75	0.495777
-15.74	0.493838
-15.73	0.517551
-15.72	0.491345
-15.71	0.507796
-15.7	0.487804
-15.69	0.488203
-15.68	0.498597
-15.67	0.47147
-15.66	0.516504
-15.65	0.49438
-15.64	0.494745
-15.63	0.467467
-15.62	0.506512
-15.61	0.434698
-15.6	0.493199
-15.59	0.486427
-15.58	0.479131
-15.57	0.483849
-15.56	0.500667
-15.55	0.47442
-15.54	0.516726
-15.53	0.460252
-15.52	0.490583
-15.51	0.508043
-15.5	0.442609
-15.49	0.491716
-15.48	0.458751
-15.47	0.504623
-15.46	0.472136
-15.45	0.484299
-15.44	0.513891
-15.43	0.480315
-15.42	0.499135
-15.41	0.508123
-15.4	0.457989
-15.39	0.456673
-15.38	0.514788
-15.37	0.525216
-15.36	0.484972
-15.35	0.534624
-15.34	0.454479
-15.33	0.482935
-15.32	0.495651
-15.31	0.478692
-15.3	0.432109
-15.29	0.501093
-15.28	0.507544
-15.27	0.505449
-15.26	0.458569
-15.25	0.47931
-15.24	0.473891
-15.23	0.475379
-15.22	0.460009
-15.21	0.47728
-15.2	0.478184
-15.19	0.496211
-15.18	0.494405
-15.17	0.474373
-15.16	0.4685
-15.15	0.489615
-15.14	0.471718
-15.13	0.450062
-15.12	0.454907
-15.11	0.471332
-15.1	0.473346
-15.09	0.458655
-15.08	0.456736
-15.07	0.498693
-15.06	0.493424
-15.05	0.473619
-15.04	0.454573
-15.03	0.455902
-15.02	0.487026
-15.01	0.479563
-15	0.481691
-14.99	0.435125
-14.98	0.480752
-14.97	0.468714
-14.96	0.493814
-14.95	0.442373
-14.94	0.484865
-14.93	0.50068
-14.92	0.466452
-14.91	0.4476
-14.9	0.46081
-14.89	0.452707
-14.88	0.459177
-14.87	0.483714
-14.86	0.474528
-14.85	0.467298
-14.84	0.48836
-14.83	0.461501
-14.82	0.510251
-14.81	0.489692
-14.8	0.455881
-14.79	0.461058
-14.78	0.477555
-14.77	0.481279
-14.76	0.470819
-14.75	0.495121
-14.74	0.45924
-14.73	0.470042
-14.72	0.457236
-14.71	0.467583
-14.7	0.486429
-14.69	0.468997
-14.68	0.459666
-14.67	0.487153
-14.66	0.471578
-14.65	0.429462
-14.64	0.472613
-14.63	0.466618
-14.62	0.473475
-14.61	0.493749
-14.6	0.474364
-14.59	0.472552
-14.58	0.475125
-14.57	0.459385
-14.56	0.465525
-14.55	0.486175
-14.54	0.491414
-14.53	0.425538
-14.52	0.488604
-14.51	0.483405
-14.5	0.505063
-14.49	0.444178
-14.48	0.457314
-14.47	0.458692
-14.46	0.481222
-14.45	0.483413
-14.44	0.479463
-14.43	0.455483
-14.42	0.463425
-14.41	0.478039
-14.4	0.46476
-14.39	0.508141
-14.38	0.453695
-14.37	0.476495
-14.36	0.470396
-14.35	0.460268
-14.34	0.480912
-14.33	0.474342
-14.32	0.445965
-14.31	0.455579
-14.3	0.464448
-14.29	0.475193
-14.28	0.448894
-14.27	0.480778
-14.26	0.492811
-14.25	0.498667
-14.24	0.481534
-14.23	0.52537
-14.22	0.486508
-14.21	0.50387
-14.2	0.463084
-14.19	0.468771
-14.18	0.437443
-14.17	0.493115
-14.16	0.480933
-14.15	0.473685
-14.14	0.504516
-14.13	0.447963
-14.12	0.435812
-14.11	0.482925
-14.1	0.462356
-14.09	0.490103
-14.08	0.447448
-14.07	0.489371
-14.06	0.481196
-14.05	0.481162
-14.04	0.491237
-14.03	0.431349
-14.02	0.476909
-14.01	0.471791
-14	0.48473
-13.99	0.449347
-13.98	0.453902
-13.97	0.492666
-13.96	0.468622
-13.95	0.457291
-13.94	0.482341
-13.93	0.462315
-13.92	0.464544
-13.91	0.466923
-13.9	0.482532
-13.89	0.449907
-13.88	0.497825
-13.87	0.475134
-13.86	0.487363
-13.85	0.479345
-13.84	0.484288
-13.83	0.457784
-13.82	0.501888
-13.81	0.459512
-13.8	0.485335
-13.79	0.464711
-13.78	0.461082
-13.77	0.461067
-13.76	0.469713
-13.75	0.503506
-13.74	0.454674
-13.73	0.467986
-13.72	0.462296
-13.71	0.486145
-13.7	0.468896
-13.69	0.484099
-13.68	0.48905
-13.67	0.463521
-13.66	0.498124
-13.65	0.481187
-13.64	0.491733
-13.63	0.477751
-13.62	0.484548
-13.61	0.46272
-13.6	0.39904
-13.59	0.505638
-13.58	0.469201
-13.57	0.493645
-13.56	0.45593
-13.55	0.493914
-13.54	0.454461
-13.53	0.462276
-13.52	0.451552
-13.51	0.478443
-13.5	0.482529
-13.49	0.496356
-13.48	0.452675
-13.47	0.459894
-13.46	0.505523
-13.45	0.43541
-13.44	0.464286
-13.43	0.456159
-13.42	0.482743
-13.41	0.485711
-13.4	0.454279
-13.39	0.445321
-13.38	0.446217
-13.37	0.44758
-13.36	0.449803
-13.35	0.414999
-13.34	0.446533
-13.33	0.438624
-13.32	0.44421
-13.31	0.477585
-13.3	0.465908
-13.29	0.47073
-13.28	0.456883
-13.27	0.471195
-13.26	0.492149
-13.25	0.476518
-13.24	0.45459
-13.23	0.441464
-13.22	0.452175
-13.21	0.432229
-13.2	0.393326
-13.19	0.461402
-13.18	0.460919
-13.17	0.483061
-13.16	0.469786
-13.15	0.472469
-13.14	0.48147
-13.13	0.443228
-13.12	0.496188
-13.11	0.455149
-13.1	0.500788
-13.09	0.465475
-13.08	0.448178
-13.07	0.438456
-13.06	0.52812
-13.05	0.490453
-13.04	0.472702
-13.03	0.473983
-13.02	0.45276
-13.01	0.419775
-13	0.447687
-12.99	0.436138
-12.98	0.416258
-12.97	0.425451
-12.96	0.465446
-12.95	0.481169
-12.94	0.466347
-12.93	0.448355
-12.92	0.446203
-12.91	0.417877
-12.9	0.440049
-12.89	0.40306
-12.88	0.445469
-12.87	0.476545
-12.86	0.446385
-12.85	0.480561
-12.84	0.481589
-12.83	0.440011
-12.82	0.413252
-12.81	0.426586
-12.8	0.438496
-12.79	0.450817
-12.78	0.467369
-12.77	0.4265
-12.76	0.328918
-12.75	0.420191
-12.74	0.49345
-12.73	0.477585
-12.72	0.445325
-12.71	0.413902
-12.7	0.449751
-12.69	0.42846
-12.68	0.471144
-12.67	0.436551
-12.66	0.408492
-12.65	0.394457
-12.64	0.437048
-12.63	0.444425
-12.62	0.421245
-12.61	0.396504
-12.6	0.421648
-12.59	0.385419
-12.58	0.413485
-12.57	0.391303
-12.56	0.380113
-12.55	0.379103
-12.54	0.397616
-12.53	0.397087
-12.52	0.407661
-12.51	0.36331
-12.5	0.386526
-12.49	0.394272
-12.48	0.362354
-12.47	0.378286
-12.46	0.391078
-12.45	0.43664
-12.44	0.39581
-12.43	0.4273
-12.42	0.417478
-12.41	0.400258
-12.4	0.398365
-12.39	0.372142
-12.38	0.399474
-12.37	0.367073
-12.36	0.399078
-12.35	0.396686
-12.34	0.365334
-12.33	0.350583
-12.32	0.382832
-12.31	0.344085
-12.3	0.364493
-12.29	0.326752
-12.28	0.321692
-12.27	0.374383
-12.26	0.367771
-12.25	0.362395
-12.24	0.358311
-12.23	0.359514
-12.22	0.383466
-12.21	0.369519
-12.2	0.335066
-12.19	0.371336
-12.18	0.378942
-12.17	0.330533
-12.16	0.330174
-12.15	0.345315
-12.14	0.358918
-12.13	0.308205
-12.12	0.305456
-12.11	0.295527
-12.1	0.320404
-12.09	0.363812
-12.08	0.28106
-12.07	0.327738
-12.06	0.311114
-12.05	0.304189
-12.04	0.264667
-12.03	0.263233
-12.02	0.296101
-12.01	0.220683
-12	0.200044
-11.99	0.193592
-11.98	0.190031
-11.97	0.18996
-11.96	0.19004
-11.95	0.19004
-11.94	0.19004
-11.93	0.190048
-11.92	0.19004
-11.91	0.19004
-11.9	0.19004
-11.89	0.19004
-11.88	0.19004
-11.87	0.180036
-11.86	0.179977
-11.85	0.179964
-11.84	0.179964
-11.83	0.17998
-11.82	0.179964
-11.81	0.180036
-11.8	0.180036
-11.79	0.179996
-11.78	0.183604
-11.77	0.179964
-11.76	0.179964
-11.75	0.180003
-11.74	0.180046
-11.73	0.180046
-11.72	0.179982
-11.71	0.180209
-11.7	0.179588
-11.69	0.178086
-11.68	0.039351
-11.67	0.031297
-11.66	0.031295
-11.65	0.031565
-11.64	0.030895
-11.63	0.029965
-11.62	0.029968
-11.61	0.031222
-11.6	0.029829
-11.59	0.031238
-11.58	0.030561
-11.57	0.030927
-11.56	0.030545
-11.55	0.030569
-11.54	0.031161
-11.53	0.031261
-11.52	0.031232
-11.51	0.03123
-11.5	0.031261
-11.49	0.031193
-11.48	0.0304
-11.47	0.030316
-11.46	0.030529
-11.45	0.030201
-11.44	0.029858
-11.43	0.030787
-11.42	0.030155
-11.41	0.030284
-11.4	0.030195
-11.39	0.030387
-11.38	0.029971
-11.37	0.029813
-11.36	0.029992
-11.35	0.0296
-11.34	0.030075
-11.33	0.03007
-11.32	0.030062
-11.31	0.030256
-11.3	0.029587
-11.29	0.029308
#-11.280000	0.174693
-11.27	0.029146
-11.26	0.029155
-11.25	0.029155
-11.24	0.029131
-11.23	0.02897
-11.22	0.028987
-11.21	0.028987
-11.2	0.028987
-11.19	0.029135
-11.18	0.028989
-11.17	0.030241
-11.16	0.028121
-11.15	0.02982
-11.14	0.02982
-11.13	0.030221
#-11.120000	0.079498
-11.11	0.028969
-11.1	0.028969
-11.09	0.029565
-11.08	0.029422
-11.07	0.029493
-11.06	0.029872
-11.05	0.030088
-11.04	0.030088
-11.03	0.02959
-11.02	0.029774
-11.01	0.029718
-11	0.030181
-10.99	0.030439
-10.98	0.030312
-10.97	0.03035
-10.96	0.029945
-10.95	0.029581
-10.94	0.028421
-10.93	0.029553
-10.92	0.030432
-10.91	0.030317
-10.9	0.02952
-10.89	0.029047
-10.88	0.028373
-10.87	0.029064
-10.86	0.028766
-10.85	0.029153
-10.84	0.028999
-10.83	0.028999
-10.82	0.029013
-10.81	0.028999
-10.8	0.028679
-10.79	0.028919
-10.78	0.028919
-10.77	0.028919
-10.76	0.028599
-10.75	0.028592
-10.74	0.028599
-10.73	0.028592
-10.72	0.028938
-10.71	0.028826
-10.7	0.028891
-10.69	0.029242
-10.68	0.029242
-10.67	0.029242
-10.66	0.029242
-10.65	0.029487
-10.64	0.029487
-10.63	0.029487
-10.62	0.02926
-10.61	0.02926
-10.6	0.02926
-10.59	0.02926
-10.58	0.02926
-10.57	0.02926
-10.56	0.02926
-10.55	0.02926
-10.54	0.029261
-10.53	0.029261
-10.52	0.029261
-10.51	0.029261
-10.5	0.029261
-10.49	0.029261
-10.48	0.029252
-10.47	0.028212
-10.46	0.028463
-10.45	0.028456
-10.44	0.028852
-10.43	0.02885
-10.42	0.028724
-10.41	0.028758
-10.4	0.028598
-10.39	0.028765
-10.38	0.028899
-10.37	0.029107
-10.36	0.027894
-10.35	0.028679
-10.34	0.028679
-10.33	0.028679
-10.32	0.027876
-10.31	0.027876
-10.3	0.027876
-10.29	0.027876
-10.28	0.02705
-10.27	0.027876
-10.26	0.027876
-10.25	0.027876
-10.24	0.027876
-10.23	0.027876
-10.22	0.027876
-10.21	0.028968
-10.2	0.028742
-10.19	0.028753
-10.18	0.028753
-10.17	0.028733
-10.16	0.028733
-10.15	0.02837
-10.14	0.028003
-10.13	0.028744
-10.12	0.028744
-10.11	0.028744
-10.1	0.028744
-10.09	0.027698
-10.08	0.027698
-10.07	0.027698
-10.06	0.028259
-10.05	0.028259
-10.04	0.028363
-10.03	0.028363
-10.02	0.028027
-10.01	0.028717
-10	0.028717
-9.99	0.028724
-9.98	0.028724
-9.97	0.028724
-9.96	0.028724
-9.95	0.028587
-9.94	0.028587
-9.93	0.028587
-9.92	0.028587
-9.91	0.028587
-9.9	0.028587
-9.89	0.028012
-9.88	0.028012
-9.87	0.028587
-9.86	0.025566
-9.85	0.02741
-9.84	0.028563
-9.83	0.028563
-9.82	0.028563
-9.81	0.026793
-9.8	0.026793
-9.79	0.026793
-9.78	0.026793
-9.77	0.026793
-9.76	0.026793
-9.75	0.026793
-9.74	0.026793
-9.73	0.026793
-9.72	0.026975
-9.71	0.026885
-9.7	0.026763
-9.69	0.026776
-9.68	0.027173
-9.67	0.027173
-9.66	0.027225
-9.65	0.027946
-9.64	0.027946
-9.63	0.027725
-9.62	0.028027
-9.61	0.028027
-9.6	0.027884
-9.59	0.027884
-9.58	0.027863
-9.57	0.028463
-9.56	0.028463
-9.55	0.028463
-9.54	0.028151
-9.53	0.02785
-9.52	0.02785
-9.51	0.02785
-9.5	0.02785
-9.49	0.026797
-9.48	0.02785
-9.47	0.02785
-9.46	0.02785
-9.45	0.027793
-9.44	0.027793
-9.43	0.027918
-9.42	0.028175
-9.41	0.028175
-9.4	0.028175
-9.39	0.027793
-9.38	0.027793
-9.37	0.02806
-9.36	0.027513
-9.35	0.027512
-9.34	0.028764
-9.33	0.028764
-9.32	0.028764
-9.31	0.028764
-9.3	0.028764
-9.29	0.028764
-9.28	0.027181
-9.27	0.027181
-9.26	0.027181
-9.25	0.027181
-9.24	0.026814
-9.23	0.026486
-9.22	0.026486
-9.21	0.026486
-9.2	0.026486
-9.19	0.026486
-9.18	0.025545
-9.17	0.025545
-9.16	0.026015
-9.15	0.026015
-9.14	0.026015
-9.13	0.025781
-9.12	0.025781
-9.11	0.025781
-9.1	0.025781
-9.09	0.025781
-9.08	0.025781
-9.07	0.025781
-9.06	0.025781
-9.05	0.02602
-9.04	0.02602
-9.03	0.026792
-9.02	0.026618
-9.01	0.026618
-9	0.026089
-8.99	0.026089
-8.98	0.026089
-8.97	0.026267
-8.96	0.026564
-8.95	0.026788
-8.94	0.026788
-8.93	0.026788
-8.92	0.026079
-8.91	0.026079
-8.9	0.026788
-8.89	0.026788
-8.88	0.026788
-8.87	0.026788
-8.86	0.026168
-8.85	0.026168
-8.84	0.026414
-8.83	0.026414
-8.82	0.026129
-8.81	0.026096
-8.8	0.026096
-8.79	0.02601
-8.78	0.026983
-8.77	0.027701
-8.76	0.027701
-8.75	0.027701
-8.74	0.027701
-8.73	0.027701
-8.72	0.027701
-8.71	0.027701
-8.7	0.027701
-8.69	0.027701
-8.68	0.027701
-8.67	0.027701
-8.66	0.027701
-8.65	0.025506
-8.64	0.025506
-8.63	0.025506
-8.62	0.025503
-8.61	0.025503
-8.6	0.027698
-8.59	0.027698
-8.58	0.027698
-8.57	0.024719
-8.56	0.024719
-8.55	0.024719
-8.54	0.024719
-8.53	0.026092
-8.52	0.026375
-8.51	0.026375
-8.5	0.026055
-8.49	0.026092
-8.48	0.026092
-8.47	0.026092
-8.46	0.026092
-8.45	0.026092
-8.44	0.026087
-8.43	0.026087
-8.42	0.02571
-8.41	0.026097
-8.4	0.026097
-8.39	0.026297
-8.38	0.026297
-8.37	0.026297
-8.36	0.026297
-8.35	0.026297
-8.34	0.026297
-8.33	0.025517
-8.32	0.025517
-8.31	0.025517
-8.3	0.025818
-8.29	0.025818
-8.28	0.025989
-8.27	0.026001
-8.26	0.026256
-8.25	0.025953
-8.24	0.025557
-8.23	0.025557
-8.22	0.025557
-8.21	0.025663
-8.2	0.025663
-8.19	0.025663
-8.18	0.025662
-8.17	0.025662
-8.16	0.02682
-8.15	0.026298
-8.14	0.026298
-8.13	0.026298
-8.12	0.026298
-8.11	0.026298
-8.1	0.026298
-8.09	0.025495
-8.08	0.025495
-8.07	0.025495
-8.06	0.024391
-8.05	0.024391
-8.04	0.024391
-8.03	0.024391
-8.02	0.024391
-8.01	0.024394
-8	0.024394
-7.99	0.024394
-7.98	0.024394
-7.97	0.024485
-7.96	0.024476
-7.95	0.024647
-7.94	0.024647
-7.93	0.024539
-7.92	0.024525
-7.91	0.024331
-7.9	0.023894
-7.89	0.023894
-7.88	0.023894
-7.87	0.023894
-7.86	0.023894
-7.85	0.023894
-7.84	0.025207
-7.83	0.025207
-7.82	0.023889
-7.81	0.023889
-7.8	0.023889
-7.79	0.023889
-7.78	0.023889
-7.77	0.025201
-7.76	0.025201
-7.75	0.025201
-7.74	0.025201
-7.73	0.025201
-7.72	0.025201
-7.71	0.025201
-7.7	0.025201
-7.69	0.025201
-7.68	0.025201
-7.67	0.024768
-7.66	0.024512
-7.65	0.024512
-7.64	0.024512
-7.63	0.025017
-7.62	0.024914
-7.61	0.024914
-7.6	0.024914
-7.59	0.024739
-7.58	0.025147
-7.57	0.025147
-7.56	0.025147
-7.55	0.025147
-7.54	0.025147
-7.53	0.025147
-7.52	0.025147
-7.51	0.025147
-7.5	0.025147
-7.49	0.026014
-7.48	0.026014
-7.47	0.026014
-7.46	0.026014
-7.45	0.026014
-7.44	0.026014
-7.43	0.026014
-7.42	0.026014
-7.41	0.026014
-7.4	0.026016
-7.39	0.026016
-7.38	0.025149
-7.37	0.025149
-7.36	0.025149
-7.35	0.025216
-7.34	0.025216
-7.33	0.024947
-7.32	0.024947
-7.31	0.024947
-7.3	0.025185
-7.29	0.025185
-7.28	0.025185
-7.27	0.025185
-7.26	0.025185
-7.25	0.025185
-7.24	0.025185
-7.23	0.025185
-7.22	0.025185
-7.21	0.025185
-7.2	0.025187
-7.19	0.025187
-7.18	0.024343
-7.17	0.023991
-7.16	0.02418
-7.15	0.023993
-7.14	0.023993
-7.13	0.023993
-7.12	0.023944
-7.11	0.023766
-7.1	0.023766
-7.09	0.023239
-7.08	0.023404
-7.07	0.02322
-7.06	0.02322
-7.05	0.02322
-7.04	0.022948
-7.03	0.022948
-7.02	0.022948
-7.01	0.022948
-7	0.022948
-6.99	0.022948
#-6.980000	0.042473
-6.97	0.02321
-6.96	0.02321
-6.95	0.02321
-6.94	0.023174
-6.93	0.023174
-6.92	0.023174
-6.91	0.023158
-6.9	0.023385
-6.89	0.023385
-6.88	0.023385
-6.87	0.023385
-6.86	0.023566
-6.85	0.023566
-6.84	0.023566
-6.83	0.023566
-6.82	0.023566
-6.81	0.023213
-6.8	0.023213
-6.79	0.022637
-6.78	0.022637
-6.77	0.022637
-6.76	0.022637
-6.75	0.022637
-6.74	0.022637
-6.73	0.022637
-6.72	0.02263
-6.71	0.02263
-6.7	0.02263
-6.69	0.02263
-6.68	0.02263
-6.67	0.02263
-6.66	0.02263
-6.65	0.02263
-6.64	0.022618
-6.63	0.022618
-6.62	0.022618
-6.61	0.022618
-6.6	0.022618
-6.59	0.022618
-6.58	0.022618
-6.57	0.022618
#-6.560000	0.060854
-6.55	0.022618
-6.54	0.022618
-6.53	0.022618
-6.52	0.022618
-6.51	0.022618
-6.5	0.022618
-6.49	0.022618
-6.48	0.022618
-6.47	0.022618
-6.46	0.022618
-6.45	0.022618
-6.44	0.022618
-6.43	0.022618
-6.42	0.022618
-6.41	0.022618
-6.4	0.022618
-6.39	0.025607
-6.38	0.025607
-6.37	0.025607
-6.36	0.022637
-6.35	0.022637
-6.34	0.022637
#-6.330000	0.059943
-6.32	0.022637
-6.31	0.023791
-6.3	0.023831
-6.29	0.023822
-6.28	0.024023
-6.27	0.024023
-6.26	0.024023
-6.25	0.023572
-6.24	0.02298
-6.23	0.022513
-6.22	0.02299
-6.21	0.02299
-6.2	0.023444
-6.19	0.023106
-6.18	0.023106
-6.17	0.022374
-6.16	0.022374
-6.15	0.022374
-6.14	0.022374
-6.13	0.022374
-6.12	0.022374
-6.11	0.022374
-6.1	0.022355
-6.09	0.022355
-6.08	0.022355
-6.07	0.022355
-6.06	0.022355
-6.05	0.022355
-6.04	0.022355
-6.03	0.02235
-6.02	0.02235
-6.01	0.02235
#-6.000000	0.038948
-5.99	0.02235
-5.98	0.02235
-5.97	0.022362
-5.96	0.022809
-5.95	0.022809
-5.94	0.022809
-5.93	0.022809
-5.92	0.022809
-5.91	0.022809
-5.9	0.022809
-5.89	0.023047
-5.88	0.023047
-5.87	0.023047
-5.86	0.022491
-5.85	0.022491
-5.84	0.022491
-5.83	0.022491
-5.82	0.022491
-5.81	0.022491
-5.8	0.022486
-5.79	0.022486
-5.78	0.022486
-5.77	0.022486
-5.76	0.022486
-5.75	0.022486
-5.74	0.022486
-5.73	0.022486
-5.72	0.022486
-5.71	0.022527
-5.7	0.022527
-5.69	0.022419
-5.68	0.022419
-5.67	0.022623
-5.66	0.022623
-5.65	0.022623
-5.64	0.022623
-5.63	0.022623
-5.62	0.022407
-5.61	0.022407
-5.6	0.022413
-5.59	0.02252
-5.58	0.022502
-5.57	0.022502
-5.56	0.022841
#-5.550000	0.038433
-5.54	0.022412
-5.53	0.022412
-5.52	0.022412
-5.51	0.022412
-5.5	0.0224
-5.49	0.0224
-5.48	0.0224
-5.47	0.0224
-5.46	0.0224
-5.45	0.0224
#-5.440000	0.037635
-5.43	0.0224
-5.42	0.0224
-5.41	0.0224
-5.4	0.0224
-5.39	0.0224
-5.38	0.0224
-5.37	0.0224
-5.36	0.0224
-5.35	0.02241
-5.34	0.0224
-5.33	0.0224
-5.32	0.0224
-5.31	0.0224
-5.3	0.021596
-5.29	0.021596
-5.28	0.021596
-5.27	0.021596
-5.26	0.021735
-5.25	0.021735
-5.24	0.021735
-5.23	0.021746
-5.22	0.021746
-5.21	0.021256
-5.2	0.021256
-5.19	0.021256
-5.18	0.021256
-5.17	0.020239
-5.16	0.020239
-5.15	0.020239
-5.14	0.020239
-5.13	0.020239
-5.12	0.020091
-5.11	0.020091
-5.1	0.020091
-5.09	0.020091
-5.08	0.020678
-5.07	0.020678
-5.06	0.020678
-5.05	0.02055
-5.04	0.02055
-5.03	0.02055
-5.02	0.021066
-5.01	0.021066
-5	0.021066
-4.99	0.021066
