# Supplementary material for: Analysis of Chaotic Resonance in Izhikevich Neuron Model
Source: PLoS One. 2015 Sep 30;10(9):e0138919. doi: 10.1371/journal.pone.0138919 (PMC4589341; doi:10.1371/journal.pone.0138919)
Supplement: S8 Data — (ZIP) [file pone.0138919.s008.zip › S8/Fig8.xls]

## Sheet: (a)
t	F		t	v	u
-5	317		5000	-50.2768	-118.255
-4.9	328		5000.1	-49.35	-117.887
-4.8	349		5000.2	-48.3587	-117.487
-4.7	311		5000.3	-47.2906	-117.055
-4.6	278		5000.4	-46.13	-116.587
-4.5	301		5000.5	-44.8568	-116.081
-4.4	267		5000.6	-43.4452	-115.531
-4.3	275		5000.7	-41.8607	-114.933
-4.2	297		5000.8	-40.0574	-114.28
-4.1	296		5000.9	-37.9717	-113.563
-4	232		5001	-35.514	-112.771
-3.9	250		5001.1	-32.5538	-111.887
-3.8	257		5001.2	-28.8931	-110.891
-3.7	264		5001.3	-24.2174	-109.751
-3.6	215		5001.4	-17.996	-108.419
-3.5	261		5001.5	-9.25803	-106.822
-3.4	347		5001.6	3.9779	-104.831
-3.3	363		5001.7	26.4761	-102.195
-3.2	355		5001.8	30	-101.842
-3.1	314		5001.9	-55.5382	-117.717
-3	284		5002	-55.0628	-117.576
-2.9	297		5002.1	-54.5731	-117.419
-2.8	348		5002.2	-54.0678	-117.245
-2.7	350		5002.3	-53.5458	-117.054
-2.6	353		5002.4	-53.0054	-116.846
-2.5	328		5002.5	-52.4448	-116.621
-2.4	323		5002.6	-51.8616	-116.377
-2.3	362		5002.7	-51.2531	-116.114
-2.2	333		5002.8	-50.616	-115.832
-2.1	388		5002.9	-49.9464	-115.53
-2	357		5003	-49.2394	-115.207
-1.9	372		5003.1	-48.4891	-114.861
-1.8	386		5003.2	-47.6884	-114.491
-1.7	447		5003.3	-46.8283	-114.095
-1.6	432		5003.4	-45.8977	-113.672
-1.5	446		5003.5	-44.8828	-113.219
-1.4	436		5003.6	-43.7657	-112.733
-1.3	496		5003.7	-42.5235	-112.21
-1.2	477		5003.8	-41.126	-111.645
-1.1	526		5003.9	-39.5332	-111.032
-1	544		5004	-37.6904	-110.363
-0.9	529		5004.1	-35.5212	-109.629
-0.8	551		5004.2	-32.9159	-108.815
-0.7	564		5004.3	-29.7114	-107.902
-0.6	567		5004.4	-25.6542	-106.865
-0.5	596		5004.5	-20.3288	-105.664
-0.4	583		5004.6	-13.0044	-104.24
-0.3	688		5004.7	-2.26863	-102.492
-0.2	739		5004.8	15.0045	-100.24
-0.1	706		5004.9	30	-98.6504
0	711		5005	-55.8898	-114.596
0.1	675		5005.1	-55.7814	-114.538
0.2	731		5005.2	-55.675	-114.477
0.3	648		5005.3	-55.5711	-114.413
0.4	579		5005.4	-55.4698	-114.346
0.5	573		5005.5	-55.3715	-114.277
0.6	595		5005.6	-55.2766	-114.205
0.7	505		5005.7	-55.1853	-114.131
0.8	587		5005.8	-55.0981	-114.054
0.9	523		5005.9	-55.0152	-113.976
1	478		5006	-54.9369	-113.897
1.1	469		5006.1	-54.8636	-113.815
1.2	468		5006.2	-54.7957	-113.733
1.3	440		5006.3	-54.7333	-113.65
1.4	455		5006.4	-54.677	-113.566
1.5	472		5006.5	-54.6269	-113.481
1.6	453		5006.6	-54.5834	-113.397
1.7	408		5006.7	-54.5469	-113.312
1.8	419		5006.8	-54.5176	-113.228
1.9	384		5006.9	-54.4959	-113.145
2	403		5007	-54.482	-113.062
2.1	455		5007.1	-54.4763	-112.981
2.2	490		5007.2	-54.479	-112.901
2.3	531		5007.3	-54.4904	-112.823
2.4	484		5007.4	-54.5107	-112.748
2.5	497		5007.5	-54.5402	-112.674
2.6	447		5007.6	-54.5791	-112.604
2.7	495		5007.7	-54.6274	-112.537
2.8	476		5007.8	-54.6855	-112.473
2.9	472		5007.9	-54.7533	-112.413
3	437		5008	-54.831	-112.357
3.1	436		5008.1	-54.9185	-112.305
3.2	486		5008.2	-55.0159	-112.258
3.3	506		5008.3	-55.1231	-112.216
3.4	445		5008.4	-55.2399	-112.179
3.5	412		5008.5	-55.3662	-112.148
3.6	432		5008.6	-55.5016	-112.123
3.7	355		5008.7	-55.6459	-112.103
3.8	396		5008.8	-55.7987	-112.09
3.9	336		5008.9	-55.9595	-112.084
4	326		5009	-56.1277	-112.084
4.1	343		5009.1	-56.3029	-112.091
4.2	320		5009.2	-56.4843	-112.104
4.3	336		5009.3	-56.6711	-112.125
4.4	347		5009.4	-56.8627	-112.153
4.5	298		5009.5	-57.0581	-112.188
4.6	302		5009.6	-57.2564	-112.23
4.7	308		5009.7	-57.4567	-112.279
4.8	292		5009.8	-57.6579	-112.336
4.9	301		5009.9	-57.8591	-112.399
			5010	-58.0593	-112.468
			5010.1	-58.2574	-112.545
			5010.2	-58.4523	-112.627
			5010.3	-58.643	-112.716
			5010.4	-58.8286	-112.81
			5010.5	-59.008	-112.909
			5010.6	-59.1803	-113.014
			5010.7	-59.3447	-113.123
			5010.8	-59.5003	-113.236
			5010.9	-59.6463	-113.353
			5011	-59.782	-113.474
			5011.1	-59.9069	-113.597
			5011.2	-60.0204	-113.722
			5011.3	-60.1221	-113.85
			5011.4	-60.2115	-113.978
			5011.5	-60.2883	-114.107
			5011.6	-60.3523	-114.237
			5011.7	-60.4034	-114.366
			5011.8	-60.4414	-114.494
			5011.9	-60.4664	-114.621
			5012	-60.4783	-114.746
			5012.1	-60.4774	-114.869
			5012.2	-60.4637	-114.99
			5012.3	-60.4374	-115.107
			5012.4	-60.3989	-115.22
			5012.5	-60.3483	-115.33
			5012.6	-60.286	-115.435
			5012.7	-60.2124	-115.535
			5012.8	-60.1277	-115.63
			5012.9	-60.0325	-115.72
			5013	-59.9271	-115.804
			5013.1	-59.8118	-115.882
			5013.2	-59.6872	-115.954
			5013.3	-59.5537	-116.019
			5013.4	-59.4116	-116.077
			5013.5	-59.2615	-116.128
			5013.6	-59.1037	-116.173
			5013.7	-58.9386	-116.21
			5013.8	-58.7666	-116.239
			5013.9	-58.5882	-116.261
			5014	-58.4038	-116.276
			5014.1	-58.2137	-116.283
			5014.2	-58.0183	-116.282
			5014.3	-57.8179	-116.273
			5014.4	-57.6129	-116.256
			5014.5	-57.4036	-116.232
			5014.6	-57.1903	-116.199
			5014.7	-56.9734	-116.159
			5014.8	-56.753	-116.111
			5014.9	-56.5296	-116.055
			5015	-56.3032	-115.991
			5015.1	-56.0742	-115.919
			5015.2	-55.8429	-115.84
			5015.3	-55.6093	-115.753
			5015.4	-55.3737	-115.659
			5015.5	-55.1362	-115.557
			5015.6	-54.8971	-115.447
			5015.7	-54.6564	-115.331
			5015.8	-54.4144	-115.207
			5015.9	-54.171	-115.076
			5016	-53.9265	-114.937
			5016.1	-53.6808	-114.792
			5016.2	-53.434	-114.64
			5016.3	-53.1863	-114.481
			5016.4	-52.9375	-114.316
			5016.5	-52.6878	-114.144
			5016.6	-52.4371	-113.965
			5016.7	-52.1853	-113.78
			5016.8	-51.9325	-113.589
			5016.9	-51.6784	-113.391
			5017	-51.4231	-113.187
			5017.1	-51.1663	-112.978
			5017.2	-50.908	-112.762
			5017.3	-50.6479	-112.54
			5017.4	-50.3857	-112.312
			5017.5	-50.1212	-112.078
			5017.6	-49.8541	-111.839
			5017.7	-49.5839	-111.593
			5017.8	-49.3102	-111.342
			5017.9	-49.0326	-111.084
			5018	-48.7503	-110.821
			5018.1	-48.4628	-110.551
			5018.2	-48.1692	-110.276
			5018.3	-47.8687	-109.994
			5018.4	-47.5601	-109.705
			5018.5	-47.2422	-109.41
			5018.6	-46.9137	-109.108
			5018.7	-46.5728	-108.799
			5018.8	-46.2175	-108.482
			5018.9	-45.8456	-108.157
			5019	-45.4545	-107.823
			5019.1	-45.0407	-107.48
			5019.2	-44.6006	-107.127
			5019.3	-44.1294	-106.763
			5019.4	-43.6217	-106.386
			5019.5	-43.0707	-105.996
			5019.6	-42.4679	-105.592
			5019.7	-41.8032	-105.17
			5019.8	-41.0636	-104.728
			5019.9	-40.2328	-104.264
			5020	-39.29	-103.775
			5020.1	-38.2079	-103.255
			5020.2	-36.9506	-102.699
			5020.3	-35.4695	-102.1
			5020.4	-33.6979	-101.449
			5020.5	-31.5407	-100.734
			5020.6	-28.8588	-99.9367
			5020.7	-25.4404	-99.0357
			5020.8	-20.9462	-97.9972
			5020.9	-14.7978	-96.7709
			5021	-5.92282	-95.2761
			5021.1	7.91182	-93.3715
			5021.2	30	-90.9878
			5021.3	-56.6468	-107.1
			5021.4	-57.3106	-107.236
			5021.5	-57.9862	-107.395
			5021.6	-58.6681	-107.579
			5021.7	-59.3503	-107.785
			5021.8	-60.027	-108.015
			5021.9	-60.6922	-108.267
			5022	-61.3399	-108.539
			5022.1	-61.9647	-108.832
			5022.2	-62.5615	-109.143
			5022.3	-63.1257	-109.471
			5022.4	-63.6535	-109.813
			5022.5	-64.1416	-110.17
			5022.6	-64.5873	-110.537
			5022.7	-64.9889	-110.914
			5022.8	-65.345	-111.299
			5022.9	-65.6552	-111.689
			5023	-65.9195	-112.083
			5023.1	-66.1382	-112.479
			5023.2	-66.3123	-112.875
			5023.3	-66.4432	-113.268
			5023.4	-66.5322	-113.659
			5023.5	-66.5813	-114.044
			5023.6	-66.5922	-114.423
			5023.7	-66.5671	-114.794
			5023.8	-66.508	-115.156
			5023.9	-66.417	-115.508
			5024	-66.2961	-115.849
			5024.1	-66.1473	-116.178
			5024.2	-65.9726	-116.493
			5024.3	-65.7738	-116.796
			5024.4	-65.5528	-117.083
			5024.5	-65.311	-117.356
			5024.6	-65.0502	-117.614
			5024.7	-64.7718	-117.856
			5024.8	-64.477	-118.081
			5024.9	-64.1671	-118.29
			5025	-63.8433	-118.483
			5025.1	-63.5064	-118.659
			5025.2	-63.1575	-118.817
			5025.3	-62.7974	-118.958
			5025.4	-62.4266	-119.082
			5025.5	-62.0459	-119.189
			5025.6	-61.6558	-119.279
			5025.7	-61.2567	-119.351
			5025.8	-60.849	-119.405
			5025.9	-60.4329	-119.442
			5026	-60.0086	-119.462
			5026.1	-59.5761	-119.464
			5026.2	-59.1355	-119.45
			5026.3	-58.6867	-119.417
			5026.4	-58.2294	-119.368
			5026.5	-57.7633	-119.301
			5026.6	-57.2881	-119.217
			5026.7	-56.8031	-119.115
			5026.8	-56.3077	-118.996
			5026.9	-55.801	-118.86
			5027	-55.2821	-118.706
			5027.1	-54.7496	-118.534
			5027.2	-54.2023	-118.345
			5027.3	-53.6382	-118.137
			5027.4	-53.0555	-117.91
			5027.5	-52.4516	-117.664
			5027.6	-51.8238	-117.399
			5027.7	-51.1685	-117.114
			5027.8	-50.4818	-116.808
			5027.9	-49.7586	-116.48
			5028	-48.9929	-116.129
			5028.1	-48.1776	-115.754
			5028.2	-47.3036	-115.353
			5028.3	-46.3598	-114.923
			5028.4	-45.3323	-114.463
			5028.5	-44.2033	-113.97
			5028.6	-42.95	-113.44
			5028.7	-41.5426	-112.867
			5028.8	-39.9414	-112.246
			5028.9	-38.0924	-111.569
			5029	-35.9204	-110.827
			5029.1	-33.3176	-110.005
			5029.2	-30.1238	-109.085
			5029.3	-26.0912	-108.041
			5029.4	-20.8143	-106.835
			5029.5	-13.5832	-105.408
			5029.6	-3.03293	-103.664
			5029.7	13.8341	-101.425
			5029.8	30	-99.6933
			5029.9	-55.7877	-115.616
			5030	-55.5702	-115.532
			5030.1	-55.3472	-115.44
			5030.2	-55.119	-115.342
			5030.3	-54.8855	-115.236
			5030.4	-54.6467	-115.123
			5030.5	-54.4026	-115.003
			5030.6	-54.153	-114.875
			5030.7	-53.898	-114.74
			5030.8	-53.6375	-114.597
			5030.9	-53.3712	-114.447
			5031	-53.0992	-114.289
			5031.1	-52.8211	-114.124
			5031.2	-52.5367	-113.95
			5031.3	-52.2457	-113.768
			5031.4	-51.9479	-113.579
			5031.5	-51.6428	-113.381
			5031.6	-51.33	-113.175
			5031.7	-51.0088	-112.96
			5031.8	-50.6787	-112.737
			5031.9	-50.3389	-112.505
			5032	-49.9884	-112.264
			5032.1	-49.6263	-112.014
			5032.2	-49.2513	-111.753
			5032.3	-48.8619	-111.483
			5032.4	-48.4565	-111.203
			5032.5	-48.033	-110.912
			5032.6	-47.5889	-110.609
			5032.7	-47.1215	-110.294
			5032.8	-46.6274	-109.967
			5032.9	-46.1023	-109.625
			5033	-45.5413	-109.269
			5033.1	-44.9383	-108.897
			5033.2	-44.2859	-108.508
			5033.3	-43.575	-108.099
			5033.4	-42.794	-107.669
			5033.5	-41.9284	-107.215
			5033.6	-40.96	-106.734
			5033.7	-39.8646	-106.221
			5033.8	-38.6112	-105.672
			5033.9	-37.1576	-105.081
			5034	-35.4466	-104.438
			5034.1	-33.3979	-103.735
			5034.2	-30.8957	-102.955
			5034.3	-27.7668	-102.081
			5034.4	-23.7403	-101.082
			5034.5	-18.3686	-99.9198
			5034.6	-10.8555	-98.5284
			5034.7	0.362482	-96.8007
			5034.8	18.8276	-94.5366
			5034.9	30	-93.3993
			5035	-56.423	-109.459
			5035.1	-56.862	-109.535
			5035.2	-57.3146	-109.627
			5035.3	-57.7781	-109.735
			5035.4	-58.2494	-109.86
			5035.5	-58.7254	-110.001
			5035.6	-59.2027	-110.158
			5035.7	-59.6779	-110.33
			5035.8	-60.1473	-110.518
			5035.9	-60.6077	-110.721
			5036	-61.0555	-110.938
			5036.1	-61.4876	-111.168
			5036.2	-61.9011	-111.41
			5036.3	-62.293	-111.663
			5036.4	-62.6611	-111.926
			5036.5	-63.0031	-112.199
			5036.6	-63.3173	-112.478
			5036.7	-63.6024	-112.764
			5036.8	-63.857	-113.055
			5036.9	-64.0806	-113.35
			5037	-64.2727	-113.647
			5037.1	-64.433	-113.946
			5037.2	-64.5618	-114.244
			5037.3	-64.6594	-114.541
			5037.4	-64.7262	-114.835
			5037.5	-64.7629	-115.125
			5037.6	-64.7705	-115.41
			5037.7	-64.7499	-115.69
			5037.8	-64.702	-115.962
			5037.9	-64.6279	-116.227
			5038	-64.5288	-116.483
			5038.1	-64.4058	-116.73
			5038.2	-64.2599	-116.966
			5038.3	-64.0924	-117.192
			5038.4	-63.9042	-117.406
			5038.5	-63.6965	-117.608
			5038.6	-63.4701	-117.797
			5038.7	-63.2261	-117.973
			5038.8	-62.9652	-118.136
			5038.9	-62.6885	-118.285
			5039	-62.3965	-118.42
			5039.1	-62.0899	-118.54
			5039.2	-61.7695	-118.645
			5039.3	-61.4357	-118.735
			5039.4	-61.0891	-118.81
			5039.5	-60.7299	-118.87
			5039.6	-60.3586	-118.914
			5039.7	-59.9754	-118.942
			5039.8	-59.5805	-118.954
			5039.9	-59.1739	-118.95
			5040	-58.7557	-118.93
			5040.1	-58.3256	-118.894
			5040.2	-57.8837	-118.84
			5040.3	-57.4294	-118.771
			5040.4	-56.9625	-118.684
			5040.5	-56.4822	-118.58
			5040.6	-55.9879	-118.459
			5040.7	-55.4787	-118.321
			5040.8	-54.9534	-118.165
			5040.9	-54.4108	-117.99
			5041	-53.8491	-117.798
			5041.1	-53.2666	-117.586
			5041.2	-52.6607	-117.355
			5041.3	-52.0289	-117.105
			5041.4	-51.3677	-116.833
			5041.5	-50.6731	-116.54
			5041.6	-49.9403	-116.225
			5041.7	-49.1633	-115.886
			5041.8	-48.3349	-115.522
			5041.9	-47.446	-115.131
			5042	-46.4857	-114.712
			5042.1	-45.4397	-114.261
			5042.2	-44.2902	-113.775
			5042.3	-43.0141	-113.252
			5042.4	-41.5812	-112.685
			5042.5	-39.951	-112.069
			5042.6	-38.0684	-111.395
			5042.7	-35.8566	-110.654
			5042.8	-33.205	-109.832
			5042.9	-29.9489	-108.91
			5043	-25.8322	-107.861
			5043.1	-20.4345	-106.646
			5043.2	-13.0153	-105.205
			5043.3	-2.13949	-103.436
			5043.4	15.3811	-101.155
			5043.5	30	-99.6059
			5043.6	-55.7694	-115.53
			5043.7	-55.5355	-115.446
			5043.8	-55.2984	-115.355
			5043.9	-55.0586	-115.256
			5044	-54.8161	-115.149
			5044.1	-54.5712	-115.035
			5044.2	-54.324	-114.914
			5044.3	-54.0748	-114.785
			5044.4	-53.8237	-114.648
			5044.5	-53.5709	-114.505
			5044.6	-53.3164	-114.354
			5044.7	-53.0605	-114.196
			5044.8	-52.8032	-114.031
			5044.9	-52.5446	-113.859
			5045	-52.2848	-113.68
			5045.1	-52.0238	-113.495
			5045.2	-51.7617	-113.302
			5045.3	-51.4984	-113.103
			5045.4	-51.2339	-112.898
			5045.5	-50.9683	-112.686
			5045.6	-50.7014	-112.468
			5045.7	-50.4331	-112.244
			5045.8	-50.1633	-112.013
			5045.9	-49.8918	-111.776
			5046	-49.6183	-111.533
			5046.1	-49.3428	-111.284
			5046.2	-49.0647	-111.029
			5046.3	-48.7838	-110.768
			5046.4	-48.4995	-110.501
			5046.5	-48.2115	-110.228
			5046.6	-47.9189	-109.949
			5046.7	-47.6212	-109.664
			5046.8	-47.3174	-109.372
			5046.9	-47.0066	-109.074
			5047	-46.6875	-108.77
			5047.1	-46.3589	-108.458
			5047.2	-46.0191	-108.14
			5047.3	-45.6662	-107.814
			5047.4	-45.298	-107.481
			5047.5	-44.9118	-107.139
			5047.6	-44.5044	-106.788
			5047.7	-44.072	-106.427
			5047.8	-43.6101	-106.056
			5047.9	-43.1131	-105.673
			5048	-42.5742	-105.278
			5048.1	-41.9852	-104.868
			5048.2	-41.3358	-104.441
			5048.3	-40.6131	-103.996
			5048.4	-39.8008	-103.529
			5048.5	-38.878	-103.038
			5048.6	-37.8175	-102.516
			5048.7	-36.5834	-101.96
			5048.8	-35.1271	-101.362
			5048.9	-33.3817	-100.712
			5049	-31.2522	-99.9993
			5049.1	-28.5997	-99.2062
			5049.2	-25.2124	-98.31
			5049.3	-20.7513	-97.2775
			5049.4	-14.6386	-96.0584
			5049.5	-5.80371	-94.5722
			5049.6	7.98208	-92.6777
			5049.7	30	-90.3058
			5049.8	-56.7424	-106.433
			5049.9	-57.5035	-106.588
			5050	-58.2766	-106.77
			5050.1	-59.0544	-106.979
			5050.2	-59.8295	-107.215
			5050.3	-60.5943	-107.477
			5050.4	-61.3414	-107.763
			5050.5	-62.0638	-108.073
			5050.6	-62.7547	-108.405
			5050.7	-63.4084	-108.756
			5050.8	-64.0197	-109.126
			5050.9	-64.5845	-109.512
			5051	-65.0994	-109.912
			5051.1	-65.5621	-110.323
			5051.2	-65.9712	-110.743
			5051.3	-66.326	-111.17
			5051.4	-66.6265	-111.602
			5051.5	-66.8735	-112.035
			5051.6	-67.0683	-112.469
			5051.7	-67.2126	-112.902
			5051.8	-67.3085	-113.33
			5051.9	-67.3582	-113.752
			5052	-67.3643	-114.168
			5052.1	-67.3292	-114.574
			5052.2	-67.2556	-114.971
			5052.3	-67.146	-115.356
			5052.4	-67.0031	-115.728
			5052.5	-66.8292	-116.086
			5052.6	-66.6266	-116.43
			5052.7	-66.3977	-116.759
			5052.8	-66.1444	-117.072
			5052.9	-65.8688	-117.368
			5053	-65.5726	-117.646
			5053.1	-65.2575	-117.907
			5053.2	-64.925	-118.15
			5053.3	-64.5765	-118.375
			5053.4	-64.2132	-118.582
			5053.5	-63.8364	-118.769
			5053.6	-63.4469	-118.938
			5053.7	-63.0457	-119.087
			5053.8	-62.6336	-119.218
			5053.9	-62.2112	-119.329
			5054	-61.779	-119.421
			5054.1	-61.3376	-119.495
			5054.2	-60.8872	-119.549
			5054.3	-60.4282	-119.584
			5054.4	-59.9606	-119.6
			5054.5	-59.4846	-119.597
			5054.6	-59	-119.575
			5054.7	-58.5067	-119.534
			5054.8	-58.0043	-119.474
			5054.9	-57.4926	-119.395
			5055	-56.9708	-119.297
			5055.1	-56.4382	-119.181
			5055.2	-55.8941	-119.045
			5055.3	-55.3372	-118.89
			5055.4	-54.7663	-118.716
			5055.5	-54.1798	-118.523
			5055.6	-53.5758	-118.31
			5055.7	-52.952	-118.077
			5055.8	-52.3057	-117.823
			5055.9	-51.6338	-117.548
			5056	-50.9323	-117.251
			5056.1	-50.1966	-116.932
			5056.2	-49.421	-116.589
			5056.3	-48.5988	-116.222
			5056.4	-47.7213	-115.828
			5056.5	-46.7783	-115.406
			5056.6	-45.7565	-114.953
			5056.7	-44.6394	-114.467
			5056.8	-43.4056	-113.944
			5056.9	-42.0275	-113.38
			5057	-40.4683	-112.769
			5057.1	-38.6784	-112.104
			5057.2	-36.589	-111.376
			5057.3	-34.1024	-110.571
			5057.4	-31.0749	-109.674
			5057.5	-27.2866	-108.661
			5057.6	-22.3837	-107.497
			5057.7	-15.7586	-106.13
			5057.8	-6.27507	-104.477
			5057.9	8.46311	-102.388
			5058	30	-99.9956
			5058.1	-55.7831	-115.912
			5058.2	-55.5624	-115.822
			5058.3	-55.338	-115.724
			5058.4	-55.1098	-115.62
			5058.5	-54.8778	-115.508
			5058.6	-54.6419	-115.39
			5058.7	-54.402	-115.264
			5058.8	-54.1582	-115.131
			5058.9	-53.9101	-114.991
			5059	-53.6578	-114.844
			5059.1	-53.401	-114.69
			5059.2	-53.1395	-114.529
			5059.3	-52.8731	-114.36
			5059.4	-52.6014	-114.184
			5059.5	-52.3243	-114.001
			5059.6	-52.0413	-113.81
			5059.7	-51.752	-113.612
			5059.8	-51.4559	-113.406
			5059.9	-51.1524	-113.192
			5060	-50.8408	-112.97
			5060.1	-50.5205	-112.74
			5060.2	-50.1906	-112.502
			5060.3	-49.8501	-112.255
			5060.4	-49.4977	-112
			5060.5	-49.1322	-111.735
			5060.6	-48.752	-111.461
			5060.7	-48.3552	-111.177
			5060.8	-47.9397	-110.882
			5060.9	-47.5029	-110.576
			5061	-47.0419	-110.259
			5061.1	-46.5529	-109.929
			5061.2	-46.0317	-109.586
			5061.3	-45.4732	-109.228
			5061.4	-44.8708	-108.854
			5061.5	-44.217	-108.463
			5061.6	-43.502	-108.052
			5061.7	-42.714	-107.62
			5061.8	-41.8379	-107.163
			5061.9	-40.8544	-106.679
			5062	-39.7386	-106.163
			5062.1	-38.4575	-105.61
			5062.2	-36.9671	-105.013
			5062.3	-35.207	-104.363
			5062.4	-33.0921	-103.651
			5062.5	-30.499	-102.859
			5062.6	-27.242	-101.968
			5062.7	-23.0283	-100.948
			5062.8	-17.369	-99.7544
			5062.9	-9.38177	-98.3181
			5063	2.69978	-96.5209
			5063.1	22.9994	-94.1384
			5063.2	30	-93.4429
			5063.3	-56.3921	-109.501
			5063.4	-56.7981	-109.574
			5063.5	-57.2158	-109.662
			5063.6	-57.6429	-109.765
			5063.7	-58.0769	-109.883
			5063.8	-58.5151	-110.016
			5063.9	-58.9546	-110.164
			5064	-59.3926	-110.326
			5064.1	-59.826	-110.502
			5064.2	-60.2519	-110.691
			5064.3	-60.6675	-110.894
			5064.4	-61.0698	-111.109
			5064.5	-61.4564	-111.335
			5064.6	-61.8248	-111.572
			5064.7	-62.1728	-111.818
			5064.8	-62.4986	-112.072
			5064.9	-62.8003	-112.334
			5065	-63.0768	-112.603
			5065.1	-63.3268	-112.876
			5065.2	-63.5497	-113.153
			5065.3	-63.7447	-113.433
			5065.4	-63.9117	-113.715
			5065.5	-64.0507	-113.997
			5065.6	-64.1616	-114.279
			5065.7	-64.245	-114.559
			5065.8	-64.3013	-114.836
			5065.9	-64.331	-115.109
			5066	-64.335	-115.378
			5066.1	-64.3141	-115.641
			5066.2	-64.2691	-115.897
			5066.3	-64.2011	-116.146
			5066.4	-64.1108	-116.387
			5066.5	-63.9995	-116.619
			5066.6	-63.8679	-116.842
			5066.7	-63.7171	-117.055
			5066.8	-63.548	-117.257
			5066.9	-63.3615	-117.448
			5067	-63.1585	-117.628
			5067.1	-62.9398	-117.796
			5067.2	-62.7062	-117.951
			5067.3	-62.4584	-118.094
			5067.4	-62.1972	-118.224
			5067.5	-61.923	-118.341
			5067.6	-61.6366	-118.444
			5067.7	-61.3383	-118.534
			5067.8	-61.0287	-118.61
			5067.9	-60.7081	-118.672
			5068	-60.3769	-118.719
			5068.1	-60.0353	-118.753
			5068.2	-59.6835	-118.772
			5068.3	-59.3218	-118.777
			5068.4	-58.95	-118.767
			5068.5	-58.5682	-118.742
			5068.6	-58.1764	-118.702
			5068.7	-57.7744	-118.648
			5068.8	-57.3618	-118.578
			5068.9	-56.9384	-118.494
			5069	-56.5037	-118.394
			5069.1	-56.0571	-118.278
			5069.2	-55.5978	-118.147
			5069.3	-55.1251	-118
			5069.4	-54.6379	-117.837
			5069.5	-54.1349	-117.658
			5069.6	-53.6146	-117.461
			5069.7	-53.0753	-117.248
			5069.8	-52.5148	-117.017
			5069.9	-51.9308	-116.768
			5070	-51.3202	-116.501
			5070.1	-50.6794	-116.214
			5070.2	-50.0043	-115.906
			5070.3	-49.2896	-115.577
			5070.4	-48.5292	-115.226
			5070.5	-47.7152	-114.85
			5070.6	-46.8384	-114.448
			5070.7	-45.8868	-114.019
			5070.8	-44.8456	-113.558
			5070.9	-43.6958	-113.063
			5071	-42.4128	-112.529
			5071.1	-40.9644	-111.953
			5071.2	-39.3071	-111.326
			5071.3	-37.3817	-110.641
			5071.4	-35.1049	-109.887
			5071.5	-32.3559	-109.048
			5071.6	-28.9535	-108.105
			5071.7	-24.6125	-107.029
			5071.8	-18.8581	-105.775
			5071.9	-10.8378	-104.278
			5072	1.14484	-102.422
			5072.1	21.0113	-99.9909
			5072.2	30	-99.0708
			5072.3	-55.8177	-115.006
			5072.4	-55.6321	-114.936
			5072.5	-55.4434	-114.859
			5072.6	-55.2519	-114.777
			5072.7	-55.0579	-114.689
			5072.8	-54.8617	-114.594
			5072.9	-54.6635	-114.494
			5073	-54.4636	-114.387
			5073.1	-54.2624	-114.275
			5073.2	-54.06	-114.157
			5073.3	-53.8568	-114.034
			5073.4	-53.6531	-113.905
			5073.5	-53.4492	-113.77
			5073.6	-53.2453	-113.63
			5073.7	-53.0419	-113.484
			5073.8	-52.8392	-113.334
			5073.9	-52.6375	-113.178
			5074	-52.4372	-113.018
			5074.1	-52.2387	-112.853
			5074.2	-52.0423	-112.683
			5074.3	-51.8485	-112.509
			5074.4	-51.6575	-112.33
			5074.5	-51.47	-112.148
			5074.6	-51.2862	-111.962
			5074.7	-51.1068	-111.773
			5074.8	-50.9322	-111.58
			5074.9	-50.763	-111.384
			5075	-50.5997	-111.186
			5075.1	-50.4431	-110.985
			5075.2	-50.2938	-110.782
			5075.3	-50.1526	-110.577
			5075.4	-50.0203	-110.371
			5075.5	-49.8977	-110.164
			5075.6	-49.7858	-109.956
			5075.7	-49.6856	-109.749
			5075.8	-49.5982	-109.542
			5075.9	-49.525	-109.335
			5076	-49.467	-109.13
			5076.1	-49.4258	-108.928
			5076.2	-49.4028	-108.728
			5076.3	-49.3996	-108.531
			5076.4	-49.4179	-108.339
			5076.5	-49.4596	-108.151
			5076.6	-49.5265	-107.97
			5076.7	-49.6205	-107.795
			5076.8	-49.7437	-107.628
			5076.9	-49.8982	-107.469
			5077	-50.0859	-107.321
			5077.1	-50.3088	-107.184
			5077.2	-50.5688	-107.059
			5077.3	-50.8676	-106.947
			5077.4	-51.2068	-106.851
			5077.5	-51.5873	-106.77
			5077.6	-52.0102	-106.707
			5077.7	-52.4754	-106.663
			5077.8	-52.9829	-106.639
			5077.9	-53.5314	-106.637
			5078	-54.1194	-106.657
			5078.1	-54.7443	-106.7
			5078.2	-55.4026	-106.769
			5078.3	-56.0903	-106.862
			5078.4	-56.8023	-106.982
			5078.5	-57.5329	-107.127
			5078.6	-58.2759	-107.299
			5078.7	-59.0243	-107.497
			5078.8	-59.7711	-107.721
			5078.9	-60.5092	-107.97
			5079	-61.2314	-108.243
			5079.1	-61.9309	-108.538
			5079.2	-62.6013	-108.855
			5079.3	-63.2369	-109.191
			5079.4	-63.8327	-109.546
			5079.5	-64.3844	-109.915
			5079.6	-64.8888	-110.299
			5079.7	-65.3432	-110.694
			5079.8	-65.7461	-111.098
			5079.9	-66.0967	-111.509
			5080	-66.3947	-111.925
			5080.1	-66.6407	-112.343
			5080.2	-66.8356	-112.761
			5080.3	-66.981	-113.179
			5080.4	-67.0787	-113.592
			5080.5	-67.1307	-114.001
			5080.6	-67.1393	-114.402
			5080.7	-67.1068	-114.795
			5080.8	-67.0357	-115.178
			5080.9	-66.9285	-115.55
			5081	-66.7874	-115.91
			5081.1	-66.6148	-116.257
			5081.2	-66.4131	-116.589
			5081.3	-66.1842	-116.906
			5081.4	-65.9302	-117.207
			5081.5	-65.653	-117.492
			5081.6	-65.3543	-117.76
			5081.7	-65.0358	-118.01
			5081.8	-64.6988	-118.242
			5081.9	-64.3449	-118.456
			5082	-63.975	-118.651
			5082.1	-63.5905	-118.828
			5082.2	-63.1922	-118.985
			5082.3	-62.7809	-119.124
			5082.4	-62.3575	-119.243
			5082.5	-61.9225	-119.342
			5082.6	-61.4765	-119.423
			5082.7	-61.0198	-119.484
			5082.8	-60.5528	-119.525
			5082.9	-60.0756	-119.547
			5083	-59.5883	-119.549
			5083.1	-59.0908	-119.532
			5083.2	-58.583	-119.495
			5083.3	-58.0646	-119.439
			5083.4	-57.5352	-119.363
			5083.5	-56.994	-119.267
			5083.6	-56.4404	-119.152
			5083.7	-55.8733	-119.016
			5083.8	-55.2916	-118.861
			5083.9	-54.6939	-118.685
			5084	-54.0783	-118.489
			5084.1	-53.4427	-118.272
			5084.2	-52.7846	-118.033
			5084.3	-52.1009	-117.773
			5084.4	-51.388	-117.49
			5084.5	-50.6414	-117.184
			5084.6	-49.8557	-116.854
			5084.7	-49.0243	-116.498
			5084.8	-48.1391	-116.115
			5084.9	-47.1901	-115.704
			5085	-46.1648	-115.261
			5085.1	-45.0472	-114.785
			5085.2	-43.817	-114.273
			5085.3	-42.4477	-113.718
			5085.4	-40.9044	-113.118
			5085.5	-39.1399	-112.463
			5085.6	-37.0893	-111.747
			5085.7	-34.6606	-110.956
			5085.8	-31.7193	-110.075
			5085.9	-28.0611	-109.082
			5086	-23.36	-107.944
			5086.1	-17.0631	-106.613
			5086.2	-8.15259	-105.012
			5086.3	5.46966	-103.006
			5086.4	28.9237	-100.331
			5086.5	30	-100.225
			5086.6	-55.7563	-116.137
			5086.7	-55.5095	-116.04
			5086.8	-55.2599	-115.936
			5086.9	-55.0073	-115.824
			5087	-54.7518	-115.703
			5087.1	-54.4934	-115.576
			5087.2	-54.2319	-115.44
			5087.3	-53.9674	-115.297
			5087.4	-53.6997	-115.145
			5087.5	-53.4286	-114.987
			5087.6	-53.1539	-114.82
			5087.7	-52.8755	-114.646
			5087.8	-52.5931	-114.464
			5087.9	-52.3063	-114.275
			5088	-52.0148	-114.078
			5088.1	-51.7181	-113.873
			5088.2	-51.4158	-113.66
			5088.3	-51.1072	-113.44
			5088.4	-50.7917	-113.211
			5088.5	-50.4686	-112.975
			5088.6	-50.137	-112.73
			5088.7	-49.7958	-112.476
			5088.8	-49.4438	-112.214
			5088.9	-49.0798	-111.943
			5089	-48.702	-111.663
			5089.1	-48.3087	-111.373
			5089.2	-47.8977	-111.073
			5089.3	-47.4664	-110.762
			5089.4	-47.0118	-110.439
			5089.5	-46.5303	-110.105
			5089.6	-46.0176	-109.757
			5089.7	-45.4685	-109.395
			5089.8	-44.8769	-109.018
			5089.9	-44.235	-108.624
			5090	-43.5335	-108.211
			5090.1	-42.7605	-107.778
			5090.2	-41.9015	-107.32
			5090.3	-40.9375	-106.836
			5090.4	-39.8444	-106.32
			5090.5	-38.5902	-105.769
			5090.6	-37.1323	-105.174
			5090.7	-35.4124	-104.529
			5090.8	-33.3488	-103.822
			5090.9	-30.8236	-103.038
			5091	-27.6599	-102.158
			5091.1	-23.5807	-101.154
			5091.2	-18.127	-99.9817
			5091.3	-10.4787	-98.5771
			5091.4	0.982676	-96.8291
			5091.5	19.9556	-94.5312
			5091.6	30	-93.5157
			5091.7	-56.3857	-109.572
			5091.8	-56.7832	-109.644
			5091.9	-57.1904	-109.729
			5092	-57.6052	-109.83
			5092.1	-58.0249	-109.945
			5092.2	-58.447	-110.074
			5092.3	-58.8689	-110.217
			5092.4	-59.2876	-110.375
			5092.5	-59.7006	-110.545
			5092.6	-60.105	-110.729
			5092.7	-60.4982	-110.924
			5092.8	-60.8778	-111.131
			5092.9	-61.2412	-111.349
			5093	-61.5865	-111.576
			5093.1	-61.9116	-111.812
			5093.2	-62.2149	-112.056
			5093.3	-62.495	-112.307
			5093.4	-62.7506	-112.563
			5093.5	-62.9809	-112.824
			5093.6	-63.1852	-113.088
			5093.7	-63.3631	-113.355
			5093.8	-63.5145	-113.623
			5093.9	-63.6393	-113.891
			5094	-63.7377	-114.158
			5094.1	-63.8103	-114.423
			5094.2	-63.8574	-114.686
			5094.3	-63.8797	-114.944
			5094.4	-63.878	-115.198
			5094.5	-63.8531	-115.446
			5094.6	-63.8059	-115.688
			5094.7	-63.7372	-115.923
			5094.8	-63.6481	-116.15
			5094.9	-63.5395	-116.369
			5095	-63.4123	-116.578
			5095.1	-63.2675	-116.778
			5095.2	-63.106	-116.968
			5095.3	-62.9287	-117.148
			5095.4	-62.7365	-117.317
			5095.5	-62.5301	-117.474
			5095.6	-62.3105	-117.62
			5095.7	-62.0782	-117.754
			5095.8	-61.834	-117.876
			5095.9	-61.5786	-117.986
			5096	-61.3124	-118.083
			5096.1	-61.0362	-118.167
			5096.2	-60.7502	-118.239
			5096.3	-60.4551	-118.298
			5096.4	-60.1511	-118.343
			5096.5	-59.8386	-118.376
			5096.6	-59.5179	-118.395
			5096.7	-59.1891	-118.402
			5096.8	-58.8525	-118.394
			5096.9	-58.5081	-118.374
			5097	-58.156	-118.34
			5097.1	-57.7962	-118.293
			5097.2	-57.4285	-118.232
			5097.3	-57.0528	-118.158
			5097.4	-56.669	-118.07
			5097.5	-56.2766	-117.969
			5097.6	-55.8753	-117.853
			5097.7	-55.4645	-117.724
			5097.8	-55.0437	-117.582
			5097.9	-54.6121	-117.425
			5098	-54.1689	-117.253
			5098.1	-53.7129	-117.068
			5098.2	-53.2429	-116.868
			5098.3	-52.7575	-116.652
			5098.4	-52.255	-116.422
			5098.5	-51.7334	-116.176
			5098.6	-51.1902	-115.913
			5098.7	-50.6226	-115.634
			5098.8	-50.0273	-115.338
			5098.9	-49.4001	-115.023
			5099	-48.7363	-114.688
			5099.1	-48.0301	-114.334
			5099.2	-47.2741	-113.957
			5099.3	-46.4597	-113.557
			5099.4	-45.5759	-113.131
			5099.5	-44.6091	-112.677
			5099.6	-43.542	-112.191
			5099.7	-42.3521	-111.671
			5099.8	-41.0105	-111.111
			5099.9	-39.4782	-110.505
			5100	-37.7028	-109.846
			5100.1	-35.6111	-109.124
			5100.2	-33.0986	-108.325
			5100.3	-30.0105	-107.432
			5100.4	-26.1078	-106.418
			5100.5	-21.0022	-105.249
			5100.6	-14.0173	-103.865
			5100.7	-3.86436	-102.176
			5100.8	12.2503	-100.013
			5100.9	30	-98.1036
			5101	-55.9291	-114.061
			5101.1	-55.8573	-114.015
			5101.2	-55.7848	-113.968
			5101.3	-55.7118	-113.92
			5101.4	-55.6386	-113.869
			5101.5	-55.5653	-113.816
			5101.6	-55.4922	-113.761
			5101.7	-55.4196	-113.705
			5101.8	-55.3477	-113.647
			5101.9	-55.2768	-113.587
			5102	-55.2073	-113.525
			5102.1	-55.1393	-113.462
			5102.2	-55.0733	-113.398
			5102.3	-55.0097	-113.332
			5102.4	-54.9486	-113.266
			5102.5	-54.8906	-113.198
			5102.6	-54.836	-113.129
			5102.7	-54.7852	-113.059
			5102.8	-54.7385	-112.989
			5102.9	-54.6965	-112.919
			5103	-54.6596	-112.848
			5103.1	-54.6282	-112.778
			5103.2	-54.6027	-112.708
			5103.3	-54.5835	-112.638
			5103.4	-54.5713	-112.569
			5103.5	-54.5663	-112.501
			5103.6	-54.5691	-112.434
			5103.7	-54.5802	-112.369
			5103.8	-54.5999	-112.306
			5103.9	-54.6288	-112.245
			5104	-54.6671	-112.187
			5104.1	-54.7155	-112.131
			5104.2	-54.7741	-112.079
			5104.3	-54.8434	-112.03
			5104.4	-54.9237	-111.985
			5104.5	-55.0151	-111.945
			5104.6	-55.1181	-111.909
			5104.7	-55.2326	-111.878
			5104.8	-55.3588	-111.852
			5104.9	-55.4966	-111.833
			5105	-55.6461	-111.819
			5105.1	-55.8069	-111.812
			5105.2	-55.979	-111.811
			5105.3	-56.1619	-111.818
			5105.4	-56.3552	-111.831
			5105.5	-56.5583	-111.853
			5105.6	-56.7705	-111.882
			5105.7	-56.9911	-111.919
			5105.8	-57.2191	-111.965
			5105.9	-57.4536	-112.018
			5106	-57.6935	-112.08
			5106.1	-57.9376	-112.15
			5106.2	-58.1847	-112.229
			5106.3	-58.4335	-112.316
			5106.4	-58.6825	-112.411
			5106.5	-58.9304	-112.514
			5106.6	-59.1758	-112.625
			5106.7	-59.4172	-112.743
			5106.8	-59.6532	-112.868
			5106.9	-59.8825	-113.001
			5107	-60.1037	-113.139
			5107.1	-60.3155	-113.283
			5107.2	-60.5166	-113.433
			5107.3	-60.706	-113.587
			5107.4	-60.8827	-113.745
			5107.5	-61.0456	-113.908
			5107.6	-61.194	-114.073
			5107.7	-61.3271	-114.24
			5107.8	-61.4444	-114.409
			5107.9	-61.5452	-114.579
			5108	-61.6293	-114.749
			5108.1	-61.6963	-114.919
			5108.2	-61.7461	-115.088
			5108.3	-61.7785	-115.255
			5108.4	-61.7935	-115.42
			5108.5	-61.7912	-115.581
			5108.6	-61.7718	-115.74
			5108.7	-61.7354	-115.893
			5108.8	-61.6822	-116.042
			5108.9	-61.6127	-116.186
			5109	-61.5271	-116.324
			5109.1	-61.4258	-116.455
			5109.2	-61.3091	-116.58
			5109.3	-61.1775	-116.697
			5109.4	-61.0315	-116.806
			5109.5	-60.8714	-116.907
			5109.6	-60.6976	-116.999
			5109.7	-60.5106	-117.082
			5109.8	-60.3108	-117.157
			5109.9	-60.0986	-117.221
			5110	-59.8744	-117.275
			5110.1	-59.6385	-117.32
			5110.2	-59.3913	-117.354
			5110.3	-59.133	-117.377
			5110.4	-58.8641	-117.389
			5110.5	-58.5846	-117.39
			5110.6	-58.2949	-117.38
			5110.7	-57.9951	-117.359
			5110.8	-57.6853	-117.325
			5110.9	-57.3656	-117.28
			5111	-57.0361	-117.223
			5111.1	-56.6968	-117.154
			5111.2	-56.3476	-117.073
			5111.3	-55.9883	-116.979
			5111.4	-55.6187	-116.873
			5111.5	-55.2386	-116.754
			5111.6	-54.8474	-116.622
			5111.7	-54.4449	-116.477
			5111.8	-54.0302	-116.318
			5111.9	-53.6028	-116.146
			5112	-53.1616	-115.96
			5112.1	-52.7056	-115.761
			5112.2	-52.2335	-115.546
			5112.3	-51.7436	-115.317
			5112.4	-51.2342	-115.073
			5112.5	-50.703	-114.813
			5112.6	-50.1473	-114.536
			5112.7	-49.5639	-114.243
			5112.8	-48.949	-113.932
			5112.9	-48.2979	-113.601
			5113	-47.605	-113.251
			5113.1	-46.8632	-112.879
			5113.2	-46.0641	-112.484
			5113.3	-45.197	-112.064
			5113.4	-44.2486	-111.617
			5113.5	-43.2018	-111.138
			5113.6	-42.0348	-110.626
			5113.7	-40.7189	-110.074
			5113.8	-39.2162	-109.478
			5113.9	-37.4751	-108.83
			5114	-35.424	-108.119
			5114.1	-32.9605	-107.334
			5114.2	-29.9333	-106.456
			5114.3	-26.1096	-105.46
			5114.4	-21.1119	-104.312
			5114.5	-14.2858	-102.954
			5114.6	-4.39138	-101.298
			5114.7	11.2361	-99.1818
			5114.8	30	-97.1562
			5114.9	-56.0397	-113.134
			5115	-56.0856	-113.114
			5115.1	-56.1377	-113.096
			5115.2	-56.1962	-113.081
			5115.3	-56.2611	-113.069
			5115.4	-56.3323	-113.059
			5115.5	-56.4098	-113.053
			5115.6	-56.4934	-113.05
			5115.7	-56.5831	-113.051
			5115.8	-56.6787	-113.055
			5115.9	-56.7799	-113.063
			5116	-56.8864	-113.075
			5116.1	-56.998	-113.091
			5116.2	-57.1142	-113.111
			5116.3	-57.2346	-113.136
			5116.4	-57.3588	-113.164
			5116.5	-57.4863	-113.198
			5116.6	-57.6166	-113.235
			5116.7	-57.7489	-113.278
			5116.8	-57.8828	-113.324
			5116.9	-58.0176	-113.375
			5117	-58.1526	-113.431
			5117.1	-58.2871	-113.49
			5117.2	-58.4205	-113.554
			5117.3	-58.5519	-113.622
			5117.4	-58.6807	-113.693
			5117.5	-58.8062	-113.768
			5117.6	-58.9277	-113.847
			5117.7	-59.0444	-113.929
			5117.8	-59.1558	-114.013
			5117.9	-59.261	-114.1
			5118	-59.3597	-114.19
			5118.1	-59.451	-114.281
			5118.2	-59.5346	-114.375
			5118.3	-59.6099	-114.469
			5118.4	-59.6764	-114.565
			5118.5	-59.7337	-114.661
			5118.6	-59.7815	-114.757
			5118.7	-59.8194	-114.853
			5118.8	-59.8472	-114.948
			5118.9	-59.8645	-115.042
			5119	-59.8713	-115.135
			5119.1	-59.8674	-115.227
			5119.2	-59.8527	-115.316
			5119.3	-59.8271	-115.402
			5119.4	-59.7907	-115.486
			5119.5	-59.7434	-115.566
			5119.6	-59.6853	-115.642
			5119.7	-59.6165	-115.715
			5119.8	-59.5371	-115.783
			5119.9	-59.4473	-115.846
			5120	-59.3472	-115.905
			5120.1	-59.2369	-115.958
			5120.2	-59.1167	-116.005
			5120.3	-58.9868	-116.047
			5120.4	-58.8475	-116.082
			5120.5	-58.6988	-116.111
			5120.6	-58.5412	-116.134
			5120.7	-58.3747	-116.149
			5120.8	-58.1997	-116.158
			5120.9	-58.0165	-116.159
			5121	-57.8251	-116.152
			5121.1	-57.6259	-116.139
			5121.2	-57.4192	-116.117
			5121.3	-57.205	-116.087
			5121.4	-56.9837	-116.05
			5121.5	-56.7555	-116.004
			5121.6	-56.5204	-115.95
			5121.7	-56.2788	-115.888
			5121.8	-56.0308	-115.817
			5121.9	-55.7764	-115.737
			5122	-55.5159	-115.649
			5122.1	-55.2493	-115.553
			5122.2	-54.9767	-115.447
			5122.3	-54.6981	-115.333
			5122.4	-54.4136	-115.21
			5122.5	-54.1231	-115.078
			5122.6	-53.8267	-114.936
			5122.7	-53.5241	-114.786
			5122.8	-53.2153	-114.627
			5122.9	-52.9001	-114.458
			5123	-52.5782	-114.281
			5123.1	-52.2492	-114.093
			5123.2	-51.9129	-113.897
			5123.3	-51.5687	-113.69
			5123.4	-51.2161	-113.475
			5123.5	-50.8543	-113.249
			5123.6	-50.4825	-113.013
			5123.7	-50.0998	-112.767
			5123.8	-49.7049	-112.51
			5123.9	-49.2965	-112.243
			5124	-48.8728	-111.964
			5124.1	-48.4321	-111.674
			5124.2	-47.9719	-111.371
			5124.3	-47.4894	-111.056
			5124.4	-46.9813	-110.728
			5124.5	-46.4435	-110.386
			5124.6	-45.8714	-110.028
			5124.7	-45.2588	-109.654
			5124.8	-44.5986	-109.262
			5124.9	-43.8819	-108.85
			5125	-43.0976	-108.418
			5125.1	-42.2316	-107.961
			5125.2	-41.2661	-107.477
			5125.3	-40.178	-106.961
			5125.4	-38.9374	-106.411
			5125.5	-37.5038	-105.818
			5125.6	-35.8226	-105.175
			5125.7	-33.8173	-104.473
			5125.8	-31.3783	-103.696
			5125.9	-28.3423	-102.828
			5126	-24.456	-101.84
			5126.1	-19.3044	-100.695
			5126.2	-12.1579	-99.3319
			5126.3	-1.60742	-97.6516
			5126.4	15.4633	-95.4727
			5126.5	30	-93.9587
			5126.6	-56.3926	-110.007
			5126.7	-56.8002	-110.07
			5126.8	-57.2205	-110.148
			5126.9	-57.651	-110.242
			5127	-58.0889	-110.351
			5127.1	-58.5313	-110.475
			5127.2	-58.975	-110.614
			5127.3	-59.4169	-110.768
			5127.4	-59.8538	-110.936
			5127.5	-60.2824	-111.119
			5127.6	-60.6997	-111.314
			5127.7	-61.1026	-111.522
			5127.8	-61.4883	-111.741
			5127.9	-61.8543	-111.971
			5128	-62.1982	-112.21
			5128.1	-62.518	-112.458
			5128.2	-62.8119	-112.713
			5128.3	-63.0785	-112.974
			5128.4	-63.3167	-113.24
			5128.5	-63.5256	-113.509
			5128.6	-63.7048	-113.781
			5128.7	-63.854	-114.054
			5128.8	-63.9731	-114.327
			5128.9	-64.0624	-114.598
			5129	-64.1223	-114.868
			5129.1	-64.1533	-115.133
			5129.2	-64.1562	-115.394
			5129.3	-64.1317	-115.65
			5129.4	-64.0808	-115.898
			5129.5	-64.0045	-116.14
			5129.6	-63.9037	-116.373
			5129.7	-63.7794	-116.597
			5129.8	-63.6328	-116.811
			5129.9	-63.4648	-117.015
			5130	-63.2765	-117.208
			5130.1	-63.0688	-117.389
			5130.2	-62.8427	-117.557
			5130.3	-62.5991	-117.713
			5130.4	-62.339	-117.857
			5130.5	-62.063	-117.986
			5130.6	-61.7719	-118.102
			5130.7	-61.4664	-118.204
			5130.8	-61.1472	-118.291
			5130.9	-60.8148	-118.364
			5131	-60.4698	-118.422
			5131.1	-60.1124	-118.464
			5131.2	-59.7431	-118.492
			5131.3	-59.3622	-118.504
			5131.4	-58.9698	-118.501
			5131.5	-58.5661	-118.482
			5131.6	-58.1511	-118.447
			5131.7	-57.7248	-118.396
			5131.8	-57.2869	-118.329
			5131.9	-56.8372	-118.246
			5132	-56.3753	-118.146
			5132.1	-55.9006	-118.03
			5132.2	-55.4125	-117.897
			5132.3	-54.9101	-117.747
			5132.4	-54.3924	-117.58
			5132.5	-53.858	-117.395
			5132.6	-53.3054	-117.192
			5132.7	-52.7326	-116.972
			5132.8	-52.1375	-116.732
			5132.9	-51.5172	-116.473
			5133	-50.8686	-116.194
			5133.1	-50.1876	-115.894
			5133.2	-49.4694	-115.573
			5133.3	-48.7082	-115.229
			5133.4	-47.8967	-114.86
			5133.5	-47.0262	-114.465
			5133.6	-46.0855	-114.043
			5133.7	-45.0607	-113.59
			5133.8	-43.9341	-113.103
			5133.9	-42.6829	-112.579
			5134	-41.277	-112.013
			5134.1	-39.6764	-111.398
			5134.2	-37.8267	-110.728
			5134.3	-35.6518	-109.991
			5134.4	-33.0428	-109.175
			5134.5	-29.8371	-108.26
			5134.6	-25.7828	-107.221
			5134.7	-20.4673	-106.019
			5134.8	-13.1654	-104.593
			5134.9	-2.47758	-102.846
			5135	14.6871	-100.596
			5135.1	30	-98.9684
			5135.2	-55.8614	-114.907
			5135.3	-55.7237	-114.841
			5135.4	-55.5872	-114.771
			5135.5	-55.4522	-114.697
			5135.6	-55.319	-114.619
			5135.7	-55.188	-114.538
			5135.8	-55.0593	-114.453
			5135.9	-54.9335	-114.365
			5136	-54.8106	-114.273
			5136.1	-54.6912	-114.179
			5136.2	-54.5754	-114.081
			5136.3	-54.4637	-113.982
			5136.4	-54.3563	-113.879
			5136.5	-54.2536	-113.775
			5136.6	-54.156	-113.669
			5136.7	-54.0637	-113.561
			5136.8	-53.9771	-113.451
			5136.9	-53.8967	-113.341
			5137	-53.8227	-113.23
			5137.1	-53.7556	-113.118
			5137.2	-53.6957	-113.005
			5137.3	-53.6435	-112.893
			5137.4	-53.5992	-112.781
			5137.5	-53.5634	-112.67
			5137.6	-53.5365	-112.56
			5137.7	-53.5187	-112.451
			5137.8	-53.5107	-112.343
			5137.9	-53.5127	-112.238
			5138	-53.5252	-112.135
			5138.1	-53.5485	-112.035
			5138.2	-53.5831	-111.938
			5138.3	-53.6293	-111.844
			5138.4	-53.6875	-111.754
			5138.5	-53.758	-111.669
			5138.6	-53.841	-111.588
			5138.7	-53.9368	-111.513
			5138.8	-54.0456	-111.443
			5138.9	-54.1675	-111.379
			5139	-54.3026	-111.321
			5139.1	-54.451	-111.27
			5139.2	-54.6124	-111.227
			5139.3	-54.7867	-111.19
			5139.4	-54.9738	-111.162
			5139.5	-55.1731	-111.142
			5139.6	-55.3843	-111.13
			5139.7	-55.6067	-111.128
			5139.8	-55.8396	-111.134
			5139.9	-56.0823	-111.149
			5140	-56.3337	-111.174
			5140.1	-56.5928	-111.209
			5140.2	-56.8585	-111.254
			5140.3	-57.1296	-111.308
			5140.4	-57.4046	-111.372
			5140.5	-57.6821	-111.445
			5140.6	-57.9608	-111.528
			5140.7	-58.239	-111.621
			5140.8	-58.5153	-111.723
			5140.9	-58.7881	-111.833
			5141	-59.0558	-111.952
			5141.1	-59.317	-112.079
			5141.2	-59.5702	-112.214
			5141.3	-59.814	-112.356
			5141.4	-60.047	-112.505
			5141.5	-60.2682	-112.66
			5141.6	-60.4764	-112.82
			5141.7	-60.6706	-112.985
			5141.8	-60.8498	-113.154
			5141.9	-61.0135	-113.326
			5142	-61.1609	-113.502
			5142.1	-61.2917	-113.679
			5142.2	-61.4053	-113.857
			5142.3	-61.5016	-114.037
			5142.4	-61.5804	-114.216
			5142.5	-61.6418	-114.394
			5142.6	-61.6857	-114.571
			5142.7	-61.7124	-114.746
			5142.8	-61.7221	-114.918
			5142.9	-61.7151	-115.087
			5143	-61.6918	-115.252
			5143.1	-61.6526	-115.412
			5143.2	-61.598	-115.567
			5143.3	-61.5285	-115.717
			5143.4	-61.4447	-115.861
			5143.5	-61.347	-115.998
			5143.6	-61.2361	-116.128
			5143.7	-61.1125	-116.252
			5143.8	-60.9768	-116.367
			5143.9	-60.8296	-116.475
			5144	-60.6714	-116.575
			5144.1	-60.5029	-116.666
			5144.2	-60.3244	-116.748
			5144.3	-60.1366	-116.822
			5144.4	-59.94	-116.886
			5144.5	-59.7351	-116.941
			5144.6	-59.5222	-116.987
			5144.7	-59.3019	-117.024
			5144.8	-59.0746	-117.05
			5144.9	-58.8406	-117.067
			5145	-58.6003	-117.075
			5145.1	-58.354	-117.073
			5145.2	-58.1021	-117.06
			5145.3	-57.8449	-117.038
			5145.4	-57.5824	-117.006
			5145.5	-57.3151	-116.965
			5145.6	-57.0431	-116.913
			5145.7	-56.7664	-116.852
			5145.8	-56.4853	-116.78
			5145.9	-56.1999	-116.699
			5146	-55.9101	-116.608
			5146.1	-55.6161	-116.508
			5146.2	-55.3177	-116.397
			5146.3	-55.015	-116.277
			5146.4	-54.7078	-116.147
			5146.5	-54.396	-116.008
			5146.6	-54.0793	-115.859
			5146.7	-53.7575	-115.7
			5146.8	-53.4303	-115.531
			5146.9	-53.0973	-115.353
			5147	-52.758	-115.165
			5147.1	-52.4119	-114.967
			5147.2	-52.0583	-114.759
			5147.3	-51.6965	-114.541
			5147.4	-51.3255	-114.313
			5147.5	-50.9444	-114.075
			5147.6	-50.5519	-113.826
			5147.7	-50.1466	-113.566
			5147.8	-49.7268	-113.295
			5147.9	-49.2907	-113.012
			5148	-48.8358	-112.717
			5148.1	-48.3596	-112.41
			5148.2	-47.8588	-112.089
			5148.3	-47.3297	-111.755
			5148.4	-46.7677	-111.405
			5148.5	-46.1673	-111.04
			5148.6	-45.5218	-110.657
			5148.7	-44.8231	-110.255
			5148.8	-44.0611	-109.832
			5148.9	-43.2233	-109.385
			5149	-42.2936	-108.913
			5149.1	-41.2519	-108.411
			5149.2	-40.0717	-107.875
			5149.3	-38.7183	-107.3
			5149.4	-37.1447	-106.678
			5149.5	-35.2864	-106.001
			5149.6	-33.0523	-105.256
			5149.7	-30.3093	-104.428
			5149.8	-26.8552	-103.495
			5149.9	-22.3685	-102.424
			5150	-16.3048	-101.168
			5150.1	-7.66496	-99.6498
			5150.2	5.60248	-97.7372
			5150.3	28.4733	-95.172
			5150.4	30	-95.0238
			5150.5	-56.2505	-111.048
			5150.6	-56.509	-111.082
			5150.7	-56.7745	-111.126
			5150.8	-57.0457	-111.179
			5150.9	-57.3214	-111.242
			5151	-57.6001	-111.315
			5151.1	-57.8806	-111.397
			5151.2	-58.1612	-111.489
			5151.3	-58.4405	-111.591
			5151.4	-58.717	-111.701
			5151.5	-58.9891	-111.82
			5151.6	-59.2553	-111.947
			5151.7	-59.5143	-112.082
			5151.8	-59.7645	-112.225
			5151.9	-60.0048	-112.374
			5152	-60.2337	-112.53
			5152.1	-60.4502	-112.692
			5152.2	-60.6533	-112.858
			5152.3	-60.8421	-113.029
			5152.4	-61.0157	-113.204
			5152.5	-61.1736	-113.382
			5152.6	-61.3151	-113.563
			5152.7	-61.4398	-113.745
			5152.8	-61.5475	-113.928
			5152.9	-61.638	-114.111
			5153	-61.7113	-114.294
			5153.1	-61.7672	-114.476
			5153.2	-61.806	-114.656
			5153.3	-61.8279	-114.834
			5153.4	-61.8331	-115.009
			5153.5	-61.8221	-115.18
			5153.6	-61.795	-115.347
			5153.7	-61.7526	-115.51
			5153.8	-61.6951	-115.667
			5153.9	-61.6231	-115.818
			5154	-61.5372	-115.964
			5154.1	-61.4378	-116.103
			5154.2	-61.3256	-116.235
			5154.3	-61.2011	-116.359
			5154.4	-61.0649	-116.476
			5154.5	-60.9175	-116.585
			5154.6	-60.7595	-116.686
			5154.7	-60.5913	-116.779
			5154.8	-60.4135	-116.862
			5154.9	-60.2267	-116.937
			5155	-60.0312	-117.003
			5155.1	-59.8275	-117.059
			5155.2	-59.616	-117.107
			5155.3	-59.3973	-117.144
			5155.4	-59.1715	-117.173
			5155.5	-58.9392	-117.191
			5155.6	-58.7005	-117.2
			5155.7	-58.4558	-117.199
			5155.8	-58.2054	-117.189
			5155.9	-57.9496	-117.168
			5156	-57.6884	-117.138
			5156.1	-57.4221	-117.098
			5156.2	-57.1509	-117.048
			5156.3	-56.8748	-116.988
			5156.4	-56.5939	-116.918
			5156.5	-56.3083	-116.839
			5156.6	-56.018	-116.749
			5156.7	-55.723	-116.65
			5156.8	-55.4231	-116.541
			5156.9	-55.1184	-116.422
			5157	-54.8085	-116.294
			5157.1	-54.4933	-116.155
			5157.2	-54.1726	-116.007
			5157.3	-53.846	-115.849
			5157.4	-53.5131	-115.681
			5157.5	-53.1735	-115.503
			5157.6	-52.8266	-115.314
			5157.7	-52.4717	-115.116
			5157.8	-52.1081	-114.907
			5157.9	-51.7349	-114.688
			5158	-51.351	-114.459
			5158.1	-50.9554	-114.218
			5158.2	-50.5465	-113.966
			5158.3	-50.1227	-113.703
			5158.4	-49.6822	-113.428
			5158.5	-49.2227	-113.14
			5158.6	-48.7415	-112.84
			5158.7	-48.2354	-112.526
			5158.8	-47.7009	-112.197
			5158.9	-47.1333	-111.854
			5159	-46.5274	-111.493
			5159.1	-45.8765	-111.116
			5159.2	-45.1727	-110.718
			5159.3	-44.4062	-110.3
			5159.4	-43.5647	-109.858
			5159.5	-42.6325	-109.39
			5159.6	-41.5901	-108.892
			5159.7	-40.4116	-108.36
			5159.8	-39.0632	-107.788
			5159.9	-37.4996	-107.171
			5160	-35.6584	-106.498
			5160.1	-33.4515	-105.759
			5160.2	-30.7509	-104.938
			5160.3	-27.3633	-104.013
			5160.4	-22.9823	-102.954
			5160.5	-17.0927	-101.715
			5160.6	-8.75794	-100.222
			5160.7	3.92061	-98.3521
			5160.8	25.4563	-95.8638
			5160.9	30	-95.4153
			5161	-56.2021	-111.431
			5161.1	-56.411	-111.454
			5161.2	-56.6261	-111.486
			5161.3	-56.8465	-111.525
			5161.4	-57.0714	-111.572
			5161.5	-57.2997	-111.628
			5161.6	-57.5306	-111.691
			5161.7	-57.7629	-111.763
			5161.8	-57.9956	-111.842
			5161.9	-58.2276	-111.928
			5162	-58.4578	-112.023
			5162.1	-58.6849	-112.124
			5162.2	-58.908	-112.232
			5162.3	-59.1259	-112.347
			5162.4	-59.3376	-112.468
			5162.5	-59.542	-112.595
			5162.6	-59.7382	-112.728
			5162.7	-59.9253	-112.865
			5162.8	-60.1023	-113.007
			5162.9	-60.2687	-113.153
			5163	-60.4236	-113.302
			5163.1	-60.5665	-113.455
			5163.2	-60.6968	-113.609
			5163.3	-60.8142	-113.766
			5163.4	-60.9182	-113.924
			5163.5	-61.0087	-114.082
			5163.6	-61.0854	-114.241
			5163.7	-61.1483	-114.399
			5163.8	-61.1973	-114.557
			5163.9	-61.2324	-114.712
			5164	-61.2537	-114.866
			5164.1	-61.2615	-115.018
			5164.2	-61.2558	-115.166
			5164.3	-61.237	-115.312
			5164.4	-61.2053	-115.453
			5164.5	-61.161	-115.59
			5164.6	-61.1045	-115.722
			5164.7	-61.0362	-115.849
			5164.8	-60.9565	-115.971
			5164.9	-60.8656	-116.087
			5165	-60.7641	-116.196
			5165.1	-60.6524	-116.3
			5165.2	-60.5307	-116.397
			5165.3	-60.3997	-116.486
			5165.4	-60.2595	-116.569
			5165.5	-60.1108	-116.644
			5165.6	-59.9537	-116.712
			5165.7	-59.7887	-116.772
			5165.8	-59.6161	-116.824
			5165.9	-59.4363	-116.868
			5166	-59.2496	-116.904
			5166.1	-59.0563	-116.932
			5166.2	-58.8566	-116.952
			5166.3	-58.6509	-116.963
			5166.4	-58.4394	-116.965
			5166.5	-58.2223	-116.959
			5166.6	-57.9998	-116.945
			5166.7	-57.7721	-116.921
			5166.8	-57.5394	-116.889
			5166.9	-57.3017	-116.849
			5167	-57.0592	-116.8
			5167.1	-56.8121	-116.742
			5167.2	-56.5602	-116.675
			5167.3	-56.3038	-116.599
			5167.4	-56.0427	-116.515
			5167.5	-55.777	-116.422
			5167.6	-55.5067	-116.32
			5167.7	-55.2315	-116.21
			5167.8	-54.9515	-116.091
			5167.9	-54.6665	-115.962
			5168	-54.3762	-115.825
			5168.1	-54.0804	-115.679
			5168.2	-53.7788	-115.525
			5168.3	-53.4712	-115.361
			5168.4	-53.1569	-115.188
			5168.5	-52.8357	-115.006
			5168.6	-52.5069	-114.814
			5168.7	-52.1699	-114.614
			5168.8	-51.824	-114.403
			5168.9	-51.4682	-114.183
			5169	-51.1016	-113.953
			5169.1	-50.7229	-113.713
			5169.2	-50.331	-113.463
			5169.3	-49.9241	-113.201
			5169.4	-49.5004	-112.928
			5169.5	-49.0578	-112.644
			5169.6	-48.5937	-112.347
			5169.7	-48.1051	-112.037
			5169.8	-47.5885	-111.714
			5169.9	-47.0395	-111.375
			5170	-46.453	-111.021
			5170.1	-45.8229	-110.65
			5170.2	-45.1414	-110.261
			5170.3	-44.3992	-109.851
			5170.4	-43.5845	-109.418
			5170.5	-42.6828	-108.96
			5170.6	-41.6753	-108.473
			5170.7	-40.5376	-107.953
			5170.8	-39.2382	-107.396
			5170.9	-37.7343	-106.794
			5171	-35.9679	-106.14
			5171.1	-33.8573	-105.422
			5171.2	-31.2849	-104.626
			5171.3	-28.0743	-103.732
			5171.4	-23.9488	-102.711
			5171.5	-18.4504	-101.522
			5171.6	-10.7609	-100.099
			5171.7	0.734314	-98.3314
			5171.8	19.7225	-96.0131
			5171.9	30	-94.9676
			5172	-56.2359	-110.993
			5172.1	-56.4802	-111.027
			5172.2	-56.7322	-111.07
			5172.3	-56.9908	-111.123
			5172.4	-57.255	-111.184
			5172.5	-57.5235	-111.256
			5172.6	-57.7953	-111.336
			5172.7	-58.0689	-111.426
			5172.8	-58.3431	-111.524
			5172.9	-58.6164	-111.632
			5173	-58.8874	-111.748
			5173.1	-59.1548	-111.873
			5173.2	-59.417	-112.006
			5173.3	-59.6728	-112.146
			5173.4	-59.9208	-112.294
			5173.5	-60.1598	-112.448
			5173.6	-60.3885	-112.608
			5173.7	-60.6059	-112.774
			5173.8	-60.8109	-112.946
			5173.9	-61.0026	-113.121
			5174	-61.1802	-113.301
			5174.1	-61.343	-113.483
			5174.2	-61.4905	-113.669
			5174.3	-61.6221	-113.856
			5174.4	-61.7376	-114.044
			5174.5	-61.8365	-114.233
			5174.6	-61.9189	-114.421
			5174.7	-61.9846	-114.609
			5174.8	-62.0337	-114.796
			5174.9	-62.0663	-114.98
			5175	-62.0826	-115.161
			5175.1	-62.0827	-115.34
			5175.2	-62.0671	-115.514
			5175.3	-62.036	-115.684
			5175.4	-61.9899	-115.85
			5175.5	-61.9291	-116.009
			5175.6	-61.8541	-116.163
			5175.7	-61.7653	-116.311
			5175.8	-61.6632	-116.452
			5175.9	-61.5483	-116.586
			5176	-61.4211	-116.712
			5176.1	-61.282	-116.831
			5176.2	-61.1314	-116.942
			5176.3	-60.9699	-117.044
			5176.4	-60.7978	-117.137
			5176.5	-60.6156	-117.222
			5176.6	-60.4237	-117.298
			5176.7	-60.2224	-117.364
			5176.8	-60.0121	-117.421
			5176.9	-59.7931	-117.468
			5177	-59.5657	-117.506
			5177.1	-59.3303	-117.533
			5177.2	-59.0869	-117.551
			5177.3	-58.836	-117.558
			5177.4	-58.5775	-117.555
			5177.5	-58.3118	-117.542
			5177.6	-58.0388	-117.518
			5177.7	-57.7588	-117.484
			5177.8	-57.4717	-117.44
			5177.9	-57.1775	-117.384
			5178	-56.8763	-117.318
			5178.1	-56.5679	-117.242
			5178.2	-56.2521	-117.154
			5178.3	-55.929	-117.056
			5178.4	-55.5981	-116.946
			5178.5	-55.2592	-116.826
			5178.6	-54.9119	-116.694
			5178.7	-54.5558	-116.551
			5178.8	-54.1904	-116.396
			5178.9	-53.815	-116.23
			5179	-53.4289	-116.052
			5179.1	-53.0313	-115.862
			5179.2	-52.621	-115.66
			5179.3	-52.1969	-115.445
			5179.4	-51.7577	-115.218
			5179.5	-51.3017	-114.977
			5179.6	-50.8269	-114.723
			5179.7	-50.3311	-114.454
			5179.8	-49.8117	-114.171
			5179.9	-49.2653	-113.872
			5180	-48.6884	-113.557
			5180.1	-48.0762	-113.225
			5180.2	-47.4233	-112.874
			5180.3	-46.723	-112.503
			5180.4	-45.9671	-112.111
			5180.5	-45.1455	-111.695
			5180.6	-44.2454	-111.254
			5180.7	-43.2508	-110.784
			5180.8	-42.1411	-110.281
			5180.9	-40.8896	-109.742
			5181	-39.4609	-109.161
			5181.1	-37.8074	-108.53
			5181.2	-35.8632	-107.841
			5181.3	-33.5351	-107.081
			5181.4	-30.6867	-106.234
			5181.5	-27.1103	-105.277
			5181.6	-22.4739	-104.178
			5181.7	-16.213	-102.888
			5181.8	-7.28489	-101.327
			5181.9	6.47019	-99.3571
			5182	30	-96.7431
			5182.1	-56.055	-112.729
			5182.2	-56.1137	-112.718
			5182.3	-56.1761	-112.71
			5182.4	-56.2423	-112.704
			5182.5	-56.3121	-112.701
			5182.6	-56.3857	-112.701
			5182.7	-56.4629	-112.704
			5182.8	-56.5438	-112.71
			5182.9	-56.6282	-112.719
			5183	-56.716	-112.731
			5183.1	-56.8071	-112.747
			5183.2	-56.9015	-112.766
			5183.3	-56.9988	-112.789
			5183.4	-57.099	-112.815
			5183.5	-57.2018	-112.844
			5183.6	-57.307	-112.877
			5183.7	-57.4144	-112.913
			5183.8	-57.5236	-112.954
			5183.9	-57.6344	-112.997
			5184	-57.7464	-113.044
			5184.1	-57.8593	-113.095
			5184.2	-57.9728	-113.149
			5184.3	-58.0864	-113.207
			5184.4	-58.1999	-113.268
			5184.5	-58.3127	-113.332
			5184.6	-58.4245	-113.4
			5184.7	-58.5348	-113.47
			5184.8	-58.6433	-113.544
			5184.9	-58.7495	-113.62
			5185	-58.8529	-113.699
			5185.1	-58.9532	-113.78
			5185.2	-59.0499	-113.864
			5185.3	-59.1426	-113.949
			5185.4	-59.2309	-114.037
			5185.5	-59.3145	-114.126
			5185.6	-59.3929	-114.217
			5185.7	-59.4658	-114.309
			5185.8	-59.5329	-114.402
			5185.9	-59.5938	-114.495
			5186	-59.6483	-114.589
			5186.1	-59.696	-114.684
			5186.2	-59.7368	-114.778
			5186.3	-59.7704	-114.871
			5186.4	-59.7966	-114.964
			5186.5	-59.8152	-115.056
			5186.6	-59.8262	-115.147
			5186.7	-59.8292	-115.237
			5186.8	-59.8243	-115.324
			5186.9	-59.8114	-115.409
			5187	-59.7904	-115.493
			5187.1	-59.7612	-115.573
			5187.2	-59.7239	-115.65
			5187.3	-59.6784	-115.725
			5187.4	-59.6248	-115.796
			5187.5	-59.5631	-115.863
			5187.6	-59.4933	-115.926
			5187.7	-59.4154	-115.985
			5187.8	-59.3297	-116.04
			5187.9	-59.236	-116.09
			5188	-59.1346	-116.135
			5188.1	-59.0255	-116.175
			5188.2	-58.9088	-116.21
			5188.3	-58.7847	-116.239
			5188.4	-58.6531	-116.263
			5188.5	-58.5144	-116.281
			5188.6	-58.3684	-116.293
			5188.7	-58.2155	-116.299
			5188.8	-58.0556	-116.298
			5188.9	-57.8889	-116.291
			5189	-57.7155	-116.278
			5189.1	-57.5356	-116.257
			5189.2	-57.3491	-116.23
			5189.3	-57.1562	-116.196
			5189.4	-56.957	-116.155
			5189.5	-56.7516	-116.106
			5189.6	-56.54	-116.051
			5189.7	-56.3222	-115.987
			5189.8	-56.0984	-115.917
			5189.9	-55.8685	-115.839
			5190	-55.6326	-115.753
			5190.1	-55.3907	-115.659
			5190.2	-55.1427	-115.558
			5190.3	-54.8886	-115.448
			5190.4	-54.6283	-115.331
			5190.5	-54.3618	-115.205
			5190.6	-54.0888	-115.071
			5190.7	-53.8093	-114.929
			5190.8	-53.5231	-114.779
			5190.9	-53.2299	-114.62
			5191	-52.9294	-114.453
			5191.1	-52.6212	-114.276
			5191.2	-52.305	-114.091
			5191.3	-51.9802	-113.897
			5191.4	-51.6463	-113.694
			5191.5	-51.3026	-113.481
			5191.6	-50.9483	-113.259
			5191.7	-50.5823	-113.026
			5191.8	-50.2038	-112.784
			5191.9	-49.8112	-112.531
			5192	-49.4032	-112.267
			5192.1	-48.9778	-111.993
			5192.2	-48.533	-111.706
			5192.3	-48.0662	-111.407
			5192.4	-47.5743	-111.095
			5192.5	-47.0538	-110.769
			5192.6	-46.5003	-110.428
			5192.7	-45.9085	-110.071
			5192.8	-45.272	-109.697
			5192.9	-44.5828	-109.304
			5193	-43.8312	-108.891
			5193.1	-43.0048	-108.454
			5193.2	-42.0882	-107.992
			5193.3	-41.0615	-107.501
			5193.4	-39.8988	-106.975
			5193.5	-38.5662	-106.411
			5193.6	-37.0177	-105.802
			5193.7	-35.1902	-105.137
			5193.8	-32.9946	-104.407
			5193.9	-30.301	-103.595
			5194	-26.9128	-102.679
			5194.1	-22.5177	-101.628
			5194.2	-16.5896	-100.396
			5194.3	-8.16793	-98.9082
			5194.4	4.70375	-97.0373
			5194.5	26.7126	-94.5361
			5194.6	30	-94.215
			5194.7	-56.3344	-110.257
			5194.8	-56.6828	-110.312
			5194.9	-57.0433	-110.379
			5195	-57.4143	-110.46
			5195.1	-57.7937	-110.554
			5195.2	-58.1793	-110.661
			5195.3	-58.5688	-110.782
			5195.4	-58.9597	-110.915
			5195.5	-59.3495	-111.062
			5195.6	-59.7356	-111.221
			5195.7	-60.1155	-111.392
			5195.8	-60.4865	-111.574
			5195.9	-60.8463	-111.767
			5196	-61.1925	-111.971
			5196.1	-61.523	-112.184
			5196.2	-61.8358	-112.405
			5196.3	-62.129	-112.634
			5196.4	-62.4011	-112.87
			5196.5	-62.6508	-113.111
			5196.6	-62.8769	-113.357
			5196.7	-63.0786	-113.607
			5196.8	-63.2553	-113.859
			5196.9	-63.4065	-114.112
			5197	-63.532	-114.366
			5197.1	-63.6318	-114.62
			5197.2	-63.706	-114.872
			5197.3	-63.7549	-115.121
			5197.4	-63.7788	-115.367
			5197.5	-63.7784	-115.608
			5197.6	-63.7543	-115.845
			5197.7	-63.707	-116.075
			5197.8	-63.6374	-116.298
			5197.9	-63.5463	-116.514
			5198	-63.4343	-116.721
			5198.1	-63.3024	-116.919
			5198.2	-63.1514	-117.108
			5198.3	-62.982	-117.287
			5198.4	-62.795	-117.455
			5198.5	-62.5912	-117.612
			5198.6	-62.3712	-117.758
			5198.7	-62.1359	-117.891
			5198.8	-61.8858	-118.013
			5198.9	-61.6216	-118.122
			5199	-61.3438	-118.218
			5199.1	-61.0528	-118.3
			5199.2	-60.7492	-118.37
			5199.3	-60.4334	-118.425
			5199.4	-60.1056	-118.467
			5199.5	-59.7662	-118.495
			5199.6	-59.4154	-118.509
			5199.7	-59.0533	-118.508
			5199.8	-58.68	-118.493
[truncated: 48,002 more rows]

## Sheet: (b)
t	F		t	v	u
-5	0		5000	-50.6706	-116.223
-4.9	1152		5000.1	-49.9956	-115.915
-4.8	0		5000.2	-49.2811	-115.585
-4.7	1151		5000.3	-48.5208	-115.233
-4.6	0		5000.4	-47.707	-114.857
-4.5	1151		5000.5	-46.8302	-114.455
-4.4	0		5000.6	-45.8787	-114.025
-4.3	1151		5000.7	-44.8375	-113.563
-4.2	1151		5000.8	-43.6877	-113.068
-4.1	1151		5000.9	-42.4045	-112.534
-4	0		5001	-40.9557	-111.957
-3.9	1152		5001.1	-39.2979	-111.33
-3.8	1151		5001.2	-37.3716	-110.644
-3.7	0		5001.3	-35.0935	-109.89
-3.6	1151		5001.4	-32.3426	-109.051
-3.5	0		5001.5	-28.9374	-108.107
-3.4	1151		5001.6	-24.5921	-107.03
-3.3	1151		5001.7	-18.8309	-105.776
-3.2	1151		5001.8	-10.799	-104.277
-3.1	0		5001.9	1.20491	-102.419
-3	1152		5002	21.1173	-99.9847
-2.9	1151		5002.1	30	-99.076
-2.8	0		5002.2	-56.4267	-109.142
-2.7	1151		5002.3	-56.8668	-109.224
-2.6	0		5002.4	-57.3176	-109.323
-2.5	0		5002.5	-57.7765	-109.437
-2.4	1151		5002.6	-58.2407	-109.567
-2.3	1151		5002.7	-58.707	-109.713
-2.2	1151		5002.8	-59.1723	-109.875
-2.1	0		5002.9	-59.6334	-110.052
-2	1151		5003	-60.087	-110.244
-1.9	1152		5003.1	-60.53	-110.449
-1.8	0		5003.2	-60.9593	-110.668
-1.7	0		5003.3	-61.3722	-110.899
-1.6	1151		5003.4	-61.766	-111.141
-1.5	0		5003.5	-62.1383	-111.394
-1.4	0		5003.6	-62.4869	-111.656
-1.3	1151		5003.7	-62.8102	-111.926
-1.2	0		5003.8	-63.1067	-112.204
-1.1	1151		5003.9	-63.3752	-112.486
-1	1151		5004	-63.6148	-112.774
-0.9	0		5004.1	-63.8251	-113.064
-0.8	1151		5004.2	-64.0057	-113.357
-0.7	0		5004.3	-64.1568	-113.65
-0.6	1152		5004.4	-64.2784	-113.943
-0.5	0		5004.5	-64.371	-114.234
-0.4	0		5004.6	-64.4352	-114.523
-0.3	1151		5004.7	-64.4718	-114.808
-0.2	0		5004.8	-64.4816	-115.088
-0.1	0		5004.9	-64.4656	-115.362
0	0		5005	-64.4248	-115.63
0.1	1151		5005.1	-64.3602	-115.891
0.2	0		5005.2	-64.2731	-116.143
0.3	0		5005.3	-64.1643	-116.387
0.4	1151		5005.4	-64.0351	-116.621
0.5	1151		5005.5	-63.8866	-116.845
0.6	0		5005.6	-63.7197	-117.058
0.7	1151		5005.7	-63.5356	-117.26
0.8	0		5005.8	-63.3351	-117.45
0.9	0		5005.9	-63.1192	-117.628
1	1152		5006	-62.8887	-117.794
1.1	0		5006.1	-62.6446	-117.948
1.2	0		5006.2	-62.3875	-118.088
1.3	1151		5006.3	-62.1182	-118.215
1.4	0		5006.4	-61.8373	-118.329
1.5	0		5006.5	-61.5454	-118.429
1.6	0		5006.6	-61.243	-118.515
1.7	1151		5006.7	-60.9305	-118.588
1.8	0		5006.8	-60.6084	-118.646
1.9	0		5006.9	-60.2771	-118.69
2	1151		5007	-59.9367	-118.721
2.1	1151		5007.1	-59.5875	-118.737
2.2	0		5007.2	-59.2297	-118.738
2.3	1151		5007.3	-58.8633	-118.725
2.4	0		5007.4	-58.4883	-118.698
2.5	0		5007.5	-58.1048	-118.656
2.6	1152		5007.6	-57.7124	-118.6
2.7	0		5007.7	-57.3111	-118.529
2.8	0		5007.8	-56.9006	-118.444
2.9	1151		5007.9	-56.4803	-118.344
3	0		5008	-56.0499	-118.229
3.1	0		5008.1	-55.6086	-118.098
3.2	1151		5008.2	-55.1557	-117.953
3.3	0		5008.3	-54.6904	-117.793
3.4	0		5008.4	-54.2115	-117.617
3.5	1151		5008.5	-53.7176	-117.425
3.6	1151		5008.6	-53.2074	-117.217
3.7	1151		5008.7	-52.679	-116.993
3.8	0		5008.8	-52.1302	-116.751
3.9	0		5008.9	-51.5586	-116.493
4	1152		5009	-50.9611	-116.216
4.1	0		5009.1	-50.3342	-115.921
4.2	1151		5009.2	-49.6735	-115.606
4.3	0		5009.3	-48.9739	-115.27
4.4	0		5009.4	-48.2291	-114.912
4.5	1151		5009.5	-47.4314	-114.531
4.6	0		5009.6	-46.5713	-114.125
4.7	1151		5009.7	-45.6371	-113.691
4.8	1151		5009.8	-44.6139	-113.227
4.9	1151		5009.9	-43.4827	-112.73
			5010	-42.2191	-112.195
			5010.1	-40.7909	-111.618
			5010.2	-39.1549	-110.991
			5010.3	-37.2521	-110.307
			5010.4	-34.9998	-109.555
			5010.5	-32.2782	-108.72
			5010.6	-28.9072	-107.781
			5010.7	-24.6045	-106.709
			5010.8	-18.9001	-105.463
			5010.9	-10.9519	-103.975
			5011	0.912038	-102.131
			5011.1	20.5424	-99.7195
			5011.2	30	-98.7495
			5011.3	-56.4681	-108.823
			5011.4	-56.9496	-108.914
			5011.5	-57.4416	-109.023
			5011.6	-57.9408	-109.148
			5011.7	-58.4438	-109.292
			5011.8	-58.947	-109.452
			5011.9	-59.4468	-109.629
			5012	-59.9396	-109.823
			5012.1	-60.4216	-110.031
			5012.2	-60.8895	-110.255
			5012.3	-61.3399	-110.492
			5012.4	-61.7699	-110.742
			5012.5	-62.1765	-111.003
			5012.6	-62.5576	-111.275
			5012.7	-62.9109	-111.557
			5012.8	-63.2349	-111.846
			5012.9	-63.5281	-112.141
			5013	-63.7898	-112.442
			5013.1	-64.0193	-112.746
			5013.2	-64.2163	-113.053
			5013.3	-64.3809	-113.361
			5013.4	-64.5134	-113.669
			5013.5	-64.6143	-113.975
			5013.6	-64.6844	-114.278
			5013.7	-64.7245	-114.578
			5013.8	-64.7358	-114.873
			5013.9	-64.7193	-115.162
			5014	-64.6762	-115.444
			5014.1	-64.6078	-115.718
			5014.2	-64.5154	-115.983
			5014.3	-64.4002	-116.239
			5014.4	-64.2635	-116.486
			5014.5	-64.1065	-116.721
			5014.6	-63.9305	-116.945
			5014.7	-63.7366	-117.157
			5014.8	-63.5259	-117.358
			5014.9	-63.2995	-117.545
			5015	-63.0583	-117.72
			5015.1	-62.8034	-117.881
			5015.2	-62.5355	-118.029
			5015.3	-62.2554	-118.162
			5015.4	-61.964	-118.282
			5015.5	-61.6618	-118.388
			5015.6	-61.3495	-118.48
			5015.7	-61.0275	-118.557
			5015.8	-60.6964	-118.62
			5015.9	-60.3566	-118.668
			5016	-60.0083	-118.701
			5016.1	-59.652	-118.72
			5016.2	-59.2877	-118.725
			5016.3	-58.9156	-118.714
			5016.4	-58.5357	-118.689
			5016.5	-58.1482	-118.65
			5016.6	-57.7528	-118.595
			5016.7	-57.3494	-118.526
			5016.8	-56.9378	-118.442
			5016.9	-56.5176	-118.343
			5017	-56.0884	-118.23
			5017.1	-55.6496	-118.101
			5017.2	-55.2006	-117.958
			5017.3	-54.7405	-117.799
			5017.4	-54.2683	-117.625
			5017.5	-53.7828	-117.435
			5017.6	-53.2828	-117.23
			5017.7	-52.7665	-117.009
			5017.8	-52.2319	-116.771
			5017.9	-51.6769	-116.516
			5018	-51.0987	-116.244
			5018.1	-50.494	-115.954
			5018.2	-49.8591	-115.645
			5018.3	-49.1893	-115.317
			5018.4	-48.4789	-114.967
			5018.5	-47.7212	-114.596
			5018.6	-46.9079	-114.201
			5018.7	-46.0286	-113.78
			5018.8	-45.0704	-113.331
			5018.9	-44.017	-112.851
			5019	-42.8476	-112.337
			5019.1	-41.5348	-111.784
			5019.2	-40.0429	-111.186
			5019.3	-38.3232	-110.537
			5019.4	-36.3086	-109.827
			5019.5	-33.9042	-109.044
			5019.6	-30.9705	-108.171
			5019.7	-27.2947	-107.186
			5019.8	-22.5359	-106.054
			5019.9	-16.1121	-104.726
			5020	-6.94266	-103.12
			5020.1	7.22741	-101.094
			5020.2	30	-98.5588
			5020.3	-56.5044	-108.637
			5020.4	-57.0227	-108.734
			5020.5	-57.5515	-108.849
			5020.6	-58.0871	-108.984
			5020.7	-58.6255	-109.137
			5020.8	-59.1627	-109.308
			5020.9	-59.6945	-109.497
			5021	-60.2167	-109.704
			5021.1	-60.7255	-109.926
			5021.2	-61.2168	-110.164
			5021.3	-61.6872	-110.417
			5021.4	-62.1334	-110.682
			5021.5	-62.5526	-110.96
			5021.6	-62.9422	-111.248
			5021.7	-63.3002	-111.545
			5021.8	-63.6251	-111.849
			5021.9	-63.9156	-112.16
			5022	-64.171	-112.476
			5022.1	-64.391	-112.794
			5022.2	-64.5755	-113.115
			5022.3	-64.7248	-113.435
			5022.4	-64.8395	-113.755
			5022.5	-64.9205	-114.072
			5022.6	-64.9687	-114.385
			5022.7	-64.9852	-114.694
			5022.8	-64.9715	-114.996
			5022.9	-64.9287	-115.291
			5023	-64.8584	-115.578
			5023.1	-64.762	-115.856
			5023.2	-64.6409	-116.125
			5023.3	-64.4966	-116.382
			5023.4	-64.3304	-116.629
			5023.5	-64.1438	-116.863
			5023.6	-63.938	-117.086
			5023.7	-63.7143	-117.295
			5023.8	-63.4739	-117.491
			5023.9	-63.2178	-117.673
			5024	-62.9472	-117.841
			5024.1	-62.663	-117.995
			5024.2	-62.3661	-118.134
			5024.3	-62.0573	-118.259
			5024.4	-61.7374	-118.369
			5024.5	-61.4071	-118.463
			5024.6	-61.0669	-118.543
			5024.7	-60.7174	-118.607
			5024.8	-60.359	-118.656
			5024.9	-59.9921	-118.689
			5025	-59.6171	-118.708
			5025.1	-59.2342	-118.71
			5025.2	-58.8436	-118.698
			5025.3	-58.4452	-118.67
			5025.4	-58.0393	-118.627
			5025.5	-57.6256	-118.568
			5025.6	-57.2041	-118.494
			5025.7	-56.7744	-118.405
			5025.8	-56.3363	-118.3
			5025.9	-55.8893	-118.179
			5026	-55.4327	-118.044
			5026.1	-54.966	-117.892
			5026.2	-54.4881	-117.725
			5026.3	-53.9981	-117.542
			5026.4	-53.4947	-117.343
			5026.5	-52.9763	-117.128
			5026.6	-52.4413	-116.896
			5026.7	-51.8876	-116.647
			5026.8	-51.3126	-116.381
			5026.9	-50.7133	-116.097
			5027	-50.0863	-115.794
			5027.1	-49.4272	-115.472
			5027.2	-48.731	-115.129
			5027.3	-47.9914	-114.765
			5027.4	-47.2008	-114.377
			5027.5	-46.3498	-113.965
			5027.6	-45.4268	-113.526
			5027.7	-44.4171	-113.057
			5027.8	-43.3019	-112.556
			5027.9	-42.0572	-112.018
			5028	-40.6512	-111.438
			5028.1	-39.0414	-110.81
			5028.2	-37.17	-110.126
			5028.3	-34.9557	-109.374
			5028.4	-32.2813	-108.541
			5028.5	-28.9713	-107.607
			5028.6	-24.7507	-106.544
			5028.7	-19.1642	-105.309
			5028.8	-11.3995	-103.837
			5028.9	0.144295	-102.02
			5029	19.116	-99.6519
			5029.1	30	-98.5258
			5029.2	-56.5282	-108.605
			5029.3	-57.0714	-108.704
			5029.4	-57.6259	-108.823
			5029.5	-58.1875	-108.961
			5029.6	-58.7519	-109.119
			5029.7	-59.3147	-109.296
			5029.8	-59.8712	-109.492
			5029.9	-60.417	-109.706
			5030	-60.9476	-109.937
			5030.1	-61.459	-110.184
			5030.2	-61.9472	-110.446
			5030.3	-62.4087	-110.722
			5030.4	-62.8406	-111.009
			5030.5	-63.2403	-111.308
			5030.6	-63.6055	-111.616
			5030.7	-63.9348	-111.931
			5030.8	-64.227	-112.253
			5030.9	-64.4813	-112.579
			5031	-64.6977	-112.908
			5031.1	-64.876	-113.238
			5031.2	-65.0169	-113.568
			5031.3	-65.121	-113.896
			5031.4	-65.1894	-114.221
			5031.5	-65.2232	-114.542
			5031.6	-65.2237	-114.857
			5031.7	-65.1923	-115.165
			5031.8	-65.1306	-115.465
			5031.9	-65.0401	-115.756
			5032	-64.9224	-116.038
			5032.1	-64.7791	-116.308
			5032.2	-64.6116	-116.568
			5032.3	-64.4214	-116.814
			5032.4	-64.2101	-117.049
			5032.5	-63.9789	-117.269
			5032.6	-63.7292	-117.476
			5032.7	-63.4621	-117.668
			5032.8	-63.1789	-117.846
			5032.9	-62.8806	-118.009
			5033	-62.5682	-118.156
			5033.1	-62.2426	-118.288
			5033.2	-61.9046	-118.404
			5033.3	-61.5549	-118.504
			5033.4	-61.1943	-118.588
			5033.5	-60.8232	-118.656
			5033.6	-60.4422	-118.708
			5033.7	-60.0517	-118.743
			5033.8	-59.652	-118.762
			5033.9	-59.2434	-118.765
			5034	-58.826	-118.751
			5034.1	-58.3999	-118.721
			5034.2	-57.9652	-118.674
			5034.3	-57.5216	-118.611
			5034.4	-57.0691	-118.531
			5034.5	-56.6072	-118.435
			5034.6	-56.1355	-118.323
			5034.7	-55.6535	-118.193
			5034.8	-55.1604	-118.047
			5034.9	-54.6553	-117.884
			5035	-54.1371	-117.704
			5035.1	-53.6045	-117.507
			5035.2	-53.0559	-117.292
			5035.3	-52.4893	-117.059
			5035.4	-51.9027	-116.809
			5035.5	-51.2931	-116.539
			5035.6	-50.6574	-116.25
			5035.7	-49.9918	-115.941
			5035.8	-49.2913	-115.612
			5035.9	-48.5505	-115.26
			5036	-47.7622	-114.885
			5036.1	-46.918	-114.485
			5036.2	-46.0071	-114.058
			5036.3	-45.0163	-113.602
			5036.4	-43.9286	-113.114
			5036.5	-42.7223	-112.591
			5036.6	-41.369	-112.027
			5036.7	-39.831	-111.417
			5036.8	-38.0574	-110.754
			5036.9	-35.9773	-110.028
			5037	-33.4899	-109.226
			5037.1	-30.4464	-108.331
			5037.2	-26.6181	-107.319
			5037.3	-21.6353	-106.154
			5037.4	-14.8591	-104.781
			5037.5	-5.08421	-103.114
			5037.6	10.2637	-100.994
			5037.7	30	-98.835
			5037.8	-56.5115	-108.908
			5037.9	-57.0394	-109
			5038	-57.5799	-109.111
			5038.1	-58.1292	-109.242
			5038.2	-58.6831	-109.392
			5038.3	-59.2372	-109.56
			5038.4	-59.7869	-109.748
			5038.5	-60.3279	-109.953
			5038.6	-60.8556	-110.176
			5038.7	-61.366	-110.414
			5038.8	-61.8549	-110.668
			5038.9	-62.319	-110.936
			5039	-62.7548	-111.216
			5039.1	-63.1597	-111.507
			5039.2	-63.5314	-111.808
			5039.3	-63.8681	-112.117
			5039.4	-64.1683	-112.432
			5039.5	-64.4313	-112.752
			5039.6	-64.6565	-113.076
			5039.7	-64.8439	-113.401
			5039.8	-64.9937	-113.727
			5039.9	-65.1065	-114.051
			5040	-65.1832	-114.373
			5040.1	-65.2247	-114.69
			5040.2	-65.2324	-115.003
			5040.3	-65.2074	-115.309
			5040.4	-65.1513	-115.607
			5040.5	-65.0654	-115.896
			5040.6	-64.9514	-116.176
			5040.7	-64.8106	-116.445
			5040.8	-64.6446	-116.702
			5040.9	-64.4549	-116.948
			5041	-64.2428	-117.181
			5041.1	-64.0096	-117.4
			5041.2	-63.7567	-117.605
			5041.3	-63.4852	-117.796
			5041.4	-63.1963	-117.972
			5041.5	-62.891	-118.133
			5041.6	-62.5703	-118.278
			5041.7	-62.235	-118.407
			5041.8	-61.8859	-118.52
			5041.9	-61.5238	-118.617
			5042	-61.1492	-118.698
			5042.1	-60.7628	-118.761
			5042.2	-60.3649	-118.808
			5042.3	-59.9558	-118.838
			5042.4	-59.536	-118.851
			5042.5	-59.1055	-118.847
			5042.6	-58.6644	-118.826
			5042.7	-58.2128	-118.787
			5042.8	-57.7504	-118.731
			5042.9	-57.2771	-118.658
			5043	-56.7924	-118.567
			5043.1	-56.2958	-118.458
			5043.2	-55.7867	-118.332
			5043.3	-55.2642	-118.188
			5043.4	-54.7272	-118.026
			5043.5	-54.1746	-117.845
			5043.6	-53.6046	-117.646
			5043.7	-53.0155	-117.428
			5043.8	-52.4049	-117.19
			5043.9	-51.7702	-116.932
			5044	-51.108	-116.654
			5044.1	-50.4144	-116.354
			5044.2	-49.6847	-116.033
			5044.3	-48.913	-115.687
			5044.4	-48.0922	-115.318
			5044.5	-47.2135	-114.921
			5044.6	-46.2659	-114.497
			5044.7	-45.2357	-114.042
			5044.8	-44.1052	-113.553
			5044.9	-42.852	-113.027
			5045	-41.4465	-112.459
			5045.1	-39.8492	-111.842
			5045.2	-38.0066	-111.17
			5045.3	-35.844	-110.432
			5045.4	-33.2544	-109.615
			5045.5	-30.0792	-108.701
			5045.6	-26.0723	-107.663
			5045.7	-20.8325	-106.465
			5045.8	-13.6578	-105.047
			5045.9	-3.2009	-103.314
			5046	13.4874	-101.092
			5046.1	30	-99.3207
			5046.2	-56.4522	-109.383
			5046.3	-56.921	-109.462
			5046.4	-57.4036	-109.558
			5046.5	-57.8968	-109.672
			5046.6	-58.3971	-109.803
			5046.7	-58.901	-109.951
			5046.8	-59.4045	-110.117
			5046.9	-59.9039	-110.299
			5047	-60.3953	-110.497
			5047.1	-60.8749	-110.71
			5047.2	-61.3391	-110.938
			5047.3	-61.7844	-111.18
			5047.4	-62.2076	-111.433
			5047.5	-62.606	-111.698
			5047.6	-62.9771	-111.973
			5047.7	-63.3187	-112.257
			5047.8	-63.6293	-112.548
			5047.9	-63.9075	-112.845
			5048	-64.1523	-113.147
			5048.1	-64.3632	-113.451
			5048.2	-64.5401	-113.757
			5048.3	-64.6829	-114.063
			5048.4	-64.792	-114.369
			5048.5	-64.868	-114.672
			5048.6	-64.9116	-114.971
			5048.7	-64.9238	-115.265
			5048.8	-64.9057	-115.554
			5048.9	-64.8582	-115.835
			5049	-64.7828	-116.109
			5049.1	-64.6805	-116.373
			5049.2	-64.5526	-116.628
			5049.3	-64.4005	-116.872
			5049.4	-64.2253	-117.105
			5049.5	-64.0282	-117.326
			5049.6	-63.8104	-117.534
			5049.7	-63.5729	-117.729
			5049.8	-63.3169	-117.91
			5049.9	-63.0433	-118.078
			5050	-62.7531	-118.231
			5050.1	-62.4469	-118.369
			5050.2	-62.1258	-118.492
			5050.3	-61.7902	-118.599
			5050.4	-61.4409	-118.691
			5050.5	-61.0783	-118.767
			5050.6	-60.703	-118.826
			5050.7	-60.3152	-118.87
			5050.8	-59.9154	-118.897
			5050.9	-59.5036	-118.907
			5051	-59.08	-118.901
			5051.1	-58.6446	-118.877
			5051.2	-58.1973	-118.837
			5051.3	-57.7379	-118.78
			5051.4	-57.2661	-118.705
			5051.5	-56.7814	-118.613
			5051.6	-56.2832	-118.503
			5051.7	-55.7707	-118.375
			5051.8	-55.243	-118.229
			5051.9	-54.6988	-118.065
			5052	-54.1367	-117.883
			5052.1	-53.555	-117.681
			5052.2	-52.9516	-117.46
			5052.3	-52.3238	-117.218
			5052.4	-51.6688	-116.957
			5052.5	-50.9828	-116.673
			5052.6	-50.2614	-116.368
			5052.7	-49.4991	-116.039
			5052.8	-48.6894	-115.686
			5052.9	-47.8241	-115.306
			5053	-46.8932	-114.899
			5053.1	-45.884	-114.461
			5053.2	-44.7805	-113.99
			5053.3	-43.5621	-113.483
			5053.4	-42.2021	-112.934
			5053.5	-40.665	-112.339
			5053.6	-38.9031	-111.691
			5053.7	-36.8503	-110.98
			5053.8	-34.4129	-110.195
			5053.9	-31.4538	-109.319
			5054	-27.7641	-108.33
			5054.1	-23.0095	-107.194
			5054.2	-16.6207	-105.863
			5054.3	-7.54497	-104.256
			5054.4	6.4035	-102.235
			5054.5	30	-99.5859
			5054.6	-56.3964	-109.642
			5054.7	-56.8081	-109.712
			5054.8	-57.2328	-109.798
			5054.9	-57.6682	-109.899
			5055	-58.1116	-110.015
			5055.1	-58.5601	-110.147
			5055.2	-59.0107	-110.294
			5055.3	-59.4603	-110.456
			5055.4	-59.9058	-110.633
			5055.5	-60.3438	-110.823
			5055.6	-60.7715	-111.027
			5055.7	-61.1857	-111.243
			5055.8	-61.5836	-111.472
			5055.9	-61.9627	-111.711
			5056	-62.3205	-111.96
			5056.1	-62.6551	-112.218
			5056.2	-62.9645	-112.483
			5056.3	-63.2473	-112.755
			5056.4	-63.5024	-113.032
			5056.5	-63.7288	-113.314
			5056.6	-63.9259	-113.598
			5056.7	-64.0935	-113.883
			5056.8	-64.2315	-114.17
			5056.9	-64.34	-114.455
			5057	-64.4194	-114.738
			5057.1	-64.4702	-115.018
			5057.2	-64.493	-115.295
			5057.3	-64.4887	-115.566
			5057.4	-64.458	-115.831
			5057.5	-64.402	-116.089
			5057.6	-64.3216	-116.339
			5057.7	-64.2179	-116.581
			5057.8	-64.0917	-116.813
			5057.9	-63.9442	-117.035
			5058	-63.7764	-117.247
			5058.1	-63.5892	-117.447
			5058.2	-63.3835	-117.636
			5058.3	-63.1603	-117.813
			5058.4	-62.9204	-117.976
			5058.5	-62.6645	-118.127
			5058.6	-62.3935	-118.264
			5058.7	-62.108	-118.388
			5058.8	-61.8087	-118.497
			5058.9	-61.496	-118.593
			5059	-61.1705	-118.673
			5059.1	-60.8326	-118.739
			5059.2	-60.4827	-118.79
			5059.3	-60.121	-118.826
			5059.4	-59.7478	-118.847
			5059.5	-59.3632	-118.852
			5059.6	-58.9672	-118.842
			5059.7	-58.5599	-118.816
			5059.8	-58.141	-118.774
			5059.9	-57.7105	-118.716
			5060	-57.268	-118.642
			5060.1	-56.813	-118.552
			5060.2	-56.3449	-118.445
			5060.3	-55.8631	-118.321
			5060.4	-55.3667	-118.181
			5060.5	-54.8545	-118.023
			5060.6	-54.3254	-117.848
			5060.7	-53.7776	-117.655
			5060.8	-53.2094	-117.444
			5060.9	-52.6186	-117.214
			5061	-52.0023	-116.965
			5061.1	-51.3576	-116.696
			5061.2	-50.6803	-116.405
			5061.3	-49.9661	-116.093
			5061.4	-49.2091	-115.758
			5061.5	-48.4024	-115.399
			5061.6	-47.5376	-115.014
			5061.7	-46.604	-114.601
			5061.8	-45.5884	-114.157
			5061.9	-44.4739	-113.681
			5062	-43.2387	-113.167
			5062.1	-41.8547	-112.611
			5062.2	-40.2841	-112.009
			5062.3	-38.4759	-111.351
			5062.4	-36.3593	-110.629
			5062.5	-33.8334	-109.83
			5062.6	-30.7489	-108.936
			5062.7	-26.8768	-107.922
			5062.8	-21.8461	-106.755
			5062.9	-15.0155	-105.378
			5063	-5.1741	-103.703
			5063.1	10.2675	-101.573
			5063.2	30	-99.416
			5063.3	-56.3948	-109.475
			5063.4	-56.8036	-109.549
			5063.5	-57.2241	-109.637
			5063.6	-57.6541	-109.741
			5063.7	-58.0909	-109.86
			5063.8	-58.5319	-109.994
			5063.9	-58.9741	-110.143
			5064	-59.4146	-110.306
			5064.1	-59.8505	-110.484
			5064.2	-60.2786	-110.675
			5064.3	-60.6962	-110.879
			5064.4	-61.1004	-111.095
			5064.5	-61.4886	-111.323
			5064.6	-61.8584	-111.561
			5064.7	-62.2076	-111.808
			5064.8	-62.5342	-112.065
			5064.9	-62.8366	-112.328
			5065	-63.1135	-112.598
			5065.1	-63.3637	-112.873
			5065.2	-63.5865	-113.152
			5065.3	-63.7813	-113.433
			5065.4	-63.9478	-113.717
			5065.5	-64.0861	-114
			5065.6	-64.1963	-114.283
			5065.7	-64.2787	-114.564
			5065.8	-64.3339	-114.843
			5065.9	-64.3624	-115.117
			5066	-64.3652	-115.387
			5066.1	-64.3429	-115.65
			5066.2	-64.2965	-115.908
			5066.3	-64.2269	-116.158
			5066.4	-64.1352	-116.399
			5066.5	-64.0222	-116.632
			5066.6	-63.8891	-116.856
			5066.7	-63.7367	-117.069
			5066.8	-63.5659	-117.272
			5066.9	-63.3778	-117.463
			5067	-63.1732	-117.643
			5067.1	-62.9529	-117.811
			5067.2	-62.7177	-117.967
			5067.3	-62.4684	-118.11
			5067.4	-62.2055	-118.24
			5067.5	-61.9298	-118.357
			5067.6	-61.6418	-118.46
			5067.7	-61.342	-118.549
			5067.8	-61.0308	-118.625
			5067.9	-60.7087	-118.687
			5068	-60.376	-118.734
			5068.1	-60.0329	-118.767
			5068.2	-59.6797	-118.786
			5068.3	-59.3164	-118.79
			5068.4	-58.9431	-118.78
			5068.5	-58.5598	-118.755
			5068.6	-58.1665	-118.714
			5068.7	-57.7629	-118.659
			5068.8	-57.3487	-118.589
			5068.9	-56.9237	-118.504
			5069	-56.4873	-118.403
			5069.1	-56.039	-118.286
			5069.2	-55.5779	-118.154
			5069.3	-55.1034	-118.006
			5069.4	-54.6141	-117.842
			5069.5	-54.109	-117.662
			5069.6	-53.5865	-117.464
			5069.7	-53.0448	-117.25
			5069.8	-52.4818	-117.018
			5069.9	-51.8949	-116.768
			5070	-51.2812	-116.499
			5070.1	-50.637	-116.21
			5070.2	-49.9581	-115.901
			5070.3	-49.2391	-115.57
			5070.4	-48.4737	-115.217
			5070.5	-47.654	-114.839
			5070.6	-46.7706	-114.435
			5070.7	-45.8112	-114.002
			5070.8	-44.7608	-113.539
			5070.9	-43.5999	-113.04
			5071	-42.3033	-112.503
			5071.1	-40.838	-111.922
			5071.2	-39.1595	-111.291
			5071.3	-37.2067	-110.6
			5071.4	-34.8938	-109.839
			5071.5	-32.0958	-108.992
			5071.6	-28.6245	-108.039
			5071.7	-24.1828	-106.949
			5071.8	-18.2727	-105.677
			5071.9	-9.99345	-104.154
			5072	2.46686	-102.258
			5072.1	23.3656	-99.7607
			5072.2	30	-99.0905
			5072.3	-56.4249	-109.156
			5072.4	-56.8632	-109.238
			5072.5	-57.3123	-109.336
			5072.6	-57.7697	-109.45
			5072.7	-58.2325	-109.58
			5072.8	-58.6975	-109.725
			5072.9	-59.1618	-109.886
			5073	-59.622	-110.063
			5073.1	-60.0749	-110.253
			5073.2	-60.5174	-110.458
			5073.3	-60.9465	-110.676
			5073.4	-61.3594	-110.907
			5073.5	-61.7533	-111.148
			5073.6	-62.126	-111.4
			5073.7	-62.4752	-111.662
			5073.8	-62.7993	-111.932
			5073.9	-63.0967	-112.208
			5074	-63.3662	-112.491
			5074.1	-63.607	-112.778
			5074.2	-63.8186	-113.068
			5074.3	-64.0006	-113.36
			5074.4	-64.1531	-113.653
			5074.5	-64.2762	-113.946
			5074.6	-64.3704	-114.237
			5074.7	-64.4362	-114.525
			5074.8	-64.4743	-114.81
			5074.9	-64.4857	-115.091
			5075	-64.4712	-115.365
			5075.1	-64.4319	-115.633
			5075.2	-64.3688	-115.894
			5075.3	-64.283	-116.147
			5075.4	-64.1756	-116.391
			5075.5	-64.0477	-116.625
			5075.6	-63.9003	-116.849
			5075.7	-63.7345	-117.063
			5075.8	-63.5514	-117.265
			5075.9	-63.3518	-117.456
			5076	-63.1367	-117.635
			5076.1	-62.9071	-117.802
			5076.2	-62.6636	-117.956
			5076.3	-62.407	-118.097
			5076.4	-62.1382	-118.224
			5076.5	-61.8576	-118.339
			5076.6	-61.5659	-118.439
			5076.7	-61.2636	-118.526
			5076.8	-60.9511	-118.599
			5076.9	-60.6289	-118.658
			5077	-60.2974	-118.703
			5077.1	-59.9566	-118.734
			5077.2	-59.607	-118.75
			5077.3	-59.2486	-118.752
			5077.4	-58.8815	-118.74
			5077.5	-58.5057	-118.713
			5077.6	-58.1211	-118.672
			5077.7	-57.7277	-118.616
			5077.8	-57.3251	-118.546
			5077.9	-56.9132	-118.46
			5078	-56.4914	-118.36
			5078.1	-56.0592	-118.245
			5078.2	-55.616	-118.115
			5078.3	-55.1611	-117.97
			5078.4	-54.6934	-117.809
			5078.5	-54.212	-117.633
			5078.6	-53.7154	-117.441
			5078.7	-53.2021	-117.232
			5078.8	-52.6704	-117.007
			5078.9	-52.118	-116.765
			5079	-51.5423	-116.506
			5079.1	-50.9404	-116.228
			5079.2	-50.3085	-115.932
			5079.3	-49.6422	-115.615
			5079.4	-48.9364	-115.278
			5079.5	-48.1846	-114.919
			5079.6	-47.3789	-114.536
			5079.7	-46.5096	-114.127
			5079.8	-45.5647	-113.691
			5079.9	-44.5289	-113.224
			5080	-43.3827	-112.723
			5080.1	-42.101	-112.184
			5080.2	-40.6506	-111.601
			5080.3	-38.9868	-110.969
			5080.4	-37.0487	-110.278
			5080.5	-34.7501	-109.518
			5080.6	-31.9661	-108.672
			5080.7	-28.5082	-107.72
			5080.8	-24.0787	-106.632
			5080.9	-18.1793	-105.363
			5081	-9.90764	-103.842
			5081.1	2.55106	-101.949
			5081.2	23.4631	-99.4541
			5081.3	30	-98.7945
			5081.4	-56.4622	-108.867
			5081.5	-56.9378	-108.957
			5081.6	-57.4238	-109.064
			5081.7	-57.9171	-109.188
			5081.8	-58.4144	-109.33
			5081.9	-58.9122	-109.488
			5082	-59.4069	-109.663
			5082.1	-59.8948	-109.854
			5082.2	-60.3725	-110.06
			5082.3	-60.8365	-110.281
			5082.4	-61.2836	-110.516
			5082.5	-61.7107	-110.763
			5082.6	-62.1152	-111.021
			5082.7	-62.4946	-111.291
			5082.8	-62.8469	-111.569
			5082.9	-63.1704	-111.855
			5083	-63.4638	-112.148
			5083.1	-63.7261	-112.446
			5083.2	-63.9567	-112.748
			5083.3	-64.1552	-113.052
			5083.4	-64.3218	-113.358
			5083.5	-64.4566	-113.663
			5083.6	-64.5602	-113.967
			5083.7	-64.6332	-114.269
			5083.8	-64.6766	-114.567
			5083.9	-64.6912	-114.86
			5084	-64.6783	-115.147
			5084.1	-64.6389	-115.428
			5084.2	-64.5744	-115.701
			5084.3	-64.4858	-115.966
			5084.4	-64.3745	-116.221
			5084.5	-64.2418	-116.467
			5084.6	-64.0888	-116.702
			5084.7	-63.9168	-116.925
			5084.8	-63.7268	-117.138
			5084.9	-63.52	-117.338
			5085	-63.2975	-117.526
			5085.1	-63.0601	-117.701
			5085.2	-62.8089	-117.862
			5085.3	-62.5447	-118.011
			5085.4	-62.2682	-118.145
			5085.5	-61.9803	-118.266
			5085.6	-61.6816	-118.373
			5085.7	-61.3726	-118.466
			5085.8	-61.0539	-118.544
			5085.9	-60.7261	-118.608
			5086	-60.3894	-118.658
			5086.1	-60.0442	-118.693
			5086.2	-59.6908	-118.714
			5086.3	-59.3294	-118.72
			5086.4	-58.9602	-118.711
			5086.5	-58.5831	-118.688
			5086.6	-58.1983	-118.65
			5086.7	-57.8056	-118.598
			5086.8	-57.4049	-118.531
			5086.9	-56.9959	-118.449
			5087	-56.5784	-118.353
			5087.1	-56.1518	-118.241
			5087.2	-55.7156	-118.115
			5087.3	-55.2692	-117.974
			5087.4	-54.8118	-117.818
			5087.5	-54.3423	-117.646
			5087.6	-53.8598	-117.459
			5087.7	-53.3627	-117.256
			5087.8	-52.8495	-117.038
			5087.9	-52.3183	-116.803
			5088	-51.7669	-116.551
			5088.1	-51.1926	-116.282
			5088.2	-50.5923	-115.995
			5088.3	-49.9622	-115.689
			5088.4	-49.2978	-115.364
			5088.5	-48.5937	-115.018
			5088.6	-47.8432	-114.65
			5088.7	-47.0383	-114.259
			5088.8	-46.169	-113.842
			5088.9	-45.2227	-113.398
			5089	-44.1837	-112.923
			5089.1	-43.0318	-112.414
			5089.2	-41.7409	-111.868
			5089.3	-40.2765	-111.277
			5089.4	-38.5921	-110.636
			5089.5	-36.6237	-109.936
			5089.6	-34.2811	-109.164
			5089.7	-31.4324	-108.305
			5089.8	-27.8779	-107.338
			5089.9	-23.2997	-106.229
			5090	-17.1608	-104.933
			5090.1	-8.47725	-103.373
			5090.2	4.76482	-101.419
			5090.3	27.4273	-98.8174
			5090.4	30	-98.5635
			5090.5	-56.5001	-108.641
			5090.6	-57.0141	-108.738
			5090.7	-57.5386	-108.853
			5090.8	-58.0698	-108.987
			5090.9	-58.604	-109.139
			5091	-59.137	-109.309
			5091.1	-59.665	-109.497
			5091.2	-60.1837	-109.702
			5091.3	-60.6892	-109.924
			5091.4	-61.1777	-110.16
			5091.5	-61.6458	-110.411
			5091.6	-62.0901	-110.675
			5091.7	-62.5078	-110.951
			5091.8	-62.8966	-111.237
			5091.9	-63.2542	-111.533
			5092	-63.5792	-111.836
			5092.1	-63.8704	-112.145
			5092.2	-64.1269	-112.459
			5092.3	-64.3483	-112.776
			5092.4	-64.5348	-113.095
			5092.5	-64.6864	-113.415
			5092.6	-64.8038	-113.733
			5092.7	-64.8877	-114.049
			5092.8	-64.9391	-114.362
			5092.9	-64.9591	-114.67
			5093	-64.9491	-114.972
			5093.1	-64.9102	-115.266
			5093.2	-64.844	-115.553
			5093.3	-64.7518	-115.832
			5093.4	-64.635	-116.1
			5093.5	-64.4951	-116.358
			5093.6	-64.3335	-116.605
			5093.7	-64.1514	-116.84
			5093.8	-63.9503	-117.063
			5093.9	-63.7312	-117.274
			5094	-63.4955	-117.471
			5094.1	-63.2442	-117.654
			5094.2	-62.9784	-117.824
			5094.3	-62.699	-117.98
			5094.4	-62.4069	-118.121
			5094.5	-62.1029	-118.247
			5094.6	-61.7879	-118.359
			5094.7	-61.4624	-118.456
			5094.8	-61.127	-118.538
			5094.9	-60.7824	-118.605
			5095	-60.4289	-118.656
			5095.1	-60.067	-118.693
			5095.2	-59.6969	-118.714
			5095.3	-59.3189	-118.72
			5095.4	-58.9333	-118.711
			5095.5	-58.54	-118.686
			5095.6	-58.1391	-118.646
			5095.7	-57.7306	-118.591
			5095.8	-57.3144	-118.521
			5095.9	-56.8901	-118.436
			5096	-56.4575	-118.335
			5096.1	-56.0162	-118.219
			5096.2	-55.5655	-118.087
			5096.3	-55.1048	-117.941
			5096.4	-54.6333	-117.778
			5096.5	-54.15	-117.6
			5096.6	-53.6536	-117.406
			5096.7	-53.1428	-117.196
			5096.8	-52.6159	-116.97
			5096.9	-52.0709	-116.726
			5097	-51.5055	-116.466
			5097.1	-50.9168	-116.188
			5097.2	-50.3014	-115.892
			5097.3	-49.6555	-115.576
			5097.4	-48.9741	-115.241
			5097.5	-48.2515	-114.884
			5097.6	-47.4806	-114.505
			5097.7	-46.6525	-114.102
			5097.8	-45.7566	-113.672
			5097.9	-44.7792	-113.214
			5098	-43.7032	-112.725
			5098.1	-42.5064	-112.2
			5098.2	-41.16	-111.636
			5098.3	-39.6256	-111.025
			5098.4	-37.8514	-110.362
			5098.5	-35.7652	-109.635
			5098.6	-33.2639	-108.833
			5098.7	-30.1953	-107.936
			5098.8	-26.3249	-106.921
			5098.9	-21.2721	-105.751
			5099	-14.3768	-104.37
			5099.1	-4.38615	-102.687
			5099.2	11.3984	-100.541
			5099.3	30	-98.5241
			5099.4	-56.5249	-108.603
			5099.5	-57.0646	-108.702
			5099.6	-57.6154	-108.82
			5099.7	-58.1732	-108.958
			5099.8	-58.7337	-109.116
			5099.9	-59.2926	-109.292
			5100	-59.8452	-109.487
			5100.1	-60.3872	-109.7
			5100.2	-60.9143	-109.93
			5100.3	-61.4223	-110.176
			5100.4	-61.9074	-110.436
			5100.5	-62.3662	-110.71
			5100.6	-62.7957	-110.997
			5100.7	-63.1933	-111.294
			5100.8	-63.5569	-111.6
			5100.9	-63.885	-111.914
			5101	-64.1764	-112.234
			5101.1	-64.4303	-112.558
			5101.2	-64.6467	-112.885
			5101.3	-64.8254	-113.214
			5101.4	-64.9671	-113.542
			5101.5	-65.0723	-113.869
			5101.6	-65.1422	-114.193
			5101.7	-65.1777	-114.512
			5101.8	-65.1802	-114.826
			5101.9	-65.1512	-115.133
			5102	-65.0921	-115.433
			5102.1	-65.0044	-115.723
			5102.2	-64.8897	-116.004
			5102.3	-64.7495	-116.274
			5102.4	-64.5854	-116.532
			5102.5	-64.3988	-116.779
			5102.6	-64.1912	-117.013
			5102.7	-63.9639	-117.234
			5102.8	-63.7182	-117.441
			5102.9	-63.4554	-117.633
			5103	-63.1765	-117.812
			5103.1	-62.8827	-117.975
			5103.2	-62.5749	-118.123
			5103.3	-62.254	-118.256
			5103.4	-61.9209	-118.373
			5103.5	-61.5763	-118.475
			5103.6	-61.2208	-118.56
			5103.7	-60.8551	-118.63
			5103.8	-60.4796	-118.683
			5103.9	-60.0948	-118.721
			5104	-59.701	-118.742
			5104.1	-59.2985	-118.747
			5104.2	-58.8874	-118.736
			5104.3	-58.468	-118.709
			5104.4	-58.0401	-118.665
			5104.5	-57.6037	-118.605
			5104.6	-57.1586	-118.529
			5104.7	-56.7045	-118.437
			5104.8	-56.2411	-118.328
			5104.9	-55.7678	-118.203
			5105	-55.2839	-118.061
			5105.1	-54.7886	-117.903
			5105.2	-54.2809	-117.728
			5105.3	-53.7596	-117.537
			5105.4	-53.2232	-117.328
			5105.5	-52.6699	-117.101
			5105.6	-52.0977	-116.857
			5105.7	-51.504	-116.595
			5105.8	-50.8859	-116.313
			5105.9	-50.2398	-116.013
			5106	-49.5615	-115.692
			5106.1	-48.8456	-115.35
			5106.2	-48.086	-114.985
			5106.3	-47.2748	-114.596
			5106.4	-46.4024	-114.182
			5106.5	-45.457	-113.741
			5106.6	-44.4235	-113.268
			5106.7	-43.2827	-112.763
			5106.8	-42.0097	-112.219
			5106.9	-40.5719	-111.633
			5107	-38.9253	-110.997
			5107.1	-37.01	-110.304
			5107.2	-34.7415	-109.541
			5107.3	-31.9974	-108.695
			5107.4	-28.5935	-107.745
			5107.5	-24.2401	-106.661
			5107.6	-18.4533	-105.4
			5107.7	-10.3619	-103.893
			5107.8	1.77446	-102.023
			5107.9	22.0045	-99.5688
			5108	30	-98.7542
			5108.1	-56.5183	-108.829
			5108.2	-57.0526	-108.923
			5108.3	-57.5994	-109.036
			5108.4	-58.1545	-109.169
			5108.5	-58.7137	-109.322
			5108.6	-59.2725	-109.493
			5108.7	-59.8264	-109.683
			5108.8	-60.3709	-109.892
			5108.9	-60.9015	-110.117
			5109	-61.4139	-110.359
			5109.1	-61.9043	-110.615
			5109.2	-62.369	-110.886
			5109.3	-62.8049	-111.169
			5109.4	-63.2091	-111.463
			5109.5	-63.5796	-111.767
			5109.6	-63.9145	-112.078
			5109.7	-64.2125	-112.396
			5109.8	-64.4728	-112.719
			5109.9	-64.695	-113.045
			5110	-64.8791	-113.372
			5110.1	-65.0255	-113.7
			5110.2	-65.1346	-114.026
			5110.3	-65.2076	-114.349
			5110.4	-65.2453	-114.668
			5110.5	-65.2492	-114.982
			5110.6	-65.2205	-115.288
			5110.7	-65.1607	-115.587
			5110.8	-65.0714	-115.877
			5110.9	-64.954	-116.158
			5111	-64.81	-116.427
			5111.1	-64.6411	-116.685
			5111.2	-64.4486	-116.931
			5111.3	-64.234	-117.163
			5111.4	-63.9985	-117.383
			5111.5	-63.7436	-117.588
			5111.6	-63.4704	-117.779
			5111.7	-63.1801	-117.954
			5111.8	-62.8736	-118.115
			5111.9	-62.5521	-118.259
			5112	-62.2162	-118.388
			5112.1	-61.8669	-118.501
			5112.2	-61.5049	-118.598
			5112.3	-61.1307	-118.678
			5112.4	-60.745	-118.741
			5112.5	-60.3482	-118.788
			5112.6	-59.9406	-118.817
			5112.7	-59.5225	-118.83
			5112.8	-59.0942	-118.826
			5112.9	-58.6556	-118.805
			5113	-58.2069	-118.766
			5113.1	-57.7478	-118.71
			5113.2	-57.2783	-118.637
			5113.3	-56.7978	-118.547
			5113.4	-56.3059	-118.439
			5113.5	-55.8021	-118.314
			5113.6	-55.2854	-118.171
			5113.7	-54.7549	-118.01
			5113.8	-54.2093	-117.831
			5113.9	-53.6472	-117.633
			5114	-53.0668	-117.417
			5114.1	-52.4659	-117.182
			5114.2	-51.8419	-116.927
			5114.3	-51.1917	-116.652
			5114.4	-50.5115	-116.356
			5114.5	-49.7969	-116.038
			5114.6	-49.0424	-115.698
			5114.7	-48.2411	-115.333
			5114.8	-47.3849	-114.943
			5114.9	-46.4634	-114.526
			5115	-45.4638	-114.078
			5115.1	-44.3698	-113.599
			5115.2	-43.1603	-113.083
			5115.3	-41.8082	-112.526
			5115.4	-40.2772	-111.924
			5115.5	-38.5185	-111.269
			5115.6	-36.4646	-110.551
			5115.7	-34.0195	-109.759
			5115.8	-31.0423	-108.876
			5115.9	-27.3181	-107.879
			5116	-22.5013	-106.733
			5116.1	-16.0013	-105.388
			5116.2	-6.71856	-103.763
			5116.3	7.65	-101.712
			5116.4	30	-99.2229
			5116.5	-56.4661	-109.287
			5116.6	-56.9489	-109.369
			5116.7	-57.4454	-109.468
			5116.8	-57.9523	-109.586
			5116.9	-58.4659	-109.721
			5117	-58.9823	-109.874
			5117.1	-59.4978	-110.045
			5117.2	-60.0081	-110.232
			5117.3	-60.5093	-110.436
			5117.4	-60.9975	-110.655
			5117.5	-61.4689	-110.889
			5117.6	-61.9201	-111.137
			5117.7	-62.3478	-111.397
			5117.8	-62.7492	-111.668
			5117.9	-63.1219	-111.949
			5118	-63.4637	-112.239
			5118.1	-63.7731	-112.537
			5118.2	-64.0489	-112.839
			5118.3	-64.2902	-113.146
			5118.4	-64.4965	-113.456
			5118.5	-64.6677	-113.767
			5118.6	-64.8041	-114.078
			5118.7	-64.906	-114.388
			5118.8	-64.9741	-114.695
			5118.9	-65.0094	-114.998
			5119	-65.0128	-115.295
			5119.1	-64.9855	-115.587
			5119.2	-64.9286	-115.87
			5119.3	-64.8435	-116.146
			5119.4	-64.7315	-116.412
			5119.5	-64.5939	-116.668
			5119.6	-64.4319	-116.912
			5119.7	-64.2469	-117.145
			5119.8	-64.04	-117.366
			5119.9	-63.8126	-117.574
			5120	-63.5656	-117.768
			5120.1	-63.3002	-117.948
			5120.2	-63.0174	-118.114
			5120.3	-62.7181	-118.265
			5120.4	-62.4031	-118.401
			5120.5	-62.0732	-118.521
			5120.6	-61.7291	-118.626
			5120.7	-61.3714	-118.714
			5120.8	-61.0007	-118.787
			5120.9	-60.6174	-118.843
			5121	-60.2218	-118.882
			5121.1	-59.8142	-118.905
			5121.2	-59.3948	-118.911
			5121.3	-58.9637	-118.9
			5121.4	-58.521	-118.872
			5121.5	-58.0663	-118.827
			5121.6	-57.5997	-118.764
			5121.7	-57.1206	-118.684
			5121.8	-56.6285	-118.587
			5121.9	-56.1229	-118.471
			5122	-55.6029	-118.338
			5122.1	-55.0674	-118.186
			5122.2	-54.5152	-118.015
			5122.3	-53.9447	-117.826
			5122.4	-53.3542	-117.618
			5122.5	-52.7413	-117.39
			5122.6	-52.1034	-117.141
			5122.7	-51.4373	-116.872
			5122.8	-50.739	-116.581
			5122.9	-50.0038	-116.268
			5123	-49.226	-115.93
			5123.1	-48.3985	-115.568
			5123.2	-47.5126	-115.179
			5123.3	-46.5574	-114.761
			5123.4	-45.5194	-114.312
			5123.5	-44.3811	-113.829
			5123.6	-43.1202	-113.308
			5123.7	-41.7075	-112.745
			5123.8	-40.1039	-112.133
			5123.9	-38.2567	-111.465
			5124	-36.0919	-110.731
			5124.1	-33.5041	-109.918
			5124.2	-30.3367	-109.007
			5124.3	-26.3479	-107.974
			5124.4	-21.1434	-106.781
			5124.5	-14.0355	-105.371
			5124.6	-3.70936	-103.649
			5124.7	12.6981	-101.445
			5124.8	30	-99.5801
			5124.9	-56.4027	-109.636
			5125	-56.8209	-109.707
			5125.1	-57.2525	-109.793
			5125.2	-57.6948	-109.895
			5125.3	-58.1452	-110.013
			5125.4	-58.6007	-110.147
			5125.5	-59.0582	-110.295
			5125.6	-59.5144	-110.459
			5125.7	-59.966	-110.638
			5125.8	-60.4099	-110.831
			5125.9	-60.8428	-111.037
			5126	-61.2616	-111.256
			5126.1	-61.6635	-111.488
			5126.2	-62.0459	-111.73
			5126.3	-62.4063	-111.982
			5126.4	-62.7426	-112.243
			5126.5	-63.053	-112.511
			5126.6	-63.336	-112.786
			5126.7	-63.5905	-113.066
			5126.8	-63.8156	-113.35
			5126.9	-64.0108	-113.637
			5127	-64.1757	-113.925
			5127.1	-64.3104	-114.214
			5127.2	-64.415	-114.501
			5127.3	-64.49	-114.786
			5127.4	-64.5358	-115.068
			5127.5	-64.5533	-115.346
			5127.6	-64.5432	-115.618
			5127.7	-64.5064	-115.884
			5127.8	-64.4439	-116.143
			5127.9	-64.3568	-116.394
			5128	-64.246	-116.636
			5128.1	-64.1126	-116.868
			5128.2	-63.9577	-117.09
			5128.3	-63.7823	-117.301
			5128.4	-63.5873	-117.5
			5128.5	-63.3737	-117.688
			5128.6	-63.1425	-117.862
			5128.7	-62.8944	-118.024
			5128.8	-62.6304	-118.173
			5128.9	-62.351	-118.308
			5129	-62.0571	-118.429
			5129.1	-61.7492	-118.535
			5129.2	-61.4279	-118.627
			5129.3	-61.0936	-118.704
			5129.4	-60.7469	-118.766
			5129.5	-60.388	-118.813
			5129.6	-60.0172	-118.845
			5129.7	-59.6347	-118.861
			5129.8	-59.2406	-118.861
			5129.9	-58.835	-118.846
			5130	-58.4178	-118.814
			5130.1	-57.9888	-118.766
			5130.2	-57.5478	-118.702
			5130.3	-57.0945	-118.622
			5130.4	-56.6282	-118.525
			5130.5	-56.1485	-118.411
			5130.6	-55.6544	-118.28
			5130.7	-55.1451	-118.132
			5130.8	-54.6192	-117.967
			5130.9	-54.0755	-117.783
			5131	-53.5121	-117.581
			5131.1	-52.927	-117.361
			5131.2	-52.3177	-117.121
			5131.3	-51.6812	-116.861
			5131.4	-51.0141	-116.58
			5131.5	-50.3119	-116.279
			5131.6	-49.5695	-115.954
			5131.7	-48.7806	-115.605
			5131.8	-47.9372	-115.232
			5131.9	-47.0298	-114.83
			5132	-46.0462	-114.4
			5132.1	-44.9712	-113.937
			5132.2	-43.7852	-113.439
			5132.3	-42.4629	-112.901
			5132.4	-40.9708	-112.318
			5132.5	-39.264	-111.683
			5132.6	-37.2807	-110.988
			5132.7	-34.9339	-110.222
			5132.8	-32.0969	-109.368
			5132.9	-28.5784	-108.407
			5133	-24.0755	-107.306
			5133.1	-18.0799	-106.022
			5133.2	-9.66833	-104.482
			5133.3	3.02491	-102.562
			5133.4	24.4168	-100.028
			5133.5	30	-99.4668
			5133.6	-56.3928	-109.525
			5133.7	-56.7998	-109.597
			5133.8	-57.2189	-109.685
			5133.9	-57.6478	-109.787
			5134	-58.084	-109.905
			5134.1	-58.5246	-110.038
			5134.2	-58.9668	-110.186
			5134.3	-59.4077	-110.348
			5134.4	-59.8442	-110.524
			5134.5	-60.2734	-110.714
			5134.6	-60.6922	-110.917
			5134.7	-61.098	-111.133
			5134.8	-61.4879	-111.359
			5134.9	-61.8596	-111.597
			5135	-62.2108	-111.844
			5135.1	-62.5395	-112.1
			5135.2	-62.8441	-112.363
			5135.3	-63.1231	-112.632
			5135.4	-63.3755	-112.907
			5135.5	-63.6003	-113.186
			5135.6	-63.797	-113.467
			5135.7	-63.9654	-113.75
			5135.8	-64.1054	-114.034
			5135.9	-64.217	-114.317
			5136	-64.3007	-114.598
			5136.1	-64.3569	-114.877
			5136.2	-64.3862	-115.151
			5136.3	-64.3894	-115.421
			5136.4	-64.3674	-115.685
			5136.5	-64.321	-115.943
			5136.6	-64.2511	-116.193
			5136.7	-64.1588	-116.435
			5136.8	-64.045	-116.668
			5136.9	-63.9107	-116.892
			5137	-63.7568	-117.105
			5137.1	-63.5844	-117.308
			5137.2	-63.3943	-117.499
			5137.3	-63.1873	-117.679
			5137.4	-62.9644	-117.847
			5137.5	-62.7263	-118.003
			5137.6	-62.4737	-118.145
			5137.7	-62.2074	-118.275
			5137.8	-61.9279	-118.391
			5137.9	-61.6358	-118.493
			5138	-61.3316	-118.582
			5138.1	-61.0157	-118.656
			5138.2	-60.6886	-118.717
			5138.3	-60.3505	-118.763
			5138.4	-60.0018	-118.794
			5138.5	-59.6425	-118.811
			5138.6	-59.2728	-118.813
			5138.7	-58.8928	-118.8
			5138.8	-58.5024	-118.772
			5138.9	-58.1015	-118.729
			5139	-57.6899	-118.671
			5139.1	-57.2673	-118.598
			5139.2	-56.8333	-118.509
			5139.3	-56.3874	-118.404
			5139.4	-55.9289	-118.283
			5139.5	-55.457	-118.147
			5139.6	-54.9709	-117.994
			5139.7	-54.4692	-117.825
			5139.8	-53.9507	-117.639
			5139.9	-53.4137	-117.435
			5140	-52.8563	-117.214
			5140.1	-52.276	-116.975
			5140.2	-51.6703	-116.717
			5140.3	-51.0357	-116.44
			5140.4	-50.3682	-116.142
			5140.5	-49.6632	-115.823
			5140.6	-48.9147	-115.482
			5140.7	-48.1157	-115.116
			5140.8	-47.2574	-114.726
			5140.9	-46.3289	-114.307
			5141	-45.3166	-113.859
			5141.1	-44.2032	-113.377
			5141.2	-42.9664	-112.858
			5141.3	-41.5769	-112.298
			5141.4	-39.9958	-111.69
			5141.5	-38.1706	-111.027
			5141.6	-36.0276	-110.299
			5141.7	-33.4619	-109.493
			5141.8	-30.3178	-108.589
			5141.9	-26.3549	-107.564
			5142	-21.1815	-106.38
			5142.1	-14.1154	-104.98
			5142.2	-3.85399	-103.27
			5142.3	12.4336	-101.082
			5142.4	30	-99.1893
			5142.5	-56.4145	-109.253
			5142.6	-56.8424	-109.332
			5142.7	-57.2813	-109.427
			5142.8	-57.7286	-109.538
			5142.9	-58.1817	-109.664
			5143	-58.6375	-109.806
			5143.1	-59.0931	-109.963
			5143.2	-59.5453	-110.135
			5143.3	-59.991	-110.321
			5143.4	-60.4272	-110.521
			5143.5	-60.8509	-110.734
			5143.6	-61.2592	-110.959
			5143.7	-61.6496	-111.196
			5143.8	-62.0198	-111.443
			5143.9	-62.3675	-111.699
			5144	-62.6909	-111.964
			5144.1	-62.9887	-112.236
			5144.2	-63.2594	-112.513
			5144.3	-63.5022	-112.796
			5144.4	-63.7165	-113.081
			5144.5	-63.902	-113.369
			5144.6	-64.0584	-113.658
			5144.7	-64.186	-113.947
			5144.8	-64.2852	-114.235
			5144.9	-64.3563	-114.52
			5145	-64.4	-114.802
			5145.1	-64.4172	-115.08
			5145.2	-64.4087	-115.352
			5145.3	-64.3755	-115.618
			5145.4	-64.3185	-115.877
			5145.5	-64.2389	-116.128
			5145.6	-64.1376	-116.371
			5145.7	-64.0157	-116.604
			5145.8	-63.8742	-116.828
			5145.9	-63.7143	-117.041
			5146	-63.5367	-117.243
			5146.1	-63.3426	-117.434
			5146.2	-63.1328	-117.613
			5146.3	-62.9082	-117.78
			5146.4	-62.6695	-117.934
			5146.5	-62.4175	-118.076
			5146.6	-62.153	-118.205
			5146.7	-61.8765	-118.32
			5146.8	-61.5886	-118.422
			5146.9	-61.2899	-118.51
			5147	-60.9808	-118.585
			5147.1	-60.6617	-118.645
			5147.2	-60.3329	-118.692
			5147.3	-59.9948	-118.724
			5147.4	-59.6475	-118.742
			5147.5	-59.2911	-118.746
			5147.6	-58.9259	-118.736
			5147.7	-58.5517	-118.711
			5147.8	-58.1685	-118.671
			5147.9	-57.7762	-118.617
			5148	-57.3745	-118.549
			5148.1	-56.9632	-118.465
			5148.2	-56.5418	-118.367
			5148.3	-56.1098	-118.254
			5148.4	-55.6667	-118.126
			5148.5	-55.2115	-117.982
			5148.6	-54.7434	-117.823
			5148.7	-54.2614	-117.649
			5148.8	-53.764	-117.458
			5148.9	-53.2497	-117.251
			5149	-52.7167	-117.028
			5149.1	-52.1629	-116.787
			5149.2	-51.5856	-116.529
			5149.3	-50.9818	-116.253
			5149.4	-50.3479	-115.957
			5149.5	-49.6794	-115.642
			5149.6	-48.9711	-115.306
			5149.7	-48.2166	-114.947
			5149.8	-47.4079	-114.565
			5149.9	-46.5354	-114.156
			5150	-45.5869	-113.72
			5150.1	-44.5472	-113.254
			5150.2	-43.3966	-112.753
			5150.3	-42.11	-112.214
			5150.4	-40.6539	-111.631
			5150.5	-38.9835	-110.998
			5150.6	-37.0375	-110.307
			5150.7	-34.7292	-109.545
			5150.8	-31.9329	-108.697
			5150.9	-28.4586	-107.743
			5151	-24.0062	-106.652
			5151.1	-18.0724	-105.379
			5151.2	-9.74502	-103.853
			5151.3	2.81523	-101.952
			5151.4	23.9465	-99.4423
			5151.5	30	-98.8331
			5151.6	-56.456	-108.905
			5151.7	-56.9252	-108.993
			5151.8	-57.4051	-109.099
			5151.9	-57.8924	-109.222
			5152	-58.384	-109.362
			5152.1	-58.8763	-109.518
			5152.2	-59.366	-109.691
			5152.3	-59.8495	-109.879
			5152.4	-60.3232	-110.083
			5152.5	-60.7839	-110.302
			5152.6	-61.2283	-110.534
			5152.7	-61.6534	-110.778
			5152.8	-62.0565	-111.034
			5152.9	-62.4353	-111.301
			5153	-62.7875	-111.577
			5153.1	-63.1116	-111.861
			5153.2	-63.4062	-112.151
			5153.3	-63.6703	-112.447
			5153.4	-63.9032	-112.746
			5153.5	-64.1046	-113.049
			5153.6	-64.2744	-113.352
			5153.7	-64.4129	-113.656
			5153.8	-64.5204	-113.959
			5153.9	-64.5976	-114.259
			5154	-64.6455	-114.556
			5154.1	-64.6647	-114.848
			5154.2	-64.6566	-115.135
			5154.3	-64.6221	-115.415
			5154.4	-64.5625	-115.688
			5154.5	-64.4789	-115.952
			5154.6	-64.3726	-116.208
			5154.7	-64.2448	-116.453
			5154.8	-64.0967	-116.689
			5154.9	-63.9295	-116.913
			5155	-63.7443	-117.126
			5155.1	-63.5422	-117.328
			5155.2	-63.3242	-117.517
			5155.3	-63.0913	-117.693
			5155.4	-62.8444	-117.856
			5155.5	-62.5843	-118.006
			5155.6	-62.3119	-118.142
			5155.7	-62.0279	-118.265
			5155.8	-61.7328	-118.374
			5155.9	-61.4274	-118.469
			5156	-61.1122	-118.549
			5156.1	-60.7875	-118.616
			5156.2	-60.4539	-118.668
			5156.3	-60.1117	-118.705
			5156.4	-59.761	-118.729
			5156.5	-59.4022	-118.737
			5156.6	-59.0354	-118.731
			5156.7	-58.6606	-118.711
			5156.8	-58.2779	-118.676
			5156.9	-57.8872	-118.626
			5157	-57.4882	-118.562
			5157.1	-57.0809	-118.482
			5157.2	-56.6648	-118.389
			5157.3	-56.2395	-118.28
			5157.4	-55.8046	-118.157
			5157.5	-55.3592	-118.018
			5157.6	-54.9027	-117.865
			5157.7	-54.4341	-117.696
			5157.8	-53.9522	-117.511
			5157.9	-53.4557	-117.311
			5158	-52.9431	-117.095
			5158.1	-52.4124	-116.863
			5158.2	-51.8614	-116.614
			5158.3	-51.2876	-116.347
			5158.4	-50.6877	-116.063
			5158.5	-50.0581	-115.759
			5158.6	-49.3944	-115.436
			5158.7	-48.691	-115.093
			5158.8	-47.9416	-114.728
			5158.9	-47.1381	-114.339
			5159	-46.2706	-113.924
			5159.1	-45.3267	-113.482
			5159.2	-44.291	-113.01
			5159.3	-43.1436	-112.504
			5159.4	-41.8586	-111.96
			5159.5	-40.4021	-111.372
			5159.6	-38.7285	-110.735
			5159.7	-36.7749	-110.038
			5159.8	-34.4529	-109.271
			5159.9	-31.6334	-108.417
			5160	-28.1215	-107.456
			5160.1	-23.6077	-106.356
			5160.2	-17.5713	-105.072
			5160.3	-9.06295	-103.528
			5160.4	3.84636	-101.6
			5160.5	25.7621	-99.044
			5160.6	30	-98.6219
			5160.7	-56.4906	-108.698
			5160.8	-56.9948	-108.793
			5160.9	-57.5095	-108.906
			5161	-58.031	-109.038
			5161.1	-58.5556	-109.187
			5161.2	-59.0795	-109.355
			5161.3	-59.5987	-109.539
			5161.4	-60.1093	-109.741
			5161.5	-60.6074	-109.958
			5161.6	-61.0893	-110.191
			5161.7	-61.5515	-110.437
			5161.8	-61.991	-110.697
			5161.9	-62.4049	-110.968
			5162	-62.7908	-111.25
			5162.1	-63.1466	-111.541
			5162.2	-63.4707	-111.84
			5162.3	-63.7618	-112.145
			5162.4	-64.0193	-112.454
			5162.5	-64.2425	-112.767
			5162.6	-64.4315	-113.083
			5162.7	-64.5864	-113.398
			5162.8	-64.7077	-113.713
			5162.9	-64.7961	-114.026
			5163	-64.8526	-114.335
			5163.1	-64.8781	-114.64
			5163.2	-64.8739	-114.94
			5163.3	-64.8412	-115.232
			5163.4	-64.7814	-115.517
			5163.5	-64.6959	-115.794
			5163.6	-64.586	-116.061
			5163.7	-64.4531	-116.318
			5163.8	-64.2986	-116.564
			5163.9	-64.1237	-116.799
			5164	-63.9298	-117.022
			5164.1	-63.7181	-117.233
			5164.2	-63.4897	-117.43
			5164.3	-63.2457	-117.614
			5164.4	-62.9872	-117.785
			5164.5	-62.715	-117.942
			5164.6	-62.4302	-118.085
			5164.7	-62.1334	-118.213
			5164.8	-61.8255	-118.327
			5164.9	-61.5071	-118.426
			5165	-61.1789	-118.51
			5165.1	-60.8413	-118.58
			5165.2	-60.4949	-118.634
			5165.3	-60.14	-118.674
			5165.4	-59.7769	-118.698
			5165.5	-59.4059	-118.708
			5165.6	-59.0273	-118.703
			5165.7	-58.641	-118.682
			5165.8	-58.2473	-118.647
			5165.9	-57.8459	-118.596
			5166	-57.4369	-118.53
			5166.1	-57.0199	-118.45
			5166.2	-56.5948	-118.354
			5166.3	-56.1611	-118.243
			5166.4	-55.7183	-118.117
			5166.5	-55.2657	-117.976
			5166.6	-54.8027	-117.819
			5166.7	-54.3282	-117.647
			5166.8	-53.8411	-117.46
			5166.9	-53.3402	-117.256
			5167	-52.8239	-117.037
			5167.1	-52.2903	-116.8
			5167.2	-51.7372	-116.548
			5167.3	-51.1621	-116.277
			5167.4	-50.5618	-115.989
			5167.5	-49.9326	-115.682
			5167.6	-49.2702	-115.356
			5167.7	-48.5691	-115.009
			5167.8	-47.8228	-114.641
			5167.9	-47.0235	-114.249
			5168	-46.1613	-113.832
			5168.1	-45.224	-113.388
			5168.2	-44.1961	-112.914
			5168.3	-43.0579	-112.406
			5168.4	-41.7839	-111.86
			5168.5	-40.3403	-111.272
			5168.6	-38.6821	-110.634
			5168.7	-36.7472	-109.938
			5168.8	-34.448	-109.172
			5168.9	-31.6575	-108.321
			5169	-28.1835	-107.364
			5169.1	-23.722	-106.269
			5169.2	-17.7623	-104.992
			5169.3	-9.37695	-103.46
			5169.4	3.31054	-101.55
			5169.5	24.7479	-99.0237
			5169.6	30	-98.4975
			5169.7	-56.5221	-108.577
			5169.8	-57.0588	-108.676
			5169.9	-57.6062	-108.795
			5170	-58.1606	-108.933
			5170.1	-58.7176	-109.09
			5170.2	-59.2728	-109.267
			5170.3	-59.822	-109.461
			5170.4	-60.3605	-109.674
			5170.5	-60.8843	-109.903
			5170.6	-61.3892	-110.148
			5170.7	-61.8716	-110.408
			5170.8	-62.3279	-110.681
			5170.9	-62.7553	-110.966
			5171	-63.1513	-111.262
			5171.1	-63.5136	-111.567
			5171.2	-63.8409	-111.88
			5171.3	-64.1319	-112.199
			5171.4	-64.3859	-112.522
			5171.5	-64.6027	-112.848
			5171.6	-64.7824	-113.176
			5171.7	-64.9254	-113.503
			5171.8	-65.0324	-113.829
			5171.9	-65.1043	-114.152
			5172	-65.1423	-114.471
			5172.1	-65.1476	-114.784
			5172.2	-65.1217	-115.091
			5172.3	-65.0659	-115.39
			5172.4	-64.9819	-115.681
			5172.5	-64.8712	-115.961
			5172.6	-64.7352	-116.232
			5172.7	-64.5755	-116.491
			5172.8	-64.3936	-116.738
			5172.9	-64.1908	-116.972
			5173	-63.9686	-117.194
			5173.1	-63.7281	-117.402
			5173.2	-63.4707	-117.596
			5173.3	-63.1975	-117.776
			5173.4	-62.9095	-117.941
			5173.5	-62.6077	-118.091
			5173.6	-62.293	-118.226
			5173.7	-61.9662	-118.345
			5173.8	-61.6282	-118.449
			5173.9	-61.2795	-118.537
			5174	-60.9207	-118.61
			5174.1	-60.5525	-118.667
			5174.2	-60.1751	-118.707
			5174.3	-59.7889	-118.732
			5174.4	-59.3944	-118.741
			5174.5	-58.9915	-118.734
			5174.6	-58.5805	-118.711
			5174.7	-58.1615	-118.672
			5174.8	-57.7343	-118.617
			5174.9	-57.2988	-118.546
			5175	-56.8547	-118.459
			5175.1	-56.4018	-118.356
			5175.2	-55.9396	-118.237
			5175.3	-55.4674	-118.102
			5175.4	-54.9845	-117.95
			5175.5	-54.49	-117.783
			5175.6	-53.9829	-117.598
			5175.7	-53.4617	-117.397
			5175.8	-52.9249	-117.179
			5175.9	-52.3706	-116.944
			5176	-51.7966	-116.691
			5176.1	-51.2002	-116.42
			5176.2	-50.5783	-116.13
			5176.3	-49.9269	-115.821
			5176.4	-49.2415	-115.491
			5176.5	-48.5166	-115.14
			5176.6	-47.7453	-114.766
			5176.7	-46.9193	-114.368
			5176.8	-46.0283	-113.944
			5176.9	-45.0594	-113.492
			5177	-43.9962	-113.008
			5177.1	-42.8178	-112.49
			5177.2	-41.4969	-111.933
			5177.3	-39.9973	-111.33
			5177.4	-38.2705	-110.676
			5177.5	-36.249	-109.961
			5177.6	-33.8374	-109.173
			5177.7	-30.8955	-108.295
			5177.8	-27.2093	-107.304
			5177.9	-22.4359	-106.166
			5178	-15.989	-104.831
			5178.1	-6.77901	-103.218
			5178.2	7.4716	-101.182
			5178.3	30	-98.6741
			5178.4	-56.5239	-108.75
			5178.5	-57.0637	-108.846
			5178.6	-57.6155	-108.962
			5178.7	-58.1753	-109.097
			5178.8	-58.7388	-109.252
			5178.9	-59.3014	-109.426
			5179	-59.8585	-109.619
			5179.1	-60.4056	-109.829
			5179.2	-60.9382	-110.058
			5179.3	-61.4521	-110.302
			5179.4	-61.9433	-110.561
			5179.5	-62.4083	-110.834
			5179.6	-62.844	-111.12
			5179.7	-63.2475	-111.417
			5179.8	-63.6168	-111.723
			5179.9	-63.95	-112.037
			5180	-64.2461	-112.357
			5180.1	-64.5041	-112.681
			5180.2	-64.7238	-113.009
			5180.3	-64.9053	-113.338
			5180.4	-65.0488	-113.668
			5180.5	-65.1551	-113.995
			5180.6	-65.2252	-114.32
			5180.7	-65.2601	-114.64
			5180.8	-65.2612	-114.955
			5180.9	-65.2298	-115.262
			5181	-65.1675	-115.562
			5181.1	-65.0757	-115.853
			5181.2	-64.9561	-116.134
			5181.3	-64.8101	-116.404
			5181.4	-64.6394	-116.662
			5181.5	-64.4454	-116.908
			5181.6	-64.2294	-117.141
			5181.7	-63.993	-117.361
			5181.8	-63.7373	-117.566
			5181.9	-63.4636	-117.757
			5182	-63.1731	-117.933
			5182.1	-62.8667	-118.093
			5182.2	-62.5455	-118.238
			5182.3	-62.2104	-118.367
			5182.4	-61.8621	-118.48
			5182.5	-61.5014	-118.577
			5182.6	-61.129	-118.657
			5182.7	-60.7452	-118.721
			5182.8	-60.3507	-118.768
			5182.9	-59.9458	-118.798
			5183	-59.5308	-118.812
			5183.1	-59.1059	-118.808
			5183.2	-58.6713	-118.788
			5183.3	-58.2268	-118.75
			5183.4	-57.7725	-118.696
			5183.5	-57.308	-118.624
			5183.6	-56.8333	-118.536
			5183.7	-56.3476	-118.43
			5183.8	-55.8506	-118.306
			5183.9	-55.3413	-118.165
			5184	-54.8189	-118.007
			5184.1	-54.2822	-117.831
			5184.2	-53.7299	-117.636
			5184.3	-53.1602	-117.423
			5184.4	-52.5711	-117.192
			5184.5	-51.9602	-116.941
			5184.6	-51.3245	-116.671
			5184.7	-50.6607	-116.38
			5184.8	-49.9644	-116.068
			5184.9	-49.2305	-115.734
			5185	-48.4528	-115.377
			5185.1	-47.6237	-114.995
			5185.2	-46.7337	-114.586
			5185.3	-45.771	-114.149
			5185.4	-44.7207	-113.681
			5185.5	-43.5637	-113.178
			5185.6	-42.2755	-112.638
			5185.7	-40.8237	-112.053
			5185.8	-39.1648	-111.419
			5185.9	-37.2394	-110.726
			5186	-34.9639	-109.965
			5186.1	-32.2173	-109.119
			5186.2	-28.8179	-108.169
			5186.3	-24.4795	-107.086
			5186.4	-18.7258	-105.827
			5186.5	-10.701	-104.323
			5186.6	1.29871	-102.46
			5186.7	21.2164	-100.022
			5186.8	30	-99.1217
			5186.9	-56.4803	-109.188
			5187	-56.9773	-109.273
			5187.1	-57.4877	-109.375
			5187.2	-58.0081	-109.497
			5187.3	-58.5346	-109.636
			5187.4	-59.0632	-109.794
			5187.5	-59.5898	-109.969
			5187.6	-60.1102	-110.162
			5187.7	-60.6202	-110.371
			5187.8	-61.1158	-110.597
			5187.9	-61.5932	-110.837
			5188	-62.0489	-111.09
			5188.1	-62.4796	-111.356
			5188.2	-62.8826	-111.634
			5188.3	-63.2552	-111.921
			5188.4	-63.5957	-112.217
			5188.5	-63.9025	-112.52
			5188.6	-64.1743	-112.828
			5188.7	-64.4105	-113.14
			5188.8	-64.6108	-113.455
			5188.9	-64.7751	-113.77
			5189	-64.9037	-114.085
			5189.1	-64.9973	-114.399
			5189.2	-65.0566	-114.709
			5189.3	-65.0825	-115.014
			5189.4	-65.0763	-115.314
			5189.5	-65.0391	-115.608
			5189.6	-64.9722	-115.893
			5189.7	-64.877	-116.169
			5189.8	-64.7548	-116.436
			5189.9	-64.6071	-116.692
			5190	-64.4351	-116.937
			5190.1	-64.2403	-117.169
			5190.2	-64.0237	-117.389
			5190.3	-63.7868	-117.595
			5190.4	-63.5306	-117.788
			5190.5	-63.2562	-117.966
			5190.6	-62.9646	-118.13
			5190.7	-62.6567	-118.278
			5190.8	-62.3335	-118.411
			5190.9	-61.9957	-118.528
			5191	-61.6439	-118.629
			5191.1	-61.2789	-118.714
			5191.2	-60.9011	-118.783
			5191.3	-60.5109	-118.835
			5191.4	-60.1088	-118.87
			5191.5	-59.6949	-118.889
			5191.6	-59.2695	-118.89
			5191.7	-58.8327	-118.875
			5191.8	-58.3844	-118.842
			5191.9	-57.9245	-118.792
			5192	-57.4526	-118.724
			5192.1	-56.9686	-118.639
			5192.2	-56.4718	-118.536
			5192.3	-55.9615	-118.415
			5192.4	-55.4368	-118.276
			5192.5	-54.8968	-118.119
			5192.6	-54.3401	-117.943
			5192.7	-53.765	-117.748
			5192.8	-53.1698	-117.534
			5192.9	-52.552	-117.3
			5193	-51.9088	-117.046
			5193.1	-51.237	-116.771
			5193.2	-50.5325	-116.474
			5193.3	-49.7903	-116.154
			5193.4	-49.0046	-115.811
			5193.5	-48.1678	-115.442
			5193.6	-47.271	-115.046
			5193.7	-46.3028	-114.621
			5193.8	-45.249	-114.164
			5193.9	-44.0913	-113.673
			5194	-42.8062	-113.143
			5194.1	-41.3628	-112.57
			5194.2	-39.7199	-111.947
			5194.3	-37.8211	-111.267
			5194.4	-35.5875	-110.518
			5194.5	-32.9057	-109.688
			5194.6	-29.606	-108.756
			5194.7	-25.4237	-107.695
			5194.8	-19.9225	-106.465
			5194.9	-12.3294	-105.004
			5195	-1.13438	-103.207
			5195.1	17.0569	-100.879
			5195.2	30	-99.5199
			5195.3	-56.4165	-109.577
			5195.4	-56.849	-109.65
			5195.5	-57.2951	-109.739
			5195.6	-57.752	-109.844
			5195.7	-58.2169	-109.966
			5195.8	-58.6866	-110.103
			5195.9	-59.1578	-110.256
			5196	-59.627	-110.425
			5196.1	-60.0908	-110.609
			5196.2	-60.5458	-110.808
			5196.3	-60.9887	-111.02
			5196.4	-61.4162	-111.246
			5196.5	-61.8254	-111.483
			5196.6	-62.2135	-111.732
			5196.7	-62.5782	-111.991
			5196.8	-62.9172	-112.258
			5196.9	-63.2288	-112.534
			5197	-63.5116	-112.815
			5197.1	-63.7644	-113.101
			5197.2	-63.9864	-113.392
			5197.3	-64.1772	-113.684
			5197.4	-64.3366	-113.978
			5197.5	-64.4646	-114.272
			5197.6	-64.5615	-114.564
			5197.7	-64.6279	-114.854
			5197.8	-64.6643	-115.14
			5197.9	-64.6717	-115.421
			5198	-64.6509	-115.696
			5198.1	-64.6029	-115.965
			5198.2	-64.5287	-116.226
			5198.3	-64.4295	-116.478
			5198.4	-64.3063	-116.721
			5198.5	-64.1603	-116.953
			5198.6	-63.9925	-117.175
			5198.7	-63.8041	-117.385
			5198.8	-63.5959	-117.584
			5198.9	-63.3691	-117.77
			5199	-63.1245	-117.942
			5199.1	-62.8631	-118.102
			5199.2	-62.5856	-118.247
			5199.3	-62.2927	-118.379
			5199.4	-61.9853	-118.495
			5199.5	-61.6638	-118.597
			5199.6	-61.3289	-118.684
			5199.7	-60.981	-118.756
			5199.8	-60.6206	-118.813
[truncated: 48,002 more rows]
