# Supplementary material for: Analysis of Chaotic Resonance in Izhikevich Neuron Model
Source: PLoS One. 2015 Sep 30;10(9):e0138919. doi: 10.1371/journal.pone.0138919 (PMC4589341; doi:10.1371/journal.pone.0138919)
Supplement: S9 Data — (ZIP) [file pone.0138919.s009.zip]

Archive with 5 entries (2 files):
- S9/
- S9/Fig9.xls
- __MACOSX/
- __MACOSX/S9/
- __MACOSX/S9/._Fig9.xls
