# Supplementary material for: Analysis of Chaotic Resonance in Izhikevich Neuron Model
Source: PLoS One. 2015 Sep 30;10(9):e0138919. doi: 10.1371/journal.pone.0138919 (PMC4589341; doi:10.1371/journal.pone.0138919)
Supplement: S9 Data — (ZIP) [file pone.0138919.s009.zip › S9/Fig9.xls]

## Sheet: (a)
A	<ISI>
0.0011	8.7
0.0012	8.7
0.0013	8.7
0.0014	8.7
0.0015	8.7
0.0016	8.70001
0.0017	8.70001
0.0018	8.70001
0.0019	8.70001
0.002	8.70001
0.0021	8.70001
0.0022	8.70001
0.0023	8.70001
0.0024	8.70001
0.0025	8.70001
0.0026	8.70001
0.0027	8.70001
0.0028	8.70001
0.0029	8.70001
0.003	8.70001
0.0031	8.70001
0.0032	8.70001
0.0033	8.70001
0.0034	8.70001
0.0035	8.70001
0.0036	8.70001
0.0037	8.70001
0.0038	8.70001
0.0039	8.70001
0.004	8.70001
0.0041	8.70001
0.0042	8.70001
0.0043	8.70001
0.0044	8.70001
0.0045	8.70001
0.0046	8.70001
0.0047	8.70001
0.0048	8.70001
0.0049	8.70001
0.005	8.70002
0.0051	8.70002
0.0052	8.70002
0.0053	8.70002
0.0054	8.70002
0.0055	8.70002
0.0056	8.70002
0.0057	8.70002
0.0058	8.70002
0.0059	8.70002
0.006	8.70002
0.0061	8.70002
0.0062	8.70002
0.0063	8.70002
0.0064	8.70002
0.0065	8.70002
0.0066	8.70002
0.0067	8.70002
0.0068	8.70002
0.0069	8.70002
0.007	8.70002
0.0071	8.70002
0.0072	8.70002
0.0073	8.70002
0.0074	8.70002
0.0075	8.70002
0.0076	8.70002
0.0077	8.70002
0.0078	8.70002
0.0079	8.70002
0.008	8.70002
0.0081	8.70002
0.0082	8.70002
0.0083	8.70002
0.0084	8.70002
0.0085	8.70003
0.0086	8.70003
0.0087	8.70003
0.0088	8.70003
0.0089	8.70003
0.009	8.70003
0.0091	8.70003
0.0092	8.70003
0.0093	8.70003
0.0094	8.70003
0.0095	8.70003
0.0096	8.70003
0.0097	8.70003
0.0098	8.70003
0.0099	8.70003
0.01	8.70003
0.011	8.70003
0.012	8.70003
0.013	8.70004
0.014	8.70004
0.015	8.70004
0.016	8.70004
0.017	8.70005
0.018	8.70005
0.019	8.70005
0.02	8.70332
0.021	8.70963
0.022	8.71424
0.023	8.71844
0.024	8.71811
0.025	8.7207
0.026	8.72283
0.027	8.72314
0.028	8.7279
0.029	8.7279
0.03	8.73038
0.031	8.73038
0.032	8.73199
0.033	8.732
0.034	8.73199
0.035	8.73423
0.036	8.73455
0.037	8.73455
0.038	8.73552
0.039	8.73552
0.04	8.73552
0.041	8.73585
0.042	8.73686
0.043	8.73686
0.044	8.73686
0.045	8.73686
0.046	8.73686
0.047	8.73789
0.048	8.73823
0.049	8.75042
0.05	8.75042
0.051	8.75043
0.052	8.75043
0.053	8.75044
0.054	8.75044
0.055	8.75046
0.056	8.75047
0.057	8.75047
0.058	8.75025
0.059	8.75026
0.06	8.75049
0.061	8.7505
0.062	8.7505
0.063	8.75051
0.064	8.75051
0.065	8.75052
0.066	8.75054
0.067	8.75055
0.068	8.75032
0.069	8.75056
0.07	8.75055
0.071	8.75055
0.072	8.73276
0.073	8.73276
0.074	8.73025
0.075	8.73057
0.076	8.72758
0.077	8.72758
0.078	8.72758
0.079	8.72789
0.08	8.72588
0.081	8.72253
0.082	8.72279
0.083	8.72252
0.084	8.72284
0.085	8.72284
0.086	8.72283
0.087	8.72283
0.088	8.72282
0.089	8.72282
0.09	8.72281
0.091	8.72281
0.092	8.7228
0.093	8.72255
0.094	8.72254
0.095	8.72254
0.096	8.72254
0.097	8.72027
0.098	8.72028
0.099	8.72028
0.1	8.72028
0.11	8.73388
0.12	8.75122
0.13	8.75041
0.14	8.75048
0.15	8.75091
0.16	8.75062
0.17	8.735
0.18	8.75108
0.19	8.75115
0.2	8.75125
0.21	8.75025
0.22	8.75032
0.23	8.75037
0.24	8.75044
0.25	8.75051
0.26	8.75061
0.27	8.75069
0.28	8.74903
0.29	8.77568
0.3	8.77567
0.31	8.77622
0.32	8.7824
0.33	8.78247
0.34	8.78809
0.35	8.78859
0.36	8.79927
0.37	8.82725
0.38	8.8271
0.39	8.82715
0.4	8.82695
0.41	8.82703
0.42	8.82689
0.43	8.82732
0.44	8.83721
0.45	8.84523
0.46	8.8552
0.47	8.85925
0.48	8.85814
0.49	8.85748
0.5	8.89373
0.51	8.89176
0.52	8.89183
0.53	8.89045
0.54	8.89077
0.55	8.88802
0.56	8.92487
0.57	8.90959
0.58	8.92427
0.59	8.93082
0.6	8.93124
0.61	8.94854
0.62	8.95176
0.63	8.96737
0.64	9.001
0.65	8.98045
0.66	8.98991
0.67	8.99964
0.68	8.99928
0.69	8.99867
0.7	9.03243
0.71	9.03315
0.72	9.05461
0.73	9.06615
0.74	9.06977
0.75	9.07153
0.76	9.09376
0.77	9.09632
0.78	9.11504
0.79	9.11426
0.8	9.12984
0.81	9.13687
0.82	9.16815
0.83	9.16838
0.84	9.16863
0.85	9.16823
0.86	9.23315
0.87	9.2256
0.88	9.24429
0.89	9.24185
0.9	9.26625
0.91	9.27774
0.92	9.33222
0.93	9.99598
0.94	9.9966
0.95	9.99698
0.96	9.99659
0.97	9.99798
0.98	9.99733
0.99	9.43168
1	9.46986
1.1	9.99859
1.2	10.0003
1.3	10
1.4	10
1.5	9.99988
1.6	9.99991
1.7	10
1.8	10
1.9	10
2	10
2.1	10
2.2	10
2.3	9.99998
2.4	10
2.5	10
2.6	10
2.7	10
2.8	10
2.9	9.99987
3	9.99986
3.1	10
3.2	10
3.3	10.0002
3.4	9.99984
3.5	9.99948
3.6	9.99963
3.7	10
3.8	5.00745
3.9	5.00777
4	5.00779
4.1	5.0079
4.2	5.00824
4.3	5.00835
4.4	5.00845
4.5	5.00848
4.6	5.00857
4.7	5.00867
4.8	5.00904
4.9	5.00913
5	5.00922
5.1	5.00927
5.2	5.00935
5.3	5.00943
5.4	5.00951
5.5	5.00958
5.6	5.00965
5.7	5.00973
5.8	5.0098
5.9	5.00988
6	5.00995
6.1	5.01001
6.2	5.01008
6.3	5.01014
6.4	5.01024
6.5	5.01031
6.6	5.01037
6.7	5.01043
6.8	5.01048
6.9	5.01054
7	5.0106
7.1	5.01075
7.2	5.01081
7.3	5.01087
7.4	5.01041
7.5	5.01046
7.6	5.01104
7.7	5.0111
7.8	5.01138
7.9	5.01145
8	5.0101
8.1	5.01024
8.2	5.00896
8.3	5.01177
8.4	4.01136
8.5	5.00974
8.6	4.61031
8.7	4.44225
8.8	4.44256
8.9	4.55072
9	4.00543
9.1	3.74864
9.2	4.0128
9.3	3.81181
9.4	3.64312
9.5	3.75094
9.6	3.34295
9.7	3.34302
9.8	3.34308
9.9	3.34309
10	3.34367

## Sheet: (b)
A	tilde t
0.0011	-1.92327
0.0011	-3.22236
0.0011	-4.52208
0.0011	4.17739
0.0011	2.87639
0.0011	1.57555
0.0011	0.275401
0.0011	-1.02397
0.0011	-2.32295
0.0011	-3.62219
0.0011	-4.92216
0.0011	3.77711
0.0011	2.47609
0.0011	1.17542
0.0011	-0.124478
0.0011	-1.42367
0.0011	-2.72266
0.0011	-4.02209
0.0011	4.67768
0.0011	3.3768
0.0011	2.07582
0.0011	0.775361
0.0011	-0.524288
0.0011	-1.82335
0.0011	-3.12242
0.0011	-4.42207
0.0011	4.27746
0.0011	2.97647
0.0011	1.6756
0.0011	0.375383
0.0011	-0.924038
0.0011	-2.22303
0.0011	-3.52223
0.0011	-4.82214
0.0011	3.87718
0.0011	2.57616
0.0011	1.27545
0.0011	-0.024515
0.0011	-1.32375
0.0011	-2.62273
0.0011	-3.92211
0.0011	4.77772
0.0011	3.47688
0.0011	2.17588
0.0011	0.875368
0.0011	-0.424341
0.0011	-1.72343
0.0011	-3.02247
0.0011	-4.32207
0.0011	4.37752
0.0011	3.07655
0.0011	1.77565
0.0011	0.47537
0.0011	-0.824105
0.0011	-2.12311
0.0011	-3.42227
0.0011	-4.72211
0.0011	3.97725
0.0011	2.67624
0.0011	1.37548
0.0011	0.075452
0.0011	-1.22382
0.0011	-2.5228
0.0011	-3.82213
0.0011	4.87777
0.0011	3.57695
0.0011	2.27595
0.0011	0.97538
0.0011	-0.324391
0.0011	-1.62351
0.0011	-2.92253
0.0011	-4.22207
0.0011	4.47757
0.0011	3.17663
0.0011	1.8757
0.0011	0.575362
0.0011	-0.724169
0.0011	-2.02319
0.0011	-3.32231
0.0011	-4.6221
0.0011	4.07733
0.0011	2.77632
0.0011	1.47551
0.0011	0.175424
0.0011	-1.1239
0.0011	-2.42288
0.0011	-3.72216
0.0011	4.9778
0.0011	3.67703
0.0011	2.37602
0.0011	1.0754
0.0011	-0.224437
0.0011	-1.52359
0.0011	-2.8226
0.0011	-4.12208
0.0011	4.57763
0.0011	3.27672
0.0011	1.97576
0.0011	0.675359
0.0011	-0.62423
0.0011	-1.92327
0.0012	-1.92326
0.0012	-3.22227
0.0012	-4.52197
0.0012	4.17746
0.0012	2.87637
0.0012	1.57545
0.0012	0.275288
0.0012	-1.02402
0.0012	-2.32292
0.0012	-3.62209
0.0012	-4.92206
0.0012	3.77715
0.0012	2.47604
0.0012	1.17531
0.0012	-0.12458
0.0012	-1.4237
0.0012	-2.7226
0.0012	-4.02198
0.0012	4.67777
0.0012	3.37681
0.0012	2.07574
0.0012	0.775244
0.0012	-0.524372
0.0012	-1.82335
0.0012	-3.12233
0.0012	-4.42196
0.0012	4.27753
0.0012	2.97646
0.0012	1.6755
0.0012	0.375269
0.0012	-0.9241
0.0012	-2.223
0.0012	-3.52212
0.0012	-4.82203
0.0012	3.87723
0.0012	2.57612
0.0012	1.27534
0.0012	-0.024621
0.0012	-1.32378
0.0012	-2.62267
0.0012	-3.922
0.0012	4.77782
0.0012	3.4769
0.0012	2.17581
0.0012	0.875252
0.0012	-0.424431
0.0012	-1.72344
0.0012	-3.02239
0.0012	-4.32195
0.0012	4.3776
0.0012	3.07655
0.0012	1.77556
0.0012	0.475254
0.0012	-0.824173
0.0012	-2.12309
0.0012	-3.42217
0.0012	-4.722
0.0012	3.97731
0.0012	2.6762
0.0012	1.37537
0.0012	0.075344
0.0012	-1.22386
0.0012	-2.52275
0.0012	-3.82202
0.0012	4.87787
0.0012	3.57698
0.0012	2.27588
0.0012	0.975265
0.0012	-0.324485
0.0012	-1.62352
0.0012	-2.92246
0.0012	-4.22196
0.0012	4.47766
0.0012	3.17663
0.0012	1.87561
0.0012	0.575245
0.0012	-0.724243
0.0012	-2.02317
0.0012	-3.32222
0.0012	-4.62198
0.0012	4.07739
0.0012	2.77629
0.0012	1.47541
0.0012	0.175313
0.0012	-1.12395
0.0012	-2.42283
0.0012	-3.72205
0.0012	4.97791
0.0012	3.67707
0.0012	2.37596
0.0012	1.07528
0.0012	-0.224535
0.0012	-1.52361
0.0012	-2.82253
0.0012	-4.12197
0.0012	4.57772
0.0012	3.27672
0.0012	1.97568
0.0012	0.675242
0.0012	-0.62431
0.0012	-1.92326
0.0013	-1.92325
0.0013	-3.22218
0.0013	-4.52185
0.0013	4.17753
0.0013	2.87635
0.0013	1.57536
0.0013	0.275176
0.0013	-1.02408
0.0013	-2.32288
0.0013	-3.62198
0.0013	-4.92195
0.0013	3.77719
0.0013	2.47599
0.0013	1.1752
0.0013	-0.124682
0.0013	-1.42373
0.0013	-2.72254
0.0013	-4.02186
0.0013	4.67787
0.0013	3.37682
0.0013	2.07567
0.0013	0.775128
0.0013	-0.524457
0.0013	-1.82335
0.0013	-3.12224
0.0013	-4.42184
0.0013	4.2776
0.0013	2.97644
0.0013	1.67541
0.0013	0.375154
0.0013	-0.924162
0.0013	-2.22297
0.0013	-3.52202
0.0013	-4.82191
0.0013	3.87728
0.0013	2.57608
0.0013	1.27523
0.0013	-0.024726
0.0013	-1.32382
0.0013	-2.62262
0.0013	-3.92188
0.0013	4.77792
0.0013	3.47692
0.0013	2.17574
0.0013	0.875136
0.0013	-0.42452
0.0013	-1.72344
0.0013	-3.02231
0.0013	-4.32184
0.0013	4.37768
0.0013	3.07654
0.0013	1.77547
0.0013	0.475139
0.0013	-0.824241
0.0013	-2.12306
0.0013	-3.42207
0.0013	-4.72189
0.0013	3.97737
0.0013	2.67617
0.0013	1.37527
0.0013	0.075236
0.0013	-1.22391
0.0013	-2.5227
0.0013	-3.82191
0.0013	4.87797
0.0013	3.57701
0.0013	2.27582
0.0013	0.97515
0.0013	-0.324579
0.0013	-1.62354
0.0013	-2.92238
0.0013	-4.22184
0.0013	4.47774
0.0013	3.17663
0.0013	1.87553
0.0013	0.575129
0.0013	-0.724317
0.0013	-2.02316
0.0013	-3.32212
0.0013	-4.62187
0.0013	4.07745
0.0013	2.77626
0.0013	1.47531
0.0013	0.175203
0.0013	-1.12399
0.0013	-2.42279
0.0013	-3.72194
0.0013	4.97801
0.0013	3.6771
0.0013	2.3759
0.0013	1.07517
0.0013	-0.224633
0.0013	-1.52363
0.0013	-2.82246
0.0013	-4.12185
0.0013	4.57781
0.0013	3.27673
0.0013	1.9756
0.0013	0.675125
0.0013	-0.624389
0.0013	-1.92325
0.0014	-1.92324
0.0014	-3.22209
0.0014	-4.52173
0.0014	4.1776
0.0014	2.87633
0.0014	1.57526
0.0014	0.275063
0.0014	-1.02413
0.0014	-2.32284
0.0014	-3.62187
0.0014	-4.92184
0.0014	3.77724
0.0014	2.47594
0.0014	1.17509
0.0014	-0.124784
0.0014	-1.42375
0.0014	-2.72247
0.0014	-4.02175
0.0014	4.67796
0.0014	3.37684
0.0014	2.07559
0.0014	0.775011
0.0014	-0.524541
0.0014	-1.82335
0.0014	-3.12216
0.0014	-4.42173
0.0014	4.27768
0.0014	2.97643
0.0014	1.67531
0.0014	0.37504
0.0014	-0.924224
0.0014	-2.22294
0.0014	-3.52192
0.0014	-4.8218
0.0014	3.87733
0.0014	2.57603
0.0014	1.27512
0.0014	-0.024831
0.0014	-1.32385
0.0014	-2.62256
0.0014	-3.92177
0.0014	4.77802
0.0014	3.47694
0.0014	2.17567
0.0014	0.87502
0.0014	-0.42461
0.0014	-1.72345
0.0014	-3.02223
0.0014	-4.32172
0.0014	4.37776
0.0014	3.07653
0.0014	1.77538
0.0014	0.475023
0.0014	-0.824309
0.0014	-2.12304
0.0014	-3.42197
0.0014	-4.72178
0.0014	3.97742
0.0014	2.67613
0.0014	1.37516
0.0014	0.075127
0.0014	-1.22395
0.0014	-2.52265
0.0014	-3.8218
0.0014	4.87807
0.0014	3.57704
0.0014	2.27576
0.0014	0.975036
0.0014	-0.324673
0.0014	-1.62355
0.0014	-2.92231
0.0014	-4.22172
0.0014	4.47783
0.0014	3.17663
0.0014	1.87544
0.0014	0.575013
0.0014	-0.724391
0.0014	-2.02314
0.0014	-3.32203
0.0014	-4.62175
0.0014	4.07751
0.0014	2.77623
0.0014	1.47521
0.0014	0.175092
0.0014	-1.12404
0.0014	-2.42275
0.0014	-3.72183
0.0014	4.97812
0.0014	3.67714
0.0014	2.37585
0.0014	1.07506
0.0014	-0.224731
0.0014	-1.52365
0.0014	-2.82239
0.0014	-4.12173
0.0014	4.5779
0.0014	3.27674
0.0014	1.97552
0.0014	0.675009
0.0014	-0.624468
0.0014	-1.92324
0.0015	-1.92324
0.0015	-3.222
0.0015	-4.52162
0.0015	4.17766
0.0015	2.8763
0.0015	1.57516
0.0015	0.27495
0.0015	-1.02419
0.0015	-2.3228
0.0015	-3.62177
0.0015	-4.92173
0.0015	3.77728
0.0015	2.47589
0.0015	1.17497
0.0015	-0.124886
0.0015	-1.42378
0.0015	-2.72241
0.0015	-4.02163
0.0015	4.67806
0.0015	3.37685
0.0015	2.07552
0.0015	0.774895
0.0015	-0.524626
0.0015	-1.82335
0.0015	-3.12207
0.0015	-4.42161
0.0015	4.27775
0.0015	2.97641
0.0015	1.67522
0.0015	0.374925
0.0015	-0.924286
0.0015	-2.22291
0.0015	-3.52182
0.0015	-4.82169
0.0015	3.87738
0.0015	2.57599
0.0015	1.27501
0.0015	-0.024937
0.0015	-1.32389
0.0015	-2.6225
0.0015	-3.92166
0.0015	4.77812
0.0015	3.47696
0.0015	2.1756
0.0015	0.874904
0.0015	-0.424699
0.0015	-1.72346
0.0015	-3.02215
0.0015	-4.3216
0.0015	4.37783
0.0015	3.07652
0.0015	1.77529
0.0015	0.474907
0.0015	-0.824377
0.0015	-2.12302
0.0015	-3.42187
0.0015	-4.72166
0.0015	3.97748
0.0015	2.67609
0.0015	1.37505
0.0015	0.075019
0.0015	-1.22399
0.0015	-2.5226
0.0015	-3.82169
0.0015	4.87817
0.0015	3.57707
0.0015	2.27569
0.0015	0.974921
0.0015	-0.324767
0.0015	-1.62357
0.0015	-2.92223
0.0015	-4.22161
0.0015	4.47791
0.0015	3.17663
0.0015	1.87536
0.0015	0.574896
0.0015	-0.724465
0.0015	-2.02313
0.0015	-3.32193
0.0015	-4.62164
0.0015	4.07757
0.0015	2.7762
0.0015	1.4751
0.0015	0.174981
0.0015	-1.12409
0.0015	-2.4227
0.0015	-3.72172
0.0015	4.97823
0.0015	3.67717
0.0015	2.37579
0.0015	1.07494
0.0015	-0.224829
0.0015	-1.52367
0.0015	-2.82232
0.0015	-4.12162
0.0015	4.57799
0.0015	3.27674
0.0015	1.97544
0.0015	0.674892
0.0015	-0.624548
0.0015	-1.92324
0.0016	-1.92323
0.0016	-3.22191
0.0016	-4.5215
0.0016	4.17773
0.0016	2.87628
0.0016	1.57506
0.0016	0.274837
0.0016	-1.02425
0.0016	-2.32277
0.0016	-3.62166
0.0016	-4.92162
0.0016	3.77732
0.0016	2.47584
0.0016	1.17486
0.0016	-0.124988
0.0016	-1.42381
0.0016	-2.72235
0.0016	-4.02152
0.0016	4.67815
0.0016	3.37687
0.0016	2.07544
0.0016	0.774778
0.0016	-0.52471
0.0016	-1.82335
0.0016	-3.12199
0.0016	-4.42149
0.0016	4.27783
0.0016	2.9764
0.0016	1.67513
0.0016	0.374811
0.0016	-0.924348
0.0016	-2.22288
0.0016	-3.52171
0.0016	-4.82158
0.0016	3.87743
0.0016	2.57594
0.0016	1.2749
0.0016	-0.025042
0.0016	-1.32392
0.0016	-2.62245
0.0016	-3.92154
0.0016	4.77822
0.0016	3.47698
0.0016	2.17553
0.0016	0.874788
0.0016	-0.424789
0.0016	-1.72346
0.0016	-3.02207
0.0016	-4.32149
0.0016	4.37791
0.0016	3.07651
0.0016	1.7752
0.0016	0.474792
0.0016	-0.824445
0.0016	-2.123
0.0016	-3.42177
0.0016	-4.72155
0.0016	3.97753
0.0016	2.67605
0.0016	1.37495
0.0016	0.074911
0.0016	-1.22403
0.0016	-2.52255
0.0016	-3.82158
0.0016	4.87828
0.0016	3.5771
0.0016	2.27563
0.0016	0.974806
0.0016	-0.324861
0.0016	-1.62358
0.0016	-2.92216
0.0016	-4.22149
0.0016	4.478
0.0016	3.17663
0.0016	1.87527
0.0016	0.57478
0.0016	-0.724538
0.0016	-2.02311
0.0016	-3.32184
0.0016	-4.62152
0.0016	4.07764
0.0016	2.77617
0.0016	1.475
0.0016	0.17487
0.0016	-1.12414
0.0016	-2.42266
0.0016	-3.72161
0.0016	4.97833
0.0016	3.67721
0.0016	2.37573
0.0016	1.07483
0.0016	-0.224928
0.0016	-1.5237
0.0016	-2.82225
0.0016	-4.1215
0.0016	4.57808
0.0016	3.27675
0.0016	1.97536
0.0016	0.674775
0.0016	-0.624627
0.0016	-1.92323
0.0017	-1.92322
0.0017	-3.22182
0.0017	-4.52139
0.0017	4.1778
0.0017	2.87626
0.0017	1.57496
0.0017	0.274724
0.0017	-1.0243
0.0017	-2.32273
0.0017	-3.62155
0.0017	-4.92151
0.0017	3.77736
0.0017	2.47579
0.0017	1.17475
0.0017	-0.12509
0.0017	-1.42384
0.0017	-2.72228
0.0017	-4.0214
0.0017	4.67824
0.0017	3.37688
0.0017	2.07537
0.0017	0.774662
0.0017	-0.524795
0.0017	-1.82335
0.0017	-3.1219
0.0017	-4.42138
0.0017	4.2779
0.0017	2.97638
0.0017	1.67503
0.0017	0.374696
0.0017	-0.92441
0.0017	-2.22285
0.0017	-3.52161
0.0017	-4.82147
0.0017	3.87748
0.0017	2.5759
0.0017	1.27479
0.0017	-0.025147
0.0017	-1.32396
0.0017	-2.62239
0.0017	-3.92143
0.0017	4.77831
0.0017	3.477
0.0017	2.17547
0.0017	0.874673
0.0017	-0.424878
0.0017	-1.72347
0.0017	-3.02199
0.0017	-4.32137
0.0017	4.37799
0.0017	3.07651
0.0017	1.7751
0.0017	0.474676
0.0017	-0.824513
0.0017	-2.12297
0.0017	-3.42167
0.0017	-4.72144
0.0017	3.97759
0.0017	2.67602
0.0017	1.37484
0.0017	0.074803
0.0017	-1.22408
0.0017	-2.5225
0.0017	-3.82146
0.0017	4.87838
0.0017	3.57713
0.0017	2.27557
0.0017	0.974691
0.0017	-0.324955
0.0017	-1.62359
0.0017	-2.92208
0.0017	-4.22137
0.0017	4.47808
0.0017	3.17663
0.0017	1.87519
0.0017	0.574663
0.0017	-0.724612
0.0017	-2.0231
0.0017	-3.32174
0.0017	-4.62141
0.0017	4.0777
0.0017	2.77614
0.0017	1.4749
0.0017	0.17476
0.0017	-1.12419
0.0017	-2.42261
0.0017	-3.72151
0.0017	4.97844
0.0017	3.67724
0.0017	2.37568
0.0017	1.07472
0.0017	-0.225026
0.0017	-1.52372
0.0017	-2.82218
0.0017	-4.12138
0.0017	4.57817
0.0017	3.27675
0.0017	1.97527
0.0017	0.674659
0.0017	-0.624706
0.0017	-1.92322
0.0018	-1.92321
0.0018	-3.22173
0.0018	-4.52127
0.0018	4.17787
0.0018	2.87624
0.0018	1.57486
0.0018	0.274611
0.0018	-1.02436
0.0018	-2.32269
0.0018	-3.62145
0.0018	-4.92141
0.0018	3.7774
0.0018	2.47574
0.0018	1.17464
0.0018	-0.125192
0.0018	-1.42387
0.0018	-2.72222
0.0018	-4.02129
0.0018	4.67834
0.0018	3.37689
0.0018	2.07529
0.0018	0.774545
0.0018	-0.52488
0.0018	-1.82334
0.0018	-3.12181
0.0018	-4.42126
0.0018	4.27797
0.0018	2.97637
0.0018	1.67493
0.0018	0.374582
0.0018	-0.924472
0.0018	-2.22282
0.0018	-3.52151
0.0018	-4.82136
0.0018	3.87753
0.0018	2.57586
0.0018	1.27468
0.0018	-0.025252
0.0018	-1.32399
0.0018	-2.62233
0.0018	-3.92132
0.0018	4.77841
0.0018	3.47702
0.0018	2.1754
0.0018	0.874557
0.0018	-0.424967
0.0018	-1.72348
0.0018	-3.02191
0.0018	-4.32125
0.0018	4.37807
0.0018	3.0765
0.0018	1.77501
0.0018	0.47456
0.0018	-0.824581
0.0018	-2.12295
0.0018	-3.42157
0.0018	-4.72132
0.0018	3.97765
0.0018	2.67598
0.0018	1.37474
0.0018	0.074694
0.0018	-1.22412
0.0018	-2.52245
0.0018	-3.82135
0.0018	4.87848
0.0018	3.57715
0.0018	2.2755
0.0018	0.974576
0.0018	-0.325049
0.0018	-1.62361
0.0018	-2.92201
0.0018	-4.22126
0.0018	4.47817
0.0018	3.17663
0.0018	1.8751
0.0018	0.574547
0.0018	-0.724686
0.0018	-2.02308
0.0018	-3.32165
0.0018	-4.62129
0.0018	4.07776
0.0018	2.77611
0.0018	1.4748
0.0018	0.174649
0.0018	-1.12424
0.0018	-2.42257
0.0018	-3.7214
0.0018	4.97854
0.0018	3.67728
0.0018	2.37562
0.0018	1.0746
0.0018	-0.225124
0.0018	-1.52374
0.0018	-2.82211
0.0018	-4.12127
0.0018	4.57826
0.0018	3.27676
0.0018	1.97519
0.0018	0.674542
0.0018	-0.624786
0.0018	-1.92321
0.0019	-1.9232
0.0019	-3.22164
0.0019	-4.52116
0.0019	4.17794
0.0019	2.87621
0.0019	1.57476
0.0019	0.274499
0.0019	-1.02441
0.0019	-2.32266
0.0019	-3.62134
0.0019	-4.9213
0.0019	3.77745
0.0019	2.47569
0.0019	1.17453
0.0019	-0.125294
0.0019	-1.42389
0.0019	-2.72216
0.0019	-4.02117
0.0019	4.67843
0.0019	3.37691
0.0019	2.07522
0.0019	0.774429
0.0019	-0.524964
0.0019	-1.82334
0.0019	-3.12173
0.0019	-4.42114
0.0019	4.27805
0.0019	2.97635
0.0019	1.67484
0.0019	0.374467
0.0019	-0.924534
0.0019	-2.22279
0.0019	-3.5214
0.0019	-4.82125
0.0019	3.87758
0.0019	2.57581
0.0019	1.27457
0.0019	-0.025358
0.0019	-1.32403
0.0019	-2.62228
0.0019	-3.9212
0.0019	4.77851
0.0019	3.47705
0.0019	2.17533
0.0019	0.874441
0.0019	-0.425057
0.0019	-1.72348
0.0019	-3.02183
0.0019	-4.32114
0.0019	4.37815
0.0019	3.07649
0.0019	1.77492
0.0019	0.474445
0.0019	-0.824649
0.0019	-2.12293
0.0019	-3.42148
0.0019	-4.72121
0.0019	3.9777
0.0019	2.67594
0.0019	1.37463
0.0019	0.074586
0.0019	-1.22416
0.0019	-2.5224
0.0019	-3.82124
0.0019	4.87858
0.0019	3.57718
0.0019	2.27544
0.0019	0.974462
0.0019	-0.325143
0.0019	-1.62362
0.0019	-2.92193
0.0019	-4.22114
0.0019	4.47825
0.0019	3.17663
0.0019	1.87502
0.0019	0.574431
0.0019	-0.72476
0.0019	-2.02306
0.0019	-3.32155
0.0019	-4.62118
0.0019	4.07782
0.0019	2.77608
0.0019	1.47469
0.0019	0.174538
0.0019	-1.12429
0.0019	-2.42253
0.0019	-3.72129
0.0019	4.97865
0.0019	3.67732
0.0019	2.37556
0.0019	1.07449
0.0019	-0.225222
0.0019	-1.52376
0.0019	-2.82204
0.0019	-4.12115
0.0019	4.57835
0.0019	3.27677
0.0019	1.97511
0.0019	0.674425
0.0019	-0.624865
0.0019	-1.9232
0.002	-1.9232
0.002	-3.22155
0.002	-4.52104
0.002	4.17801
0.002	2.87619
0.002	1.57466
0.002	0.274386
0.002	-1.02447
0.002	-2.32262
0.002	-3.62124
0.002	-4.92119
0.002	3.77749
0.002	2.47563
0.002	1.17442
0.002	-0.125395
0.002	-1.42392
0.002	-2.72209
0.002	-4.02106
0.002	4.67853
0.002	3.37692
0.002	2.07514
0.002	0.774312
0.002	-0.525049
0.002	-1.82334
0.002	-3.12164
0.002	-4.42103
0.002	4.27812
0.002	2.97633
0.002	1.67474
0.002	0.374353
0.002	-0.924596
0.002	-2.22276
0.002	-3.5213
0.002	-4.82114
0.002	3.87763
0.002	2.57577
0.002	1.27447
0.002	-0.025463
0.002	-1.32407
0.002	-2.62222
0.002	-3.92109
0.002	4.77861
0.002	3.47707
0.002	2.17526
0.002	0.874325
0.002	-0.425146
0.002	-1.72349
0.002	-3.02175
0.002	-4.32102
0.002	4.37823
0.002	3.07648
0.002	1.77483
0.002	0.474329
0.002	-0.824717
0.002	-2.1229
0.002	-3.42138
0.002	-4.7211
0.002	3.97776
0.002	2.67591
0.002	1.37452
0.002	0.074478
0.002	-1.2242
0.002	-2.52235
0.002	-3.82113
0.002	4.87869
0.002	3.57721
0.002	2.27538
0.002	0.974347
0.002	-0.325237
0.002	-1.62364
0.002	-2.92186
0.002	-4.22102
0.002	4.47834
0.002	3.17663
0.002	1.87493
0.002	0.574314
0.002	-0.724834
0.002	-2.02305
0.002	-3.32146
0.002	-4.62106
0.002	4.07788
0.002	2.77605
0.002	1.47459
0.002	0.174428
0.002	-1.12434
0.002	-2.42248
0.002	-3.72118
0.002	4.97875
0.002	3.67735
0.002	2.37551
0.002	1.07438
0.002	-0.22532
0.002	-1.52378
0.002	-2.82197
0.002	-4.12104
0.002	4.57844
0.002	3.27678
0.002	1.97503
0.002	0.674309
0.002	-0.624944
0.002	-1.9232
0.0021	-1.92319
0.0021	-3.22146
0.0021	-4.52092
0.0021	4.17807
0.0021	2.87617
0.0021	1.57456
0.0021	0.274273
0.0021	-1.02453
0.0021	-2.32259
0.0021	-3.62113
0.0021	-4.92108
0.0021	3.77753
0.0021	2.47558
0.0021	1.17431
0.0021	-0.125497
0.0021	-1.42395
0.0021	-2.72203
0.0021	-4.02094
0.0021	4.67862
0.0021	3.37693
0.0021	2.07507
0.0021	0.774196
0.0021	-0.525133
0.0021	-1.82334
0.0021	-3.12156
0.0021	-4.42091
0.0021	4.2782
0.0021	2.97632
0.0021	1.67465
0.0021	0.374238
0.0021	-0.924657
0.0021	-2.22273
0.0021	-3.5212
0.0021	-4.82103
0.0021	3.87767
0.0021	2.57573
0.0021	1.27436
0.0021	-0.025568
0.0021	-1.3241
0.0021	-2.62216
0.0021	-3.92098
0.0021	4.77871
0.0021	3.47709
0.0021	2.17519
0.0021	0.874209
0.0021	-0.425236
0.0021	-1.7235
0.0021	-3.02167
0.0021	-4.3209
0.0021	4.37831
0.0021	3.07647
0.0021	1.77474
0.0021	0.474213
0.0021	-0.824785
0.0021	-2.12288
0.0021	-3.42128
0.0021	-4.72098
0.0021	3.97781
0.0021	2.67587
0.0021	1.37442
0.0021	0.07437
0.0021	-1.22424
0.0021	-2.5223
0.0021	-3.82102
0.0021	4.87879
0.0021	3.57724
0.0021	2.27532
0.0021	0.974232
0.0021	-0.325331
0.0021	-1.62365
0.0021	-2.92178
0.0021	-4.22091
0.0021	4.47842
0.0021	3.17663
0.0021	1.87484
0.0021	0.574198
0.0021	-0.724908
0.0021	-2.02304
0.0021	-3.32136
0.0021	-4.62095
0.0021	4.07794
0.0021	2.77602
0.0021	1.47449
0.0021	0.174317
0.0021	-1.12439
0.0021	-2.42244
0.0021	-3.72107
0.0021	4.97886
0.0021	3.67739
0.0021	2.37545
0.0021	1.07426
0.0021	-0.225418
0.0021	-1.5238
0.0021	-2.8219
0.0021	-4.12092
0.0021	4.57853
0.0021	3.27678
0.0021	1.97495
0.0021	0.674192
0.0021	-0.625024
0.0021	-1.92319
0.0022	-1.92318
0.0022	-3.22137
0.0022	-4.52081
0.0022	4.17814
0.0022	2.87615
0.0022	1.57447
0.0022	0.27416
0.0022	-1.02458
0.0022	-2.32255
0.0022	-3.62102
0.0022	-4.92097
0.0022	3.77758
0.0022	2.47553
0.0022	1.1742
0.0022	-0.125599
0.0022	-1.42398
0.0022	-2.72197
0.0022	-4.02083
0.0022	4.67871
0.0022	3.37695
0.0022	2.07499
0.0022	0.774079
0.0022	-0.525218
0.0022	-1.82334
0.0022	-3.12147
0.0022	-4.42079
0.0022	4.27827
0.0022	2.9763
0.0022	1.67455
0.0022	0.374124
0.0022	-0.924719
0.0022	-2.2227
0.0022	-3.5211
0.0022	-4.82092
0.0022	3.87772
0.0022	2.57568
0.0022	1.27425
0.0022	-0.025673
0.0022	-1.32414
0.0022	-2.62211
0.0022	-3.92086
0.0022	4.77881
0.0022	3.47711
0.0022	2.17512
0.0022	0.874093
0.0022	-0.425325
0.0022	-1.7235
0.0022	-3.02159
0.0022	-4.32079
0.0022	4.37839
0.0022	3.07647
0.0022	1.77465
0.0022	0.474098
0.0022	-0.824853
0.0022	-2.12286
0.0022	-3.42118
0.0022	-4.72087
0.0022	3.97787
0.0022	2.67583
0.0022	1.37431
0.0022	0.074262
0.0022	-1.22429
0.0022	-2.52225
0.0022	-3.82091
0.0022	4.87889
0.0022	3.57727
0.0022	2.27525
0.0022	0.974117
0.0022	-0.325425
0.0022	-1.62366
0.0022	-2.92171
0.0022	-4.22079
0.0022	4.47851
0.0022	3.17663
0.0022	1.87476
0.0022	0.574081
0.0022	-0.724981
0.0022	-2.02302
0.0022	-3.32127
0.0022	-4.62083
0.0022	4.07801
0.0022	2.77599
0.0022	1.47438
0.0022	0.174206
0.0022	-1.12444
0.0022	-2.4224
0.0022	-3.72096
0.0022	4.97896
0.0022	3.67742
0.0022	2.37539
0.0022	1.07415
0.0022	-0.225516
0.0022	-1.52382
0.0022	-2.82183
0.0022	-4.1208
0.0022	4.57861
0.0022	3.27679
0.0022	1.97487
0.0022	0.674075
0.0022	-0.625103
0.0022	-1.92318
0.0023	-1.92317
0.0023	-3.22128
0.0023	-4.52069
0.0023	4.17821
0.0023	2.87612
0.0023	1.57437
0.0023	0.274047
0.0023	-1.02464
0.0023	-2.32251
0.0023	-3.62092
0.0023	-4.92086
0.0023	3.77762
0.0023	2.47548
0.0023	1.17408
0.0023	-0.125701
0.0023	-1.42401
0.0023	-2.7219
0.0023	-4.02071
0.0023	4.67881
0.0023	3.37696
0.0023	2.07492
0.0023	0.773963
0.0023	-0.525302
0.0023	-1.82334
0.0023	-3.12139
0.0023	-4.42068
0.0023	4.27834
0.0023	2.97629
0.0023	1.67446
0.0023	0.374009
0.0023	-0.924781
0.0023	-2.22267
0.0023	-3.52099
0.0023	-4.82081
0.0023	3.87777
0.0023	2.57564
0.0023	1.27414
0.0023	-0.025778
0.0023	-1.32417
0.0023	-2.62205
0.0023	-3.92075
0.0023	4.7789
0.0023	3.47713
0.0023	2.17505
0.0023	0.873977
0.0023	-0.425414
0.0023	-1.72351
0.0023	-3.02151
0.0023	-4.32067
0.0023	4.37847
0.0023	3.07646
0.0023	1.77456
0.0023	0.473982
0.0023	-0.824921
0.0023	-2.12284
0.0023	-3.42108
0.0023	-4.72076
0.0023	3.97792
0.0023	2.6758
0.0023	1.37421
0.0023	0.074154
0.0023	-1.22433
0.0023	-2.5222
0.0023	-3.8208
0.0023	4.87899
0.0023	3.57729
0.0023	2.27519
0.0023	0.974003
0.0023	-0.325519
0.0023	-1.62368
0.0023	-2.92163
0.0023	-4.22067
0.0023	4.47859
0.0023	3.17663
0.0023	1.87467
0.0023	0.573965
0.0023	-0.725055
0.0023	-2.023
0.0023	-3.32117
0.0023	-4.62072
0.0023	4.07807
0.0023	2.77596
0.0023	1.47428
0.0023	0.174095
0.0023	-1.12448
0.0023	-2.42235
0.0023	-3.72085
0.0023	4.97907
0.0023	3.67746
0.0023	2.37533
0.0023	1.07404
0.0023	-0.225614
0.0023	-1.52384
0.0023	-2.82177
0.0023	-4.12069
0.0023	4.5787
0.0023	3.27679
0.0023	1.97479
0.0023	0.673959
0.0023	-0.625182
0.0023	-1.92317
0.0024	-1.92316
0.0024	-3.22119
0.0024	-4.52058
0.0024	4.17828
0.0024	2.8761
0.0024	1.57427
0.0024	0.273935
0.0024	-1.02469
0.0024	-2.32247
0.0024	-3.62081
0.0024	-4.92075
0.0024	3.77766
0.0024	2.47543
0.0024	1.17397
0.0024	-0.125803
0.0024	-1.42404
0.0024	-2.72184
0.0024	-4.0206
0.0024	4.6789
0.0024	3.37698
0.0024	2.07484
0.0024	0.773846
0.0024	-0.525387
0.0024	-1.82334
0.0024	-3.1213
0.0024	-4.42056
0.0024	4.27842
0.0024	2.97627
0.0024	1.67436
0.0024	0.373895
0.0024	-0.924843
0.0024	-2.22264
0.0024	-3.52089
0.0024	-4.82069
0.0024	3.87782
0.0024	2.57559
0.0024	1.27403
0.0024	-0.025884
0.0024	-1.32421
0.0024	-2.62199
0.0024	-3.92064
0.0024	4.779
0.0024	3.47715
0.0024	2.17498
0.0024	0.873862
0.0024	-0.425504
0.0024	-1.72352
0.0024	-3.02142
0.0024	-4.32055
0.0024	4.37855
0.0024	3.07645
0.0024	1.77447
0.0024	0.473866
0.0024	-0.824989
0.0024	-2.12282
0.0024	-3.42098
0.0024	-4.72064
0.0024	3.97798
0.0024	2.67576
0.0024	1.3741
0.0024	0.074045
0.0024	-1.22437
0.0024	-2.52215
0.0024	-3.82068
0.0024	4.87909
0.0024	3.57732
0.0024	2.27513
0.0024	0.973888
0.0024	-0.325613
0.0024	-1.62369
0.0024	-2.92156
0.0024	-4.22056
0.0024	4.47868
0.0024	3.17662
0.0024	1.87459
0.0024	0.573849
0.0024	-0.725129
0.0024	-2.02299
0.0024	-3.32108
0.0024	-4.6206
0.0024	4.07813
0.0024	2.77593
0.0024	1.47418
0.0024	0.173985
0.0024	-1.12453
0.0024	-2.42231
0.0024	-3.72074
0.0024	4.97917
0.0024	3.67749
0.0024	2.37528
0.0024	1.07393
0.0024	-0.225712
0.0024	-1.52386
0.0024	-2.8217
0.0024	-4.12057
0.0024	4.57879
0.0024	3.2768
0.0024	1.97471
0.0024	0.673842
0.0024	-0.625262
0.0024	-1.92316
0.0025	-1.92316
0.0025	-3.2211
0.0025	-4.52046
0.0025	4.17835
0.0025	2.87608
0.0025	1.57417
0.0025	0.273822
0.0025	-1.02475
0.0025	-2.32244
0.0025	-3.62071
0.0025	-4.92065
0.0025	3.7777
0.0025	2.47538
0.0025	1.17386
0.0025	-0.125905
0.0025	-1.42407
0.0025	-2.72178
0.0025	-4.02048
0.0025	4.679
0.0025	3.37699
0.0025	2.07477
0.0025	0.77373
0.0025	-0.525471
0.0025	-1.82334
0.0025	-3.12122
0.0025	-4.42044
0.0025	4.27849
0.0025	2.97626
0.0025	1.67427
0.0025	0.373781
0.0025	-0.924905
0.0025	-2.22261
0.0025	-3.52079
0.0025	-4.82058
0.0025	3.87787
0.0025	2.57555
0.0025	1.27392
0.0025	-0.025989
0.0025	-1.32424
0.0025	-2.62194
0.0025	-3.92052
0.0025	4.7791
0.0025	3.47717
0.0025	2.17491
0.0025	0.873746
0.0025	-0.425593
0.0025	-1.72352
0.0025	-3.02135
0.0025	-4.32043
0.0025	4.37863
0.0025	3.07644
0.0025	1.77438
0.0025	0.473751
0.0025	-0.825057
0.0025	-2.12279
0.0025	-3.42088
0.0025	-4.72053
0.0025	3.97804
0.0025	2.67572
0.0025	1.37399
0.0025	0.073937
0.0025	-1.22441
0.0025	-2.5221
0.0025	-3.82057
0.0025	4.87919
0.0025	3.57735
0.0025	2.27506
0.0025	0.973773
0.0025	-0.325706
0.0025	-1.62371
0.0025	-2.92148
0.0025	-4.22044
0.0025	4.47876
0.0025	3.17662
0.0025	1.8745
0.0025	0.573732
0.0025	-0.725203
0.0025	-2.02297
0.0025	-3.32098
0.0025	-4.62049
0.0025	4.07819
0.0025	2.7759
0.0025	1.47408
0.0025	0.173874
0.0025	-1.12458
0.0025	-2.42227
0.0025	-3.72063
0.0025	4.97928
0.0025	3.67753
0.0025	2.37522
0.0025	1.07381
0.0025	-0.22581
0.0025	-1.52389
0.0025	-2.82163
0.0025	-4.12046
0.0025	4.57888
0.0025	3.27681
0.0025	1.97463
0.0025	0.673725
0.0025	-0.625341
0.0025	-1.92316
0.0026	-1.92315
0.0026	-3.221
0.0026	-4.52034
0.0026	4.17841
0.0026	2.87606
0.0026	1.57407
0.0026	0.273709
0.0026	-1.0248
0.0026	-2.3224
0.0026	-3.6206
0.0026	-4.92054
0.0026	3.77774
0.0026	2.47533
0.0026	1.17375
0.0026	-0.126006
0.0026	-1.42409
0.0026	-2.72171
0.0026	-4.02037
0.0026	4.67909
0.0026	3.37701
0.0026	2.07469
0.0026	0.773613
0.0026	-0.525556
0.0026	-1.82334
0.0026	-3.12113
0.0026	-4.42033
0.0026	4.27857
0.0026	2.97624
0.0026	1.67418
0.0026	0.373666
0.0026	-0.924967
0.0026	-2.22258
0.0026	-3.52069
0.0026	-4.82047
0.0026	3.87792
0.0026	2.57551
0.0026	1.27381
0.0026	-0.026094
0.0026	-1.32428
0.0026	-2.62188
0.0026	-3.92041
0.0026	4.7792
0.0026	3.47719
0.0026	2.17484
0.0026	0.87363
0.0026	-0.425683
0.0026	-1.72353
0.0026	-3.02127
0.0026	-4.32032
0.0026	4.37871
0.0026	3.07643
0.0026	1.77429
0.0026	0.473635
0.0026	-0.825125
0.0026	-2.12277
0.0026	-3.42078
0.0026	-4.72042
0.0026	3.97809
0.0026	2.67569
0.0026	1.37389
0.0026	0.073829
0.0026	-1.22446
0.0026	-2.52205
0.0026	-3.82046
0.0026	4.8793
0.0026	3.57738
0.0026	2.275
0.0026	0.973658
0.0026	-0.3258
0.0026	-1.62372
0.0026	-2.92141
0.0026	-4.22032
0.0026	4.47885
0.0026	3.17662
0.0026	1.87442
0.0026	0.573616
0.0026	-0.725276
0.0026	-2.02296
0.0026	-3.32089
0.0026	-4.62038
0.0026	4.07826
0.0026	2.77587
0.0026	1.47397
0.0026	0.173763
0.0026	-1.12463
0.0026	-2.42222
0.0026	-3.72053
0.0026	4.97939
0.0026	3.67756
0.0026	2.37516
0.0026	1.0737
0.0026	-0.225908
0.0026	-1.52391
0.0026	-2.82156
0.0026	-4.12034
0.0026	4.57897
0.0026	3.27681
0.0026	1.97455
0.0026	0.673609
0.0026	-0.62542
0.0026	-1.92315
0.0027	-1.92314
0.0027	-3.22091
0.0027	-4.52023
0.0027	4.17848
0.0027	2.87603
0.0027	1.57397
0.0027	0.273596
0.0027	-1.02486
0.0027	-2.32237
0.0027	-3.62049
0.0027	-4.92043
0.0027	3.77779
0.0027	2.47528
0.0027	1.17364
0.0027	-0.126108
0.0027	-1.42412
0.0027	-2.72165
0.0027	-4.02025
0.0027	4.67919
0.0027	3.37702
0.0027	2.07462
0.0027	0.773497
0.0027	-0.52564
0.0027	-1.82334
0.0027	-3.12105
0.0027	-4.42021
0.0027	4.27864
0.0027	2.97623
0.0027	1.67408
0.0027	0.373552
0.0027	-0.925029
0.0027	-2.22255
0.0027	-3.52058
0.0027	-4.82036
0.0027	3.87797
0.0027	2.57546
0.0027	1.2737
0.0027	-0.026199
0.0027	-1.32431
0.0027	-2.62182
0.0027	-3.9203
0.0027	4.7793
0.0027	3.47721
0.0027	2.17477
0.0027	0.873514
0.0027	-0.425772
0.0027	-1.72354
0.0027	-3.02118
0.0027	-4.3202
0.0027	4.37879
0.0027	3.07643
0.0027	1.7742
0.0027	0.47352
0.0027	-0.825193
0.0027	-2.12275
0.0027	-3.42068
0.0027	-4.7203
0.0027	3.97815
0.0027	2.67565
0.0027	1.37378
0.0027	0.073721
0.0027	-1.2245
0.0027	-2.522
0.0027	-3.82035
0.0027	4.8794
0.0027	3.57741
0.0027	2.27494
0.0027	0.973544
0.0027	-0.325894
0.0027	-1.62373
0.0027	-2.92133
0.0027	-4.22021
0.0027	4.47893
0.0027	3.17662
0.0027	1.87433
0.0027	0.5735
0.0027	-0.72535
0.0027	-2.02294
0.0027	-3.32079
0.0027	-4.62026
0.0027	4.07832
0.0027	2.77584
0.0027	1.47387
0.0027	0.173653
0.0027	-1.12468
0.0027	-2.42218
0.0027	-3.72042
0.0027	4.97949
0.0027	3.6776
0.0027	2.37511
0.0027	1.07359
0.0027	-0.226006
0.0027	-1.52393
0.0027	-2.82149
0.0027	-4.12022
0.0027	4.57906
0.0027	3.27682
0.0027	1.97447
0.0027	0.673492
0.0027	-0.625499
0.0027	-1.92314
0.0028	-1.92313
0.0028	-3.22082
0.0028	-4.52011
0.0028	4.17855
0.0028	2.87601
0.0028	1.57387
0.0028	0.273484
0.0028	-1.02491
0.0028	-2.32233
0.0028	-3.62039
0.0028	-4.92032
0.0028	3.77783
0.0028	2.47523
0.0028	1.17353
0.0028	-0.12621
0.0028	-1.42415
0.0028	-2.72159
0.0028	-4.02014
0.0028	4.67928
0.0028	3.37703
0.0028	2.07454
0.0028	0.77338
0.0028	-0.525725
0.0028	-1.82334
0.0028	-3.12096
0.0028	-4.42009
0.0028	4.27871
0.0028	2.97621
0.0028	1.67399
0.0028	0.373437
0.0028	-0.925091
0.0028	-2.22253
0.0028	-3.52048
0.0028	-4.82025
0.0028	3.87802
0.0028	2.57542
0.0028	1.2736
0.0028	-0.026304
0.0028	-1.32435
0.0028	-2.62176
0.0028	-3.92018
0.0028	4.7794
0.0028	3.47724
0.0028	2.1747
0.0028	0.873398
0.0028	-0.425861
0.0028	-1.72354
0.0028	-3.0211
0.0028	-4.32008
0.0028	4.37887
0.0028	3.07642
0.0028	1.77411
0.0028	0.473404
0.0028	-0.825261
0.0028	-2.12272
0.0028	-3.42058
0.0028	-4.72019
0.0028	3.9782
0.0028	2.67561
0.0028	1.37368
0.0028	0.073613
0.0028	-1.22454
0.0028	-2.52195
0.0028	-3.82024
0.0028	4.8795
0.0028	3.57744
0.0028	2.27487
0.0028	0.973429
0.0028	-0.325988
0.0028	-1.62375
0.0028	-2.92126
0.0028	-4.22009
0.0028	4.47902
0.0028	3.17662
0.0028	1.87425
0.0028	0.573383
0.0028	-0.725424
0.0028	-2.02293
0.0028	-3.3207
0.0028	-4.62014
0.0028	4.07838
0.0028	2.77581
0.0028	1.47377
0.0028	0.173542
0.0028	-1.12473
0.0028	-2.42213
0.0028	-3.72031
0.0028	4.9796
0.0028	3.67764
0.0028	2.37505
0.0028	1.07347
0.0028	-0.226104
0.0028	-1.52395
0.0028	-2.82142
0.0028	-4.12011
0.0028	4.57915
0.0028	3.27683
0.0028	1.97439
0.0028	0.673375
0.0028	-0.625579
0.0028	-1.92313
0.0029	-1.92312
0.0029	-3.22073
0.0029	-4.52
0.0029	4.17862
0.0029	2.87599
0.0029	1.57377
0.0029	0.273371
0.0029	-1.02497
0.0029	-2.32229
0.0029	-3.62028
0.0029	-4.92021
0.0029	3.77787
0.0029	2.47518
0.0029	1.17342
0.0029	-0.126312
0.0029	-1.42418
0.0029	-2.72153
0.0029	-4.02002
0.0029	4.67937
0.0029	3.37705
0.0029	2.07447
0.0029	0.773264
0.0029	-0.525809
0.0029	-1.82334
0.0029	-3.12087
0.0029	-4.41997
0.0029	4.27879
0.0029	2.9762
0.0029	1.67389
0.0029	0.373323
0.0029	-0.925153
0.0029	-2.22249
0.0029	-3.52038
0.0029	-4.82014
0.0029	3.87807
0.0029	2.57538
0.0029	1.27349
0.0029	-0.02641
0.0029	-1.32438
0.0029	-2.62171
0.0029	-3.92007
0.0029	4.7795
0.0029	3.47726
0.0029	2.17463
0.0029	0.873283
0.0029	-0.425951
0.0029	-1.72355
0.0029	-3.02102
0.0029	-4.31997
0.0029	4.37895
0.0029	3.07641
0.0029	1.77402
0.0029	0.473288
0.0029	-0.825329
0.0029	-2.1227
0.0029	-3.42049
0.0029	-4.72008
0.0029	3.97826
0.0029	2.67558
0.0029	1.37357
0.0029	0.073505
0.0029	-1.22458
0.0029	-2.5219
0.0029	-3.82013
0.0029	4.8796
0.0029	3.57747
0.0029	2.27481
0.0029	0.973314
0.0029	-0.326082
0.0029	-1.62376
0.0029	-2.92118
0.0029	-4.21997
0.0029	4.4791
0.0029	3.17662
0.0029	1.87416
0.0029	0.573267
0.0029	-0.725498
0.0029	-2.02291
0.0029	-3.3206
0.0029	-4.62003
0.0029	4.07844
0.0029	2.77578
0.0029	1.47367
0.0029	0.173431
0.0029	-1.12478
0.0029	-2.42209
0.0029	-3.7202
0.0029	4.9797
0.0029	3.67767
0.0029	2.37499
0.0029	1.07336
0.0029	-0.226203
0.0029	-1.52397
0.0029	-2.82135
0.0029	-4.11999
0.0029	4.57924
0.0029	3.27683
0.0029	1.97431
0.0029	0.673259
0.0029	-0.625658
0.0029	-1.92312
0.003	-1.92312
0.003	-3.22064
0.003	-4.51988
0.003	4.17869
0.003	2.87596
0.003	1.57367
0.003	0.273258
0.003	-1.02502
0.003	-2.32226
0.003	-3.62018
0.003	-4.9201
0.003	3.77791
0.003	2.47513
0.003	1.17331
0.003	-0.126414
0.003	-1.42421
0.003	-2.72146
0.003	-4.01991
0.003	4.67947
0.003	3.37706
0.003	2.07439
0.003	0.773148
0.003	-0.525894
0.003	-1.82334
0.003	-3.12079
0.003	-4.41986
0.003	4.27886
0.003	2.97618
0.003	1.6738
0.003	0.373209
0.003	-0.925215
0.003	-2.22247
0.003	-3.52027
0.003	-4.82003
0.003	3.87812
0.003	2.57533
0.003	1.27338
0.003	-0.026515
0.003	-1.32442
0.003	-2.62165
0.003	-3.91995
0.003	4.77959
0.003	3.47728
0.003	2.17457
0.003	0.873167
0.003	-0.42604
0.003	-1.72356
0.003	-3.02094
0.003	-4.31985
0.003	4.37903
0.003	3.0764
0.003	1.77393
0.003	0.473173
0.003	-0.825397
0.003	-2.12268
0.003	-3.42039
0.003	-4.71997
0.003	3.97831
0.003	2.67554
0.003	1.37347
0.003	0.073397
0.003	-1.22463
0.003	-2.52185
0.003	-3.82002
0.003	4.87971
0.003	3.57749
0.003	2.27475
0.003	0.9732
0.003	-0.326176
0.003	-1.62378
0.003	-2.92111
0.003	-4.21986
0.003	4.47918
0.003	3.17662
0.003	1.87407
0.003	0.573151
0.003	-0.725572
0.003	-2.0229
0.003	-3.32051
0.003	-4.61992
[truncated: 34,361 more rows]
