# Supplementary material for: Analysis of Chaotic Resonance in Izhikevich Neuron Model
Source: PLoS One. 2015 Sep 30;10(9):e0138919. doi: 10.1371/journal.pone.0138919 (PMC4589341; doi:10.1371/journal.pone.0138919)
Supplement: S10 Data — (ZIP) [file pone.0138919.s010.zip › S10/Fig9.xls]

## Sheet: (a)
d	max_tau C(tau)	|tau|
-17	0.883947	2.9
-16.99	0.879949	2.9
-16.98	0.881837	2.9
-16.97	0.850344	3
-16.96	0.881602	2.9
-16.95	0.879288	2.9
-16.94	0.868063	2.9
-16.93	0.887186	2.9
-16.92	0.911154	2.9
-16.91	0.883907	2.9
-16.9	0.893337	2.9
-16.89	0.895153	2.9
-16.88	0.888224	2.9
-16.87	0.888869	2.9
-16.86	0.894665	2.9
-16.85	0.880512	2.9
-16.84	0.895977	2.9
-16.83	0.880586	2.9
-16.82	0.873603	2.9
-16.81	0.88399	2.9
-16.8	0.898953	2.9
-16.79	0.881287	2.9
-16.78	0.857937	2.9
-16.77	0.883236	2.9
-16.76	0.877213	2.9
-16.75	0.878517	2.9
-16.74	0.887532	2.9
-16.73	0.8761	2.9
-16.72	0.889507	2.9
-16.71	0.891949	3
-16.7	0.8883	2.9
-16.69	0.89294	2.9
-16.68	0.902418	2.9
-16.67	0.905544	2.9
-16.66	0.897177	2.9
-16.65	0.87065	2.9
-16.64	0.863399	2.9
-16.63	0.88747	2.9
-16.62	0.887532	2.9
-16.61	0.894268	2.9
-16.6	0.858798	3
-16.59	0.88702	3
-16.58	0.865224	3
-16.57	0.866071	2.9
-16.56	0.876165	2.9
-16.55	0.887021	2.9
-16.54	0.864249	2.9
-16.53	0.896722	3
-16.52	0.881151	3
-16.51	0.883574	2.9
-16.5	0.893781	3
-16.49	0.870199	3
-16.48	0.881667	2.9
-16.47	0.875439	2.9
-16.46	0.891495	2.9
-16.45	0.88488	3
-16.44	0.879413	3
-16.43	0.890898	2.9
-16.42	0.87457	2.9
-16.41	0.857201	2.9
-16.4	0.866235	2.9
-16.39	0.865741	2.9
-16.38	0.876749	2.9
-16.37	0.852338	3
-16.36	0.873875	3
-16.35	0.839677	2.9
-16.34	0.860182	2.9
-16.33	0.864538	3
-16.32	0.869412	2.9
-16.31	0.875609	2.9
-16.3	0.86654	2.9
-16.29	0.866195	3
-16.28	0.844834	2.9
-16.27	0.876732	2.9
-16.26	0.849964	2.9
-16.25	0.847176	2.9
-16.24	0.867639	2.9
-16.23	0.850142	2.9
-16.22	0.845916	2.9
-16.21	0.85595	2.9
-16.2	0.879665	2.9
-16.19	0.847316	3
-16.18	0.860654	2.9
-16.17	0.851036	2.9
-16.16	0.84439	3
-16.15	0.856216	3
-16.14	0.859885	3
-16.13	0.850905	3
-16.12	0.868844	2.9
-16.11	0.851375	3
-16.1	0.876774	3
-16.09	0.848716	3
-16.08	0.871572	3
-16.07	0.867153	3.1
-16.06	0.858012	3
-16.05	0.853568	3
-16.04	0.878041	3.1
-16.03	0.84679	3
-16.02	0.851102	3
-16.01	0.850482	3
-16	0.837983	3
-15.99	0.847115	3
-15.98	0.84517	3
-15.97	0.856951	3
-15.96	0.85361	3.1
-15.95	0.835782	3
-15.94	0.834165	3
-15.93	0.848236	3
-15.92	0.851504	3
-15.91	0.843776	3
-15.9	0.839598	3
-15.89	0.862903	3
-15.88	0.858494	3.1
-15.87	0.84457	3.1
-15.86	0.851639	3
-15.85	0.846985	3.1
-15.84	0.846004	3
-15.83	0.841845	3.1
-15.82	0.843147	3.1
-15.81	0.846825	3
-15.8	0.842064	3.1
-15.79	0.842864	3.1
-15.78	0.837993	3.1
-15.77	0.852185	3
-15.76	0.870094	3.1
-15.75	0.870738	3.1
-15.74	0.864647	3.1
-15.73	0.862167	3
-15.72	0.878582	3.1
-15.71	0.866073	3.1
-15.7	0.866071	3.1
-15.69	0.85908	3.1
-15.68	0.864457	3.1
-15.67	0.862439	3.1
-15.66	0.863899	3.1
-15.65	0.869084	3.1
-15.64	0.860907	3.1
-15.63	0.861787	3.2
-15.62	0.867676	3.1
-15.61	0.865608	3.1
-15.6	0.870075	3.2
-15.59	0.88688	3
-15.58	0.868074	3.1
-15.57	0.855718	3.1
-15.56	0.858646	3.1
-15.55	0.88481	3.1
-15.54	0.860463	3
-15.53	0.876275	3.1
-15.52	0.86644	3
-15.51	0.874423	3
-15.5	0.875091	3.1
-15.49	0.858854	3.1
-15.48	0.853051	3.1
-15.47	0.866926	3
-15.46	0.849055	3
-15.45	0.858628	3
-15.44	0.852084	3
-15.43	0.863076	3.1
-15.42	0.875995	3.1
-15.41	0.881335	3
-15.4	0.876601	3
-15.39	0.861838	3.1
-15.38	0.878115	3.1
-15.37	0.892194	3
-15.36	0.877945	3.1
-15.35	0.859168	3
-15.34	0.881682	3.1
-15.33	0.869375	3
-15.32	0.87903	3.1
-15.31	0.894307	3
-15.3	0.870609	3.1
-15.29	0.879342	3
-15.28	0.883558	3.1
-15.27	0.888216	3.1
-15.26	0.88771	3
-15.25	0.886926	3
-15.24	0.882506	3
-15.23	0.89156	3
-15.22	0.890694	3
-15.21	0.899656	3
-15.2	0.871554	3
-15.19	0.89636	3
-15.18	0.881865	3.1
-15.17	0.889934	3
-15.16	0.894745	3
-15.15	0.880624	3
-15.14	0.888989	3
-15.13	0.89583	3
-15.12	0.886669	3
-15.11	0.867878	3
-15.1	0.888179	3
-15.09	0.897149	3
-15.08	0.883541	3
-15.07	0.886235	3.1
-15.06	0.897445	3
-15.05	0.894661	3
-15.04	0.891122	3
-15.03	0.893089	3
-15.02	0.890472	2.9
-15.01	0.887984	2.9
-15	0.874616	2.9
-14.99	0.885916	2.9
-14.98	0.884763	3
-14.97	0.896919	2.9
-14.96	0.878461	3
-14.95	0.897374	2.9
-14.94	0.875891	2.9
-14.93	0.879062	2.9
-14.92	0.901455	2.9
-14.91	0.904796	2.9
-14.9	0.895339	2.9
-14.89	0.906297	2.9
-14.88	0.907999	2.8
-14.87	0.889028	2.9
-14.86	0.883756	2.9
-14.85	0.887327	2.8
-14.84	0.896839	2.8
-14.83	0.884304	2.9
-14.82	0.888079	2.8
-14.81	0.886793	2.8
-14.8	0.88537	2.8
-14.79	0.863209	2.8
-14.78	0.862169	2.8
-14.77	0.88724	2.8
-14.76	0.885275	2.8
-14.75	0.866359	2.8
-14.74	0.878439	2.8
-14.73	0.884455	2.8
-14.72	0.877067	2.7
-14.71	0.877145	2.8
-14.7	0.865043	2.8
-14.69	0.858603	2.7
-14.68	0.879188	2.8
-14.67	0.894758	2.8
-14.66	0.881708	2.8
-14.65	0.867267	2.8
-14.64	0.870923	2.8
-14.63	0.869665	2.8
-14.62	0.870371	2.9
-14.61	0.870882	2.8
-14.6	0.857271	2.7
-14.59	0.86389	2.8
-14.58	0.860253	2.8
-14.57	0.860811	2.7
-14.56	0.859212	2.7
-14.55	0.853417	2.7
-14.54	0.873868	2.7
-14.53	0.869399	2.7
-14.52	0.884979	2.8
-14.51	0.870661	2.7
-14.5	0.858235	2.7
-14.49	0.848548	2.7
-14.48	0.863266	2.7
-14.47	0.883941	2.7
-14.46	0.859566	2.7
-14.45	0.850751	2.7
-14.44	0.862088	2.7
-14.43	0.862545	2.7
-14.42	0.863288	2.7
-14.41	0.853393	2.6
-14.4	0.840724	2.7
-14.39	0.846743	2.7
-14.38	0.859154	2.7
-14.37	0.868768	2.7
-14.36	0.867661	2.7
-14.35	0.855961	2.7
-14.34	0.851786	2.6
-14.33	0.871339	2.6
-14.32	0.878235	2.7
-14.31	0.872767	2.6
-14.3	0.87877	2.7
-14.29	0.866091	2.6
-14.28	0.857856	2.6
-14.27	0.851001	2.6
-14.26	0.84747	2.6
-14.25	0.850627	2.6
-14.24	0.85482	2.6
-14.23	0.847892	2.6
-14.22	0.851707	2.6
-14.21	0.854385	2.6
-14.2	0.869814	2.6
-14.19	0.884345	2.6
-14.18	0.871739	2.6
-14.17	0.864519	2.6
-14.16	0.861812	2.6
-14.15	0.871099	2.6
-14.14	0.867021	2.6
-14.13	0.869819	2.6
-14.12	0.874542	2.6
-14.11	0.875819	2.7
-14.1	0.871282	2.6
-14.09	0.857984	2.6
-14.08	0.85824	2.6
-14.07	0.857388	2.6
-14.06	0.868737	2.5
-14.05	0.860884	2.6
-14.04	0.863909	2.5
-14.03	0.86292	2.5
-14.02	0.868099	2.5
-14.01	0.866821	2.5
-14	0.831914	2.5
-13.99	0.842586	2.5
-13.98	0.847949	2.5
-13.97	0.843175	2.5
-13.96	0.853989	2.5
-13.95	0.878012	2.5
-13.94	0.869337	2.5
-13.93	0.875929	2.5
-13.92	0.881957	2.5
-13.91	0.866469	2.5
-13.9	0.876252	2.4
-13.89	0.885222	2.4
-13.88	0.885571	2.5
-13.87	0.891588	2.6
-13.86	0.887739	2.5
-13.85	0.893815	2.5
-13.84	0.897458	2.5
-13.83	0.90369	2.6
-13.82	0.88528	2.6
-13.81	0.895462	2.6
-13.8	0.878336	2.5
-13.79	0.883054	2.5
-13.78	0.876488	2.4
-13.77	0.8844	2.5
-13.76	0.888946	2.5
-13.75	0.878775	2.4
-13.74	0.884115	2.4
-13.73	0.879498	2.4
-13.72	0.894162	2.4
-13.71	0.887214	2.4
-13.7	0.8901	2.4
-13.69	0.897254	2.3
-13.68	0.88475	2.3
-13.67	0.88505	2.5
-13.66	0.890391	2.5
-13.65	0.891214	2.5
-13.64	0.873954	2.4
-13.63	0.885055	2.4
-13.62	0.900364	2.5
-13.61	0.874512	2.5
-13.6	0.048494	2.4
-13.59	0.874196	2.5
-13.58	0.878679	2.6
-13.57	0.172818	2.5
-13.56	0.85755	2.6
-13.55	0.880274	2.5
-13.54	0.880817	2.6
-13.53	0.891443	2.6
-13.52	0.793093	2.5
-13.51	0.904568	2.4
-13.5	0.915226	2.4
-13.49	0.915303	2.4
-13.48	0.895301	2.3
-13.47	0.885368	2.4
-13.46	0.895003	2.4
-13.45	0.890301	2.4
-13.44	0.886085	2.3
-13.43	0.875739	2.1
-13.42	0.875915	2.2
-13.41	0.862831	2.1
-13.4	0.862809	2.1
-13.39	0.878975	2
-13.38	0.872735	2
-13.37	0.848989	2.1
-13.36	0.870662	2.1
-13.35	0.867827	2.1
-13.34	0.883327	2.3
-13.33	0.885803	2.3
-13.32	0.901182	2.3
-13.31	0.887368	2.3
-13.3	0.893727	2.4
-13.29	0.623558	2.4
-13.28	0.902857	2.4
-13.27	0.917984	2.3
-13.26	0.911252	2.1
-13.25	0.293943	2.8
-13.24	0.908324	2.2
-13.23	0.33687	2.8
-13.22	0.912074	2.1
-13.21	0.916568	2.3
-13.2	0.340511	1.8
-13.19	0.904405	2.4
-13.18	0.903022	2.4
-13.17	0.904442	2.3
-13.16	0.915501	2.3
-13.15	0.905354	2.2
-13.14	0.900858	2.2
-13.13	0.904133	2.2
-13.12	0.90654	2.1
-13.11	0.894996	2.3
-13.1	0.901165	2.3
-13.09	0.895899	2.1
-13.08	0.914442	2.2
-13.07	0.921256	2.2
-13.06	0.925622	2.2
-13.05	0.919495	2.2
-13.04	0.924022	2.2
-13.03	0.909939	2.1
-13.02	0.928427	2.3
-13.01	0.906751	2.1
-13	0.900565	2.2
-12.99	0.901199	2.2
-12.98	0.904588	2
-12.97	0.920599	2.2
-12.96	0.912637	2.1
-12.95	0.929296	2.3
-12.94	0.920292	2.2
-12.93	0.909894	2.1
-12.92	0.916344	2.1
-12.91	0.916501	2.1
-12.9	0.913091	2.2
-12.89	0.908645	2.1
-12.88	0.917902	2.1
-12.87	0.904739	2.3
-12.86	0.910133	2.2
-12.85	0.903759	2.2
-12.84	0.902469	2
-12.83	0.913631	2.1
-12.82	0.928722	2
-12.81	0.92087	2
-12.8	0.899322	2
-12.79	0.929704	2.2
-12.78	0.91888	2.3
-12.77	0.902954	2.2
-12.76	0.337554	2.1
-12.75	0.908677	2
-12.74	0.929499	2.1
-12.73	0.921042	2.1
-12.72	0.929719	2.1
-12.71	0.923537	2.2
-12.7	0.916955	2.1
-12.69	0.912712	2.1
-12.68	0.913559	2
-12.67	0.889235	2
-12.66	0.894899	1.9
-12.65	0.290802	2.3
-12.64	0.89796	2.2
-12.63	0.91802	2.1
-12.62	0.916958	2.1
-12.61	0.912322	2.2
-12.6	0.9012	2.2
-12.59	0.882667	2
-12.58	0.758847	1.9
-12.57	0.889429	2
-12.56	0.339272	1.8
-12.55	0.899267	1.9
-12.54	0.901278	2
-12.53	0.910078	2
-12.52	0.889031	1.9
-12.51	0.9044	2
-12.5	0.920078	2
-12.49	0.344792	1.9
-12.48	0.916893	1.9
-12.47	0.924313	1.9
-12.46	0.399899	2
-12.45	0.901702	1.9
-12.44	0.901687	2
-12.43	0.905086	1.8
-12.42	0.911996	1.9
-12.41	0.927697	2
-12.4	0.924517	1.9
-12.39	0.916331	2
-12.38	0.9037	1.8
-12.37	0.910754	1.9
-12.36	0.911995	1.7
-12.35	0.70462	1.9
-12.34	0.923644	1.9
-12.33	0.919531	2
-12.32	0.873288	2.1
-12.31	0.876578	1.8
-12.3	0.914831	1.8
-12.29	0.915917	1.8
-12.28	0.907528	1.8
-12.27	0.937412	1.9
-12.26	0.938012	2
-12.25	0.945627	1.9
-12.24	0.915001	1.8
-12.23	0.917385	1.9
-12.22	0.928894	2
-12.21	0.923492	1.9
-12.2	0.88796	1.8
-12.19	0.929906	1.8
-12.18	0.922528	2
-12.17	0.921094	1.8
-12.16	0.928713	1.9
-12.15	0.933688	2.1
-12.14	0.932501	1.9
-12.13	0.921233	1.9
-12.12	0.916585	2
-12.11	0.929659	2.1
-12.1	0.912034	2.1
-12.09	0.913854	1.9
-12.08	0.917555	2.1
-12.07	0.874091	2.1
-12.06	0.866411	2
-12.05	0.850038	2.2
-12.04	0.845563	2.2
-12.03	0.785507	2.1
-12.02	0.727366	2.2
-12.01	0.591677	2.2
-12	0.165094	2.2
-11.99	0.191159	2.2
-11.98	0.1687	2
-11.97	0.1687	1.9
-11.96	0.1687	1.8
-11.95	0.1687	1.8
-11.94	0.1687	1.7
-11.93	0.241063	1.7
-11.92	0.1687	1.6
-11.91	0.1687	1.6
-11.9	0.1687	1.5
-11.89	0.1687	1.5
-11.88	0.1687	1.5
-11.87	0.1723	1.5
-11.86	0.225412	1.4
-11.85	0.1723	1.4
-11.84	0.1723	1.4
-11.83	0.226825	1.4
-11.82	0.1723	1.3
-11.81	0.1723	1.3
-11.8	0.1723	1.3
-11.79	0.245955	1.2
-11.78	0.1723	1.2
-11.77	0.1723	1.2
-11.76	0.1723	1.2
-11.75	0.232915	1.2
-11.74	0.1723	1.1
-11.73	0.1723	1.1
-11.72	0.1723	1.1
-11.71	0.1723	1.1
-11.7	0.245955	1
-11.69	0.1723	1
-11.68	0.484359	1.1
-11.67	0.251921	1.1
-11.66	0.317053	1.1
-11.65	0.210655	1.1
-11.64	0.25719	1.1
-11.63	0.291392	1.1
-11.62	0.29144	1.1
-11.61	0.109877	1.1
-11.6	0.11894	1.1
-11.59	0.109877	1.1
-11.58	0.107011	1.1
-11.57	0.124858	1.1
-11.56	0.107011	1.1
-11.55	0.107011	1.1
-11.54	0.109877	1.1
-11.53	0.109877	1.1
-11.52	0.109877	1.2
-11.51	0.109877	1.2
-11.5	0.109877	1.2
-11.49	0.109877	1.2
-11.48	0.43336	1.1
-11.47	0.497246	1.1
-11.46	0.248343	1.1
-11.45	0.20049	1.1
-11.44	0.439636	1.1
-11.43	0.204095	1.2
-11.42	0.500179	1.1
-11.41	0.393529	1.1
-11.4	0.148868	1.1
-11.39	0.361736	1.1
-11.38	0.377796	1.1
-11.37	0.43071	1.1
-11.36	0.294287	1.1
-11.35	0.290321	1.1
-11.34	0.188404	1.1
-11.33	0.188405	1.1
-11.32	0.188399	1.1
-11.31	0.233646	1.1
-11.3	0.34442	1.1
-11.29	0.337346	1.1
-11.28	0.368691	1.1
-11.27	0.368691	1.1
-11.26	0.314243	1.1
-11.25	0.314243	1.1
-11.24	0.261119	1.1
-11.23	0.08742	1.1
-11.22	0.08742	1.1
-11.21	0.08742	1.1
-11.2	0.08742	1.1
-11.19	0.139799	1.1
-11.18	0.092805	1.1
-11.17	0.091336	1.2
-11.16	0.084898	1
-11.15	0.090096	1.1
-11.14	0.090096	1.1
-11.13	0.091336	1.1
-11.12	0.091336	1.1
-11.11	0.087722	1.1
-11.1	0.087722	1.1
-11.09	0.299042	1.1
-11.08	0.29825	1.1
-11.07	0.347157	1.1
-11.06	0.319317	1.1
-11.05	0.261412	1.2
-11.04	0.261412	1.2
-11.03	0.257122	1.1
-11.02	0.236439	1.2
-11.01	0.416442	1.1
-11	0.168742	1.2
-10.99	0.195036	1.1
-10.98	0.168784	1.1
-10.97	0.168776	1.1
-10.96	0.2243	1.1
-10.95	0.293411	1.2
-10.94	0.117874	1.2
-10.93	0.122033	1.2
-10.92	0.126217	1.1
-10.91	0.140057	1.1
-10.9	0.310326	1.2
-10.89	0.201243	1.2
-10.88	0.14887	1.1
-10.87	0.20124	1.2
-10.86	0.229917	1.1
-10.85	0.152588	1.2
-10.84	0.208921	1.2
-10.83	0.151893	1.1
-10.82	0.151893	1.1
-10.81	0.151893	1.1
-10.8	0.372767	1.2
-10.79	0.221066	1.2
-10.78	0.221066	1.2
-10.77	0.221066	1.2
-10.76	0.261111	1.2
-10.75	0.26112	1.2
-10.74	0.261111	1.2
-10.73	0.261111	1.2
-10.72	0.318402	1.2
-10.71	0.390076	1.2
-10.7	0.42797	1.2
-10.69	0.074596	1.2
-10.68	0.074596	1.2
-10.67	0.074596	1.2
-10.66	0.074596	1.2
-10.65	0.090065	1.2
-10.64	0.090065	1.2
-10.63	0.090065	1.2
-10.62	0.074608	1.1
-10.61	0.074608	1.1
-10.6	0.074608	1.1
-10.59	0.074608	1.1
-10.58	0.074608	1.1
-10.57	0.074608	1.1
-10.56	0.074608	1.1
-10.55	0.074608	1.1
-10.54	0.074913	1.1
-10.53	0.074913	1.1
-10.52	0.074913	1.1
-10.51	0.074913	1.2
-10.5	0.074913	1.2
-10.49	0.074913	1.2
-10.48	0.074908	1.2
-10.47	0.229259	1.2
-10.46	0.199727	1.2
-10.45	0.200453	1.2
-10.44	0.16641	1.2
-10.43	0.166412	1.2
-10.42	0.165662	1.1
-10.41	0.28122	1.2
-10.4	0.131881	1.2
-10.39	0.223876	1.2
-10.38	0.193674	1.2
-10.37	0.174593	1.2
-10.36	0.096346	1.2
-10.35	0.098847	1.2
-10.34	0.098847	1.2
-10.33	0.098847	1.2
-10.32	0.098389	1.2
-10.31	0.096347	1.3
-10.3	0.096347	1.3
-10.29	0.096347	1.3
-10.28	0.093459	1.1
-10.27	0.096346	1.1
-10.26	0.096346	1.1
-10.25	0.096346	1.1
-10.24	0.096346	1.1
-10.23	0.096346	1.1
-10.22	0.096346	1.1
-10.21	0.262691	1.2
-10.2	0.184244	1.2
-10.19	0.184351	1.2
-10.18	0.184351	1.2
-10.17	0.12398	1.2
-10.16	0.12398	1.2
-10.15	0.122304	1.2
-10.14	0.120787	1.2
-10.13	0.124078	1.2
-10.12	0.124078	1.2
-10.11	0.124078	1.2
-10.1	0.124078	1.2
-10.09	0.143825	1.2
-10.08	0.143825	1.2
-10.07	0.143818	1.2
-10.06	0.146578	1.2
-10.05	0.146578	1.2
-10.04	0.173876	1.2
-10.03	0.173876	1.2
-10.02	0.171863	1.2
-10.01	0.205978	1.2
-10	0.205979	1.2
-9.99	0.205975	1.2
-9.98	0.205975	1.2
-9.97	0.205975	1.2
-9.96	0.205975	1.2
-9.95	0.060279	1.2
-9.94	0.060279	1.2
-9.93	0.060279	1.2
-9.92	0.060279	1.2
-9.91	0.060279	1.2
-9.9	0.060279	1.2
-9.89	0.058622	1.2
-9.88	0.058622	1.2
-9.87	0.060279	1.3
-9.86	0.053848	1.2
-9.85	0.067642	1.3
-9.84	0.060293	1.2
-9.83	0.060293	1.3
-9.82	0.060293	1.3
-9.81	0.056579	1.1
-9.8	0.056579	1.1
-9.79	0.056579	1.2
-9.78	0.056579	1.2
-9.77	0.056579	1.2
-9.76	0.056579	1.2
-9.75	0.056579	1.2
-9.74	0.056579	1.2
-9.73	0.056579	1.2
-9.72	0.209152	1.3
-9.71	0.208404	1.3
-9.7	0.176345	1.3
-9.69	0.178308	1.3
-9.68	0.178819	1.3
-9.67	0.178819	1.3
-9.66	0.283323	1.2
-9.65	0.155485	1.2
-9.64	0.155485	1.2
-9.63	0.128219	1.2
-9.62	0.129751	1.2
-9.61	0.129751	1.2
-9.6	0.129113	1.3
-9.59	0.129113	1.3
-9.58	0.129107	1.3
-9.57	0.106554	1.3
-9.56	0.106554	1.3
-9.55	0.106554	1.3
-9.54	0.154666	1.3
-9.53	0.104062	1.3
-9.52	0.104062	1.3
-9.51	0.104062	1.3
-9.5	0.104062	1.3
-9.49	0.099846	1.3
-9.48	0.103774	1.2
-9.47	0.103774	1.2
-9.46	0.103774	1.2
-9.45	0.146913	1.3
-9.44	0.146913	1.3
-9.43	0.304395	1.3
-9.42	0.149199	1.3
-9.41	0.149199	1.3
-9.4	0.149199	1.3
-9.39	0.198927	1.3
-9.38	0.198927	1.3
-9.37	0.274412	1.3
-9.36	0.076878	1.3
-9.35	0.077933	1.3
-9.34	0.080615	1.2
-9.33	0.080615	1.2
-9.32	0.080615	1.2
-9.31	0.080615	1.2
-9.3	0.080615	1.2
-9.29	0.080615	1.2
-9.28	0.076333	1.2
-9.27	0.076333	1.2
-9.26	0.076333	1.2
-9.25	0.076333	1.2
-9.24	0.105888	1.3
-9.23	0.091652	1.4
-9.22	0.091652	1.4
-9.21	0.091652	1.4
-9.2	0.091652	1.4
-9.19	0.091652	1.4
-9.18	0.088398	1.3
-9.17	0.088398	1.3
-9.16	0.089988	1.3
-9.15	0.089988	1.3
-9.14	0.089988	1.3
-9.13	0.089175	1.3
-9.12	0.089175	1.3
-9.11	0.089175	1.3
-9.1	0.089175	1.3
-9.09	0.089175	1.3
-9.08	0.089175	1.3
-9.07	0.089175	1.3
-9.06	0.089175	1.3
-9.05	0.089985	1.2
-9.04	0.089985	1.2
-9.03	0.110253	1.3
-9.02	0.10952	1.3
-9.01	0.10952	1.3
-9	0.107349	1.3
-8.99	0.107349	1.3
-8.98	0.107349	1.3
-8.97	0.108085	1.3
-8.96	0.232247	1.3
-8.95	0.128409	1.3
-8.94	0.128409	1.3
-8.93	0.128409	1.3
-8.92	0.125108	1.3
-8.91	0.125108	1.3
-8.9	0.128405	1.3
-8.89	0.128405	1.3
-8.88	0.128405	1.3
-8.87	0.128405	1.3
-8.86	0.144386	1.3
-8.85	0.144386	1.3
-8.84	0.166985	1.3
-8.83	0.166985	1.3
-8.82	0.189839	1.3
-8.81	0.218666	1.3
-8.8	0.218666	1.3
-8.79	0.255723	1.3
-8.78	0.045699	1.4
-8.77	0.047049	1.3
-8.76	0.047049	1.3
-8.75	0.047049	1.3
-8.74	0.047049	1.3
-8.73	0.047049	1.3
-8.72	0.047049	1.3
-8.71	0.047049	1.3
-8.7	0.047049	1.4
-8.69	0.047049	1.4
-8.68	0.047049	1.4
-8.67	0.047049	1.4
-8.66	0.047049	1.4
-8.65	0.04317	1.4
-8.64	0.04317	1.4
-8.63	0.04317	1.4
-8.62	0.043069	1.3
-8.61	0.043069	1.3
-8.6	0.047049	1.4
-8.59	0.047049	1.4
-8.58	0.047049	1.4
-8.57	0.041855	1.3
-8.56	0.041855	1.3
-8.55	0.041855	1.3
-8.54	0.041855	1.3
-8.53	0.175381	1.4
-8.52	0.17657	1.4
-8.51	0.17657	1.4
-8.5	0.151327	1.4
-8.49	0.131477	1.4
-8.48	0.131477	1.4
-8.47	0.131477	1.4
-8.46	0.131477	1.4
-8.45	0.131477	1.4
-8.44	0.131194	1.4
-8.43	0.131194	1.4
-8.42	0.129364	1.3
-8.41	0.131471	1.3
-8.4	0.131471	1.3
-8.39	0.113253	1.4
-8.38	0.113252	1.4
-8.37	0.113252	1.4
-8.36	0.113252	1.4
-8.35	0.113252	1.4
-8.34	0.113252	1.4
-8.33	0.109876	1.4
-8.32	0.109876	1.4
-8.31	0.109876	1.4
-8.3	0.193165	1.4
-8.29	0.193165	1.4
-8.28	0.194333	1.4
-8.27	0.194339	1.4
-8.26	0.196323	1.3
-8.25	0.093988	1.4
-8.24	0.092483	1.3
-8.23	0.092483	1.3
-8.22	0.092483	1.3
-8.21	0.14309	1.4
-8.2	0.14309	1.4
-8.19	0.14309	1.4
-8.18	0.143097	1.4
-8.17	0.142943	1.4
-8.16	0.078721	1.3
-8.15	0.077241	1.4
-8.14	0.077241	1.4
-8.13	0.077241	1.4
-8.12	0.077241	1.4
-8.11	0.077241	1.4
-8.1	0.077241	1.4
-8.09	0.074849	1.4
-8.08	0.074849	1.4
-8.07	0.074849	1.4
-8.06	0.07148	1.3
-8.05	0.07148	1.3
-8.04	0.07148	1.3
-8.03	0.07148	1.3
-8.02	0.07148	1.3
-8.01	0.07148	1.3
-8	0.07148	1.3
-7.99	0.07148	1.3
-7.98	0.07148	1.3
-7.97	0.099447	1.4
-7.96	0.099447	1.4
-7.95	0.100088	1.4
-7.94	0.100088	1.4
-7.93	0.169325	1.4
-7.92	0.169325	1.4
-7.91	0.167989	1.4
-7.9	0.052505	1.4
-7.89	0.052505	1.4
-7.88	0.052505	1.4
-7.87	0.052505	1.4
-7.86	0.052505	1.4
-7.85	0.052505	1.4
-7.84	0.055587	1.4
-7.83	0.055587	1.4
-7.82	0.052505	1.4
-7.81	0.052505	1.4
-7.8	0.052505	1.4
-7.79	0.052505	1.4
-7.78	0.052505	1.4
-7.77	0.055586	1.3
-7.76	0.055586	1.3
-7.75	0.055586	1.3
-7.74	0.055586	1.3
-7.73	0.055586	1.3
-7.72	0.055586	1.3
-7.71	0.055586	1.3
-7.7	0.055586	1.3
-7.69	0.055586	1.3
-7.68	0.055586	1.3
-7.67	0.126258	1.5
-7.66	0.124962	1.4
-7.65	0.124962	1.4
-7.64	0.124962	1.4
-7.63	0.127524	1.4
-7.62	0.096525	1.4
-7.61	0.09585	1.4
-7.6	0.09585	1.4
-7.59	0.095162	1.4
-7.58	0.067626	1.4
-7.57	0.067626	1.4
-7.56	0.067626	1.4
-7.55	0.067626	1.4
-7.54	0.067626	1.4
-7.53	0.067626	1.4
-7.52	0.067626	1.5
-7.51	0.067626	1.5
-7.5	0.067626	1.5
-7.49	0.069995	1.5
-7.48	0.069995	1.5
-7.47	0.069995	1.5
-7.46	0.069995	1.5
-7.45	0.069995	1.5
-7.44	0.069995	1.5
-7.43	0.069995	1.5
-7.42	0.069995	1.5
-7.41	0.069995	1.5
-7.4	0.069997	1.5
-7.39	0.069997	1.5
-7.38	0.067477	1.5
-7.37	0.067477	1.5
-7.36	0.067477	1.5
-7.35	0.12289	1.5
-7.34	0.12289	1.5
-7.33	0.121636	1.5
-7.32	0.121636	1.5
-7.31	0.121636	1.5
-7.3	0.079544	1.4
-7.29	0.079544	1.4
-7.28	0.079544	1.4
-7.27	0.079544	1.4
-7.26	0.079544	1.5
-7.25	0.079544	1.5
-7.24	0.079544	1.5
-7.23	0.079544	1.5
-7.22	0.079544	1.5
-7.21	0.079544	1.5
-7.2	0.079548	1.4
-7.19	0.079548	1.4
-7.18	0.149039	1.4
-7.17	0.086902	1.4
-7.16	0.087609	1.4
-7.15	0.086946	1.4
-7.14	0.086946	1.4
-7.13	0.086946	1.4
-7.12	0.188151	1.5
-7.11	0.186686	1.5
-7.1	0.186686	1.5
-7.09	0.096331	1.4
-7.08	0.096482	1.5
-7.07	0.118146	1.5
-7.06	0.108121	1.5
-7.05	0.108121	1.5
-7.04	0.120389	1.5
-7.03	0.120389	1.5
-7.02	0.120389	1.5
-7.01	0.120389	1.5
-7	0.120389	1.5
-7	0.120389	1.5
-6.99	0.120389	1.5
-6.98	0.120389	1.5
-6.97	0.121552	1.4
-6.96	0.121598	1.4
-6.95	0.121598	1.4
-6.94	0.136761	1.5
-6.93	0.136761	1.5
-6.92	0.136761	1.5
-6.91	0.154157	1.5
-6.9	0.177178	1.5
-6.89	0.177178	1.5
-6.88	0.177178	1.5
-6.87	0.177178	1.5
-6.86	0.178548	1.5
-6.85	0.178548	1.5
-6.84	0.178548	1.5
-6.83	0.178548	1.5
-6.82	0.178548	1.5
-6.81	0.202282	1.5
-6.8	0.202282	1.5
-6.79	0.029915	1.6
-6.78	0.029915	1.6
-6.77	0.029915	1.6
-6.76	0.029915	1.6
-6.75	0.029915	1.6
-6.74	0.029915	1.7
-6.73	0.029915	1.7
-6.72	0.029914	1.4
-6.71	0.029914	1.4
-6.7	0.029914	1.4
-6.69	0.029914	1.4
-6.68	0.029914	1.4
-6.67	0.029914	1.4
-6.66	0.033847	1.4
-6.65	0.029914	1.4
-6.64	0.029915	1.5
-6.63	0.029915	1.5
-6.62	0.029915	1.5
-6.61	0.029915	1.5
-6.6	0.029915	1.5
-6.59	0.029915	1.5
-6.58	0.029915	1.5
-6.57	0.029915	1.5
-6.56	0.029915	1.5
-6.55	0.029915	1.5
-6.54	0.029915	1.5
-6.53	0.029915	1.5
-6.52	0.029915	1.5
-6.51	0.029915	1.5
-6.5	0.029915	1.5
-6.49	0.0399	1.5
-6.48	0.029915	1.5
-6.47	0.029915	1.5
-6.46	0.029915	1.5
-6.45	0.029915	1.5
-6.44	0.029915	1.5
-6.43	0.034689	1.4
-6.42	0.029915	1.6
-6.41	0.029915	1.6
-6.4	0.029915	1.6
-6.39	0.034068	1.4
-6.38	0.034068	1.4
-6.37	0.034068	1.4
-6.36	0.029915	1.4
-6.35	0.029915	1.5
-6.34	0.029929	1.5
-6.33	0.029915	1.5
-6.32	0.029915	1.5
-6.31	0.14727	1.5
-6.3	0.146065	1.5
-6.29	0.146065	1.5
-6.28	0.147354	1.5
-6.27	0.147354	1.5
-6.26	0.147353	1.5
-6.25	0.127621	1.6
-6.24	0.109931	1.5
-6.23	0.09503	1.5
-6.22	0.097016	1.5
-6.21	0.097142	1.5
-6.2	0.099083	1.5
-6.19	0.085656	1.5
-6.18	0.085656	1.5
-6.17	0.082937	1.5
-6.16	0.082937	1.5
-6.15	0.083102	1.5
-6.14	0.082974	1.5
-6.13	0.082937	1.5
-6.12	0.082937	1.5
-6.11	0.082937	1.5
-6.1	0.071971	1.6
-6.09	0.071971	1.6
-6.08	0.071971	1.6
-6.07	0.071971	1.6
-6.06	0.071971	1.6
-6.05	0.071971	1.6
-6.04	0.071971	1.6
-6.03	0.071968	1.5
-6.02	0.071968	1.5
-6.01	0.071968	1.5
-6	0.071968	1.5
-5.99	0.071968	1.5
-5.98	0.071968	1.5
-5.97	0.071967	1.5
-5.96	0.118995	1.6
-5.95	0.118995	1.6
-5.94	0.118942	1.5
-5.93	0.118942	1.5
-5.92	0.118942	1.5
-5.91	0.119032	1.5
-5.9	0.118942	1.5
-5.89	0.062788	1.6
-5.88	0.062788	1.6
-5.87	0.062788	1.6
-5.86	0.06134	1.6
-5.85	0.06134	1.6
-5.84	0.06134	1.6
-5.83	0.06134	1.6
-5.82	0.06134	1.6
-5.81	0.06134	1.6
-5.8	0.061339	1.6
-5.79	0.061339	1.6
-5.78	0.061339	1.6
-5.77	0.061339	1.6
-5.76	0.061339	1.6
-5.75	0.061339	1.6
-5.74	0.061339	1.6
-5.73	0.061339	1.6
-5.72	0.061339	1.6
-5.71	0.145867	1.6
-5.7	0.145867	1.6
-5.69	0.1451	1.6
-5.68	0.1451	1.6
-5.67	0.14647	1.5
-5.66	0.14647	1.5
-5.65	0.14647	1.5
-5.64	0.14647	1.5
-5.63	0.14647	1.5
-5.62	0.145161	1.6
-5.61	0.145161	1.6
-5.6	0.145157	1.5
-5.59	0.090885	1.6
-5.58	0.127569	1.6
-5.57	0.127569	1.6
-5.56	0.129555	1.5
-5.55	0.129555	1.5
-5.54	0.049638	1.6
-5.53	0.049638	1.6
-5.52	0.049638	1.6
-5.51	0.049513	1.6
-5.5	0.049628	1.5
-5.49	0.049628	1.5
-5.48	0.049628	1.5
-5.47	0.049628	1.5
-5.46	0.049628	1.5
-5.45	0.049628	1.5
-5.44	0.049628	1.6
-5.43	0.049628	1.6
-5.42	0.049628	1.6
-5.41	0.049628	1.6
-5.4	0.049628	1.6
-5.39	0.049628	1.6
-5.38	0.049628	1.6
-5.37	0.049628	1.6
-5.36	0.049628	1.6
-5.35	0.049628	1.6
-5.34	0.049628	1.6
-5.33	0.049628	1.6
-5.32	0.049628	1.6
-5.31	0.049628	1.6
-5.3	0.133901	1.5
-5.29	0.133878	1.5
-5.28	0.133901	1.5
-5.27	0.133901	1.5
-5.26	0.095158	1.5
-5.25	0.095158	1.5
-5.24	0.095158	1.5
-5.23	0.095155	1.5
-5.22	0.094842	1.5
-5.21	0.063793	1.5
-5.2	0.063793	1.5
-5.19	0.063744	1.6
-5.18	0.063744	1.6
-5.17	0.060769	1.6
-5.16	0.060769	1.6
-5.15	0.060769	1.6
-5.14	0.060769	1.6
-5.13	0.060767	1.6
-5.12	0.076961	1.6
-5.11	0.076961	1.6
-5.1	0.076961	1.6
-5.09	0.076961	1.6
-5.08	0.098833	1.6
-5.07	0.098833	1.6
-5.06	0.098833	1.6
-5.05	0.098159	1.6
-5.04	0.098159	1.6
-5.03	0.098159	1.6
-5.02	0.125672	1.6
-5.01	0.125672	1.6
-5	0.125672	1.6

## Sheet: (b)
d	MI
-17	1.65704
-16.99	1.57379
-16.98	1.56961
-16.97	1.6396
-16.96	1.63269
-16.95	1.5768
-16.94	1.63689
-16.93	1.68681
-16.92	1.60759
-16.91	1.78584
-16.9	1.82141
-16.89	1.72184
-16.88	1.69597
-16.87	1.69951
-16.86	1.81289
-16.85	1.59625
-16.84	1.68604
-16.83	1.68488
-16.82	1.6045
-16.81	1.70173
-16.8	1.64548
-16.79	1.63184
-16.78	1.58602
-16.77	1.69182
-16.76	1.85953
-16.75	1.6583
-16.74	1.73049
-16.73	1.69328
-16.72	1.48634
-16.71	1.7491
-16.7	1.69798
-16.69	1.58557
-16.68	1.61315
-16.67	1.75402
-16.66	1.79376
-16.65	1.65595
-16.64	1.66313
-16.63	1.67293
-16.62	1.65903
-16.61	1.757
-16.6	1.67964
-16.59	1.65587
-16.58	1.75553
-16.57	1.69095
-16.56	1.78893
-16.55	1.72536
-16.54	1.70876
-16.53	1.67861
-16.52	1.74789
-16.51	1.77187
-16.5	1.74659
-16.49	1.72365
-16.48	1.81056
-16.47	1.80759
-16.46	1.76143
-16.45	1.7556
-16.44	1.73061
-16.43	1.71022
-16.42	1.79262
-16.41	1.68231
-16.4	1.63589
-16.39	1.67863
-16.38	1.82455
-16.37	1.65384
-16.36	1.78967
-16.35	1.6413
-16.34	1.78628
-16.33	1.77776
-16.32	1.73774
-16.31	1.67218
-16.3	1.75618
-16.29	1.66125
-16.28	1.65637
-16.27	1.61939
-16.26	1.66762
-16.25	1.61404
-16.24	1.64943
-16.23	1.71313
-16.22	1.89521
-16.21	1.77145
-16.2	1.7663
-16.19	1.88397
-16.18	1.57872
-16.17	1.71707
-16.16	1.71943
-16.15	1.811
-16.14	1.78509
-16.13	1.85972
-16.12	1.89596
-16.11	1.81271
-16.1	1.80643
-16.09	1.70816
-16.08	1.76602
-16.07	1.77381
-16.06	1.87697
-16.05	1.81616
-16.04	1.7968
-16.03	1.73558
-16.02	1.83208
-16.01	1.87699
-16	1.84953
-15.99	1.88855
-15.98	1.80829
-15.97	1.82764
-15.96	1.78018
-15.95	1.72715
-15.94	1.9395
-15.93	1.85646
-15.92	1.87878
-15.91	1.81238
-15.9	1.92105
-15.89	1.9145
-15.88	1.76626
-15.87	1.83326
-15.86	1.82804
-15.85	1.8627
-15.84	1.75403
-15.83	1.91055
-15.82	1.88039
-15.81	1.8377
-15.8	1.72932
-15.79	1.85301
-15.78	1.91859
-15.77	1.80495
-15.76	1.93523
-15.75	1.82348
-15.74	1.93433
-15.73	1.84839
-15.72	1.694
-15.71	1.84241
-15.7	1.78729
-15.69	1.84732
-15.68	1.89223
-15.67	1.82528
-15.66	1.89411
-15.65	1.75026
-15.64	1.77068
-15.63	1.92651
-15.62	1.73859
-15.61	1.74352
-15.6	1.79893
-15.59	1.88154
-15.58	1.77087
-15.57	1.89185
-15.56	1.88545
-15.55	1.89326
-15.54	1.81732
-15.53	1.97695
-15.52	1.94201
-15.51	1.78221
-15.5	1.9009
-15.49	1.82385
-15.48	1.85907
-15.47	1.93966
-15.46	1.94672
-15.45	1.9845
-15.44	1.71706
-15.43	1.87106
-15.42	1.91254
-15.41	1.83346
-15.4	1.81978
-15.39	1.88394
-15.38	1.89135
-15.37	1.95969
-15.36	1.89494
-15.35	1.82469
-15.34	1.76879
-15.33	1.81019
-15.32	1.87038
-15.31	1.85741
-15.3	1.9587
-15.29	1.7348
-15.28	1.79745
-15.27	1.86459
-15.26	1.82217
-15.25	1.991
-15.24	1.8276
-15.23	1.79256
-15.22	1.88461
-15.21	1.76117
-15.2	1.84052
-15.19	1.72699
-15.18	1.74233
-15.17	1.71138
-15.16	1.80355
-15.15	1.65196
-15.14	1.8702
-15.13	1.78466
-15.12	1.6652
-15.11	1.81721
-15.1	1.75165
-15.09	1.76812
-15.08	1.83327
-15.07	1.63246
-15.06	1.75358
-15.05	1.75281
-15.04	1.7924
-15.03	1.84423
-15.02	1.73406
-15.01	1.81343
-15	1.83029
-14.99	1.66717
-14.98	1.71188
-14.97	1.69579
-14.96	1.65332
-14.95	1.78455
-14.94	1.7838
-14.93	1.64962
-14.92	1.78007
-14.91	1.75548
-14.9	1.80447
-14.89	1.72199
-14.88	1.87057
-14.87	1.67742
-14.86	1.70571
-14.85	1.86792
-14.84	1.78549
-14.83	1.78302
-14.82	1.77527
-14.81	1.68769
-14.8	1.69675
-14.79	1.79402
-14.78	1.8826
-14.77	1.69777
-14.76	1.78648
-14.75	1.80406
-14.74	1.76095
-14.73	1.76545
-14.72	1.85919
-14.71	1.78309
-14.7	1.70552
-14.69	1.7418
-14.68	1.83867
-14.67	1.77115
-14.66	1.83503
-14.65	1.79045
-14.64	1.9704
-14.63	1.84555
-14.62	1.85813
-14.61	1.70999
-14.6	1.92811
-14.59	1.81435
-14.58	1.89379
-14.57	1.73016
-14.56	1.70556
-14.55	1.82532
-14.54	1.83403
-14.53	1.81126
-14.52	1.92345
-14.51	1.87706
-14.5	1.94809
-14.49	1.76439
-14.48	1.76477
-14.47	1.86163
-14.46	1.89288
-14.45	1.85736
-14.44	1.78341
-14.43	1.86197
-14.42	1.86091
-14.41	1.93998
-14.4	1.92964
-14.39	1.84742
-14.38	1.91725
-14.37	1.83067
-14.36	2.05929
-14.35	1.92152
-14.34	1.94891
-14.33	1.95495
-14.32	1.87994
-14.31	2.00216
-14.3	1.96547
-14.29	1.99338
-14.28	1.93735
-14.27	1.93249
-14.26	1.93307
-14.25	2.0048
-14.24	1.902
-14.23	1.92997
-14.22	1.88439
-14.21	1.70567
-14.2	1.85491
-14.19	1.91835
-14.18	1.86901
-14.17	1.91676
-14.16	2.02269
-14.15	1.94049
-14.14	1.85171
-14.13	2.09314
-14.12	1.90744
-14.11	1.98086
-14.1	1.94306
-14.09	1.93985
-14.08	1.81281
-14.07	1.95115
-14.06	1.84075
-14.05	2.00623
-14.04	1.82594
-14.03	2.00093
-14.02	1.91593
-14.01	1.8087
-14	1.73505
-13.99	1.88222
-13.98	1.87736
-13.97	1.93992
-13.96	2.00406
-13.95	1.97137
-13.94	1.9255
-13.93	1.95954
-13.92	1.8006
-13.91	1.8162
-13.9	1.86672
-13.89	1.97942
-13.88	1.91242
-13.87	1.87861
-13.86	2.11978
-13.85	1.88204
-13.84	1.93976
-13.83	1.90995
-13.82	1.83261
-13.81	1.85628
-13.8	1.85958
-13.79	2.07447
-13.78	2.05742
-13.77	1.95667
-13.76	2.01801
-13.75	1.97993
-13.74	1.95576
-13.73	1.89881
-13.72	1.90169
-13.71	2.02627
-13.7	1.88116
-13.69	1.93901
-13.68	2.02015
-13.67	1.92484
-13.66	1.8779
-13.65	1.92952
-13.64	1.94204
-13.63	1.86167
-13.62	1.98158
-13.61	1.96325
-13.6	0.0445012
-13.59	1.87545
-13.58	1.96341
-13.57	0.0694528
-13.56	1.85625
-13.55	1.93328
-13.54	1.80171
-13.53	2.00625
-13.52	1.80343
-13.51	1.94545
-13.5	1.94023
-13.49	1.88671
-13.48	1.98357
-13.47	1.90952
-13.46	1.95916
-13.45	1.92541
-13.44	1.87398
-13.43	1.86797
-13.42	1.84093
-13.41	1.83762
-13.4	1.92448
-13.39	1.99936
-13.38	1.99006
-13.37	1.8251
-13.36	1.99035
-13.35	1.98083
-13.34	1.94965
-13.33	1.79133
-13.32	1.94464
-13.31	1.89219
-13.3	1.98731
-13.29	1.53727
-13.28	1.86629
-13.27	1.82468
-13.26	2.07565
-13.25	0.278005
-13.24	1.82949
-13.23	0.145232
-13.22	1.75071
-13.21	1.87322
-13.2	0.292268
-13.19	1.71265
-13.18	1.88378
-13.17	1.76648
-13.16	1.90191
-13.15	1.95117
-13.14	1.98912
-13.13	1.83175
-13.12	1.80233
-13.11	1.84185
-13.1	1.83019
-13.09	2.02181
-13.08	1.89126
-13.07	1.85597
-13.06	1.91294
-13.05	1.92328
-13.04	1.78579
-13.03	1.72032
-13.02	1.80578
-13.01	1.74946
-13	1.85138
-12.99	1.76352
-12.98	1.88023
-12.97	1.72232
-12.96	1.98749
-12.95	1.87077
-12.94	1.80238
-12.93	1.87048
-12.92	1.77924
-12.91	1.84715
-12.9	1.82292
-12.89	1.77567
-12.88	1.91345
-12.87	1.73287
-12.86	1.91196
-12.85	1.77089
-12.84	1.74408
-12.83	2.02
-12.82	1.80931
-12.81	1.79736
-12.8	1.88847
-12.79	1.93258
-12.78	1.79593
-12.77	1.79879
-12.76	0.136888
-12.75	1.75234
-12.74	1.89484
-12.73	2.10697
-12.72	1.91071
-12.71	1.89148
-12.7	1.79516
-12.69	1.8508
-12.68	1.82219
-12.67	1.902
-12.66	1.9333
-12.65	0.241742
-12.64	1.67142
-12.63	1.96617
-12.62	1.91378
-12.61	1.81619
-12.6	1.8622
-12.59	1.84919
-12.58	1.69619
-12.57	1.87705
-12.56	0.116185
-12.55	1.87693
-12.54	1.7733
-12.53	1.83551
-12.52	1.861
-12.51	1.7633
-12.5	1.87924
-12.49	0.224749
-12.48	1.80082
-12.47	1.91032
-12.46	0.12564
-12.45	1.76661
-12.44	1.78752
-12.43	1.73583
-12.42	1.85054
-12.41	1.8259
-12.4	1.85609
-12.39	1.81393
-12.38	1.86897
-12.37	1.76403
-12.36	1.82588
-12.35	1.52796
-12.34	1.78157
-12.33	1.78621
-12.32	1.74212
-12.31	1.725
-12.3	1.78935
-12.29	2.03595
-12.28	1.83694
-12.27	1.78802
-12.26	1.72679
-12.25	1.85965
-12.24	1.85524
-12.23	1.87145
-12.22	1.77755
-12.21	1.7322
-12.2	1.63544
-12.19	1.69265
-12.18	1.86174
-12.17	1.76367
-12.16	1.80658
-12.15	1.77535
-12.14	1.80594
-12.13	1.92829
-12.12	1.89003
-12.11	1.94158
-12.1	1.83026
-12.09	1.93456
-12.08	1.89377
-12.07	1.8379
-12.06	1.82364
-12.05	2.08872
-12.04	1.82622
-12.03	1.77601
-12.02	1.75222
-12.01	1.46704
-12	0.0229698
-11.99	0.0910189
-11.98	0.0229698
-11.97	0.0288707
-11.96	0.0164196
-11.95	0.0164196
-11.94	0.0164196
-11.93	0.0452987
-11.92	0.0158995
-11.91	0.0158995
-11.9	0.00344842
-11.89	0.00344842
-11.88	0.00344842
-11.87	0.00344842
-11.86	0.0609873
-11.85	0.00344842
-11.84	0.00344842
-11.83	0.0658895
-11.82	0.00344842
-11.81	0.00344842
-11.8	0.00344842
-11.79	0.0534384
-11.78	0.0158995
-11.77	0.0158995
-11.76	0.0158995
-11.75	0.0734384
-11.74	0.00344842
-11.73	0.00344842
-11.72	0.00344842
-11.71	0.00344842
-11.7	0.0658895
-11.69	0.00344842
-11.68	0.650771
-11.67	0.252595
-11.66	0.679351
-11.65	0.154061
-11.64	0.338327
-11.63	0.292285
-11.62	0.292285
-11.61	0.0671433
-11.6	0.212078
-11.59	0.0671433
-11.58	0.0627022
-11.57	0.255503
-11.56	0.0627022
-11.55	0.0627022
-11.54	0.0671433
-11.53	0.0671433
-11.52	0.0751533
-11.51	0.0751533
-11.5	0.0751533
-11.49	0.0751533
-11.48	0.533628
-11.47	0.275661
-11.46	0.0695402
-11.45	0.180899
-11.44	0.27059
-11.43	0.069332
-11.42	0.406169
-11.41	0.453326
-11.4	0.0726289
-11.39	0.240764
-11.38	0.489789
-11.37	0.44122
-11.36	0.182728
-11.35	0.154901
-11.34	0.134594
-11.33	0.134594
-11.32	0.134594
-11.31	0.171894
-11.3	0.395974
-11.29	0.12517
-11.28	0.214821
-11.27	0.214821
-11.26	0.340265
-11.25	0.340265
-11.24	0.340265
-11.23	0.0648823
-11.22	0.0648823
-11.21	0.0648823
-11.2	0.0648823
-11.19	0.434623
-11.18	0.203138
-11.17	0.152436
-11.16	0.064233
-11.15	0.102236
-11.14	0.102236
-11.13	0.0583321
-11.12	0.0583321
-11.11	0.064233
-11.1	0.064233
-11.09	0.305625
-11.08	0.278725
-11.07	0.162253
-11.06	0.1443
-11.05	0.152438
-11.04	0.152438
-11.03	0.199719
-11.02	0.291121
-11.01	0.266417
-11	0.0725769
-10.99	0.287018
-10.98	0.0391271
-10.97	0.0391271
-10.96	0.372675
-10.95	0.422053
-10.94	0.0818314
-10.93	0.106734
-10.92	0.0818314
-10.91	0.326555
-10.9	0.178496
-10.89	0.199821
-10.88	0.0780495
-10.87	0.199821
-10.86	0.268766
-10.85	0.1144
-10.84	0.234406
-10.83	0.0832101
-10.82	0.0832101
-10.81	0.0832101
-10.8	0.24401
-10.79	0.062621
-10.78	0.062621
-10.77	0.062621
-10.76	0.122488
-10.75	0.122488
-10.74	0.122488
-10.73	0.122488
-10.72	0.110483
-10.71	0.156127
-10.7	0.152738
-10.69	0.110376
-10.68	0.110376
-10.67	0.110376
-10.66	0.110376
-10.65	0.257205
-10.64	0.257205
-10.63	0.257205
-10.62	0.163774
-10.61	0.163774
-10.6	0.163774
-10.59	0.163774
-10.58	0.163774
-10.57	0.163774
-10.56	0.163774
-10.55	0.163774
-10.54	0.0458063
-10.53	0.0458063
-10.52	0.0458063
-10.51	0.0523565
-10.5	0.0523565
-10.49	0.0523565
-10.48	0.0523565
-10.47	0.124607
-10.46	0.0984174
-10.45	0.191615
-10.44	0.158369
-10.43	0.158369
-10.42	0.0482657
-10.41	0.145381
-10.4	0.112253
-10.39	0.137222
-10.38	0.164965
-10.37	0.178468
-10.36	0.049056
-10.35	0.0739582
-10.34	0.0739582
-10.33	0.0739582
-10.32	0.136055
-10.31	0.164089
-10.3	0.164089
-10.29	0.164089
-10.28	0.123685
-10.27	0.0405085
-10.26	0.0405085
-10.25	0.0405085
-10.24	0.0405085
-10.23	0.0405085
-10.22	0.0405085
-10.21	0.188852
-10.2	0.133361
-10.19	0.127307
-10.18	0.127307
-10.17	0.139467
-10.16	0.139467
-10.15	0.060427
-10.14	0.0348755
-10.13	0.0565234
-10.12	0.0565234
-10.11	0.0565234
-10.1	0.0565234
-10.09	0.0442217
-10.08	0.0442217
-10.07	0.0442217
-10.06	0.029124
-10.05	0.029124
-10.04	0.000285368
-10.03	0.000285368
-10.02	0.0472557
-10.01	0.0839581
-10	0.0839581
-9.99	0.0839581
-9.98	0.0839581
-9.97	0.0839581
-9.96	0.0839581
-9.95	0.050517
-9.94	0.050517
-9.93	0.050517
-9.92	0.050517
-9.91	0.050517
-9.9	0.050517
-9.89	0.0754192
-9.88	0.0754192
-9.87	0.0754192
-9.86	0.050517
-9.85	0.287544
-9.84	0.050517
-9.83	0.0754192
-9.82	0.0754192
-9.81	0.0878704
-9.8	0.0878704
-9.79	0.050517
-9.78	0.050517
-9.77	0.050517
-9.76	0.050517
-9.75	0.050517
-9.74	0.050517
-9.73	0.050517
-9.72	0.0465947
-9.71	0.0905303
-9.7	0.0675635
-9.69	0.168547
-9.68	0.0675635
-9.67	0.0675635
-9.66	0.182958
-9.65	0.0332838
-9.64	0.0332838
-9.63	0.0223224
-9.62	0.0223224
-9.61	0.0223224
-9.6	0.0360304
-9.59	0.0360304
-9.58	0.0360304
-9.57	0.0861784
-9.56	0.0861784
-9.55	0.0861784
-9.54	0.297029
-9.53	0.103864
-9.52	0.103864
-9.51	0.103864
-9.5	0.103864
-9.49	0.120219
-9.48	0.078962
-9.47	0.078962
-9.46	0.078962
-9.45	0.116346
-9.44	0.116346
-9.43	0.172986
-9.42	0.0542781
-9.41	0.0542781
-9.4	0.0542781
-9.39	0.173525
-9.38	0.173525
-9.37	0.1742
-9.36	0.150668
-9.35	0.254281
-9.34	0.169206
-9.33	0.169206
-9.32	0.169206
-9.31	0.169206
-9.3	0.169206
-9.29	0.169206
-9.28	0.0975462
-9.27	0.0975462
-9.26	0.0975462
-9.25	0.0975462
-9.24	0.335595
-9.23	0.0396584
-9.22	0.0396584
-9.21	0.0396584
-9.2	0.0396584
-9.19	0.0396584
-9.18	0.0523124
-9.17	0.0523124
-9.16	0.0398612
-9.15	0.0398612
-9.14	0.0398612
-9.13	0.0398612
-9.12	0.0398612
-9.11	0.0398612
-9.1	0.0398612
-9.09	0.0398612
-9.08	0.0398612
-9.07	0.0398612
-9.06	0.0398612
-9.05	0.0758835
-9.04	0.0758835
-9.03	0.120045
-9.02	0.171905
-9.01	0.171905
-9	0.159328
-8.99	0.159328
-8.98	0.159328
-8.97	0.0865642
-8.96	0.0724138
-8.95	0.0721814
-8.94	0.0721814
-8.93	0.0721814
-8.92	0.065974
-8.91	0.065974
-8.9	0.0721814
-8.89	0.0721814
-8.88	0.0721814
-8.87	0.0721814
-8.86	0.121535
-8.85	0.121535
-8.84	0.0567252
-8.83	0.0567252
-8.82	0.0973797
-8.81	0.132554
-8.8	0.132554
-8.79	0.128065
-8.78	0.0320227
-8.77	0.0689302
-8.76	0.0689302
-8.75	0.0689302
-8.74	0.0689302
-8.73	0.0689302
-8.72	0.0689302
-8.71	0.0689302
-8.7	0.0526135
-8.69	0.0526135
-8.68	0.0526135
-8.67	0.0526135
-8.66	0.0526135
-8.65	0.0385729
-8.64	0.0385729
-8.63	0.0385729
-8.62	0.0451231
-8.61	0.0451231
-8.6	0.0526135
-8.59	0.0526135
-8.58	0.0526135
-8.57	0.0716148
-8.56	0.0716148
-8.55	0.0716148
-8.54	0.0716148
-8.53	0.191419
-8.52	0.0779534
-8.51	0.0779534
-8.5	0.0390913
-8.49	0.0496886
-8.48	0.0496886
-8.47	0.0496886
-8.46	0.0496886
-8.45	0.0496886
-8.44	0.0874193
-8.43	0.0874193
-8.42	0.0251876
-8.41	0.0153831
-8.4	0.0153831
-8.39	0.074667
-8.38	0.074667
-8.37	0.074667
-8.36	0.074667
-8.35	0.074667
-8.34	0.074667
-8.33	0.105781
-8.32	0.105781
-8.31	0.105781
-8.3	0.13346
-8.29	0.13346
-8.28	0.0980076
-8.27	0.0980076
-8.26	0.0701805
-8.25	0.0246008
-8.24	0.0927573
-8.23	0.0927573
-8.22	0.0927573
-8.21	0.135561
-8.2	0.135561
-8.19	0.135561
-8.18	0.135561
-8.17	0.181997
-8.16	0.193457
-8.15	0.155726
-8.14	0.155726
-8.13	0.155726
-8.12	0.155726
-8.11	0.155726
-8.1	0.155726
-8.09	0.105419
-8.08	0.105419
-8.07	0.105419
-8.06	0.135996
-8.05	0.135996
-8.04	0.135996
-8.03	0.135996
-8.02	0.135996
-8.01	0.135996
-8	0.135996
-7.99	0.135996
-7.98	0.135996
-7.97	0.00812535
-7.96	0.00812535
-7.95	0.103514
-7.94	0.103514
-7.93	0.0792081
-7.92	0.0792081
-7.91	0.0903207
-7.9	0.102351
-7.89	0.102351
-7.88	0.102351
-7.87	0.102351
-7.86	0.102351
-7.85	0.102351
-7.84	0.0748021
-7.83	0.0748021
-7.82	0.102351
-7.81	0.102351
-7.8	0.102351
-7.79	0.102351
-7.78	0.102351
-7.77	0.0498999
-7.76	0.0498999
-7.75	0.0498999
-7.74	0.0498999
-7.73	0.0498999
-7.72	0.0498999
-7.71	0.0498999
-7.7	0.0498999
-7.69	0.0498999
-7.68	0.0498999
-7.67	0.105827
-7.66	0.0409247
-7.65	0.0409247
-7.64	0.0409247
-7.63	0.0504983
-7.62	0.171757
-7.61	0.0601902
-7.6	0.0601902
-7.59	0.085344
-7.58	0.106531
-7.57	0.106531
-7.56	0.106531
-7.55	0.106531
-7.54	0.106531
-7.53	0.106531
-7.52	0.130991
-7.51	0.130991
-7.5	0.130991
-7.49	0.156145
-7.48	0.156145
-7.47	0.156145
-7.46	0.156145
-7.45	0.156145
-7.44	0.156145
-7.43	0.156145
-7.42	0.156145
-7.41	0.156145
-7.4	0.156145
-7.39	0.156145
-7.38	0.0979832
-7.37	0.0979832
-7.36	0.0979832
-7.35	0.00979789
-7.34	0.00979789
-7.33	0.0955545
-7.32	0.0955545
-7.31	0.0955545
-7.3	0.214463
-7.29	0.214463
-7.28	0.214463
-7.27	0.214463
-7.26	0.12468
-7.25	0.12468
-7.24	0.12468
-7.23	0.12468
-7.22	0.12468
-7.21	0.12468
-7.2	0.214463
-7.19	0.214463
-7.18	0.140324
-7.17	0.0375666
-7.16	0.117418
-7.15	0.0566073
-7.14	0.0566073
-7.13	0.0566073
-7.12	0.0474654
-7.11	0.166004
-7.1	0.166004
-7.09	0.147355
-7.08	0.0338784
-7.07	0.299062
-7.06	-0.00320053
-7.05	-0.00320053
-7.04	0.00624116
-7.03	0.00624116
-7.02	0.00624116
-7.01	0.00624116
-7	0.00624116
-6.99	0.00624116
-6.98	0.00624116
-6.97	0.192966
-6.96	0.1321
-6.95	0.1321
-6.94	0.112002
-6.93	0.112002
-6.92	0.112002
-6.91	0.0942978
-6.9	0.127603
-6.89	0.127603
-6.88	0.127603
-6.87	0.127603
-6.86	0.0997759
-6.85	0.0997759
-6.84	0.0997759
-6.83	0.0997759
-6.82	0.0997759
-6.81	0.0903975
-6.8	0.0903975
-6.79	0.0390955
-6.78	0.0390955
-6.77	0.0390955
-6.76	0.0390955
-6.75	0.0390955
-6.74	0.0390955
-6.73	0.0390955
-6.72	0.0655492
-6.71	0.0655492
-6.7	0.0655492
-6.69	0.0655492
-6.68	0.0655492
-6.67	0.0655492
-6.66	0.178697
-6.65	0.0655492
-6.64	0.0639978
-6.63	0.0639978
-6.62	0.0639978
-6.61	0.0639978
-6.6	0.0639978
-6.59	0.0639978
-6.58	0.0639978
-6.57	0.0639978
-6.56	0.0639978
-6.55	0.0639978
-6.54	0.0639978
-6.53	0.0639978
-6.52	0.0639978
-6.51	0.0639978
-6.5	0.0639978
-6.49	0.252386
-6.48	0.0639978
-6.47	0.0639978
-6.46	0.0639978
-6.45	0.0639978
-6.44	0.0639978
-6.43	0.242411
-6.42	0.0390955
-6.41	0.0390955
-6.4	0.0390955
-6.39	0.0574476
-6.38	0.0574476
-6.37	0.0574476
-6.36	0.0390955
-6.35	0.0639978
-6.34	0.214714
-6.33	0.0639978
-6.32	0.0639978
-6.31	0.152286
-6.3	0.0519413
-6.29	0.0519413
-6.28	0.0519413
-6.27	0.0519413
-6.26	0.218334
-6.25	0.0324788
-6.24	0.086713
-6.23	0.0592392
-6.22	0.0593575
-6.21	0.112488
-6.2	0.0593575
-6.19	0.0121693
-6.18	0.0121693
-6.17	0.0841212
-6.16	0.0841212
-6.15	0.144305
-6.14	0.273336
-6.13	0.0841212
-6.12	0.0841212
-6.11	0.0841212
-6.1	0.0531144
-6.09	0.0531144
-6.08	0.0531144
-6.07	0.0531144
-6.06	0.0531144
-6.05	0.0531144
-6.04	0.0531144
-6.03	0.163271
-6.02	0.163271
-6.01	0.163271
-6	0.163271
-5.99	0.163271
-5.98	0.163271
-5.97	0.163271
-5.96	0.0441183
-5.95	0.0441183
-5.94	0.0378264
-5.93	0.0378264
-5.92	0.0378264
-5.91	0.140041
-5.9	0.0378264
-5.89	0.0942795
-5.88	0.0942795
-5.87	0.0942795
-5.86	0.0817026
-5.85	0.0817026
-5.84	0.0817026
-5.83	0.0817026
-5.82	0.0817026
-5.81	0.0817026
-5.8	0.0817026
-5.79	0.0817026
-5.78	0.0817026
-5.77	0.0817026
-5.76	0.0817026
-5.75	0.0817026
-5.74	0.0817026
-5.73	0.0817026
-5.72	0.0817026
-5.71	0.135825
-5.7	0.135825
-5.69	0.0550166
-5.68	0.0550166
-5.67	0.0801704
-5.66	0.0801704
-5.65	0.0801704
-5.64	0.0801704
-5.63	0.0801704
-5.62	0.107997
-5.61	0.107997
-5.6	0.125921
-5.59	0.083929
-5.58	0.0848128
-5.57	0.0848128
-5.56	0.09612
-5.55	0.09612
-5.54	0.0615071
-5.53	0.0615071
-5.52	0.0615071
-5.51	0.179936
-5.5	0.108648
-5.49	0.108648
-5.48	0.108648
-5.47	0.108648
-5.46	0.108648
-5.45	0.108648
-5.44	0.0647445
-5.43	0.0647445
-5.42	0.0647445
-5.41	0.0647445
-5.4	0.0647445
-5.39	0.0647445
-5.38	0.0647445
-5.37	0.0647445
-5.36	0.0647445
-5.35	0.0647445
-5.34	0.0647445
-5.33	0.0647445
-5.32	0.0647445
-5.31	0.0647445
-5.3	0.0479118
-5.29	0.162879
-5.28	0.0479118
-5.27	0.0479118
-5.26	0.13973
-5.25	0.13973
-5.24	0.13973
-5.23	0.13973
-5.22	0.184795
-5.21	0.126977
-5.2	0.126977
-5.19	0.0657448
-5.18	0.0657448
-5.17	0.0657448
-5.16	0.0657448
-5.15	0.0657448
-5.14	0.0657448
-5.13	0.0657448
-5.12	0.0755548
-5.11	0.0755548
-5.1	0.0755548
-5.09	0.0755548
-5.08	0.0996099
-5.07	0.0996099
-5.06	0.0996099
-5.05	0.0717828
-5.04	0.0717828
-5.03	0.0717828
-5.02	0.0775937
-5.01	0.0775937
-5	0.0775937
