# Supplementary material for: Analysis of Chaotic Resonance in Izhikevich Neuron Model
Source: PLoS One. 2015 Sep 30;10(9):e0138919. doi: 10.1371/journal.pone.0138919 (PMC4589341; doi:10.1371/journal.pone.0138919)
Supplement: S11 Data — (ZIP) [file pone.0138919.s011.zip › S11/Fig10.xls]

## Sheet: data
max_tau C(tau)				edge of chaos(indicated by red dotted line)			points with max_tau C(tau)>0.8 and |tau|<1.5[ms] (indicated by blue filled circle)
d	A	max_tau C(tau)		d	A		d	A	max_tau C(tau)	|tau|
-17	0.001	0.181598		-11.79	0.001		-12.2	0.0037	0.811233	0.2
-16.9	0.001	0.035279		-11.79	0.002		-12.2	0.0046	0.856083	0.3
-16.8	0.001	0.17863		-11.79	0.003		-12.2	0.00505	0.814886	0.5
-16.7	0.001	0.217358		-11.79	0.004		-12.2	0.0055	0.80989	0.6
-16.6	0.001	0.158833		-11.79	0.005		-12.2	0.00595	0.828798	0.5
-16.5	0.001	0.117633		-11.79	0.006		-12.2	0.0064	0.848886	0.4
-16.4	0.001	0.055699		-11.79	0.007		-12.2	0.00685	0.895959	0.4
-16.3	0.001	0.158128		-11.79	0.008		-12.2	0.0073	0.817829	0.2
-16.2	0.001	0.23303		-11.79	0.009		-12.2	0.00775	0.867109	0.3
-16.1	0.001	0.22394		-11.79	0.01		-12.2	0.0082	0.874503	0.2
-16	0.001	0.220637		-11.79	0.02		-12.2	0.00865	0.861207	0.2
-15.9	0.001	0.226924		-11.79	0.03		-12.2	0.0091	0.881868	0.7
-15.8	0.001	0.326574		-11.79	0.04		-12.2	0.00955	0.881821	0.6
-15.7	0.001	0.287409		-11.79	0.05		-12.2	0.01	0.890024	0.5
-15.6	0.001	0.065376		-11.78	0.06		-12.2	0.01	0.846158	1
-15.5	0.001	0.283246		-11.78	0.07		-12.2	0.0145	0.872651	1.1
-15.4	0.001	0.108828		-11.78	0.08		-12.1	0.0235	0.875649	1.1
-15.3	0.001	0.226786		-11.78	0.09		-13.5	0.0325	0.824123	1.2
-15.2	0.001	0.015687		-11.78	0.1		-12	0.0325	0.808733	1.3
-15.1	0.001	0.146		-11.78	0.1		-14	0.055	0.805381	0.6
-15	0.001	0.017285		-11.74	0.2		-12	0.145	0.849153	0.1
-14.9	0.001	0.177001		-12	0.3		-11.9	0.145	0.830256	0
-14.8	0.001	0.301241		-12.41	0.4		-12.2	0.19	0.826543	1.3
-14.7	0.001	0.238118		-12.88	0.5		-12.1	0.19	0.850798	1.1
-14.6	0.001	0.046916		-13.39	0.6		-12	0.19	0.854085	0.4
-14.5	0.001	0.340053		-14.38	0.7		-12.1	0.235	0.841534	1.3
-14.4	0.001	0.488531		-14.44	0.8		-12	0.235	0.899023	1
-14.3	0.001	0.314894		-14.91	0.9		-11.9	0.235	0.890366	1.2
-14.2	0.001	0.318047		-15.44	1
-14.1	0.001	0.237737
-14	0.001	0.144677
-13.9	0.001	0.087674
-13.8	0.001	0.187113
-13.7	0.001	0.122375
-13.6	0.001	0.123688
-13.5	0.001	0.368175
-13.4	0.001	0.282744
-13.3	0.001	0.177057
-13.2	0.001	0.341207
-13.1	0.001	0.324944
-13	0.001	0.273449
-12.9	0.001	0.548594
-12.8	0.001	0.361792
-12.7	0.001	0.502123
-12.6	0.001	0.275565
-12.5	0.001	0.249328
-12.4	0.001	0.897779
-12.3	0.001	0.628302
-12.2	0.001	0.278267
-12.1	0.001	0.557216
-12	0.001	0.626848
-11.9	0.001	0.426861
-11.8	0.001	0.165149
-11.7	0.001	0
-11.6	0.001	0
-11.5	0.001	0
-11.4	0.001	0
-11.3	0.001	0
-11.2	0.001	0.006889
-11.1	0.001	0.006889
-11	0.001	0.006889
-10.9	0.001	0.006889
-10.8	0.001	0.006889
-10.7	0.001	0
-10.6	0.001	0
-10.5	0.001	0
-10.4	0.001	0
-10.3	0.001	0
-10.2	0.001	0
-10.1	0.001	0.198384
-10	0.001	0.198384
-9.9	0.001	0.198384
-9.8	0.001	0.198384
-9.7	0.001	0.198384
-9.6	0.001	0.198384
-9.5	0.001	0.048731
-9.4	0.001	2.1e-05
-9.3	0.001	2.1e-05
-9.2	0.001	2.1e-05
-9.1	0.001	2.1e-05
-9	0.001	2.1e-05
-8.9	0.001	2.1e-05
-8.8	0.001	2.1e-05
-8.7	0.001	1.9e-05
-8.6	0.001	1.9e-05
-8.5	0.001	1.9e-05
-8.4	0.001	1.9e-05
-8.3	0.001	1.9e-05
-8.2	0.001	1.9e-05
-8.1	0.001	1.9e-05
-8	0.001	1.9e-05
-7.9	0.001	2.9e-05
-7.8	0.001	2.9e-05
-7.7	0.001	2.9e-05
-7.6	0.001	2.9e-05
-7.5	0.001	2.9e-05
-7.4	0.001	2.9e-05
-7.3	0.001	2.9e-05
-7.2	0.001	2.9e-05
-7.1	0.001	2.9e-05
-7	0.001	0.057331
-17	0.00145	0.135399
-16.9	0.00145	0.065796
-16.8	0.00145	0.218011
-16.7	0.00145	0.204591
-16.6	0.00145	0.179129
-16.5	0.00145	0.271343
-16.4	0.00145	0.29303
-16.3	0.00145	0.106736
-16.2	0.00145	0.079954
-16.1	0.00145	0.220402
-16	0.00145	0.254921
-15.9	0.00145	0.170604
-15.8	0.00145	0.35526
-15.7	0.00145	0.285361
-15.6	0.00145	0.189437
-15.5	0.00145	0.139946
-15.4	0.00145	0.240216
-15.3	0.00145	0.196238
-15.2	0.00145	0.202167
-15.1	0.00145	0.123916
-15	0.00145	0.038006
-14.9	0.00145	0.111695
-14.8	0.00145	0.356947
-14.7	0.00145	0.087595
-14.6	0.00145	0.009224
-14.5	0.00145	0.168867
-14.4	0.00145	0.424877
-14.3	0.00145	0.22132
-14.2	0.00145	0.189335
-14.1	0.00145	0.082962
-14	0.00145	0.346794
-13.9	0.00145	0.316465
-13.8	0.00145	0.283351
-13.7	0.00145	0.268354
-13.6	0.00145	0.110878
-13.5	0.00145	0.062858
-13.4	0.00145	0.412306
-13.3	0.00145	0.352922
-13.2	0.00145	0.461949
-13.1	0.00145	0.336808
-13	0.00145	0.554721
-12.9	0.00145	0.179516
-12.8	0.00145	0.374919
-12.7	0.00145	0.67304
-12.6	0.00145	0.395683
-12.5	0.00145	0.2223
-12.4	0.00145	0.869308
-12.3	0.00145	0.810736
-12.2	0.00145	0.316291
-12.1	0.00145	0.620724
-12	0.00145	0.34172
-11.9	0.00145	0.159434
-11.8	0.00145	0.072682
-11.7	0.00145	0
-11.6	0.00145	0
-11.5	0.00145	0
-11.4	0.00145	0
-11.3	0.00145	0
-11.2	0.00145	0.006889
-11.1	0.00145	0.006889
-11	0.00145	0.006889
-10.9	0.00145	0.006889
-10.8	0.00145	0.006889
-10.7	0.00145	0
-10.6	0.00145	0
-10.5	0.00145	0
-10.4	0.00145	0
-10.3	0.00145	0
-10.2	0.00145	0
-10.1	0.00145	0.198384
-10	0.00145	0.198384
-9.9	0.00145	0.198384
-9.8	0.00145	0.198384
-9.7	0.00145	0.198384
-9.6	0.00145	0.198384
-9.5	0.00145	0.035944
-9.4	0.00145	2.1e-05
-9.3	0.00145	2.1e-05
-9.2	0.00145	2.1e-05
-9.1	0.00145	2.1e-05
-9	0.00145	2.1e-05
-8.9	0.00145	2.1e-05
-8.8	0.00145	2.1e-05
-8.7	0.00145	1.9e-05
-8.6	0.00145	1.9e-05
-8.5	0.00145	1.9e-05
-8.4	0.00145	1.9e-05
-8.3	0.00145	1.9e-05
-8.2	0.00145	1.9e-05
-8.1	0.00145	1.9e-05
-8	0.00145	1.9e-05
-7.9	0.00145	2.9e-05
-7.8	0.00145	2.9e-05
-7.7	0.00145	2.9e-05
-7.6	0.00145	2.9e-05
-7.5	0.00145	2.9e-05
-7.4	0.00145	2.9e-05
-7.3	0.00145	2.9e-05
-7.2	0.00145	2.9e-05
-7.1	0.00145	2.9e-05
-7	0.00145	0.057331
-17	0.0019	0.126747
-16.9	0.0019	0.004178
-16.8	0.0019	0.292242
-16.7	0.0019	0.251972
-16.6	0.0019	0.106778
-16.5	0.0019	0.09892
-16.4	0.0019	0.423737
-16.3	0.0019	0.131562
-16.2	0.0019	0.165105
-16.1	0.0019	0.271227
-16	0.0019	0.263339
-15.9	0.0019	0.253027
-15.8	0.0019	0.349741
-15.7	0.0019	0.271129
-15.6	0.0019	0.329978
-15.5	0.0019	0.314888
-15.4	0.0019	0.253227
-15.3	0.0019	0.321721
-15.2	0.0019	0.38716
-15.1	0.0019	0.075734
-15	0.0019	0.247686
-14.9	0.0019	0.164901
-14.8	0.0019	0.127255
-14.7	0.0019	0.153634
-14.6	0.0019	0.044551
-14.5	0.0019	0.177688
-14.4	0.0019	0.365603
-14.3	0.0019	0.345926
-14.2	0.0019	0.21209
-14.1	0.0019	0.30851
-14	0.0019	0.386962
-13.9	0.0019	0.256563
-13.8	0.0019	0.11491
-13.7	0.0019	0.415351
-13.6	0.0019	0.407429
-13.5	0.0019	0.387647
-13.4	0.0019	0.03673
-13.3	0.0019	0.154205
-13.2	0.0019	0.040859
-13.1	0.0019	0.585623
-13	0.0019	0.569334
-12.9	0.0019	0.353457
-12.8	0.0019	0.080509
-12.7	0.0019	0.657808
-12.6	0.0019	0.44578
-12.5	0.0019	0.546209
-12.4	0.0019	0.851969
-12.3	0.0019	0.782547
-12.2	0.0019	0.388537
-12.1	0.0019	0.681715
-12	0.0019	0.299368
-11.9	0.0019	0.332904
-11.8	0.0019	0.007556
-11.7	0.0019	0
-11.6	0.0019	0
-11.5	0.0019	0
-11.4	0.0019	0
-11.3	0.0019	0
-11.2	0.0019	0.006889
-11.1	0.0019	0.006889
-11	0.0019	0.006889
-10.9	0.0019	0.006889
-10.8	0.0019	0.006889
-10.7	0.0019	0
-10.6	0.0019	0
-10.5	0.0019	0
-10.4	0.0019	0
-10.3	0.0019	0
-10.2	0.0019	0
-10.1	0.0019	0.198384
-10	0.0019	0.198384
-9.9	0.0019	0.198384
-9.8	0.0019	0.198384
-9.7	0.0019	0.198384
-9.6	0.0019	0.198384
-9.5	0.0019	0.03583
-9.4	0.0019	2.1e-05
-9.3	0.0019	2.1e-05
-9.2	0.0019	2.1e-05
-9.1	0.0019	2.1e-05
-9	0.0019	2.1e-05
-8.9	0.0019	2.1e-05
-8.8	0.0019	2.1e-05
-8.7	0.0019	1.9e-05
-8.6	0.0019	1.9e-05
-8.5	0.0019	1.9e-05
-8.4	0.0019	1.9e-05
-8.3	0.0019	1.9e-05
-8.2	0.0019	1.9e-05
-8.1	0.0019	1.9e-05
-8	0.0019	1.9e-05
-7.9	0.0019	2.9e-05
-7.8	0.0019	2.9e-05
-7.7	0.0019	2.9e-05
-7.6	0.0019	2.9e-05
-7.5	0.0019	2.9e-05
-7.4	0.0019	2.9e-05
-7.3	0.0019	2.9e-05
-7.2	0.0019	2.9e-05
-7.1	0.0019	2.9e-05
-7	0.0019	0.057331
-17	0.00235	0.063622
-16.9	0.00235	0.213595
-16.8	0.00235	0.340957
-16.7	0.00235	0.218717
-16.6	0.00235	0.152291
-16.5	0.00235	0.114283
-16.4	0.00235	0.289405
-16.3	0.00235	0.106961
-16.2	0.00235	0.198486
-16.1	0.00235	0.270073
-16	0.00235	0.224044
-15.9	0.00235	0.184173
-15.8	0.00235	0.285194
-15.7	0.00235	0.355189
-15.6	0.00235	0.347642
-15.5	0.00235	0.183169
-15.4	0.00235	0.194388
-15.3	0.00235	0.293209
-15.2	0.00235	0.142631
-15.1	0.00235	0.227316
-15	0.00235	0.242405
-14.9	0.00235	0.067064
-14.8	0.00235	0.145598
-14.7	0.00235	0.129958
-14.6	0.00235	0.023609
-14.5	0.00235	0.47939
-14.4	0.00235	0.435004
-14.3	0.00235	0.527682
-14.2	0.00235	0.312044
-14.1	0.00235	0.067081
-14	0.00235	0.396754
-13.9	0.00235	0.392029
-13.8	0.00235	0.151069
-13.7	0.00235	0.427218
-13.6	0.00235	0.278998
-13.5	0.00235	0.338604
-13.4	0.00235	0.292641
-13.3	0.00235	0.248409
-13.2	0.00235	0.367073
-13.1	0.00235	0.36527
-13	0.00235	0.585448
-12.9	0.00235	0.504326
-12.8	0.00235	0.074244
-12.7	0.00235	0.783822
-12.6	0.00235	0.076644
-12.5	0.00235	0.428098
-12.4	0.00235	0.812972
-12.3	0.00235	0.879614
-12.2	0.00235	0.63822
-12.1	0.00235	0.510064
-12	0.00235	0.463441
-11.9	0.00235	0.225805
-11.8	0.00235	0.017661
-11.7	0.00235	0
-11.6	0.00235	0
-11.5	0.00235	0
-11.4	0.00235	0
-11.3	0.00235	0
-11.2	0.00235	0.006889
-11.1	0.00235	0.006889
-11	0.00235	0.006889
-10.9	0.00235	0.006889
-10.8	0.00235	0.006889
-10.7	0.00235	0
-10.6	0.00235	0
-10.5	0.00235	0
-10.4	0.00235	0
-10.3	0.00235	0
-10.2	0.00235	0
-10.1	0.00235	0.198384
-10	0.00235	0.198384
-9.9	0.00235	0.198384
-9.8	0.00235	0.198384
-9.7	0.00235	0.198384
-9.6	0.00235	0.198384
-9.5	0.00235	0.0972
-9.4	0.00235	2.1e-05
-9.3	0.00235	2.1e-05
-9.2	0.00235	2.1e-05
-9.1	0.00235	2.1e-05
-9	0.00235	2.1e-05
-8.9	0.00235	2.1e-05
-8.8	0.00235	2.1e-05
-8.7	0.00235	1.9e-05
-8.6	0.00235	1.9e-05
-8.5	0.00235	1.9e-05
-8.4	0.00235	1.9e-05
-8.3	0.00235	1.9e-05
-8.2	0.00235	1.9e-05
-8.1	0.00235	1.9e-05
-8	0.00235	1.9e-05
-7.9	0.00235	2.9e-05
-7.8	0.00235	2.9e-05
-7.7	0.00235	2.9e-05
-7.6	0.00235	2.9e-05
-7.5	0.00235	2.9e-05
-7.4	0.00235	2.9e-05
-7.3	0.00235	2.9e-05
-7.2	0.00235	2.9e-05
-7.1	0.00235	2.9e-05
-7	0.00235	0.057331
-17	0.0028	0.232657
-16.9	0.0028	0.070202
-16.8	0.0028	0.16959
-16.7	0.0028	0.253526
-16.6	0.0028	0.082395
-16.5	0.0028	0.079836
-16.4	0.0028	0.383251
-16.3	0.0028	0.254009
-16.2	0.0028	0.166654
-16.1	0.0028	0.282616
-16	0.0028	0.33299
-15.9	0.0028	0.271087
-15.8	0.0028	0.099228
-15.7	0.0028	0.579246
-15.6	0.0028	0.102598
-15.5	0.0028	0.117946
-15.4	0.0028	0.193988
-15.3	0.0028	0.071359
-15.2	0.0028	0.387996
-15.1	0.0028	0.184477
-15	0.0028	0.10226
-14.9	0.0028	0.099112
-14.8	0.0028	0.293929
-14.7	0.0028	0.182111
-14.6	0.0028	0.029169
-14.5	0.0028	0.433762
-14.4	0.0028	0.490546
-14.3	0.0028	0.670692
-14.2	0.0028	0.075261
-14.1	0.0028	0.242636
-14	0.0028	0.294725
-13.9	0.0028	0.361359
-13.8	0.0028	0.236289
-13.7	0.0028	0.562485
-13.6	0.0028	0.335766
-13.5	0.0028	0.355389
-13.4	0.0028	0.321792
-13.3	0.0028	0.523107
-13.2	0.0028	0.191128
-13.1	0.0028	0.671807
-13	0.0028	0.648868
-12.9	0.0028	0.637547
-12.8	0.0028	0.214177
-12.7	0.0028	0.848118
-12.6	0.0028	0.451032
-12.5	0.0028	0.637658
-12.4	0.0028	0.908772
-12.3	0.0028	0.797649
-12.2	0.0028	0.717096
-12.1	0.0028	0.644718
-12	0.0028	0.750453
-11.9	0.0028	0.263965
-11.8	0.0028	0.046494
-11.7	0.0028	0
-11.6	0.0028	0
-11.5	0.0028	0
-11.4	0.0028	0
-11.3	0.0028	0
-11.2	0.0028	0.006889
-11.1	0.0028	0.006889
-11	0.0028	0.006889
-10.9	0.0028	0.006889
-10.8	0.0028	0.006889
-10.7	0.0028	0
-10.6	0.0028	0
-10.5	0.0028	0
-10.4	0.0028	0
-10.3	0.0028	0
-10.2	0.0028	0
-10.1	0.0028	0.198384
-10	0.0028	0.198384
-9.9	0.0028	0.198384
-9.8	0.0028	0.198384
-9.7	0.0028	0.198384
-9.6	0.0028	0.198384
-9.5	0.0028	0.098826
-9.4	0.0028	2.1e-05
-9.3	0.0028	2.1e-05
-9.2	0.0028	2.1e-05
-9.1	0.0028	2.1e-05
-9	0.0028	2.1e-05
-8.9	0.0028	2.1e-05
-8.8	0.0028	0.029732
-8.7	0.0028	1.9e-05
-8.6	0.0028	1.9e-05
-8.5	0.0028	1.9e-05
-8.4	0.0028	1.9e-05
-8.3	0.0028	1.9e-05
-8.2	0.0028	1.9e-05
-8.1	0.0028	1.9e-05
-8	0.0028	1.9e-05
-7.9	0.0028	2.9e-05
-7.8	0.0028	2.9e-05
-7.7	0.0028	2.9e-05
-7.6	0.0028	2.9e-05
-7.5	0.0028	2.9e-05
-7.4	0.0028	2.9e-05
-7.3	0.0028	2.9e-05
-7.2	0.0028	2.9e-05
-7.1	0.0028	2.9e-05
-7	0.0028	0.057331
-17	0.00325	0.132133
-16.9	0.00325	0.165596
-16.8	0.00325	0.320761
-16.7	0.00325	0.305724
-16.6	0.00325	0.121257
-16.5	0.00325	0.053964
-16.4	0.00325	0.392172
-16.3	0.00325	0.283713
-16.2	0.00325	0.200419
-16.1	0.00325	0.194793
-16	0.00325	0.296901
-15.9	0.00325	0.086515
-15.8	0.00325	0.057889
-15.7	0.00325	0.718813
-15.6	0.00325	0.19425
-15.5	0.00325	0.2723
-15.4	0.00325	0.241002
-15.3	0.00325	0.159123
-15.2	0.00325	0.339956
-15.1	0.00325	0.245579
-15	0.00325	0.224406
-14.9	0.00325	0.221351
-14.8	0.00325	0.06473
-14.7	0.00325	0.049143
-14.6	0.00325	0.113179
-14.5	0.00325	0.321282
-14.4	0.00325	0.48698
-14.3	0.00325	0.708559
-14.2	0.00325	0.059034
-14.1	0.00325	0.289686
-14	0.00325	0.400374
-13.9	0.00325	0.433406
-13.8	0.00325	0.407495
-13.7	0.00325	0.398723
-13.6	0.00325	0.545249
-13.5	0.00325	0.345368
-13.4	0.00325	0.231419
-13.3	0.00325	0.60852
-13.2	0.00325	0.574705
-13.1	0.00325	0.559846
-13	0.00325	0.638896
-12.9	0.00325	0.548471
-12.8	0.00325	0.52899
-12.7	0.00325	0.79328
-12.6	0.00325	0.277338
-12.5	0.00325	0.779103
-12.4	0.00325	0.90957
-12.3	0.00325	0.746888
-12.2	0.00325	0.696167
-12.1	0.00325	0.448629
-12	0.00325	0.576452
-11.9	0.00325	0.268014
-11.8	0.00325	0.019654
-11.7	0.00325	0
-11.6	0.00325	0
-11.5	0.00325	0
-11.4	0.00325	0
-11.3	0.00325	0
-11.2	0.00325	0.006889
-11.1	0.00325	0.006889
-11	0.00325	0.006889
-10.9	0.00325	0.006889
-10.8	0.00325	0.006889
-10.7	0.00325	0
-10.6	0.00325	0
-10.5	0.00325	0
-10.4	0.00325	0
-10.3	0.00325	0
-10.2	0.00325	0
-10.1	0.00325	0.198384
-10	0.00325	0.198384
-9.9	0.00325	0.198384
-9.8	0.00325	0.198384
-9.7	0.00325	0.198384
-9.6	0.00325	0.198384
-9.5	0.00325	0.098826
-9.4	0.00325	2.1e-05
-9.3	0.00325	2.1e-05
-9.2	0.00325	2.1e-05
-9.1	0.00325	2.1e-05
-9	0.00325	2.1e-05
-8.9	0.00325	2.1e-05
-8.8	0.00325	0.00736
-8.7	0.00325	1.9e-05
-8.6	0.00325	1.9e-05
-8.5	0.00325	1.9e-05
-8.4	0.00325	1.9e-05
-8.3	0.00325	1.9e-05
-8.2	0.00325	1.9e-05
-8.1	0.00325	1.9e-05
-8	0.00325	1.9e-05
-7.9	0.00325	2.9e-05
-7.8	0.00325	2.9e-05
-7.7	0.00325	2.9e-05
-7.6	0.00325	2.9e-05
-7.5	0.00325	2.9e-05
-7.4	0.00325	2.9e-05
-7.3	0.00325	2.9e-05
-7.2	0.00325	2.9e-05
-7.1	0.00325	2.9e-05
-7	0.00325	0.025246
-17	0.0037	0.064107
-16.9	0.0037	0.28932
-16.8	0.0037	0.261129
-16.7	0.0037	0.155502
-16.6	0.0037	0.066619
-16.5	0.0037	0.199774
-16.4	0.0037	0.424476
-16.3	0.0037	0.291579
-16.2	0.0037	0.348449
-16.1	0.0037	0.212645
-16	0.0037	0.156293
-15.9	0.0037	0.147616
-15.8	0.0037	0.090012
-15.7	0.0037	0.65972
-15.6	0.0037	0.077041
-15.5	0.0037	0.268811
-15.4	0.0037	0.312595
-15.3	0.0037	0.040807
-15.2	0.0037	0.240868
-15.1	0.0037	0.243288
-15	0.0037	0.203981
-14.9	0.0037	0.058334
-14.8	0.0037	0.332723
-14.7	0.0037	0.152984
-14.6	0.0037	0.079778
-14.5	0.0037	0.340408
-14.4	0.0037	0.369455
-14.3	0.0037	0.758002
-14.2	0.0037	0.159455
-14.1	0.0037	0.315835
-14	0.0037	0.48
-13.9	0.0037	0.635853
-13.8	0.0037	0.288901
-13.7	0.0037	0.574315
-13.6	0.0037	0.251435
-13.5	0.0037	0.492066
-13.4	0.0037	0.478468
-13.3	0.0037	0.472594
-13.2	0.0037	0.565507
-13.1	0.0037	0.611265
-13	0.0037	0.651287
-12.9	0.0037	0.515974
-12.8	0.0037	0.352506
-12.7	0.0037	0.725817
-12.6	0.0037	0.720133
-12.5	0.0037	0.688964
-12.4	0.0037	0.89019
-12.3	0.0037	0.86424
-12.2	0.0037	0.811233
-12.1	0.0037	0.525326
-12	0.0037	0.676909
-11.9	0.0037	0.201317
-11.8	0.0037	0.015108
-11.7	0.0037	0
-11.6	0.0037	0
-11.5	0.0037	0
-11.4	0.0037	0
-11.3	0.0037	0
-11.2	0.0037	0.006889
-11.1	0.0037	0.006889
-11	0.0037	0.006889
-10.9	0.0037	0.006889
-10.8	0.0037	0.006889
-10.7	0.0037	0
-10.6	0.0037	0
-10.5	0.0037	0
-10.4	0.0037	0
-10.3	0.0037	0
-10.2	0.0037	0
-10.1	0.0037	0.198384
-10	0.0037	0.198384
-9.9	0.0037	0.198384
-9.8	0.0037	0.198384
-9.7	0.0037	0.198384
-9.6	0.0037	0.198384
-9.5	0.0037	0.098835
-9.4	0.0037	2.1e-05
-9.3	0.0037	2.1e-05
-9.2	0.0037	2.1e-05
-9.1	0.0037	2.1e-05
-9	0.0037	2.1e-05
-8.9	0.0037	2.1e-05
-8.8	0.0037	0.00736
-8.7	0.0037	1.9e-05
-8.6	0.0037	1.9e-05
-8.5	0.0037	1.9e-05
-8.4	0.0037	1.9e-05
-8.3	0.0037	1.9e-05
-8.2	0.0037	1.9e-05
-8.1	0.0037	1.9e-05
-8	0.0037	1.9e-05
-7.9	0.0037	2.9e-05
-7.8	0.0037	2.9e-05
-7.7	0.0037	2.9e-05
-7.6	0.0037	2.9e-05
-7.5	0.0037	2.9e-05
-7.4	0.0037	2.9e-05
-7.3	0.0037	2.9e-05
-7.2	0.0037	2.9e-05
-7.1	0.0037	2.9e-05
-7	0.0037	0.006505
-17	0.00415	0.214268
-16.9	0.00415	0.138069
-16.8	0.00415	0.303136
-16.7	0.00415	0.271789
-16.6	0.00415	0.201758
-16.5	0.00415	0.044025
-16.4	0.00415	0.379062
-16.3	0.00415	0.093889
-16.2	0.00415	0.409519
-16.1	0.00415	0.280052
-16	0.00415	0.120558
-15.9	0.00415	0.053941
-15.8	0.00415	0.090667
-15.7	0.00415	0.577445
-15.6	0.00415	0.163247
-15.5	0.00415	0.139171
-15.4	0.00415	0.073672
-15.3	0.00415	0.10595
-15.2	0.00415	0.335277
-15.1	0.00415	0.296393
-15	0.00415	0.139201
-14.9	0.00415	0.21177
-14.8	0.00415	0.442411
-14.7	0.00415	0.262692
-14.6	0.00415	0.239505
-14.5	0.00415	0.457794
-14.4	0.00415	0.431048
-14.3	0.00415	0.718715
-14.2	0.00415	0.28206
-14.1	0.00415	0.365147
-14	0.00415	0.388021
-13.9	0.00415	0.61234
-13.8	0.00415	0.434958
-13.7	0.00415	0.508711
-13.6	0.00415	0.356518
-13.5	0.00415	0.547215
-13.4	0.00415	0.445228
-13.3	0.00415	0.473763
-13.2	0.00415	0.460762
-13.1	0.00415	0.510084
-13	0.00415	0.722172
-12.9	0.00415	0.739106
-12.8	0.00415	0.576822
-12.7	0.00415	0.776289
-12.6	0.00415	0.61305
-12.5	0.00415	0.766959
-12.4	0.00415	0.87864
-12.3	0.00415	0.878724
-12.2	0.00415	0.788898
-12.1	0.00415	0.631733
-12	0.00415	0.79088
-11.9	0.00415	0.568846
-11.8	0.00415	0.012661
-11.7	0.00415	0
-11.6	0.00415	0
-11.5	0.00415	0
-11.4	0.00415	0
-11.3	0.00415	0
-11.2	0.00415	0.006889
-11.1	0.00415	0.006889
-11	0.00415	0.006889
-10.9	0.00415	0.006889
-10.8	0.00415	0.006889
-10.7	0.00415	0
-10.6	0.00415	0
-10.5	0.00415	0
-10.4	0.00415	0
-10.3	0.00415	0
-10.2	0.00415	0
-10.1	0.00415	0.198384
-10	0.00415	0.198384
-9.9	0.00415	0.198384
-9.8	0.00415	0.198384
-9.7	0.00415	0.198384
-9.6	0.00415	0.198384
-9.5	0.00415	0.098835
-9.4	0.00415	2.1e-05
-9.3	0.00415	2.1e-05
-9.2	0.00415	2.1e-05
-9.1	0.00415	2.1e-05
-9	0.00415	2.1e-05
-8.9	0.00415	2.1e-05
-8.8	0.00415	0.00736
-8.7	0.00415	1.9e-05
-8.6	0.00415	1.9e-05
-8.5	0.00415	1.9e-05
-8.4	0.00415	1.9e-05
-8.3	0.00415	1.9e-05
-8.2	0.00415	1.9e-05
-8.1	0.00415	1.9e-05
-8	0.00415	0.011274
-7.9	0.00415	2.9e-05
-7.8	0.00415	2.9e-05
-7.7	0.00415	2.9e-05
-7.6	0.00415	2.9e-05
-7.5	0.00415	2.9e-05
-7.4	0.00415	2.9e-05
-7.3	0.00415	2.9e-05
-7.2	0.00415	2.9e-05
-7.1	0.00415	2.9e-05
-7	0.00415	0.006505
-17	0.0046	0.149258
-16.9	0.0046	0.159397
-16.8	0.0046	0.372879
-16.7	0.0046	0.334098
-16.6	0.0046	0.17213
-16.5	0.0046	0.117563
-16.4	0.0046	0.470285
-16.3	0.0046	0.187885
-16.2	0.0046	0.241107
-16.1	0.0046	0.291169
-16	0.0046	0.208414
-15.9	0.0046	0.127138
-15.8	0.0046	0.350574
-15.7	0.0046	0.643715
-15.6	0.0046	0.231998
-15.5	0.0046	0.270847
-15.4	0.0046	0.088792
-15.3	0.0046	0.085287
-15.2	0.0046	0.348396
-15.1	0.0046	0.171168
-15	0.0046	0.05272
-14.9	0.0046	0.270246
-14.8	0.0046	0.429867
-14.7	0.0046	0.178105
-14.6	0.0046	0.287218
-14.5	0.0046	0.537629
-14.4	0.0046	0.390852
-14.3	0.0046	0.601191
-14.2	0.0046	0.269853
-14.1	0.0046	0.267084
-14	0.0046	0.296473
-13.9	0.0046	0.682204
-13.8	0.0046	0.469448
-13.7	0.0046	0.569249
-13.6	0.0046	0.332673
-13.5	0.0046	0.659275
-13.4	0.0046	0.427898
-13.3	0.0046	0.557666
-13.2	0.0046	0.594384
-13.1	0.0046	0.450689
-13	0.0046	0.722342
-12.9	0.0046	0.68592
-12.8	0.0046	0.361513
-12.7	0.0046	0.800806
-12.6	0.0046	0.635654
-12.5	0.0046	0.633966
-12.4	0.0046	0.898149
-12.3	0.0046	0.867649
-12.2	0.0046	0.856083
-12.1	0.0046	0.743121
-12	0.0046	0.73246
-11.9	0.0046	0.46677
-11.8	0.0046	0.011448
-11.7	0.0046	0
-11.6	0.0046	0
-11.5	0.0046	0
-11.4	0.0046	0
-11.3	0.0046	0
-11.2	0.0046	0.006889
-11.1	0.0046	0.006889
-11	0.0046	0.006889
-10.9	0.0046	0.006889
-10.8	0.0046	0.006889
-10.7	0.0046	0.010253
-10.6	0.0046	0
-10.5	0.0046	0
-10.4	0.0046	0
-10.3	0.0046	0
-10.2	0.0046	0
-10.1	0.0046	0.198384
-10	0.0046	0.198384
-9.9	0.0046	0.198384
-9.8	0.0046	0.198384
-9.7	0.0046	0.198384
-9.6	0.0046	0.198384
-9.5	0.0046	0.098844
-9.4	0.0046	2.1e-05
-9.3	0.0046	2.1e-05
-9.2	0.0046	2.1e-05
-9.1	0.0046	2.1e-05
-9	0.0046	2.1e-05
-8.9	0.0046	2.1e-05
-8.8	0.0046	0.00736
-8.7	0.0046	1.9e-05
-8.6	0.0046	1.9e-05
-8.5	0.0046	1.9e-05
-8.4	0.0046	1.9e-05
-8.3	0.0046	1.9e-05
-8.2	0.0046	1.9e-05
-8.1	0.0046	1.9e-05
-8	0.0046	0.010146
-7.9	0.0046	2.9e-05
-7.8	0.0046	2.9e-05
-7.7	0.0046	2.9e-05
-7.6	0.0046	2.9e-05
-7.5	0.0046	2.9e-05
-7.4	0.0046	2.9e-05
-7.3	0.0046	2.9e-05
-7.2	0.0046	2.9e-05
-7.1	0.0046	2.9e-05
-7	0.0046	0.006505
-17	0.00505	0.200631
-16.9	0.00505	0.143913
-16.8	0.00505	0.386362
-16.7	0.00505	0.354212
-16.6	0.00505	0.096096
-16.5	0.00505	0.099759
-16.4	0.00505	0.38978
-16.3	0.00505	0.195052
-16.2	0.00505	0.334605
-16.1	0.00505	0.184866
-16	0.00505	0.176561
-15.9	0.00505	0.26997
-15.8	0.00505	0.425438
-15.7	0.00505	0.646625
-15.6	0.00505	0.390636
-15.5	0.00505	0.327394
-15.4	0.00505	0.102049
-15.3	0.00505	0.124194
-15.2	0.00505	0.399893
-15.1	0.00505	0.279305
-15	0.00505	0.036204
-14.9	0.00505	0.191892
-14.8	0.00505	0.329892
-14.7	0.00505	0.181215
-14.6	0.00505	0.391804
-14.5	0.00505	0.492225
-14.4	0.00505	0.279812
-14.3	0.00505	0.595393
-14.2	0.00505	0.115021
-14.1	0.00505	0.22143
-14	0.00505	0.301884
-13.9	0.00505	0.685481
-13.8	0.00505	0.58307
-13.7	0.00505	0.61234
-13.6	0.00505	0.434859
-13.5	0.00505	0.445399
-13.4	0.00505	0.52754
-13.3	0.00505	0.482993
-13.2	0.00505	0.369413
-13.1	0.00505	0.444734
-13	0.00505	0.686973
-12.9	0.00505	0.706093
-12.8	0.00505	0.629694
-12.7	0.00505	0.8569
-12.6	0.00505	0.661968
-12.5	0.00505	0.704186
-12.4	0.00505	0.822108
-12.3	0.00505	0.898812
-12.2	0.00505	0.814886
-12.1	0.00505	0.64373
-12	0.00505	0.57349
-11.9	0.00505	0.145387
-11.8	0.00505	0.01205
-11.7	0.00505	0
-11.6	0.00505	0
-11.5	0.00505	0
-11.4	0.00505	0
-11.3	0.00505	0.000408
-11.2	0.00505	0.006889
-11.1	0.00505	0.006889
-11	0.00505	0.006889
-10.9	0.00505	0.006889
-10.8	0.00505	0.006889
-10.7	0.00505	0.019606
-10.6	0.00505	0
-10.5	0.00505	0
-10.4	0.00505	0
-10.3	0.00505	0
-10.2	0.00505	0
-10.1	0.00505	0.198384
-10	0.00505	0.198384
-9.9	0.00505	0.198384
-9.8	0.00505	0.198384
-9.7	0.00505	0.198384
-9.6	0.00505	0.198384
-9.5	0.00505	0.098844
-9.4	0.00505	2.1e-05
-9.3	0.00505	2.1e-05
-9.2	0.00505	2.1e-05
-9.1	0.00505	2.1e-05
-9	0.00505	2.1e-05
-8.9	0.00505	2.1e-05
-8.8	0.00505	0.00736
-8.7	0.00505	1.9e-05
-8.6	0.00505	1.9e-05
-8.5	0.00505	1.9e-05
-8.4	0.00505	1.9e-05
-8.3	0.00505	1.9e-05
-8.2	0.00505	1.9e-05
-8.1	0.00505	1.9e-05
-8	0.00505	0.018254
-7.9	0.00505	2.9e-05
-7.8	0.00505	2.9e-05
-7.7	0.00505	2.9e-05
-7.6	0.00505	2.9e-05
-7.5	0.00505	2.9e-05
-7.4	0.00505	2.9e-05
-7.3	0.00505	2.9e-05
-7.2	0.00505	2.9e-05
-7.1	0.00505	2.9e-05
-7	0.00505	0.006505
-17	0.0055	0.132499
-16.9	0.0055	0.223832
-16.8	0.0055	0.266657
-16.7	0.0055	0.34488
-16.6	0.0055	0.163743
-16.5	0.0055	0.045139
-16.4	0.0055	0.331374
-16.3	0.0055	0.089797
-16.2	0.0055	0.229303
-16.1	0.0055	0.030212
-16	0.0055	0.071466
-15.9	0.0055	0.286768
-15.8	0.0055	0.303715
-15.7	0.0055	0.70607
-15.6	0.0055	0.089971
-15.5	0.0055	0.188345
-15.4	0.0055	0.307826
-15.3	0.0055	0.301365
-15.2	0.0055	0.437959
-15.1	0.0055	0.417609
-15	0.0055	0.140853
-14.9	0.0055	0.121655
-14.8	0.0055	0.340766
-14.7	0.0055	0.141321
-14.6	0.0055	0.33882
-14.5	0.0055	0.415103
-14.4	0.0055	0.179453
-14.3	0.0055	0.659355
-14.2	0.0055	0.165105
-14.1	0.0055	0.295068
-14	0.0055	0.306395
-13.9	0.0055	0.702547
-13.8	0.0055	0.403041
-13.7	0.0055	0.679496
-13.6	0.0055	0.4721
-13.5	0.0055	0.582034
-13.4	0.0055	0.464119
-13.3	0.0055	0.553024
-13.2	0.0055	0.356893
-13.1	0.0055	0.47936
-13	0.0055	0.548201
-12.9	0.0055	0.636884
-12.8	0.0055	0.524928
-12.7	0.0055	0.792921
-12.6	0.0055	0.829502
-12.5	0.0055	0.873463
-12.4	0.0055	0.877658
-12.3	0.0055	0.882554
-12.2	0.0055	0.80989
-12.1	0.0055	0.839143
-12	0.0055	0.67587
-11.9	0.0055	0.420555
-11.8	0.0055	0.009791
-11.7	0.0055	0
-11.6	0.0055	0
-11.5	0.0055	0
-11.4	0.0055	0
-11.3	0.0055	0.03024
-11.2	0.0055	0.006889
-11.1	0.0055	0.006889
-11	0.0055	0.006889
-10.9	0.0055	0.006889
-10.8	0.0055	0.006889
-10.7	0.0055	0.011996
-10.6	0.0055	0
-10.5	0.0055	0
-10.4	0.0055	0
-10.3	0.0055	0
-10.2	0.0055	0
-10.1	0.0055	0.198384
-10	0.0055	0.198384
-9.9	0.0055	0.198384
-9.8	0.0055	0.198384
-9.7	0.0055	0.198384
-9.6	0.0055	0.198384
-9.5	0.0055	0.098844
-9.4	0.0055	2.1e-05
-9.3	0.0055	2.1e-05
-9.2	0.0055	2.1e-05
-9.1	0.0055	2.1e-05
-9	0.0055	2.1e-05
-8.9	0.0055	2.1e-05
-8.8	0.0055	0.006989
-8.7	0.0055	1.9e-05
-8.6	0.0055	1.9e-05
-8.5	0.0055	1.9e-05
-8.4	0.0055	1.9e-05
-8.3	0.0055	1.9e-05
-8.2	0.0055	1.9e-05
-8.1	0.0055	1.9e-05
-8	0.0055	0.01825
-7.9	0.0055	2.9e-05
-7.8	0.0055	2.9e-05
-7.7	0.0055	2.9e-05
-7.6	0.0055	2.9e-05
-7.5	0.0055	2.9e-05
-7.4	0.0055	2.9e-05
-7.3	0.0055	2.9e-05
-7.2	0.0055	2.9e-05
-7.1	0.0055	2.9e-05
-7	0.0055	0.006505
-17	0.00595	0.196061
-16.9	0.00595	0.245852
-16.8	0.00595	0.372295
-16.7	0.00595	0.289673
-16.6	0.00595	0.229669
-16.5	0.00595	0.064793
-16.4	0.00595	0.232169
-16.3	0.00595	0.20488
-16.2	0.00595	0.336543
-16.1	0.00595	0.064716
-16	0.00595	0.267418
-15.9	0.00595	0.30667
-15.8	0.00595	0.374204
-15.7	0.00595	0.640841
-15.6	0.00595	0.326158
-15.5	0.00595	0.187576
-15.4	0.00595	0.242388
-15.3	0.00595	0.335452
-15.2	0.00595	0.367186
-15.1	0.00595	0.412811
-15	0.00595	0.120826
-14.9	0.00595	0.228568
-14.8	0.00595	0.466503
-14.7	0.00595	0.430745
-14.6	0.00595	0.328139
-14.5	0.00595	0.418919
-14.4	0.00595	0.22223
-14.3	0.00595	0.47891
-14.2	0.00595	0.285865
-14.1	0.00595	0.103906
-14	0.00595	0.41359
-13.9	0.00595	0.684916
-13.8	0.00595	0.475578
-13.7	0.00595	0.598218
-13.6	0.00595	0.481724
-13.5	0.00595	0.483276
-13.4	0.00595	0.415381
-13.3	0.00595	0.443895
-13.2	0.00595	0.309211
-13.1	0.00595	0.522383
-13	0.00595	0.773175
-12.9	0.00595	0.689896
-12.8	0.00595	0.708941
-12.7	0.00595	0.851245
-12.6	0.00595	0.864994
-12.5	0.00595	0.72422
-12.4	0.00595	0.909208
-12.3	0.00595	0.928214
-12.2	0.00595	0.828798
-12.1	0.00595	0.675458
-12	0.00595	0.606095
-11.9	0.00595	0.433277
-11.8	0.00595	0.006168
-11.7	0.00595	0
-11.6	0.00595	0
-11.5	0.00595	0
-11.4	0.00595	0
-11.3	0.00595	0.026899
-11.2	0.00595	0.006889
-11.1	0.00595	0.006889
-11	0.00595	0.006889
-10.9	0.00595	0.006889
-10.8	0.00595	0.006889
-10.7	0.00595	0.011996
-10.6	0.00595	0
-10.5	0.00595	0
-10.4	0.00595	0
-10.3	0.00595	0
-10.2	0.00595	0
-10.1	0.00595	0.198384
-10	0.00595	0.198384
-9.9	0.00595	0.198384
-9.8	0.00595	0.198384
-9.7	0.00595	0.198384
-9.6	0.00595	0.198384
-9.5	0.00595	0.098844
-9.4	0.00595	2.1e-05
-9.3	0.00595	2.1e-05
-9.2	0.00595	2.1e-05
-9.1	0.00595	2.1e-05
-9	0.00595	2.1e-05
-8.9	0.00595	2.1e-05
-8.8	0.00595	0.00736
-8.7	0.00595	1.9e-05
-8.6	0.00595	1.9e-05
-8.5	0.00595	1.9e-05
-8.4	0.00595	1.9e-05
-8.3	0.00595	1.9e-05
-8.2	0.00595	1.9e-05
-8.1	0.00595	1.9e-05
-8	0.00595	0.026821
-7.9	0.00595	2.9e-05
-7.8	0.00595	2.9e-05
-7.7	0.00595	2.9e-05
-7.6	0.00595	2.9e-05
-7.5	0.00595	2.9e-05
-7.4	0.00595	2.9e-05
-7.3	0.00595	2.9e-05
-7.2	0.00595	2.9e-05
-7.1	0.00595	2.9e-05
-7	0.00595	0.006505
-17	0.0064	0.179614
-16.9	0.0064	0.146783
-16.8	0.0064	0.341046
-16.7	0.0064	0.339937
-16.6	0.0064	0.410404
-16.5	0.0064	0.117461
-16.4	0.0064	0.381133
-16.3	0.0064	0.064117
-16.2	0.0064	0.211112
-16.1	0.0064	0.156603
-16	0.0064	0.286923
-15.9	0.0064	0.199589
-15.8	0.0064	0.479468
-15.7	0.0064	0.756515
-15.6	0.0064	0.481147
-15.5	0.0064	0.400977
-15.4	0.0064	0.168897
-15.3	0.0064	0.376117
-15.2	0.0064	0.385819
-15.1	0.0064	0.285286
-15	0.0064	0.279286
-14.9	0.0064	0.019719
-14.8	0.0064	0.52044
-14.7	0.0064	0.403024
-14.6	0.0064	0.368858
-14.5	0.0064	0.478979
-14.4	0.0064	0.438914
-14.3	0.0064	0.401266
-14.2	0.0064	0.470087
-14.1	0.0064	0.199609
-14	0.0064	0.300636
-13.9	0.0064	0.788165
-13.8	0.0064	0.458914
-13.7	0.0064	0.67508
-13.6	0.0064	0.467643
-13.5	0.0064	0.614538
-13.4	0.0064	0.548052
-13.3	0.0064	0.516056
-13.2	0.0064	0.268515
-13.1	0.0064	0.295435
-13	0.0064	0.707113
-12.9	0.0064	0.657778
-12.8	0.0064	0.678782
-12.7	0.0064	0.839713
-12.6	0.0064	0.907287
-12.5	0.0064	0.797187
-12.4	0.0064	0.877547
-12.3	0.0064	0.90195
-12.2	0.0064	0.848886
-12.1	0.0064	0.845378
-12	0.0064	0.654668
-11.9	0.0064	0.359438
-11.8	0.0064	0.007759
-11.7	0.0064	0
-11.6	0.0064	0
-11.5	0.0064	0
-11.4	0.0064	0
-11.3	0.0064	0.026899
-11.2	0.0064	0.006889
-11.1	0.0064	0.006889
-11	0.0064	0.006889
-10.9	0.0064	0.006889
-10.8	0.0064	0.006889
-10.7	0.0064	0.011996
-10.6	0.0064	0
-10.5	0.0064	0
-10.4	0.0064	0
-10.3	0.0064	0
-10.2	0.0064	0
-10.1	0.0064	0.007235
-10	0.0064	0.198384
-9.9	0.0064	0.198384
-9.8	0.0064	0.198384
-9.7	0.0064	0.198384
-9.6	0.0064	0.198384
-9.5	0.0064	0.098844
-9.4	0.0064	2.1e-05
-9.3	0.0064	2.1e-05
-9.2	0.0064	2.1e-05
-9.1	0.0064	2.1e-05
-9	0.0064	2.1e-05
-8.9	0.0064	2.1e-05
-8.8	0.0064	0.00736
-8.7	0.0064	1.9e-05
-8.6	0.0064	1.9e-05
-8.5	0.0064	1.9e-05
-8.4	0.0064	1.9e-05
-8.3	0.0064	1.9e-05
-8.2	0.0064	1.9e-05
-8.1	0.0064	1.9e-05
-8	0.0064	0.038421
-7.9	0.0064	2.9e-05
-7.8	0.0064	2.9e-05
-7.7	0.0064	2.9e-05
-7.6	0.0064	2.9e-05
-7.5	0.0064	2.9e-05
-7.4	0.0064	2.9e-05
-7.3	0.0064	2.9e-05
-7.2	0.0064	2.9e-05
-7.1	0.0064	2.9e-05
-7	0.0064	0.006505
-17	0.00685	0.030527
-16.9	0.00685	0.351148
-16.8	0.00685	0.385238
-16.7	0.00685	0.381113
-16.6	0.00685	0.249067
-16.5	0.00685	0.171009
-16.4	0.00685	0.182011
-16.3	0.00685	0.09062
-16.2	0.00685	0.322586
-16.1	0.00685	0.079676
-16	0.00685	0.184031
-15.9	0.00685	0.234435
-15.8	0.00685	0.546824
-15.7	0.00685	0.709171
-15.6	0.00685	0.35812
-15.5	0.00685	0.020093
-15.4	0.00685	0.036768
-15.3	0.00685	0.236961
-15.2	0.00685	0.464926
-15.1	0.00685	0.319107
-15	0.00685	0.290486
-14.9	0.00685	0.122093
-14.8	0.00685	0.347013
-14.7	0.00685	0.146281
-14.6	0.00685	0.410532
-14.5	0.00685	0.539979
-14.4	0.00685	0.406071
-14.3	0.00685	0.379681
-14.2	0.00685	0.451481
-14.1	0.00685	0.088363
-14	0.00685	0.33101
-13.9	0.00685	0.717128
-13.8	0.00685	0.671613
-13.7	0.00685	0.677542
-13.6	0.00685	0.665525
-13.5	0.00685	0.289423
-13.4	0.00685	0.511251
-13.3	0.00685	0.615031
-13.2	0.00685	0.1807
-13.1	0.00685	0.480896
-13	0.00685	0.691627
-12.9	0.00685	0.67226
-12.8	0.00685	0.638124
-12.7	0.00685	0.788411
-12.6	0.00685	0.898474
-12.5	0.00685	0.876078
-12.4	0.00685	0.888036
-12.3	0.00685	0.859781
-12.2	0.00685	0.895959
-12.1	0.00685	0.499031
-12	0.00685	0.522552
-11.9	0.00685	0.489131
-11.8	0.00685	0.008007
-11.7	0.00685	0
-11.6	0.00685	0
-11.5	0.00685	0
-11.4	0.00685	0
-11.3	0.00685	0.081023
-11.2	0.00685	0.006889
-11.1	0.00685	0.006889
-11	0.00685	0.006889
-10.9	0.00685	0.006889
-10.8	0.00685	0.006889
-10.7	0.00685	0.011996
-10.6	0.00685	0
-10.5	0.00685	0
-10.4	0.00685	0
-10.3	0.00685	0
-10.2	0.00685	0
-10.1	0.00685	0.023714
-10	0.00685	0.198384
-9.9	0.00685	0.198384
-9.8	0.00685	0.198384
-9.7	0.00685	0.198384
-9.6	0.00685	0.198384
-9.5	0.00685	0.098844
-9.4	0.00685	2.1e-05
-9.3	0.00685	2.1e-05
-9.2	0.00685	2.1e-05
-9.1	0.00685	2.1e-05
-9	0.00685	2.1e-05
-8.9	0.00685	2.1e-05
-8.8	0.00685	0.00736
-8.7	0.00685	1.9e-05
-8.6	0.00685	1.9e-05
-8.5	0.00685	1.9e-05
-8.4	0.00685	1.9e-05
-8.3	0.00685	1.9e-05
-8.2	0.00685	1.9e-05
-8.1	0.00685	1.9e-05
-8	0.00685	0.059157
-7.9	0.00685	2.9e-05
-7.8	0.00685	2.9e-05
-7.7	0.00685	2.9e-05
-7.6	0.00685	2.9e-05
-7.5	0.00685	2.9e-05
-7.4	0.00685	2.9e-05
-7.3	0.00685	2.9e-05
-7.2	0.00685	2.9e-05
-7.1	0.00685	2.9e-05
-7	0.00685	0.006505
-17	0.0073	0.309698
-16.9	0.0073	0.134679
-16.8	0.0073	0.399969
-16.7	0.0073	0.440139
-16.6	0.0073	0.223365
-16.5	0.0073	0.097584
-16.4	0.0073	0.296257
-16.3	0.0073	0.219694
-16.2	0.0073	0.117738
-16.1	0.0073	0.14748
-16	0.0073	0.141782
-15.9	0.0073	0.282873
-15.8	0.0073	0.507236
-15.7	0.0073	0.677791
-15.6	0.0073	0.552758
-15.5	0.0073	0.333138
-15.4	0.0073	0.131639
-15.3	0.0073	0.376202
-15.2	0.0073	0.347839
-15.1	0.0073	0.111853
-15	0.0073	0.060427
-14.9	0.0073	0.243684
-14.8	0.0073	0.575689
-14.7	0.0073	0.358792
-14.6	0.0073	0.452443
-14.5	0.0073	0.568903
-14.4	0.0073	0.495326
-14.3	0.0073	0.320392
-14.2	0.0073	0.399097
-14.1	0.0073	0.192733
-14	0.0073	0.472102
-13.9	0.0073	0.799952
-13.8	0.0073	0.536461
-13.7	0.0073	0.658194
-13.6	0.0073	0.548294
-13.5	0.0073	0.667765
-13.4	0.0073	0.379481
-13.3	0.0073	0.503232
-13.2	0.0073	0.225375
-13.1	0.0073	0.587149
-13	0.0073	0.781648
-12.9	0.0073	0.563707
-12.8	0.0073	0.720781
-12.7	0.0073	0.805033
-12.6	0.0073	0.91842
-12.5	0.0073	0.879499
-12.4	0.0073	0.927838
-12.3	0.0073	0.880703
-12.2	0.0073	0.817829
-12.1	0.0073	0.583324
-12	0.0073	0.386169
-11.9	0.0073	0.291372
-11.8	0.0073	0.262157
-11.7	0.0073	0
-11.6	0.0073	0
-11.5	0.0073	0
-11.4	0.0073	0
-11.3	0.0073	0.026221
-11.2	0.0073	0.006889
-11.1	0.0073	0.006889
-11	0.0073	0.006889
-10.9	0.0073	0.006889
-10.8	0.0073	0.006889
-10.7	0.0073	0.125729
-10.6	0.0073	0
-10.5	0.0073	0
-10.4	0.0073	0
-10.3	0.0073	0
-10.2	0.0073	0
-10.1	0.0073	0.016201
-10	0.0073	0.198384
-9.9	0.0073	0.198384
-9.8	0.0073	0.198384
-9.7	0.0073	0.198384
-9.6	0.0073	0.198384
-9.5	0.0073	0.098844
-9.4	0.0073	2.1e-05
-9.3	0.0073	2.1e-05
-9.2	0.0073	2.1e-05
-9.1	0.0073	2.1e-05
-9	0.0073	2.1e-05
-8.9	0.0073	2.1e-05
-8.8	0.0073	0.00736
-8.7	0.0073	1.9e-05
-8.6	0.0073	1.9e-05
-8.5	0.0073	1.9e-05
-8.4	0.0073	1.9e-05
-8.3	0.0073	1.9e-05
-8.2	0.0073	1.9e-05
-8.1	0.0073	1.9e-05
-8	0.0073	0.17896
-7.9	0.0073	2.9e-05
-7.8	0.0073	2.9e-05
-7.7	0.0073	2.9e-05
-7.6	0.0073	2.9e-05
-7.5	0.0073	2.9e-05
-7.4	0.0073	2.9e-05
-7.3	0.0073	2.9e-05
-7.2	0.0073	2.9e-05
-7.1	0.0073	2.9e-05
-7	0.0073	0.006505
-17	0.00775	0.238234
-16.9	0.00775	0.268874
-16.8	0.00775	0.454098
-16.7	0.00775	0.407807
-16.6	0.00775	0.209032
-16.5	0.00775	0.253824
-16.4	0.00775	0.21517
-16.3	0.00775	0.192613
-16.2	0.00775	0.193052
-16.1	0.00775	0.039605
-16	0.00775	0.154541
-15.9	0.00775	0.335696
-15.8	0.00775	0.479898
-15.7	0.00775	0.633789
-15.6	0.00775	0.466484
-15.5	0.00775	0.219322
-15.4	0.00775	0.06287
-15.3	0.00775	0.291144
-15.2	0.00775	0.403081
-15.1	0.00775	0.313439
-15	0.00775	0.155048
-14.9	0.00775	0.128991
-14.8	0.00775	0.402682
-14.7	0.00775	0.223917
-14.6	0.00775	0.39485
-14.5	0.00775	0.247266
-14.4	0.00775	0.462052
-14.3	0.00775	0.496772
-14.2	0.00775	0.527295
-14.1	0.00775	0.21856
-14	0.00775	0.420637
-13.9	0.00775	0.685603
-13.8	0.00775	0.484415
-13.7	0.00775	0.544011
-13.6	0.00775	0.637591
-13.5	0.00775	0.402407
-13.4	0.00775	0.603416
-13.3	0.00775	0.538569
-13.2	0.00775	0.257893
-13.1	0.00775	0.646594
-13	0.00775	0.763947
-12.9	0.00775	0.717158
-12.8	0.00775	0.808086
-12.7	0.00775	0.831215
-12.6	0.00775	0.901958
-12.5	0.00775	0.874335
-12.4	0.00775	0.906465
-12.3	0.00775	0.909592
-12.2	0.00775	0.867109
-12.1	0.00775	0.698896
-12	0.00775	0.534595
-11.9	0.00775	0.2733
-11.8	0.00775	0.079634
-11.7	0.00775	0
-11.6	0.00775	0
-11.5	0.00775	0
-11.4	0.00775	0
-11.3	0.00775	0.026219
-11.2	0.00775	0.006889
-11.1	0.00775	0.006889
-11	0.00775	0.006889
-10.9	0.00775	0.006889
-10.8	0.00775	0.006889
-10.7	0.00775	0.060062
-10.6	0.00775	0
-10.5	0.00775	0
-10.4	0.00775	0
-10.3	0.00775	0
-10.2	0.00775	0.013029
-10.1	0.00775	0.055009
-10	0.00775	0.198384
-9.9	0.00775	0.198384
-9.8	0.00775	0.198384
-9.7	0.00775	0.198384
-9.6	0.00775	0.198384
-9.5	0.00775	0.098844
-9.4	0.00775	2.1e-05
-9.3	0.00775	2.1e-05
-9.2	0.00775	2.1e-05
-9.1	0.00775	2.1e-05
-9	0.00775	2.1e-05
-8.9	0.00775	2.1e-05
-8.8	0.00775	0.00736
-8.7	0.00775	1.9e-05
-8.6	0.00775	1.9e-05
-8.5	0.00775	1.9e-05
-8.4	0.00775	1.9e-05
-8.3	0.00775	1.9e-05
-8.2	0.00775	1.9e-05
-8.1	0.00775	1.9e-05
-8	0.00775	0.011239
-7.9	0.00775	0.008095
-7.8	0.00775	2.9e-05
-7.7	0.00775	2.9e-05
-7.6	0.00775	2.9e-05
-7.5	0.00775	2.9e-05
-7.4	0.00775	2.9e-05
-7.3	0.00775	2.9e-05
-7.2	0.00775	2.9e-05
-7.1	0.00775	0.021828
-7	0.00775	0.006505
-17	0.0082	0.098461
-16.9	0.0082	0.131479
-16.8	0.0082	0.331646
-16.7	0.0082	0.450509
-16.6	0.0082	0.253339
-16.5	0.0082	0.124173
-16.4	0.0082	0.138677
-16.3	0.0082	0.269909
-16.2	0.0082	0.301917
-16.1	0.0082	0.108953
-16	0.0082	0.203725
-15.9	0.0082	0.428161
-15.8	0.0082	0.671032
-15.7	0.0082	0.574616
-15.6	0.0082	0.497632
-15.5	0.0082	0.077154
-15.4	0.0082	0.030551
-15.3	0.0082	0.312548
-15.2	0.0082	0.48233
-15.1	0.0082	0.206871
-15	0.0082	0.10483
-14.9	0.0082	0.207534
-14.8	0.0082	0.627484
-14.7	0.0082	0.30313
-14.6	0.0082	0.393918
-14.5	0.0082	0.298898
-14.4	0.0082	0.478726
-14.3	0.0082	0.254477
-14.2	0.0082	0.390937
-14.1	0.0082	0.181006
-14	0.0082	0.44137
-13.9	0.0082	0.68493
-13.8	0.0082	0.367177
-13.7	0.0082	0.518139
-13.6	0.0082	0.578724
-13.5	0.0082	0.582564
-13.4	0.0082	0.551671
-13.3	0.0082	0.526401
-13.2	0.0082	0.250922
-13.1	0.0082	0.462545
-13	0.0082	0.756996
-12.9	0.0082	0.574395
-12.8	0.0082	0.784308
-12.7	0.0082	0.802731
-12.6	0.0082	0.93926
-12.5	0.0082	0.906565
-12.4	0.0082	0.933088
-12.3	0.0082	0.917027
-12.2	0.0082	0.874503
-12.1	0.0082	0.582064
-12	0.0082	0.513017
-11.9	0.0082	0.219881
-11.8	0.0082	0.094628
-11.7	0.0082	0
-11.6	0.0082	0
-11.5	0.0082	0
-11.4	0.0082	0
-11.3	0.0082	0.053092
-11.2	0.0082	0.006889
-11.1	0.0082	0.006889
-11	0.0082	0.006889
-10.9	0.0082	0.006889
-10.8	0.0082	0.006889
-10.7	0.0082	0.059935
-10.6	0.0082	0
-10.5	0.0082	0
-10.4	0.0082	0
-10.3	0.0082	0
-10.2	0.0082	0.010108
-10.1	0.0082	0.022981
-10	0.0082	0.198384
-9.9	0.0082	0.198384
-9.8	0.0082	0.198384
-9.7	0.0082	0.198384
-9.6	0.0082	0.198384
-9.5	0.0082	0.098844
-9.4	0.0082	2.1e-05
-9.3	0.0082	2.1e-05
-9.2	0.0082	2.1e-05
-9.1	0.0082	2.1e-05
-9	0.0082	2.1e-05
-8.9	0.0082	2.1e-05
-8.8	0.0082	0.00736
-8.7	0.0082	1.9e-05
-8.6	0.0082	1.9e-05
-8.5	0.0082	1.9e-05
-8.4	0.0082	1.9e-05
-8.3	0.0082	1.9e-05
-8.2	0.0082	1.9e-05
-8.1	0.0082	1.9e-05
-8	0.0082	0.011239
-7.9	0.0082	0.028061
-7.8	0.0082	2.9e-05
-7.7	0.0082	2.9e-05
-7.6	0.0082	2.9e-05
-7.5	0.0082	2.9e-05
-7.4	0.0082	2.9e-05
-7.3	0.0082	2.9e-05
-7.2	0.0082	2.9e-05
-7.1	0.0082	0.007863
-7	0.0082	0.006505
-17	0.00865	0.151617
-16.9	0.00865	0.254661
-16.8	0.00865	0.326854
-16.7	0.00865	0.44398
-16.6	0.00865	0.306956
-16.5	0.00865	0.132418
-16.4	0.00865	0.308534
-16.3	0.00865	0.21618
-16.2	0.00865	0.272107
-16.1	0.00865	0.101778
-16	0.00865	0.074064
-15.9	0.00865	0.454272
-15.8	0.00865	0.600737
-15.7	0.00865	0.58758
-15.6	0.00865	0.550614
-15.5	0.00865	0.275666
-15.4	0.00865	0.131859
-15.3	0.00865	0.354036
-15.2	0.00865	0.365476
-15.1	0.00865	0.271541
-15	0.00865	0.293193
-14.9	0.00865	0.184922
-14.8	0.00865	0.356644
-14.7	0.00865	0.414039
-14.6	0.00865	0.306244
-14.5	0.00865	0.245252
-14.4	0.00865	0.529311
-14.3	0.00865	0.384444
-14.2	0.00865	0.255344
-14.1	0.00865	0.047788
-14	0.00865	0.532904
-13.9	0.00865	0.620149
-13.8	0.00865	0.403436
-13.7	0.00865	0.539083
-13.6	0.00865	0.497618
-13.5	0.00865	0.60211
-13.4	0.00865	0.579472
-13.3	0.00865	0.466542
-13.2	0.00865	0.543271
-13.1	0.00865	0.682093
-13	0.00865	0.836962
-12.9	0.00865	0.537752
-12.8	0.00865	0.768879
-12.7	0.00865	0.82536
-12.6	0.00865	0.880959
-12.5	0.00865	0.931485
-12.4	0.00865	0.936149
-12.3	0.00865	0.936418
-12.2	0.00865	0.861207
-12.1	0.00865	0.668945
-12	0.00865	0.425597
-11.9	0.00865	0.270723
-11.8	0.00865	0.092332
-11.7	0.00865	0
-11.6	0.00865	0
-11.5	0.00865	0
-11.4	0.00865	0
-11.3	0.00865	0.052709
-11.2	0.00865	0.006889
-11.1	0.00865	0.006889
-11	0.00865	0.006889
-10.9	0.00865	0.006889
-10.8	0.00865	0.006889
-10.7	0.00865	0.041895
-10.6	0.00865	0
-10.5	0.00865	0
-10.4	0.00865	0
-10.3	0.00865	0
-10.2	0.00865	0.031771
-10.1	0.00865	0.022981
-10	0.00865	0.198384
-9.9	0.00865	0.198384
-9.8	0.00865	0.198384
-9.7	0.00865	0.198384
-9.6	0.00865	0.198384
-9.5	0.00865	0.098844
-9.4	0.00865	2.1e-05
-9.3	0.00865	2.1e-05
-9.2	0.00865	2.1e-05
-9.1	0.00865	2.1e-05
-9	0.00865	2.1e-05
-8.9	0.00865	2.1e-05
-8.8	0.00865	0.00736
-8.7	0.00865	1.9e-05
-8.6	0.00865	1.9e-05
-8.5	0.00865	1.9e-05
-8.4	0.00865	1.9e-05
-8.3	0.00865	1.9e-05
-8.2	0.00865	1.9e-05
-8.1	0.00865	1.9e-05
-8	0.00865	0.011239
-7.9	0.00865	0.008931
-7.8	0.00865	2.9e-05
-7.7	0.00865	2.9e-05
-7.6	0.00865	2.9e-05
-7.5	0.00865	2.9e-05
-7.4	0.00865	2.9e-05
-7.3	0.00865	2.9e-05
-7.2	0.00865	2.9e-05
-7.1	0.00865	0.143357
-7	0.00865	0.006505
-17	0.0091	0.226378
-16.9	0.0091	0.368441
-16.8	0.0091	0.359791
-16.7	0.0091	0.392924
-16.6	0.0091	0.176564
-16.5	0.0091	0.204244
-16.4	0.0091	0.266879
-16.3	0.0091	0.064648
-16.2	0.0091	0.2658
-16.1	0.0091	0.266054
-16	0.0091	0.129068
-15.9	0.0091	0.370419
-15.8	0.0091	0.676894
-15.7	0.0091	0.658548
-15.6	0.0091	0.425947
-15.5	0.0091	0.113881
-15.4	0.0091	0.251897
-15.3	0.0091	0.456519
-15.2	0.0091	0.335054
-15.1	0.0091	0.241923
-15	0.0091	0.206795
-14.9	0.0091	0.525929
-14.8	0.0091	0.350111
-14.7	0.0091	0.470139
-14.6	0.0091	0.404334
-14.5	0.0091	0.276972
-14.4	0.0091	0.422854
-14.3	0.0091	0.423803
-14.2	0.0091	0.265769
-14.1	0.0091	0.143931
-14	0.0091	0.54701
-13.9	0.0091	0.703856
-13.8	0.0091	0.459569
-13.7	0.0091	0.462678
-13.6	0.0091	0.511631
-13.5	0.0091	0.441559
-13.4	0.0091	0.43453
-13.3	0.0091	0.482758
-13.2	0.0091	0.422168
-13.1	0.0091	0.617644
-13	0.0091	0.803873
-12.9	0.0091	0.665069
-12.8	0.0091	0.824195
-12.7	0.0091	0.807025
-12.6	0.0091	0.865693
-12.5	0.0091	0.920022
-12.4	0.0091	0.912736
-12.3	0.0091	0.9191
-12.2	0.0091	0.881868
-12.1	0.0091	0.549901
-12	0.0091	0.247425
-11.9	0.0091	0.263735
-11.8	0.0091	0.13884
-11.7	0.0091	0
-11.6	0.0091	0
-11.5	0.0091	0
-11.4	0.0091	0
-11.3	0.0091	0.213166
-11.2	0.0091	0.006889
-11.1	0.0091	0.006889
-11	0.0091	0.006889
-10.9	0.0091	0.006889
-10.8	0.0091	0.006889
-10.7	0.0091	0.041896
-10.6	0.0091	0
-10.5	0.0091	0
-10.4	0.0091	0
-10.3	0.0091	0
-10.2	0.0091	0.018509
-10.1	0.0091	0.038609
-10	0.0091	0.198384
-9.9	0.0091	0.198384
-9.8	0.0091	0.198384
-9.7	0.0091	0.198384
-9.6	0.0091	0.198384
-9.5	0.0091	0.098844
-9.4	0.0091	2.1e-05
-9.3	0.0091	2.1e-05
-9.2	0.0091	2.1e-05
-9.1	0.0091	2.1e-05
-9	0.0091	2.1e-05
-8.9	0.0091	2.1e-05
-8.8	0.0091	0.00736
-8.7	0.0091	1.9e-05
-8.6	0.0091	1.9e-05
-8.5	0.0091	1.9e-05
-8.4	0.0091	1.9e-05
-8.3	0.0091	1.9e-05
-8.2	0.0091	1.9e-05
-8.1	0.0091	1.9e-05
-8	0.0091	0.011239
-7.9	0.0091	0.008931
-7.8	0.0091	2.9e-05
-7.7	0.0091	2.9e-05
-7.6	0.0091	2.9e-05
-7.5	0.0091	2.9e-05
-7.4	0.0091	2.9e-05
-7.3	0.0091	2.9e-05
-7.2	0.0091	2.9e-05
-7.1	0.0091	0.014196
-7	0.0091	0.006505
-17	0.00955	0.202237
-16.9	0.00955	0.272875
-16.8	0.00955	0.462678
-16.7	0.00955	0.312466
-16.6	0.00955	0.278554
-16.5	0.00955	0.129061
-16.4	0.00955	0.312874
-16.3	0.00955	0.269744
-16.2	0.00955	0.088023
-16.1	0.00955	0.246064
-16	0.00955	0.137339
-15.9	0.00955	0.459639
-15.8	0.00955	0.634868
-15.7	0.00955	0.6842
-15.6	0.00955	0.527297
-15.5	0.00955	0.116577
-15.4	0.00955	0.095641
-15.3	0.00955	0.239851
-15.2	0.00955	0.445788
-15.1	0.00955	0.298521
-15	0.00955	0.268136
-14.9	0.00955	0.261696
-14.8	0.00955	0.281005
-14.7	0.00955	0.574161
-14.6	0.00955	0.488617
-14.5	0.00955	0.237046
-14.4	0.00955	0.411738
-14.3	0.00955	0.246074
-14.2	0.00955	0.360724
-14.1	0.00955	0.061872
-14	0.00955	0.582439
-13.9	0.00955	0.638464
-13.8	0.00955	0.256803
-13.7	0.00955	0.573214
-13.6	0.00955	0.718169
-13.5	0.00955	0.549912
-13.4	0.00955	0.236487
-13.3	0.00955	0.490393
-13.2	0.00955	0.491377
-13.1	0.00955	0.534223
-13	0.00955	0.776608
-12.9	0.00955	0.678959
-12.8	0.00955	0.859417
-12.7	0.00955	0.835002
-12.6	0.00955	0.897034
-12.5	0.00955	0.927835
-12.4	0.00955	0.893383
-12.3	0.00955	0.938782
-12.2	0.00955	0.881821
-12.1	0.00955	0.263275
-12	0.00955	0.526947
-11.9	0.00955	0.119738
-11.8	0.00955	0.145401
-11.7	0.00955	0
-11.6	0.00955	0
-11.5	0.00955	0
-11.4	0.00955	0
-11.3	0.00955	0.213166
-11.2	0.00955	0.006889
-11.1	0.00955	0.006889
-11	0.00955	0.006889
-10.9	0.00955	0.006889
-10.8	0.00955	0.006889
-10.7	0.00955	0.031831
-10.6	0.00955	0
-10.5	0.00955	0
-10.4	0.00955	0
-10.3	0.00955	0
-10.2	0.00955	0.018509
-10.1	0.00955	0.038648
-10	0.00955	0.198384
-9.9	0.00955	0.198384
-9.8	0.00955	0.198384
-9.7	0.00955	0.198384
-9.6	0.00955	0.198384
-9.5	0.00955	0.098844
-9.4	0.00955	2.1e-05
-9.3	0.00955	2.1e-05
-9.2	0.00955	2.1e-05
[truncated: 4,365 more rows]
