# Supplementary material for: Analysis of Chaotic Resonance in Izhikevich Neuron Model
Source: PLoS One. 2015 Sep 30;10(9):e0138919. doi: 10.1371/journal.pone.0138919 (PMC4589341; doi:10.1371/journal.pone.0138919)
Supplement: S12 Data — (ZIP) [file pone.0138919.s012.zip › S12/Fig11.xls]

## Sheet: (a)
d	u_i
-16.99	-93.7082
-16.99	-97.4167
-16.99	-95.4957
-16.99	-93.5092
-16.99	-97.675
-16.99	-96.5836
-16.99	-99.6073
-16.99	-95.6549
-16.99	-91.616
-16.99	-99.3226
-16.99	-94.9783
-16.99	-95.3914
-16.99	-94.1292
-16.99	-96.9533
-16.99	-99.7513
-16.99	-96.1321
-16.99	-101.103
-16.99	-98.6738
-16.99	-91.7399
-16.99	-99.3711
-16.99	-95.0224
-16.99	-94.922
-16.99	-95.1323
-16.99	-94.4688
-16.99	-96.1249
-16.99	-100.171
-16.99	-97.0378
-16.99	-100.678
-16.99	-98.0215
-16.99	-98.5585
-16.99	-89.8712
-16.99	-100.426
-16.99	-97.519
-16.99	-95.4663
-16.99	-93.4144
-16.99	-97.8581
-16.99	-97.917
-16.99	-98.0102
-16.99	-98.8901
-16.99	-92.9597
-16.99	-98.1903
-16.99	-99.9382
-16.99	-96.4782
-16.99	-98.2912
-16.99	-100.577
-16.99	-97.7513
-16.99	-97.441
-16.99	-95.1772
-16.99	-94.4074
-16.99	-96.2464
-16.99	-99.2323
-16.99	-94.686
-16.99	-95.9973
-16.99	-101.761
-16.99	-99.751
-16.99	-96.1354
-16.99	-100.635
-16.99	-97.8755
-16.99	-98.2124
-16.99	-99.5862
-16.99	-95.7108
-16.99	-92.5323
-16.99	-98.753
-16.99	-92.0297
-16.99	-98.9923
-16.99	-93.7135
-16.99	-97.5363
-16.99	-95.8912
-16.99	-102.053
-16.99	-100.214
-16.99	-97.0957
-16.99	-81.649
-16.99	-102.52
-16.99	-100.838
-16.99	-98.2354
-16.99	-100.218
-16.99	-97.0588
-16.99	-89.9755
-16.99	-100.376
-16.99	-97.4098
-16.99	-94.6922
-16.99	-95.8597
-16.99	-90.8199
-16.99	-99.9359
-16.99	-96.4759
-16.99	-98.284
-16.99	-100.532
-16.99	-97.6686
-16.99	-96.9497
-16.99	-101.198
-16.99	-98.8572
-16.99	-93.1041
-16.99	-98.2083
-16.99	-99.5605
-16.99	-95.6482
-16.99	-92.9415
-16.99	-98.3858
-16.99	-100.802
-16.99	-98.2251
-16.99	-99.9034
-16.99	-96.3946
-16.99	-99.5427
-16.99	-95.5162
-16.99	-92.9089
-16.99	-98.2286
-16.99	-100.089
-16.99	-96.8406
-16.99	-98.8577
-16.99	-93.1128
-16.99	-98.2092
-16.99	-99.5672
-16.99	-95.659
-16.99	-92.8579
-16.99	-98.4695
-16.99	-101.744
-16.99	-99.7507
-16.99	-96.0928
-16.99	-100.332
-16.99	-97.3425
-16.99	-94.7885
-16.99	-95.6493
-16.99	-92.1434
-16.99	-98.9061
-16.99	-93.2383
-16.99	-98.0574
-16.99	-98.9802
-16.99	-93.487
-16.99	-97.6746
-16.99	-97.1064
-16.99	-80.761
-16.99	-102.659
-16.99	-101.053
-16.99	-98.5899
-16.99	-90.7041
-16.99	-100.005
-16.99	-96.6447
-16.99	-98.1631
-16.99	-99.7652
-16.99	-96.0474
-16.99	-100.318
-16.99	-97.352
-16.99	-93.9904
-16.99	-96.9254
-16.99	-101.231
-16.99	-98.9016
-16.99	-93.1294
-16.99	-98.1212
-16.99	-99.4497
-16.99	-95.2007
-16.99	-94.2706
-16.99	-96.5567
-16.99	-99.5292
-16.99	-95.4517
-16.99	-93.1555
-16.99	-97.9779
-16.99	-98.7333
-16.99	-91.9659
-16.99	-99.0466
-16.99	-93.8827
-16.99	-97.2587
-16.99	-94.028
-16.99	-97.0023
-16.99	-100.378
-16.99	-97.4649
-16.99	-94.9583
-16.99	-95.003
-16.99	-94.9277
-16.99	-95.2175
-16.99	-94.4817
-16.99	-96.3491
-16.99	-99.9699
-16.99	-96.5233
-16.99	-98.7109
-16.99	-91.9858
-16.99	-99.0844
-16.99	-93.9495
-16.99	-97.0535
-16.99	-91.879
-16.99	-99.2287
-16.99	-94.4847
-16.99	-96.0889
-16.99	-100.287
-16.99	-97.2786
-16.99	-92.9539
-16.99	-98.2159
-16.99	-100.102
-16.99	-96.8226
-16.99	-99.3665
-16.99	-95.0716
-16.99	-94.9577
-16.99	-95.1795
-16.99	-94.4299
-16.99	-96.2149
-16.99	-99.3276
-16.99	-94.9989
-16.99	-95.3132
-16.99	-94.3115
-16.99	-96.5952
-16.99	-98.1512
-16.99	-99.7097
-16.99	-95.936
-16.99	-101.216
-16.99	-98.9305
-16.99	-93.3168
-16.99	-97.8434
-16.99	-97.728
-16.99	-97.2766
-16.99	-93.0187
-16.99	-98.1994
-16.99	-99.9612
-16.99	-96.5036
-16.99	-98.7224
-16.99	-92.0881
-16.99	-99.0106
-16.99	-93.621
-16.99	-97.4962
-16.99	-96.0624
-16.99	-101.176
-16.99	-98.8157
-16.99	-92.8691
-16.99	-98.4446
-16.99	-101.365
-16.99	-99.1657
-16.99	-94.364
-16.99	-96.4333
-16.99	-98.3754
-16.99	-101.295
-16.99	-98.9941
-16.99	-93.6614
-16.99	-97.559
-16.99	-96.218
-16.99	-99.4429
-16.99	-95.3016
-16.99	-94.3985
-16.99	-96.5661
-16.99	-99.1396
-16.99	-94.1943
-16.99	-96.7129
-16.99	-99.9869
-16.99	-96.564
-16.99	-98.5932
-16.99	-90.6816
-16.99	-99.9098
-16.99	-96.3984
-16.99	-99.3817
-16.99	-95.0701
-16.99	-94.8225
-16.99	-95.4097
-16.99	-93.3576
-16.99	-97.756
-16.99	-97.5526
-16.99	-95.79
-16.99	-89.3445
-16.99	-100.59
-16.99	-97.8641
-16.99	-97.6805
-16.99	-96.9548
-16.99	-101.661
-16.99	-99.5902
-16.99	-95.7398
-16.99	-92.2378
-16.99	-98.9244
-16.99	-93.1629
-16.99	-98.0009
-16.99	-98.8878
-16.99	-92.9759
-16.99	-98.1612
-16.99	-99.6955
-16.99	-95.9375
-16.99	-101.6
-16.99	-99.5261
-16.99	-95.5263
-16.99	-93.1874
-16.99	-97.9875
-16.99	-98.5168
-16.99	-89.1166
-16.99	-100.649
-16.99	-97.8912
-16.99	-98.3062
-16.99	-100.208
-16.99	-97.1102
-16.99	-92.0711
-16.99	-99.0033
-16.99	-93.6114
-16.99	-97.5372
-16.99	-96.2827
-16.99	-99.4889
-16.99	-95.3816
-16.99	-93.9336
-16.99	-97.2386
-16.99	-93.5081
-16.99	-97.6281
-16.99	-96.4334
-16.99	-99.733
-16.99	-95.9724
-16.99	-100.834
-16.99	-98.2952
-16.99	-100.158
-16.99	-96.9973
-16.99	-89.6379
-16.99	-100.418
-16.99	-97.465
-16.99	-95.8729
-16.99	-90.6926
-16.99	-99.9036
-16.99	-96.3842
-16.99	-99.4109
-16.99	-95.1599
-16.99	-94.5471
-16.99	-96.0127
-16.99	-100.501
-16.99	-97.6991
-16.99	-96.7431
-16.99	-98.879
-16.99	-93.1516
-16.99	-98.0929
-16.99	-98.9523
-16.99	-93.5959
-16.99	-97.6876
-16.99	-96.5393
-16.99	-98.8492
-16.99	-92.9313
-16.99	-98.2781
-16.99	-100.135
-16.99	-96.9844
-16.99	-100.275
-16.99	-97.2516
-16.99	-93.6883
-16.99	-97.4127
-16.99	-94.8418
-16.99	-95.5759
-16.99	-93.2287
-16.99	-98.1124
-16.99	-99.0782
-16.99	-94.0308
-16.99	-97.0649
-16.99	-91.3458
-16.99	-99.5093
-16.99	-95.3954
-16.99	-93.6538
-16.99	-97.5432
-16.99	-96.1951
-16.99	-99.692
-16.99	-95.9463
-16.99	-89.284
-16.99	-100.656
-16.99	-97.9047
-16.99	-98.177
-16.99	-99.6396
-16.99	-95.7474
-16.99	-91.2561
-16.99	-99.6713
-16.99	-95.9089
-16.99	-87.7607
-16.99	-101.134
-16.99	-98.7749
-16.99	-92.5248
-16.99	-98.6819
-16.99	-91.3046
-16.99	-99.562
-16.99	-95.6672
-16.99	-92.7965
-16.99	-98.4751
-16.99	-101.775
-16.99	-99.8031
-16.99	-96.1721
-16.99	-99.5173
-16.99	-95.5388
-16.99	-93.5241
-16.99	-97.7732
-16.99	-97.0671
-16.99	-91.4121
-16.99	-99.5853
-16.99	-95.6221
-16.99	-92.0891
-16.99	-98.9482
-16.99	-93.5217
-16.99	-97.7766
-16.99	-97.3076
-16.99	-93.929
-16.99	-97.2107
-16.99	-93.4618
-16.99	-97.7187
-16.99	-96.8842
-16.99	-101.389
-16.99	-99.1412
-16.99	-94.343
-16.99	-96.6455
-16.99	-99.303
-16.99	-94.7685
-16.99	-95.5972
-16.99	-92.7927
-16.99	-98.5172
-16.99	-88.5423
-16.99	-100.853
-16.99	-98.2771
-16.99	-100.449
-16.99	-97.5103
-16.99	-96.0506
-16.99	-102.081
-16.99	-100.203
-16.99	-97.1161
-16.99	-91.4814
-16.99	-99.3918
-16.99	-95.0945
-16.99	-94.8883
-16.99	-95.5207
-16.99	-93.5671
-16.99	-97.7363
-16.99	-96.9022
-16.99	-100.394
-16.99	-97.4539
-16.99	-94.983
-16.99	-95.1323
-16.99	-94.8206
-16.99	-95.7029
-16.99	-92.593
-16.99	-98.6998
-16.99	-91.5183
-16.99	-99.3631
-16.99	-95.0702
-16.99	-95.1075
-16.99	-95.0491
-16.99	-95.2091
-16.99	-94.7191
-16.99	-95.8926
-16.99	-88.9653
-16.99	-100.688
-16.99	-97.9995
-16.99	-98.774
-16.99	-92.1755
-16.99	-98.9201
-16.99	-93.4408
-16.99	-97.8783
-16.99	-97.7061
-16.99	-97.1917
-16.99	-92.7484
-16.99	-98.4044
-16.99	-101.271
-16.99	-99.0018
-16.99	-93.5529
-16.99	-97.5368
-16.99	-96.3171
-16.99	-99.7563
-16.99	-96.0397
-16.99	-101.008
-16.99	-98.5586
-16.99	-88.9424
-16.99	-100.787
-16.99	-98.2118
-16.99	-99.5932
-16.99	-95.7166
-16.99	-92.4402
-16.99	-98.8376
-16.99	-92.6877
-16.99	-98.4408
-16.99	-101.895
-16.99	-99.9424
-16.99	-96.4739
-16.99	-99.3218
-16.99	-94.868
-16.99	-95.3358
-16.99	-93.7462
-16.99	-97.2695
-16.99	-94.1722
-16.99	-96.9282
-16.99	-100.369
-16.99	-97.4009
-16.99	-95.3203
-16.98	-98.7975
-16.98	-92.6728
-16.98	-98.6071
-16.98	-89.9198
-16.98	-100.317
-16.98	-97.3292
-16.98	-93.9913
-16.98	-96.9603
-16.98	-100.711
-16.98	-98.0266
-16.98	-98.5281
-16.98	-89.4517
-16.98	-100.554
-16.98	-97.6894
-16.98	-97.0731
-16.98	-89.4987
-16.98	-100.468
-16.98	-97.5782
-16.98	-96.3697
-16.98	-98.8706
-16.98	-93.0389
-16.98	-98.2973
-16.98	-100.271
-16.98	-97.1658
-16.98	-93.3003
-16.98	-98.0056
-16.98	-98.3364
-16.98	-100.858
-16.98	-98.2508
-16.98	-100.039
-16.98	-96.7422
-16.98	-98.4068
-16.98	-101.492
-16.98	-99.2972
-16.98	-94.7535
-16.98	-95.74
-16.98	-92.1246
-16.98	-99.1006
-16.98	-94.0321
-16.98	-96.9318
-16.98	-99.98
-16.98	-96.6144
-16.98	-98.3014
-16.98	-100.548
-16.98	-97.7127
-16.98	-96.8194
-16.98	-100.558
-16.98	-97.6971
-16.98	-97.1303
-16.98	-91.2134
-16.98	-99.5654
-16.98	-95.5778
-16.98	-93.1389
-16.98	-98.2075
-16.98	-99.6471
-16.98	-95.7703
-16.98	-91.5796
-16.98	-99.4839
-16.98	-95.3512
-16.98	-93.9106
-16.98	-97.0921
-16.98	-89.8229
-16.98	-100.453
-16.98	-97.5505
-16.98	-95.6318
-16.98	-92.5455
-16.98	-98.7386
-16.98	-92.1119
-16.98	-98.9907
-16.98	-93.4891
-16.98	-97.6836
-16.98	-97.1016
-16.98	-101.909
-16.98	-99.9882
-16.98	-96.5771
-16.98	-98.1507
-16.98	-99.6361
-16.98	-95.6946
-16.98	-91.2704
-16.98	-99.5863
-16.98	-95.7046
-16.98	-92.6293
-16.98	-98.6347
-16.98	-90.4613
-16.98	-100.045
-16.98	-96.7752
-16.98	-99.4141
-16.98	-95.1159
-16.98	-94.8065
-16.98	-95.6984
-16.98	-92.6039
-16.98	-98.7117
-16.98	-91.6097
-16.98	-99.3039
-16.98	-94.8236
-16.98	-95.6798
-16.98	-92.7555
-16.98	-98.5768
-16.98	-89.3793
-16.98	-100.53
-16.98	-97.7146
-16.98	-97.0343
-16.98	-100.756
-16.98	-98.1347
-16.98	-99.0667
-16.98	-94.0249
-16.98	-97.1548
-16.98	-91.6755
-16.98	-99.2603
-16.98	-94.6648
-16.98	-95.9925
-16.98	-88.3514
-16.98	-100.995
-16.98	-98.4765
-16.98	-102.638
-16.98	-100.982
-16.98	-98.4816
-16.98	-87.1214
-16.98	-101.346
-16.98	-99.0603
-16.98	-94.0117
-16.98	-97.1791
-16.98	-91.8424
-16.98	-99.1389
-16.98	-94.2524
-16.98	-96.7642
-16.98	-99.8802
-16.98	-96.3036
-16.98	-99.5864
-16.98	-95.6434
-16.98	-92.362
-16.98	-98.7437
-16.98	-92.0734
-16.98	-99.1087
-16.98	-94.1604
-16.98	-96.8537
-16.98	-98.8389
-16.98	-92.9509
-16.98	-98.3884
-16.98	-100.744
-16.98	-98.1043
-16.98	-99.1504
-16.98	-94.1939
-16.98	-96.7235
-16.98	-99.9861
-16.98	-96.5408
-16.98	-98.5458
-16.98	-89.5955
-16.98	-100.447
-16.98	-97.4979
-16.98	-96.0206
-16.98	-102.478
-16.98	-100.784
-16.98	-98.1903
-16.98	-99.4071
-16.98	-95.1702
-16.98	-94.8502
-16.98	-95.7095
-16.98	-92.6174
-16.98	-98.655
-16.98	-90.7832
-16.98	-99.8551
-16.98	-96.354
-16.98	-99.863
-16.98	-96.2577
-16.98	-99.605
-16.98	-95.7125
-16.98	-91.9853
-16.98	-99.0507
-16.98	-93.825
-16.98	-97.3186
-16.98	-94.5857
-16.98	-96.1245
-16.98	-100.143
-16.98	-96.9459
-16.98	-101.982
-16.98	-100.052
-16.98	-96.7929
-16.98	-99.3143
-16.98	-94.8235
-16.98	-95.613
-16.98	-93.0348
-16.98	-98.3177
-16.98	-100.306
-16.98	-97.2586
-16.98	-94.1011
-16.98	-96.9555
-16.98	-99.6232
-16.98	-95.8001
-16.98	-91.877
-16.98	-99.2113
-16.98	-94.385
-16.98	-96.3123
-16.98	-99.5328
-16.98	-95.5005
-16.98	-93.278
-16.98	-97.8828
-16.98	-97.9424
-16.98	-98.3402
-16.98	-100.455
-16.98	-97.5943
-16.98	-95.8898
-16.98	-101.976
-16.98	-100.081
-16.98	-96.7522
-16.98	-98.985
-16.98	-93.6198
-16.98	-97.5709
-16.98	-95.7789
-16.98	-91.2793
-16.98	-99.673
-16.98	-95.8706
-16.98	-89.0478
-16.98	-100.665
-16.98	-97.9527
-16.98	-98.3932
-16.98	-100.869
-16.98	-98.3377
-16.98	-100.357
-16.98	-97.3861
-16.98	-94.8833
-16.98	-95.3778
-16.98	-93.6778
-16.98	-97.3787
-16.98	-94.8928
-16.98	-95.5932
-16.98	-93.3083
-16.98	-98.0192
-16.98	-98.4142
-16.98	-101.556
-16.98	-99.4008
-16.98	-95.0723
-16.98	-94.9228
-16.98	-95.4185
-16.98	-93.9966
-16.98	-97.1988
-16.98	-92.2836
-16.98	-98.8001
-16.98	-92.5571
-16.98	-98.7308
-16.98	-92.0381
-16.98	-99.0429
-16.98	-93.7371
-16.98	-97.3765
-16.98	-95.1636
-16.98	-94.8288
-16.98	-95.6197
-16.98	-92.5718
-16.98	-98.5694
-16.98	-89.6726
-16.98	-100.517
-16.98	-97.6839
-16.98	-96.4767
-16.98	-99.3802
-16.98	-95.0143
-16.98	-94.9611
-16.98	-95.0464
-16.98	-94.7699
-16.98	-95.5107
-16.98	-92.9763
-16.98	-98.2742
-16.98	-100.34
-16.98	-97.278
-16.98	-94.2416
-16.98	-96.8402
-16.98	-99.5229
-16.98	-95.454
-16.98	-93.6951
-16.98	-97.5717
-16.98	-96.059
-16.98	-100.327
-16.98	-97.3398
-16.98	-94.3367
-16.98	-96.4515
-16.98	-98.3704
-16.98	-101.137
-16.98	-98.7132
-16.98	-91.9306
-16.98	-99.2383
-16.98	-94.5898
-16.98	-96.0376
-16.98	-100.534
-16.98	-97.7273
-16.98	-97.0486
-16.98	-101.198
-16.98	-98.8741
-16.98	-92.8014
-16.98	-98.3544
-16.98	-100.997
-16.98	-98.4925
-16.98	-102.565
-16.98	-100.893
-16.98	-98.3063
-16.98	-100.636
-16.98	-97.8527
-16.98	-97.8193
-16.98	-97.6357
-16.98	-96.278
-16.98	-100.086
-16.98	-96.7853
-16.98	-98.7211
-16.98	-92.0893
-16.98	-99.0594
-16.98	-93.7724
-16.98	-97.2657
-16.98	-94.2614
-16.98	-96.8043
-16.98	-99.0552
-16.98	-93.9125
-16.98	-97.2637
-16.98	-93.8016
-16.98	-97.2938
-16.98	-93.4558
-16.98	-97.7942
-16.98	-97.5869
-16.98	-95.8538
-16.98	-89.9314
-16.98	-100.402
-16.98	-97.4551
-16.98	-94.8728
-16.98	-95.4142
-16.98	-93.841
-16.98	-97.3779
-16.98	-94.7053
-16.98	-95.7499
-16.98	-90.6985
-16.98	-99.8882
-16.98	-96.4202
-16.98	-99.7163
-16.98	-95.8986
-16.98	-102.191
-16.98	-100.381
-16.98	-97.3586
-16.98	-94.8942
-16.98	-95.613
-16.98	-93.1873
-16.98	-98.1211
-16.98	-98.9926
-16.98	-93.7234
-16.98	-97.5602
-16.98	-95.7582
-16.98	-90.3256
-16.98	-100.121
-16.98	-96.9355
-16.98	-100.323
-16.98	-97.2922
-16.98	-94.3966
-16.98	-96.4825
-16.98	-98.4141
-16.98	-101.534
-16.98	-99.3695
-16.98	-94.9682
-16.98	-95.1839
-16.98	-94.6781
-16.98	-96.0183
-16.98	-87.4686
-16.98	-101.258
-16.98	-98.9125
-16.98	-93.3103
-16.98	-98.0315
-16.98	-98.6233
-16.98	-90.7099
-16.98	-99.9952
-16.98	-96.6443
-16.98	-98.2584
-16.98	-100.276
-16.98	-97.1848
-16.98	-91.7792
-16.98	-99.3177
-16.98	-94.904
-16.98	-95.4648
-16.98	-93.5139
-16.98	-97.6283
-16.98	-96.3881
-16.98	-99.8661
-16.98	-96.2704
-16.98	-99.1169
-16.98	-94.2429
-16.98	-96.8132
-16.98	-98.8563
-16.98	-92.9819
-16.98	-98.3618
-16.98	-100.699
-16.98	-97.9879
-16.98	-98.7132
-16.98	-91.5092
-16.98	-99.4016
-16.98	-95.1859
-16.98	-94.8592
-16.98	-95.687
-16.98	-92.6257
-16.98	-98.6018
-16.98	-89.8753
-16.98	-100.374
-16.98	-97.4407
-16.98	-94.7438
-16.98	-95.5614
-16.98	-92.5453
-16.98	-98.6479
-16.98	-91.4486
-16.98	-99.5296
-16.98	-95.4035
-16.98	-93.4153
-16.98	-97.7259
-16.98	-97.3638
-16.98	-94.0091
-16.98	-96.9124
-16.98	-100.889
-16.98	-98.3162
-16.98	-100.396
-16.98	-97.4734
-16.98	-94.9132
-16.98	-95.178
-16.98	-94.4777
-16.98	-96.2767
-16.98	-100.205
-16.98	-97.0233
-16.98	-101.422
-16.98	-99.2153
-16.98	-94.4067
-16.98	-96.2958
-16.98	-99.7457
-16.98	-96.0361
-16.98	-100.658
-16.98	-97.9462
-16.98	-98.3182
-16.98	-100.335
-16.98	-97.3624
-16.98	-93.9367
-16.98	-97.0226
-16.98	-90.1996
-16.98	-100.256
-16.98	-97.1269
-16.98	-91.0681
-16.98	-99.8
-16.98	-96.185
-16.98	-99.771
-16.98	-96.1187
-16.98	-101.236
-16.98	-98.8806
-16.98	-93.0358
-16.98	-98.2746
-16.98	-100.208
-16.98	-97.0237
-16.98	-90.9415
-16.98	-99.8452
-16.98	-96.2188
-16.98	-99.3772
-16.98	-95.1178
-16.98	-95.0158
-16.98	-95.2285
-16.98	-94.5219
-16.98	-96.174
-16.98	-99.6295
-16.98	-95.7955
-16.98	-91.9553
-16.98	-99.2062
-16.98	-94.3817
-16.98	-96.3044
-16.98	-99.1028
-16.98	-94.17
-16.98	-96.8885
-16.98	-99.1018
-16.98	-94.1797
-16.98	-96.9351
-16.98	-100.194
-16.98	-97.0384
-16.98	-91.0346
-16.98	-99.7293
-16.98	-95.9366
-16.98	-101.858
-16.98	-99.8882
-16.97	-98.2633
-16.97	-100.266
-16.97	-97.1135
-16.97	-91.2838
-16.97	-99.6813
-16.97	-95.8461
-16.97	-89.4364
-16.97	-100.511
-16.97	-97.6618
-16.97	-96.6552
-16.97	-98.1258
-16.97	-99.4537
-16.97	-95.1617
-16.97	-94.4375
-16.97	-96.2215
-16.97	-99.7836
-16.97	-96.1387
-16.97	-100.314
-16.97	-97.2553
-16.97	-93.9764
-16.97	-97.1489
-16.97	-88.6364
-16.97	-100.922
-16.97	-98.4082
-16.97	-100.813
-16.97	-98.2141
-16.97	-99.6787
-16.97	-95.8112
-16.97	-91.0031
-16.97	-99.8464
-16.97	-96.2652
-16.97	-99.3242
-16.97	-94.8805
-16.97	-95.6154
-16.97	-93.229
-16.97	-98.1245
-16.97	-98.9684
-16.97	-93.5143
-16.97	-97.8041
-16.97	-97.3735
-16.97	-94.3408
-16.97	-96.6032
-16.97	-99.6054
-16.97	-95.582
-16.97	-92.4671
-16.97	-98.7239
-16.97	-92.0761
-16.97	-99.1107
-16.97	-93.9556
-16.97	-97.0058
-16.97	-87.3484
-16.97	-101.339
-16.97	-99.0328
-16.97	-93.7396
-16.97	-97.4793
-16.97	-95.5894
-16.97	-92.827
-16.97	-98.3472
-16.97	-100.63
-16.97	-97.8794
-16.97	-97.5804
-16.97	-96.4707
-16.97	-99.116
-16.97	-94.043
-16.97	-97.008
-16.97	-90.0657
-16.97	-100.253
-16.97	-97.0865
-16.97	-91.8406
-16.97	-99.3041
-16.97	-94.7035
-16.97	-95.6969
-16.97	-91.3555
-16.97	-99.5285
-16.97	-95.5228
-16.97	-93.6845
-16.97	-97.5881
-16.97	-95.7212
-16.97	-91.3025
-16.97	-99.617
-16.97	-95.7494
-16.97	-92.1627
-16.97	-98.9687
-16.97	-93.3175
-16.97	-97.883
-16.97	-98.1396
-16.97	-99.037
-16.97	-93.8615
-16.97	-97.3925
-16.97	-94.4741
-16.97	-96.1734
-16.97	-99.6293
-16.97	-95.7897
-16.97	-92.0187
-16.97	-99.1092
-16.97	-93.9473
-16.97	-97.0435
-16.97	-91.1042
-16.97	-99.7636
-16.97	-96.001
-16.97	-100.753
-16.97	-98.1198
-16.97	-98.9805
-16.97	-93.5321
-16.97	-97.7602
-16.97	-97.2203
-16.97	-92.0618
-16.97	-99.1018
-16.97	-94.1213
-16.97	-96.9683
-16.97	-99.6475
-16.97	-95.8338
-16.97	-91.7112
-16.97	-99.349
-16.97	-94.825
-16.97	-95.3994
-16.97	-93.5788
-16.97	-97.604
-16.97	-96.5626
-16.97	-98.4875
-16.97	-102.723
-16.97	-101.084
-16.97	-98.6413
-16.97	-91.2222
-16.97	-99.6543
-16.97	-95.7123
-16.97	-91.2895
-16.97	-99.6092
-16.97	-95.7349
-16.97	-92.3757
-16.97	-98.8211
-16.97	-92.394
-16.97	-98.765
-16.97	-92.4024
-16.97	-98.8748
-16.97	-92.7707
-16.97	-98.3801
-16.97	-101.053
-16.97	-98.5868
-16.97	-89.4162
-16.97	-100.613
-16.97	-97.861
-16.97	-97.4543
-16.97	-95.6057
-16.97	-93.2908
-16.97	-98.0352
-16.97	-98.4442
-16.97	-101.872
-16.97	-99.8601
-16.97	-96.2778
-16.97	-100.203
-16.97	-97.003
-16.97	-100.737
-16.97	-98.0678
-16.97	-98.6576
-16.97	-91.4536
-16.97	-99.5536
-16.97	-95.4539
-16.97	-93.2208
-16.97	-97.9358
-16.97	-98.4222
-16.97	-101.009
-16.97	-98.5337
-16.97	-88.8858
-16.97	-100.741
-16.97	-98.0269
-16.97	-98.9167
-16.97	-93.0177
-16.97	-98.139
-16.97	-99.4711
-16.97	-95.2743
-16.97	-94.2071
-16.97	-96.6497
-16.97	-98.4497
-16.97	-101.807
-16.97	-99.7692
-16.97	-96.1327
-16.97	-101.215
-16.97	-98.8274
-16.97	-92.7899
-16.97	-98.5586
-16.97	-88.6632
-16.97	-100.82
-16.97	-98.2106
-16.97	-99.7755
-16.97	-96.0301
-16.97	-101.079
-16.97	-98.6516
-16.97	-90.5953
-16.97	-99.9911
-16.97	-96.6409
-16.97	-99.0237
-16.97	-93.6432
-16.97	-97.5521
-16.97	-96.1975
-16.97	-99.9476
-16.97	-96.485
-16.97	-99.6682
-16.97	-95.7587
-16.97	-90.4842
-16.97	-100.046
-16.97	-96.7576
-16.97	-99.2319
-16.97	-94.4956
-16.97	-96.2785
-16.97	-100.272
-16.97	-97.135
-16.97	-91.1756
-16.97	-99.7431
-16.97	-96.0197
-16.97	-101.051
-16.97	-98.6054
-16.97	-90.5848
-16.97	-99.9766
-16.97	-96.5023
-16.97	-99.253
-16.97	-94.5789
-16.97	-96.0335
-16.97	-100.543
-16.97	-97.7338
-16.97	-96.9352
-16.97	-99.8524
-16.97	-96.3084
-16.97	-99.3867
-16.97	-95.0335
-16.97	-95.1524
-16.97	-94.9122
-16.97	-95.5845
-16.97	-93.4007
-16.97	-97.9217
-16.97	-97.8034
-16.97	-97.7055
-16.97	-96.6403
-16.97	-98.4917
-16.97	-85.9109
-16.97	-101.66
-16.97	-99.5565
-16.97	-95.5985
-16.97	-93.2726
-16.97	-98.021
-16.97	-98.3861
-16.97	-101.205
-16.97	-98.813
-16.97	-92.563
-16.97	-98.7299
-16.97	-91.9609
-16.97	-99.1123
-16.97	-93.9875
-16.97	-97.0343
-16.97	-91.0694
-16.97	-99.7554
-16.97	-95.9709
-16.97	-101.135
-16.97	-98.7651
-16.97	-91.9444
-16.97	-99.0747
-16.97	-93.9954
-16.97	-97.1967
-16.97	-92.5493
-16.97	-98.6013
-16.97	-90.122
-16.97	-100.307
-16.97	-97.2686
-16.97	-92.5034
-16.97	-98.6785
-16.97	-91.6708
-16.97	-99.4033
-16.97	-95.0065
-16.97	-94.917
-16.97	-95.1686
-16.97	-94.4797
-16.97	-96.2435
-16.97	-100.262
-16.97	-97.1326
-16.97	-89.9652
-16.97	-100.385
-16.97	-97.4171
-16.97	-94.3447
-16.97	-96.4545
-16.97	-99.5271
-16.97	-95.4067
-16.97	-93.5518
-16.97	-97.5451
-16.97	-96.0902
-16.97	-101.772
-16.97	-99.7067
-16.97	-95.9605
-16.97	-89.9119
-16.97	-100.371
-16.97	-97.3232
-16.97	-94.3465
-16.97	-96.6726
-16.97	-99.3128
-16.97	-94.7355
-16.97	-95.7171
-16.97	-92.0916
-16.97	-99.124
-16.97	-94.1378
-16.97	-96.8465
-16.97	-98.843
-16.97	-92.9023
-16.97	-98.4172
-16.97	-100.886
-16.97	-98.347
-16.97	-100.493
-16.97	-97.5923
-16.97	-96.4793
-16.97	-98.6711
-16.97	-91.3645
-16.97	-99.6255
-16.97	-95.7235
-16.97	-91.7904
-16.97	-99.1891
-16.97	-94.3676
-16.97	-96.5468
-16.97	-99.6203
-16.97	-95.6229
-16.97	-92.1147
-16.97	-99.0022
-16.97	-93.7338
-16.97	-97.5482
-16.97	-95.4649
-16.97	-93.1639
-16.97	-98.0355
-16.97	-98.96
-16.97	-93.2543
-16.97	-97.8892
-16.97	-98.1203
-16.97	-99.0622
-16.97	-93.848
-16.97	-97.3175
-16.97	-94.4378
-16.97	-96.3963
-16.97	-98.6725
-16.97	-91.5239
-16.97	-99.529
-16.97	-95.4264
-16.97	-93.5188
-16.97	-97.591
-16.97	-96.3161
-16.97	-100.166
-16.97	-96.9046
-16.97	-100.532
-16.97	-97.664
-16.97	-96.4531
-16.97	-99.6904
-16.97	-95.8222
-16.97	-88.9477
-16.97	-100.766
-16.97	-98.1423
-16.97	-99.1201
-16.97	-94.1282
-16.97	-96.9591
-16.97	-101.632
-16.97	-99.5085
-16.97	-95.4693
-16.97	-93.8984
-16.97	-97.3034
-16.97	-93.0201
-16.97	-98.1691
-16.97	-99.7043
-16.97	-95.8574
-16.97	-86.6647
-16.97	-101.548
-16.97	-99.4248
-16.97	-95.0882
-16.97	-94.6988
-16.97	-95.6855
-16.97	-91.5834
-16.97	-99.4112
-16.97	-95.1896
-16.97	-94.8403
-16.97	-95.6774
-16.97	-92.4346
-16.97	-98.7162
-16.97	-91.6164
-16.97	-99.4188
-16.97	-95.1982
-16.97	-94.7502
-16.97	-95.8108
-16.97	-90.7035
-16.97	-99.8724
-16.97	-96.3207
-16.97	-100.109
-16.97	-96.7947
-16.97	-99.0486
-16.97	-93.87
-16.97	-97.2777
-16.97	-92.7659
-16.97	-98.4711
-16.97	-102.759
-16.97	-101.156
-16.97	-98.8032
-16.97	-92.3357
-16.97	-98.7681
-16.97	-92.2279
-16.97	-99.0058
-16.97	-93.6657
-16.97	-97.5233
-16.97	-95.3615
-16.97	-93.9713
-16.97	-97.1749
-16.97	-92.841
-16.97	-98.3869
-16.97	-100.764
-16.97	-98.1366
-16.97	-99.0267
-16.97	-93.7972
-16.97	-97.4663
-16.97	-95.1838
-16.97	-94.4393
-16.97	-96.2208
-16.97	-99.4623
-16.97	-95.3333
-16.97	-94.3516
-16.97	-96.5895
-16.97	-98.2455
-16.97	-100.131
-16.97	-96.867
-16.97	-99.0893
-16.97	-94.0811
-16.97	-97.0423
-16.97	-100.479
-16.97	-97.6204
-16.97	-96.146
-16.97	-99.7584
-16.97	-96.1092
-16.97	-101.383
-16.97	-99.1035
-16.97	-94.1453
-16.97	-97.0009
-16.97	-100.834
-16.97	-98.2291
-16.97	-99.9221
-16.97	-96.3735
-16.97	-99.3179
-16.97	-94.8339
-16.97	-95.5601
-16.97	-92.8465
-16.97	-98.3131
-16.97	-100.47
-16.97	-97.5696
-16.97	-95.6677
-16.97	-92.2926
-16.97	-98.952
-16.97	-93.4121
-16.97	-97.8236
-16.97	-97.3308
-16.97	-94.7442
-16.97	-95.9019
-16.97	-89.6726
-16.97	-100.395
-16.97	-97.4044
-16.97	-95.2525
-16.97	-94.5378
-16.97	-96.2031
-16.97	-99.6143
-16.97	-95.7169
-16.97	-92.5613
-16.97	-98.7553
-16.97	-91.9206
-16.97	-99.0891
-16.97	-94.0122
-16.97	-97.1379
-16.97	-92.1208
-16.97	-98.9763
-16.97	-93.3905
-16.97	-97.8333
-16.97	-97.8346
-16.97	-97.3073
-16.97	-94.5489
-16.97	-96.3327
-16.97	-99.6155
-16.97	-95.6442
-16.97	-92.5075
-16.97	-98.7775
-16.97	-92.3464
-16.97	-98.8197
-16.97	-92.4176
-16.97	-98.7698
-16.97	-92.4297
-16.97	-98.836
-16.96	-97.8672
-16.96	-97.4558
-16.96	-95.6102
-16.96	-93.2495
-16.96	-98.0499
-16.96	-98.4993
-16.96	-87.1326
-16.96	-101.373
-16.96	-99.0663
-16.96	-93.9129
-16.96	-97.3194
-16.96	-93.9236
-16.96	-97.1175
-16.96	-89.3954
-16.96	-100.649
-16.96	-97.8827
-16.96	-97.5913
-16.96	-96.4637
-16.96	-98.9697
-16.96	-93.3738
-16.96	-97.9167
-16.96	-98.1254
-16.96	-98.9708
-16.96	-93.5413
-16.96	-97.7853
-16.96	-96.9556
-16.96	-101.226
-16.96	-98.8444
-16.96	-92.5989
-16.96	-98.6628
-16.96	-91.3199
-16.96	-99.5872
-16.96	-95.5069
-16.96	-93.0515
-16.96	-98.1967
-16.96	-99.7665
-16.96	-95.974
-16.96	-101.184
-16.96	-98.8294
-16.96	-92.3863
-16.96	-98.7307
-16.96	-91.9454
-16.96	-99.2457
-16.96	-94.5303
-16.96	-96.1663
-16.96	-99.7421
-16.96	-96.0342
-16.96	-87.8247
-16.96	-101.147
-16.96	-98.6985
-16.96	-91.7101
-16.96	-99.4111
-16.96	-95.044
-16.96	-94.925
-16.96	-95.1914
-16.96	-94.366
-16.96	-96.376
-16.96	-99.3408
-16.96	-94.8759
-16.96	-95.4867
-16.96	-93.3233
-16.96	-97.835
-16.96	-97.655
-16.96	-96.5337
-16.96	-98.2043
-16.96	-99.8511
-16.96	-96.195
-16.96	-99.5419
-16.96	-95.5331
-16.96	-93.6748
-16.96	-97.6042
-16.96	-95.7637
-16.96	-90.9696
-16.96	-99.8374
-16.96	-96.2604
-16.96	-99.8519
-16.96	-96.2239
-16.96	-100.405
-16.96	-97.3972
-16.96	-94.4255
-16.96	-96.4642
-16.96	-99.7423
-16.96	-95.9154
-16.96	-101.843
-16.96	-99.8564
-16.96	-96.2042
-16.96	-99.5037
-16.96	-95.4283
-16.96	-94.0986
-16.96	-97.039
-16.96	-100.331
-16.96	-97.316
-16.96	-93.6873
-16.96	-97.4073
-16.96	-94.8135
-16.96	-95.7833
-16.96	-92.2285
-16.96	-99.0178
-16.96	-93.504
-16.96	-97.6146
-16.96	-96.475
-16.96	-99.583
-16.96	-95.4975
-16.96	-93.1365
-16.96	-98.1201
-16.96	-99.3171
-16.96	-94.686
-16.96	-95.7432
-16.96	-91.2467
-16.96	-99.6681
-16.96	-95.8495
-16.96	-91.1462
-16.96	-99.6461
-16.96	-95.6908
-16.96	-92.1513
-16.96	-99.0682
-16.96	-93.9071
-16.96	-97.237
-16.96	-91.8779
-16.96	-99.2188
-16.96	-94.5386
-16.96	-96.3416
-16.96	-99.3979
-16.96	-95.0217
-16.96	-95.1696
-16.96	-94.8561
-16.96	-95.7191
-16.96	-92.702
-16.96	-98.6204
-16.96	-89.8036
-16.96	-100.365
-16.96	-97.3777
-16.96	-94.4333
-16.96	-96.3031
-16.96	-98.9899
-16.96	-93.6323
-16.96	-97.6897
-16.96	-96.3915
-16.96	-98.8964
-16.96	-93.1127
-16.96	-98.1872
-16.96	-99.2873
-16.96	-94.7765
-16.96	-95.9154
-16.96	-90.6173
-16.96	-99.9684
-16.96	-96.4594
-16.96	-99.256
-16.96	-94.5693
-16.96	-96.0961
-16.96	-100.204
-16.96	-97.055
-16.96	-88.6059
-16.96	-100.84
-16.96	-98.211
-16.96	-99.802
-16.96	-96.0613
-16.96	-100.643
-16.96	-97.8933
-16.96	-97.5833
-16.96	-96.4059
-16.96	-99.5593
-16.96	-95.4476
-16.96	-93.525
-16.96	-97.7287
-16.96	-97.1323
-16.96	-102.261
-16.96	-100.462
-16.96	-97.482
-16.96	-95.5171
-16.96	-93.7209
-16.96	-97.5875
-16.96	-95.7563
-16.96	-90.6865
-16.96	-99.9443
-16.96	-96.5158
-16.96	-99.2262
-16.96	-94.4033
-16.96	-96.4011
-16.96	-99.7484
-16.96	-95.9578
-16.96	-101.309
-16.96	-99.0333
-16.96	-93.6709
-16.96	-97.4639
-16.96	-95.0579
-16.96	-95.1295
-16.96	-95.0168
-16.96	-95.3614
-16.96	-94.3616
-16.96	-96.6578
-16.96	-98.5479
-16.96	-88.7319
-16.96	-100.912
-16.96	-98.3334
-16.96	-100.299
-16.96	-97.2544
-16.96	-92.2608
-16.96	-98.843
-16.96	-92.8159
-16.96	-98.5435
-16.96	-87.3371
-16.96	-101.283
-16.96	-98.9749
-16.96	-93.4886
-16.96	-97.76
-16.96	-96.8666
-16.96	-100.801
-16.96	-98.1054
-16.96	-99.184
-16.96	-94.3233
-16.96	-96.5588
-16.96	-98.16
-16.96	-99.5934
-16.96	-95.5358
-16.96	-92.8046
-16.96	-98.3724
-16.96	-100.983
-16.96	-98.434
-16.96	-101.261
-16.96	-98.9367
-16.96	-93.0575
-16.96	-98.1302
-16.96	-99.4263
-16.96	-95.0658
-16.96	-94.8046
-16.96	-95.4672
-16.96	-93.2144
-16.96	-97.9976
-16.96	-98.7011
-16.96	-91.1605
-16.96	-99.6226
-16.96	-95.7261
-16.96	-92.6255
-16.96	-98.7018
-16.96	-91.2163
-16.96	-99.5783
-16.96	-95.5927
-16.96	-93.3241
-16.96	-98.0435
-16.96	-98.5092
-16.96	-84.842
-16.96	-101.978
-16.96	-100.008
-16.96	-96.5757
-16.96	-99.5522
-16.96	-95.4284
-16.96	-93.4216
-16.96	-97.7145
-16.96	-97.1434
-16.96	-90.7175
-16.96	-99.8704
-16.96	-96.3001
-16.96	-100.259
-16.96	-97.0846
-16.96	-89.1848
-16.96	-100.735
-16.96	-98.0216
-16.96	-98.4557
-16.96	-101.854
-16.96	-99.8187
-16.96	-96.2173
-16.96	-100.722
-16.96	-97.9605
-16.96	-98.4671
-16.96	-101.457
-16.96	-99.2423
-16.96	-94.603
-16.96	-96.1824
-16.96	-100.103
-16.96	-96.8011
-16.96	-100.273
-16.96	-97.103
-16.96	-91.5261
-16.96	-99.5319
-16.96	-95.3946
-16.96	-93.6644
-16.96	-97.4182
-16.96	-95.0952
-16.96	-95.1504
-16.96	-95.0199
-16.96	-95.3475
-16.96	-94.3248
-16.96	-96.6421
-16.96	-98.1885
-16.96	-99.7428
-16.96	-95.9508
-16.96	-101.452
-16.96	-99.2584
-16.96	-94.578
-16.96	-96.0799
-16.96	-100.32
-16.96	-97.2867
-16.96	-93.6332
-16.96	-97.5047
-16.96	-95.407
-16.96	-94.0356
-16.96	-97.1572
-16.96	-91.6584
-16.96	-99.292
-16.96	-94.6831
-16.96	-95.9575
-16.96	-89.714
-16.96	-100.49
-16.96	-97.5444
-16.96	-95.8048
-16.96	-91.9077
-16.96	-99.27
-16.96	-94.5655
-16.96	-96.0237
-16.96	-100.647
-16.96	-97.9129
-16.96	-97.7828
-16.96	-97.3783
-16.96	-94.5898
-16.96	-96.0453
-16.96	-100.556
-16.96	-97.7379
-16.96	-96.931
-16.96	-99.6282
-16.96	-95.7413
-16.96	-92.1604
-16.96	-98.9583
-16.96	-93.2378
-16.96	-98.0081
-16.96	-98.7185
-16.96	-91.3474
-16.96	-99.5212
-16.96	-95.4691
-16.96	-93.9588
-16.96	-97.2689
-16.96	-92.5091
-16.96	-98.6332
-16.96	-90.9599
-16.96	-99.8764
-16.96	-96.2756
-16.96	-99.1294
-16.96	-94.2103
-16.96	-96.9191
-16.96	-99.8915
-16.96	-96.3373
-16.96	-100.066
-16.96	-96.6824
-16.96	-98.4691
-16.96	-101.988
-16.96	-100.027
-16.96	-96.6956
-16.96	-99.164
-16.96	-94.1857
-16.96	-96.7932
-16.96	-100.247
-16.96	-97.0508
-16.96	-89.4271
-16.96	-100.625
-16.96	-97.8066
-16.96	-97.3511
-16.96	-94.6363
-16.96	-96.0443
-16.96	-100.844
-16.96	-98.2359
-16.96	-99.8544
-16.96	-96.1985
-16.96	-100.138
-16.96	-96.8926
-16.96	-98.9618
-16.96	-93.4995
-16.96	-97.8417
-16.96	-97.308
-16.96	-94.2331
-16.96	-96.8796
-16.96	-99.8176
-16.96	-96.1477
-16.96	-100.887
-16.96	-98.2766
-16.96	-100.004
-16.96	-96.635
-16.96	-98.4614
-16.96	-101.783
-16.96	-99.7279
-16.96	-95.8947
-16.96	-88.9664
-16.96	-100.824
-16.96	-98.1917
-16.96	-99.3581
-16.96	-95.0016
-16.96	-95.3908
-16.96	-94.161
-16.96	-96.8939
-16.96	-98.9664
-16.96	-93.5207
-16.96	-97.8206
-16.96	-97.1954
-16.96	-92.9022
-16.96	-98.4629
-16.96	-101.419
-16.96	-99.18
-16.96	-94.3851
-16.96	-96.5768
-16.96	-98.3834
-16.96	-100.999
-16.96	-98.4785
-16.96	-101.581
-16.96	-99.4538
-16.96	-95.1279
-16.96	-94.5777
-16.96	-95.975
-16.96	-101.585
-16.96	-99.4473
-16.96	-95.1024
-16.96	-94.6811
-16.96	-95.8143
-16.96	-90.9576
-16.96	-99.8758
-16.96	-96.3172
-16.96	-99.1605
-16.96	-94.2743
-16.96	-96.7775
-16.96	-99.7565
-16.96	-95.9628
-16.96	-102.094
-16.96	-100.197
-16.96	-96.9535
-16.96	-101.818
-16.96	-99.7612
-16.96	-96.0345
-16.96	-102.934
-16.96	-101.37
-16.96	-99.1273
-16.96	-94.0999
-16.96	-96.9056
-16.96	-99.2516
-16.96	-94.6452
-16.96	-96.1261
-16.96	-100.63
-16.96	-97.8286
-16.96	-97.753
-16.96	-96.7557
-16.96	-99.7807
-16.96	-96.0403
-16.96	-100.561
-16.96	-97.7499
-16.96	-96.9629
-16.96	-100.061
-16.96	-96.7474
-16.96	-98.3874
-16.96	-101.091
-16.96	-98.6214
-16.96	-90.2086
-16.96	-100.261
-16.96	-97.1649
-16.96	-88.9856
-16.96	-100.764
-16.96	-98.1216
-16.96	-98.9217
-16.96	-93.1948
-16.96	-98.1518
-16.96	-99.2868
-16.96	-94.6239
-16.96	-95.9962
-16.96	-85.533
-16.96	-101.811
-16.96	-99.7512
-16.96	-96.001
-16.96	-87.3145
-16.96	-101.352
-16.96	-99.0369
-16.96	-93.7144
-16.95	-95.0512
-16.95	-94.8867
-16.95	-95.2937
-16.95	-94.0339
-16.95	-96.9581
-16.95	-101.979
-16.95	-99.9862
-16.95	-96.5514
-16.95	-99.6174
-16.95	-95.5606
-16.95	-92.7238
-16.95	-98.4996
-16.95	-85.8678
-16.95	-101.692
-16.95	-99.555
-16.95	-95.5258
-16.95	-93.7507
-16.95	-97.559
-16.95	-95.4341
-16.95	-93.412
-16.95	-97.7629
-16.95	-97.4024
-16.95	-94.1051
-16.95	-96.8119
-16.95	-99.6557
-16.95	-95.7264
-16.95	-91.7032
-16.95	-99.2596
-16.95	-94.5826
-16.95	-96.2455
-16.95	-100.634
-16.95	-97.7826
-16.95	-97.3928
-16.95	-94.473
-16.95	-96.2479
-16.95	-99.3061
-16.95	-94.8049
-16.95	-95.8777
-16.95	-91.3009
-16.95	-99.5913
-16.95	-95.4948
-16.95	-93.2255
-16.95	-98.0427
-16.95	-98.8342
-16.95	-92.3213
-16.95	-98.8163
-16.95	-92.6064
-16.95	-98.7356
-16.95	-91.5524
-16.95	-99.3634
-16.95	-94.9162
-16.95	-95.5316
-16.95	-93.6773
-16.95	-97.6536
-16.95	-96.1699
-16.95	-99.7592
-16.95	-96.0637
-16.95	-102.305
-16.95	-100.485
-16.95	-97.5969
-16.95	-95.7541
-16.95	-90.8712
-16.95	-99.8417
-16.95	-96.259
-16.95	-100.376
-16.95	-97.2944
-16.95	-94.2459
-16.95	-96.8757
-16.95	-99.2647
-16.95	-94.599
-16.95	-96.2131
-16.95	-100.834
-16.95	-98.1437
-16.95	-99.3597
-16.95	-94.8863
-16.95	-95.4452
-16.95	-93.5098
-16.95	-97.6241
-16.95	-96.4133
-16.95	-99.8554
-16.95	-96.1654
-16.95	-100.006
-16.95	-96.617
-16.95	-98.5003
-16.95	-102.324
-16.95	-100.502
-16.95	-97.5539
-16.95	-96.1785
-16.95	-100.567
-16.95	-97.6792
-16.95	-96.9196
-16.95	-99.2848
-16.95	-94.703
-16.95	-96.0596
-16.95	-86.4259
-16.95	-101.544
-16.95	-99.3287
-16.95	-94.8712
-16.95	-95.7342
-16.95	-92.6343
-16.95	-98.6578
-16.95	-90.3377
-16.95	-100.125
-16.95	-96.8824
-16.95	-99.7805
-16.95	-96.0328
-16.95	-102.127
-16.95	-100.212
-16.95	-96.9923
[truncated: 63,536 more rows]

## Sheet: (b)
d	lambda_1	lambda_2
-16.99	0.107215	-0.00100301
-16.98	0.102	-0.000107698
-16.97	0.10704	0.00083443
-16.96	0.104046	-0.00294533
-16.95	0.0999803	0.00101604
-16.94	0.102397	0.000406965
-16.93	0.10136	0.000514381
-16.92	0.106057	-0.000561629
-16.91	0.101163	0.0013961
-16.9	0.106985	-0.00047787
-16.89	0.103078	0.0001568
-16.88	0.0970081	-0.000554627
-16.87	0.101221	0.000188016
-16.86	0.102398	0.00107198
-16.85	0.103424	-0.000596306
-16.84	0.104903	-0.000483258
-16.83	0.104877	-0.00183495
-16.82	0.100801	-0.000149453
-16.81	0.102742	-0.000304763
-16.8	0.109544	-0.0027059
-16.79	0.10431	0.000235385
-16.78	0.103768	-0.000234791
-16.77	0.101644	0.000152782
-16.76	0.0991699	-0.000562428
-16.75	0.102099	-0.000199359
-16.74	0.10375	-0.00227603
-16.73	0.103389	-0.000766296
-16.72	0.101365	-0.000627862
-16.71	0.1038	-0.000309226
-16.7	0.102114	0.00133783
-16.69	0.0989137	0.000862073
-16.68	0.0999099	0.000732456
-16.67	0.10311	0.000191528
-16.66	0.105933	-0.000586049
-16.65	0.10247	0.00148206
-16.64	0.10148	-0.000540656
-16.63	0.103719	4.21753e-05
-16.62	0.0992444	3.73271e-05
-16.61	0.101636	0.000540534
-16.6	0.0994971	0.000746017
-16.59	0.102778	-0.00109541
-16.58	0.101787	-0.000460704
-16.57	0.0986426	0.00178014
-16.56	0.101499	-8.58228e-05
-16.55	0.104909	0.000384797
-16.54	0.104735	-0.000500849
-16.53	0.103091	-0.000798336
-16.52	0.101976	0.000265103
-16.51	0.100665	-0.000806012
-16.5	0.102677	0.00134256
-16.49	0.100446	0.000386452
-16.48	0.1022	-0.00195261
-16.47	0.0976067	-0.000247185
-16.46	0.100065	0.000325821
-16.45	0.0994047	0.000386006
-16.44	0.099551	-0.000514734
-16.43	0.0984353	-0.00028773
-16.42	0.0965629	0.00125086
-16.41	0.0998441	-0.000747102
-16.4	0.0986797	-4.05043e-05
-16.39	0.104467	-5.78881e-05
-16.38	0.101759	-0.000460034
-16.37	0.097588	-0.000653862
-16.36	0.0999425	-0.000756856
-16.35	0.0955114	0.000166097
-16.34	0.0990181	-0.000171801
-16.33	0.098775	0.00138646
-16.32	0.0983154	0.000694271
-16.31	0.101164	-0.00189287
-16.3	0.0966049	0.000698849
-16.29	0.0974741	-0.000767345
-16.28	0.099334	-0.000475102
-16.27	0.0961042	-0.000123825
-16.26	0.0984777	6.97578e-05
-16.25	0.0958638	-0.000512653
-16.24	0.0988452	-0.000374718
-16.23	0.0975075	-0.00139473
-16.22	0.0968766	-0.00112948
-16.21	0.096508	-0.00141316
-16.2	0.093384	0.00181438
-16.19	0.0977678	0.000317644
-16.18	0.0958443	5.08193e-05
-16.17	0.0986729	-0.000992712
-16.16	0.094736	-0.00107198
-16.15	0.098556	-9.8138e-05
-16.14	0.0984213	-0.00183547
-16.13	0.0963708	-0.000283982
-16.12	0.0935606	-0.000595599
-16.11	0.100003	-0.00121915
-16.1	0.096258	-0.000640089
-16.09	0.0923449	-0.00262391
-16.08	0.0936812	-0.00159473
-16.07	0.0912061	0.00101931
-16.06	0.0943192	-0.00116201
-16.05	0.0957979	-0.00142557
-16.04	0.0961433	0.00066292
-16.03	0.0965511	-0.00146622
-16.02	0.0937762	-0.00210716
-16.01	0.0896223	0.000298297
-16	0.0935504	0.000874804
-15.99	0.0948738	-0.00101911
-15.98	0.090965	-0.00209414
-15.97	0.0922204	0.000211993
-15.96	0.0933048	-0.000128268
-15.95	0.0935464	-0.000788304
-15.94	0.0908573	-0.000595168
-15.93	0.0947528	0.000605686
-15.92	0.0949218	0.000755931
-15.91	0.0954007	-0.000591556
-15.9	0.092561	0.000726623
-15.89	0.0929191	-0.000123358
-15.88	0.0940298	-0.000485623
-15.87	0.0987913	0.000521766
-15.86	0.0904805	-0.00155379
-15.85	0.0898123	0.000912447
-15.84	0.0873854	0.000762238
-15.83	0.0949302	0.000242451
-15.82	0.0905808	-0.000992913
-15.81	0.0910063	-0.000759128
-15.8	0.0910889	0.000194128
-15.79	0.0920769	0.000840802
-15.78	0.0887541	0.000222477
-15.77	0.0905862	-0.000888512
-15.76	0.0883557	-0.000923078
-15.75	0.0896299	-0.000418036
-15.74	0.0907514	-0.00148752
-15.73	0.0935354	-0.00203351
-15.72	0.0900943	0.000362833
-15.71	0.0895364	0.000489449
-15.7	0.0902356	-0.000683002
-15.69	0.0956474	-0.000669482
-15.68	0.0867908	-0.000445743
-15.67	0.0921582	-0.000479799
-15.66	0.0907666	0.0010569
-15.65	0.0877775	-0.00205984
-15.64	0.0911956	0.000438759
-15.63	0.085172	0.000298421
-15.62	0.0841534	-0.000574025
-15.61	0.0886865	-1.48219e-05
-15.6	0.0852878	0.000810385
-15.59	0.0883973	-0.000750492
-15.58	0.0825861	-0.000970383
-15.57	0.0835187	0.000203651
-15.56	0.0879047	-0.000650904
-15.55	0.0888253	-0.000990631
-15.54	0.0923113	0.000286448
-15.53	0.08493	0.000801952
-15.52	0.0811848	-0.000367938
-15.51	0.0825213	0.000577785
-15.5	0.0861185	-0.000248183
-15.49	0.0872242	-0.0027726
-15.48	0.0826591	0.00163981
-15.47	0.0874276	-0.00075898
-15.46	0.0897001	-0.000282068
-15.45	0.0856337	-0.000527711
-15.44	0.0858127	-0.000828353
-15.43	0.0912504	-0.000127304
-15.42	0.0812517	0.00110821
-15.41	0.0859916	-0.000255514
-15.4	0.0835347	-0.000706773
-15.39	0.0850157	-0.00105924
-15.38	0.0865817	0.000243322
-15.37	0.0863995	-0.000690715
-15.36	0.083605	0.000787767
-15.35	0.0859099	-0.000232857
-15.34	0.0807478	0.000507481
-15.33	0.0865007	0.000679161
-15.32	0.0830616	0.000965019
-15.31	0.0863062	-0.000814168
-15.3	0.0842895	0.00250303
-15.29	0.0853582	0.000611798
-15.28	0.0821339	-0.000398087
-15.27	0.0784998	0.000635653
-15.26	0.0845992	0.000399348
-15.25	0.0815496	0.00046377
-15.24	0.0871755	0.000770617
-15.23	0.0827974	-0.000382746
-15.22	0.0845008	-0.000947299
-15.21	0.0832601	0.000788457
-15.2	0.0824695	-0.000574914
-15.19	0.0826441	0.00156877
-15.18	0.081855	-0.000244913
-15.17	0.0824364	-0.000720223
-15.16	0.0820445	0.000310981
-15.15	0.0836786	-0.000519138
-15.14	0.085108	-0.00082351
-15.13	0.0792811	0.000150473
-15.12	0.0791581	0.000225863
-15.11	0.0835996	8.68886e-05
-15.1	0.0836633	-0.00275977
-15.09	0.0781555	-0.00166804
-15.08	0.0806504	0.000590026
-15.07	0.084724	0.000231303
-15.06	0.0802474	-0.000761885
-15.05	0.079994	0.000840627
-15.04	0.0833104	-0.000678362
-15.03	0.0813459	0.000650925
-15.02	0.0814587	-0.000584684
-15.01	0.0827721	0.000780814
-15	0.0831064	-0.00048137
-14.99	0.0813839	0.00100139
-14.98	0.0810856	-0.000425693
-14.97	0.0819502	0.000296857
-14.96	0.0784971	0.000173398
-14.95	0.0781602	-0.000744547
-14.94	0.0842432	-0.000648028
-14.93	0.080531	-0.000755007
-14.92	0.0796175	-0.00146724
-14.91	0.0806894	-0.00171822
-14.9	0.0830955	-0.000649956
-14.89	0.0791884	-0.00066685
-14.88	0.0808269	-0.000951106
-14.87	0.0863609	-0.000906839
-14.86	0.0819352	-0.000861811
-14.85	0.0792595	0.000513806
-14.84	0.0783923	-0.00114483
-14.83	0.0807595	0.000688983
-14.82	0.0786486	-0.000961135
-14.81	0.0807971	-0.000605964
-14.8	0.077336	-0.000849517
-14.79	0.0759569	0.000774996
-14.78	0.0780359	-0.00199945
-14.77	0.078125	-3.48663e-05
-14.76	0.0808111	-0.00105001
-14.75	0.0787827	-0.00053444
-14.74	0.0758332	0.000414309
-14.73	0.0778266	-0.000866733
-14.72	0.070778	0.000856742
-14.71	0.0796387	-0.0013121
-14.7	0.0734643	6.04632e-05
-14.69	0.0755522	-0.00247724
-14.68	0.075237	2.18647e-07
-14.67	0.0770077	0.000570137
-14.66	0.0728739	0.000900311
-14.65	0.0797293	0.000288018
-14.64	0.078032	-0.000339477
-14.63	0.0764972	-0.000940139
-14.62	0.0718632	-0.000993852
-14.61	0.0695773	-0.00113346
-14.6	0.0795507	0.000145366
-14.59	0.0712791	0.000956149
-14.58	0.0680991	-0.00128607
-14.57	0.0724843	0.00128825
-14.56	0.0730673	-0.000789691
-14.55	0.0766523	-0.00138535
-14.54	0.0777447	-0.000393255
-14.53	0.067727	-0.000801671
-14.52	0.0694661	-0.000200264
-14.51	0.0735531	-0.000512262
-14.5	0.0684925	0.000915394
-14.49	0.0724575	-0.000364212
-14.48	0.0673563	0.000262885
-14.47	0.075534	-0.00117956
-14.46	0.0655481	0.0008961
-14.45	0.0673783	0.000482371
-14.44	0.0680617	-0.00204055
-14.43	0.06562	-0.000325395
-14.42	0.0698739	-0.00063805
-14.41	0.0668973	-0.000266112
-14.4	0.0694408	-0.000727941
-14.39	0.0722113	-0.000876311
-14.38	0.0678109	-0.00103061
-14.37	0.0706043	-0.00220942
-14.36	0.0650765	0.000960196
-14.35	0.0740831	0.00035774
-14.34	0.0709286	-6.08088e-05
-14.33	0.0656852	-0.00145848
-14.32	0.0640789	9.93995e-05
-14.31	0.069177	0.000918315
-14.3	0.0734829	-0.00309911
-14.29	0.0664078	-0.00110619
-14.28	0.0685904	0.000591133
-14.27	0.067997	0.000448696
-14.26	0.0717534	-0.000127667
-14.25	0.0718426	-0.00147701
-14.24	0.0721006	-0.00326128
-14.23	0.0727062	-0.00175484
-14.22	0.0740225	0.000881491
-14.21	0.067736	0.00034754
-14.2	0.0727195	-1.60617e-05
-14.19	0.0693775	-0.000175212
-14.18	0.0696638	-0.00183944
-14.17	0.0690293	0.000315108
-14.16	0.0712667	-0.000734227
-14.15	0.0721327	-0.000342924
-14.14	0.0706237	0.00038967
-14.13	0.0737157	-0.000631043
-14.12	0.0744288	0.000121631
-14.11	0.0702671	-0.000473301
-14.1	0.0773395	-0.00026931
-14.09	0.0712744	-0.000871252
-14.08	0.0747061	0.000200782
-14.07	0.0687697	0.000923437
-14.06	0.0681681	-0.000896709
-14.05	0.0709582	-4.25513e-05
-14.04	0.0720464	-0.000292239
-14.03	0.0704932	-0.000959526
-14.02	0.0672664	0.00147831
-14.01	0.0648859	0.00151987
-14	0.0683468	0.000312311
-13.99	0.0725446	-0.000547102
-13.98	0.0702882	0.00121648
-13.97	0.0663671	-0.000270519
-13.96	0.0652561	-0.000329965
-13.95	0.0677053	-0.00183739
-13.94	0.0711894	0.000250238
-13.93	0.0675244	-0.00123963
-13.92	0.0713396	0.00123381
-13.91	0.0706454	-0.000567905
-13.9	0.0700816	-0.000912065
-13.89	0.0709129	-0.00116212
-13.88	0.0683876	-0.00149777
-13.87	0.0665648	-0.00147154
-13.86	0.0651621	-0.000746956
-13.85	0.0702178	-0.00129299
-13.84	0.0693213	-0.00180626
-13.83	0.0673522	-0.000155298
-13.82	0.0711207	-0.000789973
-13.81	0.0706468	-3.03356e-05
-13.8	0.0622069	0.00107686
-13.79	0.0707213	0.000814273
-13.78	0.0672118	-0.000993697
-13.77	0.068371	-0.000482171
-13.76	0.0684993	-0.00259704
-13.75	0.0655733	0.000484831
-13.74	0.0644587	0.000109729
-13.73	0.0602948	-0.000898423
-13.72	0.0655775	-3.71808e-05
-13.71	0.0668304	-0.000758877
-13.7	0.0656961	-0.00153254
-13.69	0.0668879	0.000239955
-13.68	0.0645951	-0.000790492
-13.67	0.0666423	-0.00176514
-13.66	0.0639067	-0.00205594
-13.65	0.0615197	-0.000146314
-13.64	0.0600623	-0.00146442
-13.63	0.062916	-0.000810657
-13.62	0.0627657	0.000318232
-13.61	0.06383	0.00132405
-13.6	0.0605338	-0.000957536
-13.59	0.0634936	-0.000648708
-13.58	0.0602481	-0.00193863
-13.57	0.0586897	-0.00123364
-13.56	0.0646468	-0.00170558
-13.55	0.060331	-0.000641795
-13.54	0.0630776	0.000400009
-13.53	0.0613843	-0.000625047
-13.52	0.0601721	-0.000404708
-13.51	0.0580922	-0.0010767
-13.5	0.0611394	0.000374431
-13.49	0.0615231	-0.00255525
-13.48	0.0585726	-0.000881084
-13.47	0.0626161	-0.0004836
-13.46	0.0629875	3.645e-05
-13.45	0.0652358	0.000434999
-13.44	0.061789	-0.00116928
-13.43	0.0586221	-0.00168778
-13.42	0.0608474	-0.000541294
-13.41	0.0588161	-0.00225118
-13.4	0.0630798	-0.000851127
-13.39	0.0625196	-0.000146987
-13.38	0.0658056	-0.00139398
-13.37	0.0578588	4.14622e-05
-13.36	0.0594958	-0.000564528
-13.35	0.0560797	-0.000381368
-13.34	0.0597454	-0.00168729
-13.33	0.0534425	0.000365034
-13.32	0.0533727	0.000629668
-13.31	0.05543	-9.81036e-05
-13.3	0.0551282	-0.00130194
-13.29	0.0568581	-0.00124383
-13.28	0.0540574	-0.00174156
-13.27	0.0591904	-0.000182037
-13.26	0.0542037	-0.00210656
-13.25	0.0539617	-0.00127683
-13.24	0.054691	-0.00237036
-13.23	0.0558112	-0.00211053
-13.22	0.063385	-0.00141419
-13.21	0.0535942	0.000782149
-13.2	0.0569484	0.000249742
-13.19	0.0555075	-0.000660339
-13.18	0.0567578	-0.000232616
-13.17	0.0579819	-0.000413246
-13.16	0.0521197	-0.000121369
-13.15	0.0549548	-0.00013305
-13.14	0.0585723	0.000237876
-13.13	0.055225	-0.00123066
-13.12	0.0548037	-0.00141581
-13.11	0.0528599	-0.00310432
-13.1	0.0498031	-0.000852996
-13.09	0.0533791	-0.00113343
-13.08	0.0508032	-0.00233282
-13.07	0.0569557	-0.000261052
-13.06	0.0540165	-0.000808708
-13.05	0.0532046	-0.0014887
-13.04	0.0524513	-0.000912125
-13.03	0.0565151	-0.000469705
-13.02	0.0504245	-0.000687017
-13.01	0.0527277	-0.000936143
-13	0.0583536	8.82931e-06
-12.99	0.050591	-0.00111816
-12.98	0.0548897	-0.00116214
-12.97	0.0500863	0.000130796
-12.96	0.0539224	0.000655497
-12.95	0.0534749	-0.00175605
-12.94	0.0530837	-0.00114515
-12.93	0.0524266	0.00104999
-12.92	0.0497988	-0.00115262
-12.91	0.0531883	-0.00123528
-12.9	0.0534185	-0.00127517
-12.89	0.0520281	-0.00119144
-12.88	0.0502538	-0.000936404
-12.87	0.050544	-0.00125534
-12.86	0.0483041	-0.000922159
-12.85	0.0412219	-0.00130764
-12.84	0.0446484	-0.000885691
-12.83	0.0493938	-0.000404131
-12.82	0.0479418	-0.00153773
-12.81	0.0565133	-0.00179236
-12.8	0.0483377	-0.00137716
-12.79	0.0493891	0.000153728
-12.78	0.0473202	-0.00100409
-12.77	0.0532111	-0.00137547
-12.76	0.0433497	-0.0016261
-12.75	0.0456755	0.000459716
-12.74	0.0513219	-0.00243719
-12.73	0.0489888	-0.000877805
-12.72	0.0494765	-0.00165203
-12.71	0.0530637	-0.00272289
-12.7	0.0493241	-0.00108918
-12.69	0.0468463	-0.00172893
-12.68	0.050505	-0.00113973
-12.67	0.0452437	-0.000495067
-12.66	0.0534216	-0.00168495
-12.65	0.0482818	-0.00186028
-12.64	0.0452287	-0.00241907
-12.63	0.041256	-0.004292
-12.62	0.0459215	-4.131e-05
-12.61	0.0438884	-0.000753963
-12.6	0.0498029	-0.000348446
-12.59	0.0453219	-0.00329927
-12.58	0.0469508	-0.000404871
-12.57	0.0443062	-0.00068447
-12.56	0.0450958	-0.00110989
-12.55	0.0402608	-0.000705608
-12.54	0.0400107	-0.00267691
-12.53	0.0468919	-0.00176367
-12.52	0.0494794	-0.000982684
-12.51	0.0429719	-0.00120069
-12.5	0.0414526	-0.00232014
-12.49	0.0403946	-0.00154188
-12.48	0.0446765	-0.00277645
-12.47	0.0364416	0.000809282
-12.46	0.043301	-0.00377949
-12.45	0.0401205	-0.000515746
-12.44	0.040907	-0.00156928
-12.43	0.0398911	-0.00401195
-12.42	0.0425669	-0.00188696
-12.41	0.0421317	-0.00302288
-12.4	0.0383638	-0.000714235
-12.39	0.0343237	-0.00214109
-12.38	0.0428095	-0.00204201
-12.37	0.0445657	-0.00296616
-12.36	0.0397095	-0.00160358
-12.35	0.0422906	-0.000720858
-12.34	0.0418512	-0.00248239
-12.33	0.0373995	-0.00141247
-12.32	0.0351204	-0.00105075
-12.31	0.0417284	-0.00191916
-12.3	0.0398148	-0.000486303
-12.29	0.03515	-0.00126185
-12.28	0.0392733	-0.00122044
-12.27	0.0344043	-0.00199051
-12.26	0.034662	-0.00110672
-12.25	0.0311073	-0.00191472
-12.24	0.038512	-0.00122398
-12.23	0.0362494	-0.000811029
-12.22	0.0357328	-0.00281445
-12.21	0.0355582	-0.000582974
-12.2	0.0313754	-0.00171943
-12.19	0.0363877	-0.00271361
-12.18	0.0334794	-0.00217552
-12.17	0.0334603	-0.000531428
-12.16	0.0321597	-0.000774711
-12.15	0.0305865	-0.00297786
-12.14	0.0314082	-0.00101232
-12.13	0.029385	-0.00193081
-12.12	0.0329398	-0.00167154
-12.11	0.0287415	-0.00135247
-12.1	0.0296113	-0.00217839
-12.09	0.0306529	-0.00156604
-12.08	0.0275897	-7.91323e-05
-12.07	0.0296812	-0.000425092
-12.06	0.0322934	-0.00169003
-12.05	0.0301227	-0.00208836
-12.04	0.0286784	-0.00219871
-12.03	0.0247633	-0.00115446
-12.02	0.0320759	-0.000695899
-12.01	0.0269	-0.000936877
-12	0.0260539	-0.00164367
-11.99	0.0307386	-0.000967182
-11.98	0.0267158	-0.00104648
-11.97	0.0237708	-0.00116446
-11.96	0.0272904	-0.00201911
-11.95	0.0219655	-0.00308318
-11.94	0.0254115	-0.00156393
-11.93	0.0206965	-0.000683783
-11.92	0.0253894	-0.000993171
-11.91	0.0238909	-0.00200695
-11.9	0.0190531	-0.00134453
-11.89	0.0219966	-0.00164211
-11.88	0.0139124	-0.000844233
-11.87	0.0179596	-0.0013627
-11.86	0.0213964	-0.00106917
-11.85	0.0203379	-0.00126573
-11.84	0.0175795	-0.00199853
-11.83	0.0108109	-0.00213119
-11.82	0.00188962	-0.000544811
-11.81	0.000475566	-0.000300543
-11.8	0.000299864	-0.00028842
-11.79	0.000127602	-0.000290944
-11.78	-4.08983e-05	-0.000295541
-11.77	-0.000208239	-0.000294149
-11.76	-0.000282788	-0.000383509
-11.75	-0.000281831	-0.000557078
-11.74	-0.000286676	-0.000735306
-11.73	-0.000291381	-0.000918497
-11.72	-0.000290009	-0.00107249
-11.71	-0.000287892	-0.00124569
-11.7	-0.000288175	-0.00141712
-11.69	-0.000287828	-0.00158484
-11.68	-0.000284889	-0.00175299
-11.67	-0.000283463	-0.0019269
-11.66	-0.000287633	-0.00210666
-11.65	-0.000293564	-0.00229427
-11.64	-0.000291049	-0.00244317
-11.63	-0.000287102	-0.00261463
-11.62	-0.000286628	-0.00278547
-11.61	-0.000288301	-0.00295366
-11.6	-0.000287526	-0.00312197
-11.59	-0.000285725	-0.00329555
-11.58	-0.000288385	-0.00347604
-11.57	-0.000294923	-0.0036673
-11.56	-0.00029211	-0.00381293
-11.55	-0.000287129	-0.00398248
-11.54	-0.000285402	-0.00415249
-11.53	-0.000288304	-0.00432141
-11.52	-0.000288275	-0.00449215
-11.51	-0.000288249	-0.00466401
-11.5	-0.000289621	-0.00484371
-11.49	-0.000295608	-0.00503816
-11.48	-0.000292788	-0.00518207
-11.47	-0.000288068	-0.00534983
-11.46	-0.000284948	-0.00551839
-11.45	-0.000287005	-0.00568848
-11.44	-0.000288054	-0.00586165
-11.43	-0.000290384	-0.00603264
-11.42	-0.000291756	-0.00620942
-11.41	-0.00029589	-0.00640333
-11.4	-0.000292329	-0.00655033
-11.39	-0.000289734	-0.00671724
-11.38	-0.000285948	-0.00688375
-11.37	-0.000284886	-0.00705461
-11.36	-0.000286271	-0.00722934
-11.35	-0.000291341	-0.00740074
-11.34	-0.000295059	-0.00757388
-11.33	-0.000296791	-0.00776326
-11.32	-0.00029014	-0.00791704
-11.31	-0.000290526	-0.00808465
-11.3	-0.000288248	-0.00824954
-11.29	-0.000284683	-0.00841903
-11.28	-0.000283562	-0.00859459
-11.27	-0.000289925	-0.00876758
-11.26	-0.000298254	-0.00893787
-11.25	-0.000299047	-0.0091216
-11.24	-0.00028729	-0.0092815
-11.23	-0.000289058	-0.00945095
-11.22	-0.000289999	-0.00961599
-11.21	-0.000287227	-0.00978302
-11.2	-0.000282351	-0.00995784
-11.19	-0.000286465	-0.010132
-11.18	-0.000296981	-0.010303
-11.17	-0.000301758	-0.0104811
-11.16	-0.000286164	-0.0106444
-11.15	-0.000286067	-0.010815
-11.14	-0.000288925	-0.0109821
-11.13	-0.00029092	-0.0111469
-11.12	-0.000284194	-0.0113205
-11.11	-0.000283709	-0.011494
-11.1	-0.000291739	-0.0116663
-11.09	-0.000302162	-0.0118401
-11.08	-0.000287814	-0.0120073
-11.07	-0.000284745	-0.012177
-11.06	-0.000285606	-0.0123458
-11.05	-0.00029142	-0.0125106
-11.04	-0.000287582	-0.0126833
-11.03	-0.00028443	-0.0128555
-11.02	-0.00028733	-0.0130271
-11.01	-0.000298486	-0.0131982
-11	-0.000306882	-0.0133815
-10.99	-0.000286771	-0.0135393
-10.98	-0.000283844	-0.0137075
-10.97	-0.000286784	-0.013874
-10.96	-0.00028858	-0.0140445
-10.95	-0.000286422	-0.0142178
-10.94	-0.000286855	-0.014388
-10.93	-0.000292373	-0.0145578
-10.92	-0.000301833	-0.0147328
-10.91	-0.000288168	-0.0149024
-10.9	-0.000286187	-0.0150698
-10.89	-0.000284447	-0.0152359
-10.88	-0.000289668	-0.0154001
-10.87	-0.000285168	-0.0155978
-10.86	-0.000283279	-0.0157718
-10.85	-0.000289309	-0.0159432
-10.84	-0.000300911	-0.0161119
-10.83	-0.000308843	-0.0162899
-10.82	-0.000283453	-0.0164537
-10.81	-0.000283521	-0.0166236
-10.8	-0.000289286	-0.0167891
-10.79	-0.000290436	-0.0169574
-10.78	-0.00028488	-0.017131
-10.77	-0.000284615	-0.0173026
-10.76	-0.00029162	-0.0174732
-10.75	-0.000305306	-0.0176418
-10.74	-0.000285834	-0.0178148
-10.73	-0.00028293	-0.017984
-10.72	-0.000283374	-0.0181523
-10.71	-0.000291636	-0.0183159
-10.7	-0.000288429	-0.0184902
-10.69	-0.000285648	-0.0186621
-10.68	-0.00028638	-0.018832
-10.67	-0.000293595	-0.0190014
-10.66	-0.000305785	-0.0191734
-10.65	-0.000285502	-0.0193449
-10.64	-0.000283121	-0.019513
-10.63	-0.000283778	-0.0196797
-10.62	-0.000292787	-0.0198423
-10.61	-0.000287016	-0.0200209
-10.6	-0.000286544	-0.0201917
-10.59	-0.000288257	-0.0203602
-10.58	-0.000295032	-0.020528
-10.57	-0.000306938	-0.0207021
-10.56	-0.00028506	-0.0208738
-10.55	-0.000283916	-0.0210409
-10.54	-0.000284891	-0.0212058
-10.53	-0.00029022	-0.021371
-10.52	-0.000285574	-0.021549
-10.51	-0.000286891	-0.0217197
-10.5	-0.000289741	-0.0218872
-10.49	-0.000296673	-0.0220536
-10.48	-0.000308387	-0.0222271
-10.47	-0.000283979	-0.0224013
-10.46	-0.000284647	-0.0225682
-10.45	-0.000286669	-0.0227315
-10.44	-0.000290214	-0.0228961
-10.43	-0.000283915	-0.0230746
-10.42	-0.000286118	-0.0232462
-10.41	-0.000290366	-0.0234135
-10.4	-0.000297367	-0.0235786
-10.39	-0.000308195	-0.0237508
-10.38	-0.000282107	-0.0239269
-10.37	-0.000284488	-0.0240946
-10.36	-0.000287776	-0.0242575
-10.35	-0.000291249	-0.02442
-10.34	-0.000282955	-0.0245978
-10.33	-0.000283987	-0.0247703
-10.32	-0.00028936	-0.0249388
-10.31	-0.000297098	-0.0251037
-10.3	-0.000308494	-0.0252717
-10.29	-0.00027989	-0.02545
-10.28	-0.000282765	-0.0256193
-10.27	-0.00028754	-0.0257835
-10.26	-0.00029633	-0.0259405
-10.25	-0.000283994	-0.0261193
-10.24	-0.000281931	-0.0262918
-10.23	-0.000286151	-0.0264617
-10.22	-0.000294647	-0.0266281
-10.21	-0.000308079	-0.0267927
-10.2	-0.000279026	-0.0269713
-10.19	-0.000280246	-0.0271414
-10.18	-0.000285086	-0.0273078
-10.17	-0.000297004	-0.0274643
-10.16	-0.000287083	-0.02764
-10.15	-0.000281974	-0.0278119
-10.14	-0.00028282	-0.0279819
-10.13	-0.000289613	-0.0281503
-10.12	-0.000303264	-0.0283149
-10.11	-0.000280206	-0.0284918
-10.1	-0.000279288	-0.0286614
-10.09	-0.000281509	-0.0288294
-10.08	-0.000289904	-0.0289915
-10.07	-0.000291259	-0.0291585
-10.06	-0.000284351	-0.0293316
-10.05	-0.000282056	-0.0295006
-10.04	-0.000284601	-0.0296693
-10.03	-0.000294701	-0.0298363
-10.02	-0.000308636	-0.0300079
-10.01	-0.00028075	-0.030181
-10	-0.000280234	-0.0303485
-9.99	-0.000283714	-0.0305138
-9.98	-0.000298982	-0.0306685
-9.97	-0.000286447	-0.03085
-9.96	-0.000283565	-0.0310197
-9.95	-0.000283054	-0.0311871
-9.94	-0.000287373	-0.0313546
-9.93	-0.000300369	-0.0315203
-9.92	-0.00028117	-0.0317003
-9.91	-0.00028169	-0.0318678
-9.9	-0.000281867	-0.0320332
-9.89	-0.000287501	-0.0321947
-9.88	-0.000288817	-0.0323623
-9.87	-0.000283724	-0.0325371
-9.86	-0.00028339	-0.0327053
-9.85	-0.000284604	-0.032872
-9.84	-0.000290584	-0.0330378
-9.83	-0.000304627	-0.0332064
-9.82	-0.000281024	-0.0333861
-9.81	-0.000282613	-0.0335527
-9.8	-0.00028411	-0.033716
-9.79	-0.000293051	-0.0338719
-9.78	-0.000284363	-0.0340485
-9.77	-0.000281498	-0.034221
-9.76	-0.000282931	-0.0343895
-9.75	-0.000286247	-0.0345554
-9.74	-0.000294845	-0.0347197
-9.73	-0.000301273	-0.0348987
-9.72	-0.000280055	-0.0350693
-9.71	-0.000282971	-0.0352358
-9.7	-0.000286043	-0.0353977
-9.69	-0.000300813	-0.0355465
-9.68	-0.000282033	-0.035731
-9.67	-0.000279331	-0.0359024
-9.66	-0.000281536	-0.0360712
-9.65	-0.000286978	-0.0362376
-9.64	-0.00029732	-0.0364011
-9.63	-0.000276757	-0.0365799
-9.62	-0.000278741	-0.0367498
-9.61	-0.000282115	-0.0369167
-9.6	-0.000286876	-0.0370785
-9.59	-0.000299505	-0.0372294
-9.58	-0.000282033	-0.0374102
-9.57	-0.000277935	-0.0375809
-9.56	-0.000279322	-0.0377505
-9.55	-0.000285755	-0.0379179
-9.54	-0.000297565	-0.0380819
-9.53	-0.000277641	-0.0382591
-9.52	-0.000278034	-0.0384279
-9.51	-0.000280327	-0.0385952
-9.5	-0.000285445	-0.0387579
-9.49	-0.00030154	-0.0389073
-9.48	-0.000283581	-0.0390885
-9.47	-0.000278082	-0.0392583
-9.46	-0.000277516	-0.039427
-9.45	-0.000282609	-0.0395954
-9.44	-0.000294607	-0.0397607
-9.43	-0.000279089	-0.0399371
-9.42	-0.000278893	-0.0401047
-9.41	-0.000279152	-0.0402712
-9.4	-0.000282486	-0.0404351
-9.39	-0.000297326	-0.0405872
-9.38	-0.000284652	-0.0407656
-9.37	-0.00027966	-0.0409347
-9.36	-0.000277625	-0.0411026
-9.35	-0.000279841	-0.04127
-9.34	-0.000289014	-0.0414369
-9.33	-0.000303094	-0.041608
-9.32	-0.000280378	-0.0417811
-9.31	-0.000280048	-0.0419466
-9.3	-0.000280774	-0.0421098
-9.29	-0.000287807	-0.042269
-9.28	-0.000285802	-0.0424374
-9.27	-0.000280069	-0.0426099
-9.26	-0.000278504	-0.0427775
-9.25	-0.000279217	-0.0429438
-9.24	-0.000284477	-0.0431103
-9.23	-0.000297949	-0.0432756
-9.22	-0.000279644	-0.0434561
-9.21	-0.000281133	-0.0436218
-9.2	-0.000281357	-0.043785
-9.19	-0.000283328	-0.0439456
-9.18	-0.000293862	-0.0440992
-9.17	-0.000279265	-0.0442808
-9.16	-0.000277438	-0.0444506
-9.15	-0.000278691	-0.0446175
-9.14	-0.00028221	-0.0447835
-9.13	-0.000290271	-0.0449478
-9.12	-0.000298609	-0.0451247
-9.11	-0.000279176	-0.0452945
-9.1	-0.000281214	-0.0454596
-9.09	-0.000282682	-0.0456214
-9.08	-0.000287747	-0.0457777
-9.07	-0.000283251	-0.045945
-9.06	-0.000275894	-0.0461185
-9.05	-0.00027547	-0.046288
-9.04	-0.000278795	-0.0464553
-9.03	-0.000285121	-0.0466207
-9.02	-0.000296659	-0.0467839
-9.01	-0.000276365	-0.0469621
-9	-0.000278097	-0.0471299
-8.99	-0.000280331	-0.0472948
-8.98	-0.000283369	-0.0474558
-8.97	-0.000295357	-0.0476055
-8.96	-0.000280359	-0.0477826
-8.95	-0.000274351	-0.0479531
-8.94	-0.000273873	-0.0481222
-8.93	-0.000278151	-0.0482902
-8.92	-0.000286549	-0.0484558
-8.91	-0.000300443	-0.0486196
-8.9	-0.000277026	-0.0487955
-8.89	-0.000277195	-0.048962
-8.88	-0.000278636	-0.049127
-8.87	-0.000282597	-0.0492882
-8.86	-0.000305976	-0.0494282
-8.85	-0.00027931	-0.049682
-8.84	-0.000274014	-0.0498522
-8.83	-0.000273808	-0.0500206
-8.82	-0.000278142	-0.050189
-8.81	-0.000286901	-0.0503549
-8.8	-0.000300045	-0.0505192
-8.79	-0.000277413	-0.0506939
-8.78	-0.000277208	-0.0508604
-8.77	-0.000278175	-0.0510251
-8.76	-0.000281826	-0.0511868
-8.75	-0.000307235	-0.0513254
-8.74	-0.000280174	-0.0515152
-8.73	-0.000274805	-0.0516843
-8.72	-0.000273347	-0.0518528
-8.71	-0.000276241	-0.0520205
-8.7	-0.000284021	-0.0521869
-8.69	-0.000298324	-0.052352
-8.68	-0.000278503	-0.052526
-8.67	-0.000277606	-0.052691
-8.66	-0.000277032	-0.0528557
-8.65	-0.000279172	-0.053018
-8.64	-0.000290271	-0.0531718
-8.63	-0.000281286	-0.0533453
-8.62	-0.000275923	-0.0535153
-8.61	-0.000274045	-0.0536826
-8.6	-0.000275173	-0.0538493
-8.59	-0.000280522	-0.0540158
-8.58	-0.000293062	-0.0541815
-8.57	-0.000278728	-0.0543562
-8.56	-0.000278797	-0.0545208
-8.55	-0.000277629	-0.0546843
-8.54	-0.000277352	-0.0548469
-8.53	-0.00028217	-0.0550057
-8.52	-0.000283315	-0.0551698
-8.51	-0.000276311	-0.055343
-8.5	-0.000274698	-0.0555112
-8.49	-0.000275288	-0.0556771
-8.48	-0.000278414	-0.0558425
-8.47	-0.000286137	-0.0560076
-8.46	-0.000297419	-0.0561783
-8.45	-0.000278471	-0.0563489
-8.44	-0.000278628	-0.0565127
-8.43	-0.000277849	-0.0566749
-8.42	-0.000278636	-0.0568351
-8.41	-0.000296027	-0.0569805
-8.4	-0.0002767	-0.0571653
-8.39	-0.000273668	-0.0573358
-8.38	-0.000274394	-0.0575032
-8.37	-0.000277082	-0.0576687
-8.36	-0.000282001	-0.057833
-8.35	-0.000291503	-0.0579968
-8.34	-0.000275861	-0.0581724
-8.33	-0.000277335	-0.0583383
-8.32	-0.000277949	-0.0585018
-8.31	-0.000278213	-0.0586631
-8.3	-0.000280799	-0.0588211
-8.29	-0.000286102	-0.0589776
-8.28	-0.000273556	-0.0591549
-8.27	-0.000271842	-0.0593242
-8.26	-0.00027371	-0.0594917
-8.25	-0.000278074	-0.0596573
-8.24	-0.000284592	-0.0598209
-8.23	-0.000295221	-0.0599843
-8.22	-0.000274951	-0.0601582
-8.21	-0.00027564	-0.0603241
-8.2	-0.000276507	-0.060488
-8.19	-0.000277875	-0.0606489
-8.18	-0.000282138	-0.0608063
-8.17	-0.000283171	-0.0609668
-8.16	-0.000273248	-0.0611401
-8.15	-0.000270782	-0.0613089
-8.14	-0.000272155	-0.0614755
-8.13	-0.000276994	-0.061642
-8.12	-0.000284953	-0.0618065
-8.11	-0.000296462	-0.0619698
-8.1	-0.000274952	-0.0621414
-8.09	-0.000274346	-0.0623064
-8.08	-0.000274476	-0.0624705
-8.07	-0.000276116	-0.0626326
-8.06	-0.00028118	-0.0627908
-8.05	-0.000284521	-0.06295
-8.04	-0.000274288	-0.0631233
-8.03	-0.000271214	-0.0632901
-8.02	-0.000271304	-0.0634568
-8.01	-0.000274657	-0.0636226
-8	-0.0002823	-0.0637882
-7.99	-0.000294178	-0.063952
-7.98	-0.000275935	-0.0641226
-7.97	-0.000274698	-0.0642864
-7.96	-0.000273472	-0.0644497
-7.95	-0.000273759	-0.0646128
-7.94	-0.000277312	-0.0647729
-7.93	-0.000294506	-0.06492
-7.92	-0.000276469	-0.0651021
-7.91	-0.000272799	-0.0652695
-7.9	-0.00027186	-0.0654353
-7.89	-0.000273418	-0.0656005
-7.88	-0.000278177	-0.0657656
-7.87	-0.000287437	-0.0659297
-7.86	-0.000296672	-0.0661018
-7.85	-0.000275923	-0.0662653
-7.84	-0.000274507	-0.0664281
-7.83	-0.000273227	-0.0665902
-7.82	-0.000274054	-0.0667513
-7.81	-0.000281322	-0.0669075
-7.8	-0.000278982	-0.0670747
-7.79	-0.000273753	-0.0672453
-7.78	-0.000272731	-0.0674118
-7.77	-0.000273426	-0.0675767
-7.76	-0.000276138	-0.0677406
-7.75	-0.000281801	-0.0679044
-7.74	-0.000292207	-0.0680685
-7.73	-0.000275082	-0.0682407
-7.72	-0.000275366	-0.0684043
-7.71	-0.000274611	-0.0685663
-7.7	-0.000273846	-0.0687273
-7.69	-0.000275276	-0.0688867
-7.68	-0.000291509	-0.0690331
-7.67	-0.000274749	-0.0692148
-7.66	-0.000271779	-0.0693839
-7.65	-0.000272336	-0.0695499
-7.64	-0.000274627	-0.0697142
-7.63	-0.000278318	-0.0698773
-7.62	-0.000284351	-0.0700397
-7.61	-0.000293613	-0.0702042
-7.6	-0.000273351	-0.0703758
-7.59	-0.000273982	-0.0705399
-7.58	-0.000274159	-0.070702
-7.57	-0.000274467	-0.0708624
-7.56	-0.000276654	-0.0710204
-7.55	-0.000297953	-0.0711603
-7.54	-0.000273535	-0.071348
-7.53	-0.000270327	-0.0715166
-7.52	-0.000270965	-0.0716831
-7.51	-0.000273966	-0.0718479
-7.5	-0.000278682	-0.072011
-7.49	-0.000285457	-0.0721729
-7.48	-0.000294526	-0.0723364
-7.47	-0.000271965	-0.0725067
-7.46	-0.00027202	-0.072671
-7.45	-0.000272519	-0.0728341
-7.44	-0.000273736	-0.0729949
-7.43	-0.000276725	-0.0731532
-7.42	-0.000293211	-0.0732976
-7.41	-0.000275425	-0.0734769
-7.4	-0.000270581	-0.073645
-7.39	-0.000269661	-0.073811
-7.38	-0.000271582	-0.0739762
-7.37	-0.000276169	-0.0741401
-7.36	-0.000283365	-0.0743034
-7.35	-0.000291089	-0.0744632
-7.34	-0.000272274	-0.0746337
-7.33	-0.000271304	-0.0747974
-7.32	-0.000270773	-0.0749606
-7.31	-0.000271433	-0.0751229
-7.3	-0.000274073	-0.075283
-7.29	-0.000282015	-0.0754376
-7.28	-0.000279424	-0.0756025
-7.27	-0.00027286	-0.075771
-7.26	-0.000270443	-0.0759363
-7.25	-0.000270463	-0.0761008
-7.24	-0.000272952	-0.0762649
-7.23	-0.000278192	-0.0764282
-7.22	-0.000286732	-0.0765907
-7.21	-0.000295063	-0.0767588
-7.2	-0.00027265	-0.076922
-7.19	-0.000271292	-0.0770844
-7.18	-0.000270273	-0.0772464
-7.17	-0.000270811	-0.0774077
-7.16	-0.000274458	-0.0775668
-7.15	-0.000296768	-0.0777077
-7.14	-0.000276032	-0.0778918
-7.13	-0.000272498	-0.0780583
-7.12	-0.0002714	-0.0782223
-7.11	-0.000271847	-0.0783855
-7.1	-0.000274112	-0.0785482
-7.09	-0.000279042	-0.0787109
-7.08	-0.000287722	-0.0788734
-7.07	-0.000272646	-0.0790438
-7.06	-0.000272748	-0.0792066
-7.05	-0.000271925	-0.079368
-7.04	-0.00027094	-0.0795288
-7.03	-0.000271072	-0.0796889
-7.02	-0.000274422	-0.0798468
-7.01	-0.000290905	-0.0799933
-7	-0.000274067	-0.0801738
-6.99	-0.000271669	-0.0803402
-6.98	-0.000271671	-0.0805044
-6.97	-0.000272911	-0.0806669
-6.96	-0.00027533	-0.0808286
-6.95	-0.00027974	-0.0809903
-6.94	-0.00028701	-0.0811515
-6.93	-0.000270857	-0.081323
-6.92	-0.000271667	-0.081486
-6.91	-0.00027189	-0.0816479
-6.9	-0.000271778	-0.0818082
-6.89	-0.000272048	-0.0819676
-6.88	-0.000274496	-0.0821247
-6.87	-0.000291024	-0.0822693
-6.86	-0.000273909	-0.0824489
-6.85	-0.000270356	-0.0826162
-6.84	-0.000270248	-0.0827809
-6.83	-0.000272037	-0.082944
-6.82	-0.000274933	-0.0831057
-6.81	-0.000279065	-0.0832666
-6.8	-0.000285454	-0.0834269
-6.79	-0.000292015	-0.0835927
-6.78	-0.000269745	-0.0837599
-6.77	-0.000270176	-0.0839222
-6.76	-0.000270799	-0.0840842
-6.75	-0.000271799	-0.0842442
-6.74	-0.000273844	-0.0844021
-6.73	-0.000279923	-0.0845556
-6.72	-0.000279329	-0.0847162
-6.71	-0.000271596	-0.084885
-6.7	-0.000269109	-0.0850502
-6.69	-0.000269328	-0.0852143
-6.68	-0.000271616	-0.0853772
-6.67	-0.000275687	-0.0855391
-6.66	-0.000281499	-0.0856998
-6.65	-0.000289664	-0.0858605
-6.64	-0.000269648	-0.0860289
-6.63	-0.000269144	-0.0861914
-6.62	-0.000268917	-0.0863537
-6.61	-0.000269426	-0.086515
-6.6	-0.000271052	-0.0866746
-6.59	-0.00027452	-0.0868321
-6.58	-0.00028441	-0.0869825
-6.57	-0.000278027	-0.0871493
-6.56	-0.000271825	-0.0873159
-6.55	-0.000269414	-0.0874794
-6.54	-0.000269127	-0.0876424
-6.53	-0.000270886	-0.0878048
-6.52	-0.000274834	-0.0879668
-6.51	-0.000281092	-0.0881281
-6.5	-0.000289837	-0.0882892
-6.49	-0.000270635	-0.0884565
-6.48	-0.000269897	-0.088618
-6.47	-0.000269005	-0.0887787
-6.46	-0.000268625	-0.0889397
-6.45	-0.000269661	-0.0890998
-6.44	-0.000272979	-0.0892577
-6.43	-0.000283822	-0.0894086
-6.42	-0.000277776	-0.0895758
-6.41	-0.000272677	-0.0897419
-6.4	-0.000270676	-0.0899046
-6.39	-0.000270089	-0.0900658
-6.38	-0.000270731	-0.0902268
-6.37	-0.000273087	-0.090388
-6.36	-0.000277822	-0.0905491
-6.35	-0.00028584	-0.0907105
-6.34	-0.000270557	-0.0908803
-6.33	-0.00027076	-0.0910408
-6.32	-0.000270291	-0.0912019
-6.31	-0.000269587	-0.0913616
-6.3	-0.000269473	-0.0915202
-6.29	-0.00027089	-0.0916783
-6.28	-0.000276278	-0.0918337
-6.27	-0.000281867	-0.0919894
-6.26	-0.000273101	-0.09216
-6.25	-0.00027091	-0.092324
-6.24	-0.000270566	-0.0924858
-6.23	-0.000271215	-0.0926464
-6.22	-0.000272691	-0.0928064
-6.21	-0.000275608	-0.0929662
-6.2	-0.000280725	-0.0931263
-6.19	-0.000289318	-0.0934041
-6.18	-0.000269435	-0.093458
-6.17	-0.000270244	-0.0936199
-6.16	-0.000270491	-0.09378
-6.15	-0.000270529	-0.0939388
-6.14	-0.000270925	-0.0940963
-6.13	-0.000272804	-0.0942529
-6.12	-0.000280103	-0.0944045
-6.11	-0.0002782	-0.0946846
-6.1	-0.000271495	-0.0948508
-6.09	-0.000269031	-0.095014
-6.08	-0.000268484	-0.0951765
-6.07	-0.000269688	-0.0953381
-6.06	-0.000272498	-0.095499
-6.05	-0.000276817	-0.0956593
-6.04	-0.000283084	-0.095819
-6.03	-0.000289984	-0.0959808
-6.02	-0.000268964	-0.0961471
-6.01	-0.000268599	-0.0963085
-6	-0.000268497	-0.096469
-5.99	-0.000269037	-0.0966291
-5.98	-0.000270634	-0.0967881
-5.97	-0.000273426	-0.0969448
-5.96	-0.000280651	-0.0970975
-5.95	-0.000280055	-0.0972574
-5.94	-0.000273113	-0.0974229
-5.93	-0.000269973	-0.0975851
-5.92	-0.00026861	-0.0977465
-5.91	-0.000268736	-0.0979075
-5.9	-0.000270534	-0.0980687
-5.89	-0.000274173	-0.0982293
-5.88	-0.000279716	-0.0983892
-5.87	-0.000287428	-0.0985499
-5.86	-0.000270006	-0.0987165
-5.85	-0.000269643	-0.0988772
-5.84	-0.000268965	-0.0990374
-5.83	-0.000268584	-0.0991968
-5.82	-0.000268988	-0.0993555
-5.81	-0.00027066	-0.0995131
-5.8	-0.000274759	-0.099669
-5.79	-0.00029532	-0.0998087
-5.78	-0.000275573	-0.0999884
-5.77	-0.000271843	-0.100151
-5.76	-0.000270081	-0.100311
-5.75	-0.000269258	-0.100472
-5.74	-0.000269625	-0.100632
-5.73	-0.000271412	-0.100793
-5.72	-0.00027467	-0.100952
-5.71	-0.000280219	-0.101112
-5.7	-0.000287936	-0.101275
-5.69	-0.000270196	-0.101442
-5.68	-0.000270353	-0.101601
-5.67	-0.000269955	-0.10176
-5.66	-0.000269476	-0.101918
-5.65	-0.000269481	-0.102076
-5.64	-0.000270884	-0.102233
-5.63	-0.000275485	-0.102388
-5.62	-0.00028926	-0.102533
-5.61	-0.000274192	-0.102708
-5.6	-0.000270897	-0.102871
-5.59	-0.000269805	-0.103032
-5.58	-0.000269712	-0.103192
-5.57	-0.000270298	-0.10335
-5.56	-0.00027184	-0.10351
-5.55	-0.000274769	-0.103669
-5.54	-0.000279912	-0.103829
-5.53	-0.000286003	-0.103989
-5.52	-0.000269218	-0.104158
-5.51	-0.00027004	-0.104318
-5.5	-0.000270399	-0.104477
-5.49	-0.000270447	-0.104635
-5.48	-0.000270496	-0.104792
-5.47	-0.000271222	-0.104948
-5.46	-0.000273854	-0.105103
-5.45	-0.000284171	-0.10525
-5.44	-0.000275571	-0.105417
-5.43	-0.000270479	-0.105582
-5.42	-0.000268697	-0.105744
-5.41	-0.000268624	-0.105904
-5.4	-0.000269434	-0.106063
-5.39	-0.000271117	-0.106222
-5.38	-0.000273778	-0.106381
-5.37	-0.000277628	-0.106539
-5.36	-0.000282947	-0.106697
-5.35	-0.000287391	-0.106864
-5.34	-0.000268464	-0.107026
-5.33	-0.000269158	-0.107186
-5.32	-0.000269719	-0.107345
-5.31	-0.000270315	-0.107502
-5.3	-0.000271145	-0.107659
-5.29	-0.000272548	-0.107814
-5.28	-0.000275742	-0.107967
-5.27	-0.000300303	-0.1081
-5.26	-0.000274139	-0.108283
-5.25	-0.000269641	-0.108445
-5.24	-0.000267564	-0.108606
-5.23	-0.000267154	-0.108767
-5.22	-0.000268117	-0.108926
-5.21	-0.000270199	-0.109086
-5.2	-0.000273291	-0.109244
-5.19	-0.000277681	-0.109402
-5.18	-0.000283378	-0.10956
-5.17	-0.000288372	-0.109726
-5.16	-0.000268249	-0.109886
-5.15	-0.000268339	-0.110046
-5.14	-0.000268558	-0.110204
-5.13	-0.000269098	-0.110362
-5.12	-0.000270074	-0.110519
-5.11	-0.000271777	-0.110675
-5.1	-0.000275023	-0.110828
-5.09	-0.000283984	-0.110976
-5.08	-0.00027769	-0.111139
-5.07	-0.000271675	-0.111301
-5.06	-0.000268384	-0.111462
-5.05	-0.000266918	-0.111621
-5.04	-0.000266706	-0.11178
-5.03	-0.000267808	-0.11194
-5.02	-0.000270215	-0.112099
-5.01	-0.000273913	-0.112257
-5	-0.000279387	-0.112415
-4.99	-0.000286627	-0.112574

## Sheet: (c)
d	CV
-16.99	0.574272
-16.98	0.58598
-16.97	0.56889
-16.96	0.59292
-16.95	0.567675
-16.94	0.584487
-16.93	0.582408
-16.92	0.583563
-16.91	0.592176
-16.9	0.572837
-16.89	0.588813
-16.88	0.56506
-16.87	0.570689
-16.86	0.586129
-16.85	0.573532
-16.84	0.599614
-16.83	0.573621
-16.82	0.566374
-16.81	0.578659
-16.8	0.578593
-16.79	0.549922
-16.78	0.560783
-16.77	0.546945
-16.76	0.562682
-16.75	0.579464
-16.74	0.54884
-16.73	0.558955
-16.72	0.582991
-16.71	0.571087
-16.7	0.563915
-16.69	0.571747
-16.68	0.577618
-16.67	0.543622
-16.66	0.576986
-16.65	0.544585
-16.64	0.561801
-16.63	0.549135
-16.62	0.558694
-16.61	0.569057
-16.6	0.549523
-16.59	0.560302
-16.58	0.549439
-16.57	0.550707
-16.56	0.561239
-16.55	0.548734
-16.54	0.557464
-16.53	0.558115
-16.52	0.569748
-16.51	0.545315
-16.5	0.56411
-16.49	0.557329
-16.48	0.563226
-16.47	0.550332
-16.46	0.545469
-16.45	0.559622
-16.44	0.540482
-16.43	0.544659
-16.42	0.534172
-16.41	0.539676
-16.4	0.548727
-16.39	0.531581
-16.38	0.547119
-16.37	0.522407
-16.36	0.533641
-16.35	0.536993
-16.34	0.545193
-16.33	0.537202
-16.32	0.540317
-16.31	0.524634
-16.3	0.526575
-16.29	0.545858
-16.28	0.548414
-16.27	0.525127
-16.26	0.535135
-16.25	0.5395
-16.24	0.529582
-16.23	0.52723
-16.22	0.525676
-16.21	0.520708
-16.2	0.518743
-16.19	0.520155
-16.18	0.526598
-16.17	0.502822
-16.16	0.507189
-16.15	0.514311
-16.14	0.507422
-16.13	0.497742
-16.12	0.518821
-16.11	0.514377
-16.1	0.524254
-16.09	0.518413
-16.08	0.512294
-16.07	0.50015
-16.06	0.504909
-16.05	0.507616
-16.04	0.515263
-16.03	0.505446
-16.02	0.495235
-16.01	0.487539
-16	0.514058
-15.99	0.512512
-15.98	0.496582
-15.97	0.504727
-15.96	0.507716
-15.95	0.498299
-15.94	0.502892
-15.93	0.49562
-15.92	0.491491
-15.91	0.482958
-15.9	0.501834
-15.89	0.496983
-15.88	0.48791
-15.87	0.488717
-15.86	0.490083
-15.85	0.478468
-15.84	0.490074
-15.83	0.491616
-15.82	0.496292
-15.81	0.494419
-15.8	0.477231
-15.79	0.487066
-15.78	0.475702
-15.77	0.472963
-15.76	0.488234
-15.75	0.49045
-15.74	0.48085
-15.73	0.497631
-15.72	0.494017
-15.71	0.480595
-15.7	0.483422
-15.69	0.482918
-15.68	0.486984
-15.67	0.466208
-15.66	0.462182
-15.65	0.472973
-15.64	0.462137
-15.63	0.479924
-15.62	0.466158
-15.61	0.474294
-15.6	0.462783
-15.59	0.465971
-15.58	0.461653
-15.57	0.454177
-15.56	0.473787
-15.55	0.46583
-15.54	0.454914
-15.53	0.456089
-15.52	0.459578
-15.51	0.464006
-15.5	0.459093
-15.49	0.472946
-15.48	0.462439
-15.47	0.443691
-15.46	0.447845
-15.45	0.466382
-15.44	0.461595
-15.43	0.473198
-15.42	0.465172
-15.41	0.461622
-15.4	0.453548
-15.39	0.43283
-15.38	0.454075
-15.37	0.460441
-15.36	0.457073
-15.35	0.460684
-15.34	0.445985
-15.33	0.453517
-15.32	0.458014
-15.31	0.459615
-15.3	0.451109
-15.29	0.450376
-15.28	0.459509
-15.27	0.457219
-15.26	0.472485
-15.25	0.470056
-15.24	0.436833
-15.23	0.460733
-15.22	0.45465
-15.21	0.450731
-15.2	0.458482
-15.19	0.452962
-15.18	0.4487
-15.17	0.448772
-15.16	0.469801
-15.15	0.453298
-15.14	0.457652
-15.13	0.463237
-15.12	0.446178
-15.11	0.448826
-15.1	0.434946
-15.09	0.446148
-15.08	0.450552
-15.07	0.451456
-15.06	0.467411
-15.05	0.445441
-15.04	0.436762
-15.03	0.441341
-15.02	0.459488
-15.01	0.470377
-15	0.459419
-14.99	0.437537
-14.98	0.466884
-14.97	0.459313
-14.96	0.452296
-14.95	0.438276
-14.94	0.451057
-14.93	0.456074
-14.92	0.457238
-14.91	0.459579
-14.9	0.440818
-14.89	0.453758
-14.88	0.440912
-14.87	0.470374
-14.86	0.460852
-14.85	0.453692
-14.84	0.456786
-14.83	0.449301
-14.82	0.471997
-14.81	0.468066
-14.8	0.461028
-14.79	0.451041
-14.78	0.451767
-14.77	0.437791
-14.76	0.456296
-14.75	0.44093
-14.74	0.452903
-14.73	0.463643
-14.72	0.454582
-14.71	0.458513
-14.7	0.455298
-14.69	0.451399
-14.68	0.452563
-14.67	0.462289
-14.66	0.466575
-14.65	0.459787
-14.64	0.444258
-14.63	0.435535
-14.62	0.342125
-14.61	0.447317
-14.6	0.444447
-14.59	0.459772
-14.58	0.456222
-14.57	0.453603
-14.56	0.448238
-14.55	0.452832
-14.54	0.433334
-14.53	0.445052
-14.52	0.448858
-14.51	0.435426
-14.5	0.434546
-14.49	0.443996
-14.48	0.453455
-14.47	0.440073
-14.46	0.43622
-14.45	0.43866
-14.44	0.444672
-14.43	0.449253
-14.42	0.436792
-14.41	0.448093
-14.4	0.440789
-14.39	0.446109
-14.38	0.435222
-14.37	0.429938
-14.36	0.442352
-14.35	0.440212
-14.34	0.439386
-14.33	0.454243
-14.32	0.433084
-14.31	0.450658
-14.3	0.450922
-14.29	0.443334
-14.28	0.432308
-14.27	0.433231
-14.26	0.446009
-14.25	0.44082
-14.24	0.443194
-14.23	0.43408
-14.22	0.442998
-14.21	0.444195
-14.2	0.439269
-14.19	0.454322
-14.18	0.445951
-14.17	0.442248
-14.16	0.42053
-14.15	0.446933
-14.14	0.433129
-14.13	0.436576
-14.12	0.432294
-14.11	0.435353
-14.1	0.450184
-14.09	0.43869
-14.08	0.448675
-14.07	0.436745
-14.06	0.435952
-14.05	0.441821
-14.04	0.43629
-14.03	0.419498
-14.02	0.429142
-14.01	0.428158
-14	0.41734
-13.99	0.426493
-13.98	0.412811
-13.97	0.434593
-13.96	0.427561
-13.95	0.434186
-13.94	0.429858
-13.93	0.42424
-13.92	0.425461
-13.91	0.439784
-13.9	0.426221
-13.89	0.437365
-13.88	0.438953
-13.87	0.435942
-13.86	0.398171
-13.85	0.419765
-13.84	0.431651
-13.83	0.429532
-13.82	0.422017
-13.81	0.439208
-13.8	0.416061
-13.79	0.434422
-13.78	0.421418
-13.77	0.435216
-13.76	0.432963
-13.75	0.422145
-13.74	0.428883
-13.73	0.425059
-13.72	0.432299
-13.71	0.427053
-13.7	0.416506
-13.69	0.414181
-13.68	0.419512
-13.67	0.425906
-13.66	0.419324
-13.65	0.420808
-13.64	0.416999
-13.63	0.422668
-13.62	0.429827
-13.61	0.427748
-13.6	0.42065
-13.59	0.418488
-13.58	0.424471
-13.57	0.41821
-13.56	0.426013
-13.55	0.429335
-13.54	0.41511
-13.53	0.415726
-13.52	0.420267
-13.51	0.424866
-13.5	0.425841
-13.49	0.422549
-13.48	0.425951
-13.47	0.42683
-13.46	0.424408
-13.45	0.42784
-13.44	0.419388
-13.43	0.427203
-13.42	0.432628
-13.41	0.428601
-13.4	0.425974
-13.39	0.430605
-13.38	0.42926
-13.37	0.427459
-13.36	0.425003
-13.35	0.435751
-13.34	0.437382
-13.33	0.417717
-13.32	0.422334
-13.31	0.429588
-13.3	0.429648
-13.29	0.41197
-13.28	0.423554
-13.27	0.42518
-13.26	0.425936
-13.25	0.424861
-13.24	0.42522
-13.23	0.434126
-13.22	0.42408
-13.21	0.419811
-13.2	0.422148
-13.19	0.424552
-13.18	0.422602
-13.17	0.432433
-13.16	0.427664
-13.15	0.422973
-13.14	0.425975
-13.13	0.421894
-13.12	0.425899
-13.11	0.437763
-13.1	0.430674
-13.09	0.41286
-13.08	0.425524
-13.07	0.428237
-13.06	0.425927
-13.05	0.421078
-13.04	0.416449
-13.03	0.420607
-13.02	0.417597
-13.01	0.408339
-13	0.431844
-12.99	0.426218
-12.98	0.423049
-12.97	0.42702
-12.96	0.42584
-12.95	0.431917
-12.94	0.418392
-12.93	0.427725
-12.92	0.428629
-12.91	0.431063
-12.9	0.418111
-12.89	0.407709
-12.88	0.424615
-12.87	0.429681
-12.86	0.426466
-12.85	0.422792
-12.84	0.425696
-12.83	0.41828
-12.82	0.419431
-12.81	0.425254
-12.8	0.430814
-12.79	0.433094
-12.78	0.421107
-12.77	0.429078
-12.76	0.429437
-12.75	0.424866
-12.74	0.430585
-12.73	0.43188
-12.72	0.424095
-12.71	0.431274
-12.7	0.423995
-12.69	0.428188
-12.68	0.412934
-12.67	0.417105
-12.66	0.414211
-12.65	0.415206
-12.64	0.401208
-12.63	0.430357
-12.62	0.430224
-12.61	0.424552
-12.6	0.414906
-12.59	0.417115
-12.58	0.421175
-12.57	0.422856
-12.56	0.421046
-12.55	0.423095
-12.54	0.415033
-12.53	0.43011
-12.52	0.421311
-12.51	0.433227
-12.5	0.421584
-12.49	0.417418
-12.48	0.425117
-12.47	0.425196
-12.46	0.394701
-12.45	0.429369
-12.44	0.407858
-12.43	0.428341
-12.42	0.408899
-12.41	0.427025
-12.4	0.409819
-12.39	0.418729
-12.38	0.416367
-12.37	0.408046
-12.36	0.418603
-12.35	0.411483
-12.34	0.407771
-12.33	0.417225
-12.32	0.412406
-12.31	0.403336
-12.3	0.41706
-12.29	0.400273
-12.28	0.385803
-12.27	0.407426
-12.26	0.4077
-12.25	0.389338
-12.24	0.408575
-12.23	0.40554
-12.22	0.411876
-12.21	0.39911
-12.2	0.406228
-12.19	0.373624
-12.18	0.383347
-12.17	0.373226
-12.16	0.392714
-12.15	0.394356
-12.14	0.396739
-12.13	0.380091
-12.12	0.378119
-12.11	0.377383
-12.1	0.369829
-12.09	0.371243
-12.08	0.37238
-12.07	0.378675
-12.06	0.379609
-12.05	0.350504
-12.04	0.348283
-12.03	0.352293
-12.02	0.35126
-12.01	0.359153
-12	0.336612
-11.99	0.343138
-11.98	0.354491
-11.97	0.34882
-11.96	0.34593
-11.95	0.343099
-11.94	0.33338
-11.93	0.302968
-11.92	0.311574
-11.91	0.312111
-11.9	0.305229
-11.89	0.283343
-11.88	0.307413
-11.87	0.286594
-11.86	0.272159
-11.85	0.223844
-11.84	0.208094
-11.83	0.001792
-11.82	0.003389
-11.81	0.00443
-11.8	0.004952
-11.79	0.005198
-11.78	0.005362
-11.77	0.005481
-11.76	0.005522
-11.75	0.005513
-11.74	0.005401
-11.73	0.005203
-11.72	0.004504
-11.71	0.003942
-11.7	0.003462
-11.69	0.000927
-11.68	0.000497
-11.67	0
-11.66	0
-11.65	0
-11.64	0
-11.63	0
-11.62	0
-11.61	0
-11.6	0
-11.59	0
-11.58	0
-11.57	0
-11.56	0
#-11.550000	0.043533
-11.54	0
-11.53	0
-11.52	0
-11.51	0
-11.5	0
-11.49	0
-11.48	0
-11.47	0
-11.46	0
-11.45	0
-11.44	0
-11.43	0
-11.42	0
-11.41	0
-11.4	0
-11.39	0
-11.38	0
-11.37	0
-11.36	0
-11.35	0
-11.34	0
-11.33	0.003508
-11.32	0.004486
-11.31	0.00486
-11.3	0.005298
-11.29	0.005298
-11.28	0.005501
-11.27	0.00557
-11.26	0.00558
-11.25	0.005579
-11.24	0.005379
-11.23	0.005222
-11.22	0.005056
-11.21	0.004067
-11.2	0
-11.19	0
-11.18	0
#-11.170000	0.066676
-11.16	0
-11.15	0
-11.14	0
-11.13	0
-11.12	0
-11.11	0
-11.1	0
-11.09	0
-11.08	0
-11.07	0
-11.06	0
-11.05	0
-11.04	0
-11.03	0
-11.02	0
-11.01	0
-11	0
-10.99	0
-10.98	0
-10.97	0
-10.96	0
-10.95	0
-10.94	0
-10.93	0
-10.92	0
-10.91	0
-10.9	0
-10.89	0
-10.88	0
-10.87	0
-10.86	0
-10.85	0
-10.84	0
-10.83	0
-10.82	0
-10.81	0
-10.8	0
-10.79	0.003529
-10.78	0.00479
-10.77	0.005115
-10.76	0.005424
-10.75	0.005515
-10.74	0.005587
-10.73	0.005649
-10.72	0.005635
-10.71	0.005582
-10.7	0.005468
-10.69	0.005173
-10.68	0.004809
-10.67	0.004136
-10.66	0
-10.65	0
-10.64	0
-10.63	0
-10.62	0
-10.61	0
-10.6	0
-10.59	0
-10.58	0
-10.57	0
-10.56	0
-10.55	0
-10.54	0
-10.53	0
-10.52	0
-10.51	0
-10.5	0
-10.49	0
-10.48	0
-10.47	0
-10.46	0
-10.45	0
-10.44	0
-10.43	0
-10.42	0
-10.41	0
-10.4	0
-10.39	0
-10.38	0
-10.37	0
-10.36	0
-10.35	0
-10.34	0
-10.33	0
-10.32	0
-10.31	0
-10.3	0
-10.29	0
-10.28	0
-10.27	0
-10.26	0
-10.25	0
-10.24	0
-10.23	0
-10.22	0
-10.21	0.003714
-10.2	0.00473
-10.19	0.005124
-10.18	0.005366
-10.17	0.005514
-10.16	0.005714
-10.15	0.005714
-10.14	0.005714
-10.13	0.005714
-10.12	0.005714
-10.11	0.005524
-10.1	0.005365
-10.09	0.004858
-10.08	0.004022
-10.07	0
-10.06	0
-10.05	0
-10.04	0
-10.03	0
-10.02	0
-10.01	0
-10	0
-9.99	0
-9.98	0
-9.97	0
-9.96	0
-9.95	0
-9.94	0
-9.93	0
-9.92	0
-9.91	0
-9.9	0
-9.89	0
-9.88	0
-9.87	0
-9.86	0
-9.85	0
-9.84	0
-9.83	0
-9.82	0
-9.81	0
-9.8	0
-9.79	0
-9.78	0
-9.77	0
-9.76	0
-9.75	0
-9.74	0
-9.73	0
-9.72	0
-9.71	0
-9.7	0
-9.69	0
-9.68	0
-9.67	0
-9.66	0
-9.65	0
-9.64	0
-9.63	0
-9.62	0
-9.61	0
-9.6	0
-9.59	0
-9.58	0
-9.57	0.003673
-9.56	0.004672
-9.55	0.005091
-9.54	0.005441
-9.53	0.005437
-9.52	0.005661
-9.51	0.005722
-9.5	0.005775
-9.49	0.005779
-9.48	0.005743
-9.47	0.005568
-9.46	0.005568
-9.45	0.005317
-9.44	0.004693
-9.43	0.004181
-9.42	0
-9.41	0
-9.4	0
-9.39	0
-9.38	0
-9.37	0
-9.36	0
-9.35	0
-9.34	0
-9.33	0
-9.32	0
-9.31	0
-9.3	0
-9.29	0
-9.28	0
-9.27	0
-9.26	0
-9.25	0
-9.24	0
-9.23	0
-9.22	0
-9.21	0
-9.2	0
-9.19	0
-9.18	0
-9.17	0
-9.16	0
-9.15	0
-9.14	0
-9.13	0
-9.12	0
-9.11	0
-9.1	0
-9.09	0
-9.08	0
-9.07	0
-9.06	0
-9.05	0
-9.04	0
-9.03	0
-9.02	0
-9.01	0
-9	0
-8.99	0
-8.98	0
-8.97	0
-8.96	0
-8.95	0
-8.94	0
-8.93	0
-8.92	0
-8.91	0
-8.9	0
-8.89	0
-8.88	0
-8.87	0
-8.86	0
-8.85	0.005272
-8.84	0.005272
-8.83	0.005272
-8.82	0.005272
-8.81	0.005272
-8.8	0.005272
-8.79	0.005792
-8.78	0.005825
-8.77	0.005847
-8.76	0.005827
-8.75	0.005769
-8.74	0.005642
-8.73	0.005342
-8.72	0.005055
-8.71	0.004557
-8.7	0.003618
-8.69	0
-8.68	0
-8.67	0
-8.66	0
-8.65	0
-8.64	0
-8.63	0
-8.62	0
-8.61	0
-8.6	0
-8.59	0
-8.58	0
-8.57	0
-8.56	0
-8.55	0
-8.54	0
-8.53	0
-8.52	0
-8.51	0
-8.5	0
-8.49	0
-8.48	0
-8.47	0
-8.46	0
-8.45	0
-8.44	0
-8.43	0
-8.42	0
-8.41	0
-8.4	0
-8.39	0
-8.38	0
-8.37	0
-8.36	0
-8.35	0
-8.34	0
-8.33	0
-8.32	0
-8.31	0
-8.3	0
-8.29	0
-8.28	0
-8.27	0
-8.26	0
-8.25	0
-8.24	0
-8.23	0
-8.22	0
-8.21	0
-8.2	0
-8.19	0
-8.18	0
-8.17	0
-8.16	0
-8.15	0
-8.14	0
-8.13	0
-8.12	0
-8.11	0
-8.1	0
-8.09	0
-8.08	0
-8.07	0
-8.06	0
-8.05	0.002635
-8.04	0.00423
-8.03	0.004868
-8.02	0.005287
-8.01	0.005754
-8	0.005754
-7.99	0.005751
-7.98	0.005751
-7.97	0.0059
-7.96	0.005916
-7.95	0.005885
-7.94	0.005839
-7.93	0.005741
-7.92	0.005604
-7.91	0.005361
-7.9	0.00485
-7.89	0.00485
-7.88	0.00343
-7.87	0
-7.86	0
-7.85	0
-7.84	0
-7.83	0
-7.82	0
-7.81	0
-7.8	0
-7.79	0
-7.78	0
-7.77	0
-7.76	0
-7.75	0
-7.74	0
-7.73	0
-7.72	0
-7.71	0
-7.7	0
-7.69	0
-7.68	0
-7.67	0
-7.66	0
-7.65	0
-7.64	0
-7.63	0
-7.62	0
-7.61	0
-7.6	0
-7.59	0
-7.58	0
-7.57	0
-7.56	0
-7.55	0
-7.54	0
-7.53	0
-7.52	0
-7.51	0
-7.5	0
-7.49	0
-7.48	0
-7.47	0
-7.46	0
-7.45	0
#-7.440000	0.037276
-7.43	0
-7.42	0
-7.41	0
-7.4	0
-7.39	0
-7.38	0
-7.37	0
-7.36	0
-7.35	0
-7.34	0
-7.33	0
-7.32	0
-7.31	0
-7.3	0
-7.29	0
-7.28	0
-7.27	0
-7.26	0
-7.25	0
-7.24	0
-7.23	0
-7.22	0
-7.21	0
-7.2	0
-7.19	0
-7.18	0
-7.17	0
-7.16	0
-7.15	0
-7.14	0
-7.13	0
-7.12	0.003452
-7.11	0.004556
-7.1	0.005175
-7.09	0.005354
-7.08	0.0056
-7.07	0.005749
-7.06	0.0059
-7.05	0.005938
-7.04	0.005976
-7.03	0.005987
-7.02	0.005654
-7.01	0.005654
-7	0.005654
-6.99	0.005654
-6.98	0.005654
-6.97	0.005654
-6.96	0.005658
-6.95	0.005658
-6.94	0.004075
-6.93	0
-6.92	0
-6.91	0
-6.9	0
-6.89	0
-6.88	0
-6.87	0
-6.86	0
-6.85	0
-6.84	0
-6.83	0
-6.82	0
-6.81	0
-6.8	0
-6.79	0
-6.78	0
-6.77	0
-6.76	0
-6.75	0
-6.74	0
-6.73	0
-6.72	0
-6.71	0
-6.7	0
-6.69	0
-6.68	0
-6.67	0
-6.66	0
-6.65	0
-6.64	0
-6.63	0
-6.62	0
-6.61	0
-6.6	0
-6.59	0
-6.58	0
-6.57	0
-6.56	0
-6.55	0
-6.54	0
-6.53	0
-6.52	0
-6.51	0
-6.5	0
-6.49	0
-6.48	0
-6.47	0
-6.46	0
-6.45	0
-6.44	0
-6.43	0
-6.42	0
-6.41	0
-6.4	0
-6.39	0
-6.38	0
-6.37	0
-6.36	0
-6.35	0
-6.34	0
-6.33	0
-6.32	0
-6.31	0
-6.3	0
-6.29	0
-6.28	0
-6.27	0
-6.26	0
-6.25	0
-6.24	0
-6.23	0
-6.22	0
-6.21	0
-6.2	0
-6.19	0
-6.18	0
-6.17	0
-6.16	0
-6.15	0
-6.14	0
-6.13	0
-6.12	0
-6.11	0
-6.1	0
-6.09	0
-6.08	0
-6.07	0
-6.06	0
-6.05	0
-6.04	0
-6.03	0
-6.02	0.004223
-6.01	0.004708
-6	0.005161
-5.99	0.005168
-5.98	0.005578
-5.97	0.005761
-5.96	0.00591
-5.95	0.005908
-5.94	0.006015
-5.93	0.006039
-5.92	0.006061
-5.91	0.006054
-5.9	0.00601
-5.89	0.005984
-5.88	0.005805
-5.87	0.005805
-5.86	0.005805
-5.85	0.005457
-5.84	0.005063
-5.83	0.004255
-5.82	0.003476
-5.81	0
-5.8	0
-5.79	0
-5.78	0
-5.77	0
-5.76	0
-5.75	0
-5.74	0
-5.73	0
-5.72	0
-5.71	0
-5.7	0
-5.69	0
-5.68	0
-5.67	0
-5.66	0
-5.65	0
-5.64	0
-5.63	0
-5.62	0
-5.61	0
-5.6	0
-5.59	0
-5.58	0
-5.57	0
-5.56	0
-5.55	0
-5.54	0
-5.53	0
-5.52	0
-5.51	0
-5.5	0
-5.49	0
-5.48	0
-5.47	0
-5.46	0
-5.45	0
-5.44	0
-5.43	0
-5.42	0
-5.41	0
-5.4	0
-5.39	0
-5.38	0
-5.37	0
-5.36	0
-5.35	0
-5.34	0
-5.33	0
-5.32	0
-5.31	0
-5.3	0
-5.29	0
-5.28	0
-5.27	0
-5.26	0
-5.25	0
-5.24	0
-5.23	0
-5.22	0
-5.21	0
-5.2	0
-5.19	0
-5.18	0
-5.17	0
-5.16	0
-5.15	0
-5.14	0
-5.13	0
-5.12	0
-5.11	0
-5.1	0
-5.09	0
-5.08	0
-5.07	0
-5.06	0
-5.05	0
-5.04	0
-5.03	0
-5.02	0
-5.01	0
-5	0
-4.99	0

## Sheet: (d)
d	max_tau C(tau)	|tau|
-17	0.27621	4.2
-16.99	0.194145	3
-16.98	0.24194	3.8
-16.97	0.254375	3.9
-16.96	0.149803	4.4
-16.95	0.20864	4
-16.94	0.316011	4.1
-16.93	0.311802	4.1
-16.92	0.272155	4.7
-16.91	0.355951	5
-16.9	0.385768	4.7
-16.89	0.352838	4.4
-16.88	0.27417	4.9
-16.87	0.280482	5
-16.86	0.294219	4.5
-16.85	0.336462	4.9
-16.84	0.292424	4.4
-16.83	0.423562	4.3
-16.82	0.444703	4.3
-16.81	0.441994	4.4
-16.8	0.299921	4.2
-16.79	0.333657	4.4
-16.78	0.245389	4.5
-16.77	0.344279	4.4
-16.76	0.368232	4.5
-16.75	0.489174	4.3
-16.74	0.44362	4.2
-16.73	0.345899	4.9
-16.72	0.475478	4.3
-16.71	0.422146	4.4
-16.7	0.397541	5
-16.69	0.304141	4.2
-16.68	0.447975	4.3
-16.67	0.375303	4.4
-16.66	0.370256	5
-16.65	0.377009	4.3
-16.64	0.338957	4.6
-16.63	0.304986	4.2
-16.62	0.29026	5
-16.61	0.388607	4.6
-16.6	0.155509	4.8
-16.59	0.179497	4.6
-16.58	0.247884	3.8
-16.57	0.086395	4.1
-16.56	0.241129	3.4
-16.55	0.297271	3.7
-16.54	0.252981	2.6
-16.53	0.263548	3.2
-16.52	0.163848	4.3
-16.51	0.242931	3.3
-16.5	0.122814	4.3
-16.49	0.319389	2.7
-16.48	0.231158	2.5
-16.47	0.293308	3.3
-16.46	0.205297	2.3
-16.45	0.102273	2.4
-16.44	0.283974	2.2
-16.43	0.284462	1.6
-16.42	0.265054	1.4
-16.41	0.163592	1.5
-16.4	0.291217	1.3
-16.39	0.288011	0.9
-16.38	0.29554	1
-16.37	0.30373	0.9
-16.36	0.216064	0.8
-16.35	0.088524	1.6
-16.34	0.206374	0.3
-16.33	0.261845	0.6
-16.32	0.182747	0.5
-16.31	0.196885	0.7
-16.3	0.230534	0.3
-16.29	0.226815	0.7
-16.28	0.219026	0.5
-16.27	0.119754	1.9
-16.26	0.163833	1.4
-16.25	0.148294	0.7
-16.24	0.02516	0.7
-16.23	0.331313	0.2
-16.22	0.06583	1.1
-16.21	0.09205	0.2
-16.2	0.197509	0.5
-16.19	0.399567	0.1
-16.18	0.335862	1.3
-16.17	0.348204	1.3
-16.16	0.21696	1.8
-16.15	0.261356	0.9
-16.14	0.107885	1.2
-16.13	0.233475	1
-16.12	0.238935	2
-16.11	0.312444	2.8
-16.1	0.276414	1.4
-16.09	0.256048	1.9
-16.08	0.135749	2.1
-16.07	0.355427	2.1
-16.06	0.14389	1.4
-16.05	0.040808	3.5
-16.04	0.114915	2.4
-16.03	0.024241	0.1
-16.02	0.170901	2.4
-16.01	0.05543	1.9
-16	0.271102	4.3
-15.99	0.116307	4.2
-15.98	0.250633	4.4
-15.97	0.083126	1.8
-15.96	0.303184	4.4
-15.95	0.300589	2.4
-15.94	0.166009	2.3
-15.93	0.284859	3.5
-15.92	0.268585	3
-15.91	0.37451	3.2
-15.9	0.430445	2.9
-15.89	0.387029	2.8
-15.88	0.491224	3.6
-15.87	0.540151	2.9
-15.86	0.513386	3.3
-15.85	0.562353	3
-15.84	0.622845	3.2
-15.83	0.623559	3
-15.82	0.681624	3.2
-15.81	0.654995	3.4
-15.8	0.668872	3.4
-15.79	0.632751	3.5
-15.78	0.635313	3.7
-15.77	0.621102	3.3
-15.76	0.649837	3.2
-15.75	0.702354	3.2
-15.74	0.615192	3.7
-15.73	0.526108	3.2
-15.72	0.631769	3
-15.71	0.654274	3
-15.7	0.561606	3.4
-15.69	0.509964	2.8
-15.68	0.604063	3
-15.67	0.750257	3.3
-15.66	0.674158	2.9
-15.65	0.566438	2.6
-15.64	0.681264	2.9
-15.63	0.525904	2.9
-15.62	0.677446	3
-15.61	0.546169	2.9
-15.6	0.410433	2.4
-15.59	0.460605	3.1
-15.58	0.2837	2.7
-15.57	0.374405	2.9
-15.56	0.262507	2.6
-15.55	0.297084	2.3
-15.54	0.285551	2.4
-15.53	0.304298	2.9
-15.52	0.351661	2.2
-15.51	0.160235	4.8
-15.5	0.198039	0.6
-15.49	0.102443	1.8
-15.48	0.066096	1.8
-15.47	0.266452	1
-15.46	0.156892	0
-15.45	0.123798	1.5
-15.44	0.292405	2.1
-15.43	0.16436	3
-15.42	0.28858	3.4
-15.41	0.124759	1.6
-15.4	0.283383	3.6
-15.39	0.292544	2.6
-15.38	0.134058	3.4
-15.37	0.285192	2.5
-15.36	0.358362	3
-15.35	0.350119	3.5
-15.34	0.316124	2.8
-15.33	0.533554	3.2
-15.32	0.305411	3.6
-15.31	0.326391	3.6
-15.3	0.347637	3.7
-15.29	0.373674	3.4
-15.28	0.440082	3.2
-15.27	0.332007	2.7
-15.26	0.398456	2.9
-15.25	0.469153	2.9
-15.24	0.599162	3.5
-15.23	0.437363	3.2
-15.22	0.279661	3.8
-15.21	0.386748	3.9
-15.2	0.329258	3.3
-15.19	0.221908	3.1
-15.18	0.406028	3.2
-15.17	0.307123	2.7
-15.16	0.202794	3.4
-15.15	0.188049	0.5
-15.14	0.154437	1.3
-15.13	0.116406	3
-15.12	0.230807	4.7
-15.11	0.095823	3.6
-15.1	0.324397	2
-15.09	0.150907	3.6
-15.08	0.303652	3.8
-15.07	0.322112	3
-15.06	0.372355	3.3
-15.05	0.528961	3.4
-15.04	0.372654	2.2
-15.03	0.387069	2.4
-15.02	0.338955	3.2
-15.01	0.310164	2.1
-15	0.36325	2
-14.99	0.146928	2.5
-14.98	0.268424	1.4
-14.97	0.372022	1.1
-14.96	0.328043	0.8
-14.95	0.234819	1.7
-14.94	0.397467	1.1
-14.93	0.336461	0.4
-14.92	0.358276	0.7
-14.91	0.258745	0.4
-14.9	0.13846	0.8
-14.89	0.339971	0.8
-14.88	0.168297	0.8
-14.87	0.312225	0.5
-14.86	0.235492	0.7
-14.85	0.366585	0.2
-14.84	0.266829	0.4
-14.83	0.219118	1.5
-14.82	0.4229	0.7
-14.81	0.389872	0.4
-14.8	0.283572	0.1
-14.79	0.344196	0.4
-14.78	0.305259	0.7
-14.77	0.289268	1.4
-14.76	0.383666	1.7
-14.75	0.637442	1.6
-14.74	0.690745	0.9
-14.73	0.652024	1.5
-14.72	0.612853	1.3
-14.71	0.601236	1.6
-14.7	0.482356	0.9
-14.69	0.466656	2
-14.68	0.535639	0.9
-14.67	0.344521	1.5
-14.66	0.163811	1.4
-14.65	0.298934	0.3
-14.64	0.437107	0.8
-14.63	0.01738	0.9
-14.62	0.027147	0.9
-14.61	0.203231	0.1
-14.6	0.314808	0.5
-14.59	0.375214	0
-14.58	0.432269	0.1
-14.57	0.334406	0
-14.56	0.40987	1.2
-14.55	0.118553	1.6
-14.54	0.208051	2.5
-14.53	0.142673	3.5
-14.52	0.301833	4.9
-14.51	0.368873	5
-14.5	0.401454	4.4
-14.49	0.288059	4.7
-14.48	0.43769	4.6
-14.47	0.25194	4.9
-14.46	0.392705	4.7
-14.45	0.397551	4.9
-14.44	0.367708	4.6
-14.43	0.318166	4.5
-14.42	0.302385	4.8
-14.41	0.381725	4.1
-14.4	0.303045	4.6
-14.39	0.359694	5
-14.38	0.258828	4.6
-14.37	0.229915	4.7
-14.36	0.267131	4.3
-14.35	0.286062	4.7
-14.34	0.291824	3.6
-14.33	0.141044	3
-14.32	0.147822	3.8
-14.31	0.154526	3.6
-14.3	0.212828	4.9
-14.29	0.376248	4.5
-14.28	0.375441	4.5
-14.27	0.439737	4.4
-14.26	0.413612	4.5
-14.25	0.496145	4.3
-14.24	0.458101	4.9
-14.23	0.371833	4.9
-14.22	0.341095	3.6
-14.21	0.309502	4.1
-14.2	0.418492	4.4
-14.19	0.201419	4.7
-14.18	0.15899	4.2
-14.17	0.186465	4.4
-14.16	0.200147	2.8
-14.15	0.243962	4.4
-14.14	0.209726	4.1
-14.13	0.159316	2.9
-14.12	0.034395	0
-14.11	0.033695	1
-14.1	0.072697	1.5
-14.09	0.150135	0.6
-14.08	0.024698	1.8
-14.07	0.025036	3.2
-14.06	0.299447	1.9
-14.05	0.253042	0.1
-14.04	0.251385	1.9
-14.03	0.328503	1.5
-14.02	0.578114	2.1
-14.01	0.533674	1.7
-14	0.734575	1.8
-13.99	0.752174	1.5
-13.98	0.70099	1.5
-13.97	0.68468	1.3
-13.96	0.6046	1.6
-13.95	0.721371	1.6
-13.94	0.698545	1.4
-13.93	0.637747	1.9
-13.92	0.701042	1.9
-13.91	0.663327	1.5
-13.9	0.730709	1.8
-13.89	0.716027	1.3
-13.88	0.656783	1.6
-13.87	0.614988	1.7
-13.86	0.676958	1.7
-13.85	0.485771	1.5
-13.84	0.474021	1.8
-13.83	0.476749	2
-13.82	0.56068	1.2
-13.81	0.466815	1.4
-13.8	0.356108	1.1
-13.79	0.467009	0.9
-13.78	0.234421	1.7
-13.77	0.322501	0.8
-13.76	0.142973	0.4
-13.75	0.251927	0.4
-13.74	0.300248	0.3
-13.73	0.252319	2
-13.72	0.222857	1.6
-13.71	0.34439	1.6
-13.7	0.498347	1.5
-13.69	0.22894	2.3
-13.68	0.518548	2.1
-13.67	0.539961	2.2
-13.66	0.715017	2.2
-13.65	0.686987	1.9
-13.64	0.620833	2.5
-13.63	0.624542	2.2
-13.62	0.687003	2.1
-13.61	0.739435	2.2
-13.6	0.63299	2.2
-13.59	0.598145	1.7
-13.58	0.654182	1.7
-13.57	0.603916	2
-13.56	0.552266	1.7
-13.55	0.557979	1.5
-13.54	0.586515	1.8
-13.53	0.563921	1.7
-13.52	0.6471	1.5
-13.51	0.625787	1
-13.5	0.559067	1.5
-13.49	0.544355	0.6
-13.48	0.678654	1.2
-13.47	0.716093	0.7
-13.46	0.603745	0.9
-13.45	0.565923	0.9
-13.44	0.580831	1
-13.43	0.653481	0.7
-13.42	0.479752	0.8
-13.41	0.309124	0.9
-13.4	0.473502	0.9
-13.39	0.408188	1
-13.38	0.456928	2.1
-13.37	0.500583	1.5
-13.36	0.522274	1.5
-13.35	0.616454	2.4
-13.34	0.48288	2.1
-13.33	0.485926	1.2
-13.32	0.472166	1.3
-13.31	0.515809	1.5
-13.3	0.332485	1.6
-13.29	0.380373	1.3
-13.28	0.38914	1.6
-13.27	0.417156	1.1
-13.26	0.313344	2.8
-13.25	0.435027	1.5
-13.24	0.502132	2.5
-13.23	0.407028	2.1
-13.22	0.377015	2.1
-13.21	0.57276	2.6
-13.2	0.529623	3.5
-13.19	0.561344	2.2
-13.18	0.660396	2.6
-13.17	0.555998	2.4
-13.16	0.400322	2.6
-13.15	0.268168	2.2
-13.14	0.533278	2.2
-13.13	0.521863	2
-13.12	0.59703	1.7
-13.11	0.731402	1.7
-13.1	0.662721	1.6
-13.09	0.649608	1.8
-13.08	0.68744	2.1
-13.07	0.72694	1.9
-13.06	0.767941	1.9
-13.05	0.646522	1.7
-13.04	0.827296	2.2
-13.03	0.659566	2.1
-13.02	0.707246	2.4
-13.01	0.767263	2.4
-13	0.7863	2.6
-12.99	0.848492	2.7
-12.98	0.795062	2.2
-12.97	0.722496	2.2
-12.96	0.76082	2.5
-12.95	0.761919	2.4
-12.94	0.760989	2
-12.93	0.78508	2
-12.92	0.639113	2.4
-12.91	0.676472	2.4
-12.9	0.672173	2.5
-12.89	0.572669	2.9
-12.88	0.611623	2.5
-12.87	0.715041	2.8
-12.86	0.781026	3.1
-12.85	0.823576	3.3
-12.84	0.844399	3.1
-12.83	0.843245	3.3
-12.82	0.845423	3.2
-12.81	0.817213	3.2
-12.8	0.868535	2.9
-12.79	0.862393	3.4
-12.78	0.871022	3.6
-12.77	0.853031	3.2
-12.76	0.832843	3.4
-12.75	0.876529	3.5
-12.74	0.887365	3.3
-12.73	0.891022	3.3
-12.72	0.864184	3.3
-12.71	0.843848	3.4
-12.7	0.880568	3.6
-12.69	0.806027	3.6
-12.68	0.833988	3.5
-12.67	0.379721	3.5
-12.66	0.882343	3.8
-12.65	0.930986	3.8
-12.64	0.92451	3.7
-12.63	0.75004	3.4
-12.62	0.91349	4
-12.61	0.307517	2.2
-12.6	0.899502	4
-12.59	0.92631	4.1
-12.58	0.90108	4.4
-12.57	0.884935	4.5
-12.56	0.924845	4.9
-12.55	0.914349	5
-12.54	0.359889	4
-12.53	0.906614	4.9
-12.52	0.950351	5
-12.51	0.930969	4.9
-12.5	0.925373	4.8
-12.49	0.913795	4.9
-12.48	0.904221	4.8
-12.47	0.918119	4.7
-12.46	0.899272	4.8
-12.45	0.913595	4.5
-12.44	0.92194	4.5
-12.43	0.928985	4.2
-12.42	0.90673	4
-12.41	0.917831	4
-12.4	0.91029	3.8
-12.39	0.9339	3.6
-12.38	0.934932	3.5
-12.37	0.940712	3.6
-12.36	0.914767	3.3
-12.35	0.9235	3.4
-12.34	0.942597	3.3
-12.33	0.940928	3.2
-12.32	0.938112	3
-12.31	0.949257	2.8
-12.3	0.941286	2.6
-12.29	0.940293	2.5
-12.28	0.964229	2.1
-12.27	0.934959	1.6
-12.26	0.9412	1.6
-12.25	0.928833	1.4
-12.24	0.926863	1.4
-12.23	0.914408	1
-12.22	0.897086	1.1
-12.21	0.875142	0.8
-12.2	0.912783	0.6
-12.19	0.914287	0.2
-12.18	0.804883	0.2
-12.17	0.744895	0.2
-12.16	0.784105	0.5
-12.15	0.822111	1.5
-12.14	0.741629	1.1
-12.13	0.676116	1.5
-12.12	0.737279	1.8
-12.11	0.489842	1.8
-12.1	0.455984	2.2
-12.09	0.181687	4.9
-12.08	0.11668	4.3
-12.07	0.241969	4.5
-12.06	0.133014	2.6
-12.05	0.290083	0.8
-12.04	0.019031	4.8
-12.03	0.070886	3.8
-12.02	0.376712	5
-12.01	0.293236	3
-12	0.40777	2.3
-11.99	0.576945	2.5
-11.98	0.652961	1.7
-11.97	0.663716	1.2
-11.96	0.448977	1.4
-11.95	0.633889	0.8
-11.94	0.539883	0.8
-11.93	0.345103	0.2
-11.92	0.465381	1.1
-11.91	0.090757	1
-11.9	0.422334	0
-11.89	0.2387	2.4
-11.88	0.302519	1.1
-11.87	0.245144	1.1
-11.86	0.278312	1.6
-11.85	0.345378	0.3
-11.84	0.493519	0.6
-11.83	0.014665	1.2
-11.82	0.012737	1
-11.81	0.098651	1.1
-11.8	0.210419	1.1
-11.79	0.074766	1.1
-11.78	0.064134	1.1
-11.77	0.17496	1.1
-11.76	0.116064	1
-11.75	0.024913	1
-11.74	0.161364	1.1
-11.73	0.073272	1
-11.72	0.184698	1.1
-11.71	0.139169	1
-11.7	0.100752	1.1
-11.69	0	0.9
-11.68	0	4.7
-11.67	0	0.6
-11.66	0	0.9
-11.65	0	0.1
-11.64	0	0.9
-11.63	0	0.3
-11.62	0	0.3
-11.61	0	1.1
-11.6	0	1.1
-11.59	0	1.1
-11.58	0	1.1
-11.57	0	0.9
-11.56	0	4.7
-11.55	0	0.3
-11.54	0	0.3
-11.53	0	0.1
-11.52	0	1.2
-11.51	0	0.9
-11.5	0	0.9
-11.49	0	0.6
-11.48	0	0.1
-11.47	0	0.1
-11.46	0	0.1
-11.45	0	1.1
-11.44	0	0.9
-11.43	0	0.9
-11.42	0	4.7
-11.41	0	0.1
-11.4	0	0.1
-11.39	0	0.1
-11.38	0	0.1
-11.37	0	1.2
-11.36	0	0.9
-11.35	0	0.6
-11.34	0	0.3
-11.33	0.045594	1.1
-11.32	0.026899	1.2
-11.31	0.026219	1.1
-11.3	0.025506	1.1
-11.29	0.025487	1.1
-11.28	0.041461	1.1
-11.27	0.109263	1.1
-11.26	0.021333	1.2
-11.25	0.021309	1.1
-11.24	0.037063	1.1
-11.23	0.219546	1.1
-11.22	0.020699	1.1
-11.21	0.044374	1.1
-11.2	0.006889	3.8
-11.19	0.006889	4.1
-11.18	0.006889	4.2
-11.17	0.006889	4.2
-11.16	0.006889	4.2
-11.15	0.006889	4.3
-11.14	0.006889	4.4
-11.13	0.006889	4.6
-11.12	0.006889	4.7
-11.11	0.006889	4.7
-11.1	0.006889	4.7
-11.09	0.006889	4.7
-11.08	0.006889	4.8
-11.07	0.006889	4.8
-11.06	0.006889	4.8
-11.05	0.006889	4.8
-11.04	0.006889	4.9
-11.03	0.006889	4.9
-11.02	0.006889	4.9
-11.01	0.006889	4.9
-11	0.006889	5
-10.99	0.006889	4.9
-10.98	0.006889	4.9
-10.97	0.006889	4.9
-10.96	0.006889	4.8
-10.95	0.006889	4.8
-10.94	0.006889	4.8
-10.93	0.006889	4.7
-10.92	0.006889	4.6
-10.91	0.006889	4.5
-10.9	0.006889	4.5
-10.89	0.006889	4.5
-10.88	0.006889	4.5
-10.87	0.006889	4.5
-10.86	0.006889	4.5
-10.85	0.006889	4.5
-10.84	0.006889	4.5
-10.83	0.006889	4.2
-10.82	0.006889	4.1
-10.81	0.006889	4.1
-10.8	0.006889	4
-10.79	0.004652	1
-10.78	0.080402	1.2
-10.77	0.04177	1.2
-10.76	0.033197	1.2
-10.75	0.074823	1.2
-10.74	0.029307	1.1
-10.73	0.104562	1.2
-10.72	0.023633	1.2
-10.71	0.169279	1.1
-10.7	0.031831	1.1
-10.69	0.125729	1.2
-10.68	0.011996	1.3
-10.67	0.032978	1.1
-10.66	0	3.3
-10.65	0	4.1
-10.64	0	4.9
-10.63	0	4.9
-10.62	0	4.9
-10.61	0	3.3
-10.6	0	4.1
-10.59	0	4.1
-10.58	0	4.9
-10.57	0	4.9
-10.56	0	1.9
-10.55	0	1.9
-10.54	0	1.9
-10.53	0	1.9
-10.52	0	1.9
-10.51	0	1.9
-10.5	0	1.9
-10.49	0	1.9
-10.48	0	1.9
-10.47	0	1.9
-10.46	0	1.9
-10.45	0	1.9
-10.44	0	1.9
-10.43	0	1.9
-10.42	0	4.1
-10.41	0	4.1
-10.4	0	4.1
-10.39	0	4.1
-10.38	0	4.9
-10.37	0	4.9
-10.36	0	4.9
-10.35	0	1.9
-10.34	0	3.3
-10.33	0	3.3
-10.32	0	4.1
-10.31	0	4.1
-10.3	0	4.1
-10.29	0	4.9
-10.28	0	4.9
-10.27	0	4.9
-10.26	0	4.9
-10.25	0	4.9
-10.24	0	4.9
-10.23	0	1.9
-10.22	0	1.9
-10.21	0.010108	1.2
-10.2	0.074557	1.2
-10.19	0.033899	1.2
-10.18	0.054054	1.2
-10.17	0.198458	1.2
-10.16	0.011278	1.4
-10.15	0.011291	1.1
-10.14	0.011291	1.1
-10.13	0.011291	1.2
-10.12	0.011291	1.3
-10.11	0.152333	1.2
-10.1	0.04891	1.2
-10.09	0.022983	1.1
-10.08	0.023951	1.2
-10.07	0.198384	1.7
-10.06	0.198384	1.8
-10.05	0.198384	1.8
-10.04	0.198384	1.8
-10.03	0.198384	1.9
-10.02	0.198384	1.9
-10.01	0.198384	1.9
-10	0.198384	1.9
-9.99	0.198384	1.9
-9.98	0.198384	1.9
-9.97	0.198384	1.9
-9.96	0.198384	1.9
-9.95	0.198384	1.9
-9.94	0.198384	1.9
-9.93	0.198384	1.9
-9.92	0.198384	2.1
-9.91	0.198384	2.1
-9.9	0.198384	2.1
-9.89	0.198384	2.1
-9.88	0.198384	2.1
-9.87	0.198384	2.1
-9.86	0.198384	2.1
-9.85	0.198384	2.1
-9.84	0.198384	2.1
-9.83	0.198384	2.1
-9.82	0.198384	2.1
-9.81	0.198384	2.1
-9.8	0.198384	2.1
-9.79	0.198384	2.1
-9.78	0.198384	2.1
-9.77	0.198384	2.1
-9.76	0.198384	2.1
-9.75	0.198384	2.2
-9.74	0.198384	2.2
-9.73	0.198384	2.2
-9.72	0.198384	2.2
-9.71	0.198384	2.2
-9.7	0.198384	2.2
-9.69	0.198384	2.2
-9.68	0.198384	2.3
-9.67	0.198384	2.3
-9.66	0.198384	2.6
-9.65	0.198384	2.6
-9.64	0.198384	2.6
-9.63	0.198384	2.6
-9.62	0.198384	2.7
-9.61	0.198384	2.7
-9.6	0.198384	2.7
-9.59	0.198384	2.8
-9.58	0.198384	2.8
-9.57	0.015926	1.3
-9.56	0.022917	1.3
-9.55	0.184994	1.3
-9.54	0.012932	1.4
-9.53	0.012921	1.1
-9.52	0.190674	1.3
-9.51	0.048699	1.3
-9.5	0.098835	1.3
-9.49	0.026497	1.3
-9.48	0.04072	1.2
-9.47	0.016562	1.3
-9.46	0.016562	1.3
-9.45	0.045289	1.3
-9.44	0.013083	1.2
-9.43	0.021254	1.2
-9.42	2.1e-05	3.5
-9.41	2.1e-05	3.4
-9.4	2.1e-05	3.4
-9.39	2.1e-05	3.4
-9.38	2.1e-05	3.4
-9.37	2.1e-05	3.4
-9.36	2.1e-05	3.3
-9.35	2.1e-05	3.3
-9.34	2.1e-05	3.3
-9.33	2.1e-05	3.3
-9.32	2.1e-05	3.3
-9.31	2.1e-05	3.3
-9.3	2.1e-05	3.3
-9.29	2.1e-05	3.3
-9.28	2.1e-05	3.3
-9.27	2.1e-05	3.3
-9.26	2.1e-05	3.3
-9.25	2.1e-05	3.3
-9.24	2.1e-05	3.3
-9.23	2.1e-05	3.3
-9.22	2.1e-05	3.3
-9.21	2.1e-05	3.3
-9.2	2.1e-05	3.3
-9.19	2.1e-05	3.3
-9.18	2.1e-05	3.3
-9.17	2.1e-05	3.3
-9.16	2.1e-05	3.2
-9.15	2.1e-05	3.2
-9.14	2.1e-05	3.2
-9.13	2.1e-05	3.2
-9.12	2.1e-05	3.2
-9.11	2.1e-05	3.2
-9.1	2.1e-05	3.1
-9.09	2.1e-05	3.1
-9.08	2.1e-05	3.1
-9.07	2.1e-05	3.1
-9.06	2.1e-05	3.1
-9.05	2.1e-05	3.1
-9.04	2.1e-05	3.1
-9.03	2.1e-05	3.1
-9.02	2.1e-05	3.1
-9.01	2.1e-05	3
-9	2.1e-05	3
-8.99	2.1e-05	3
-8.98	2.1e-05	2.9
-8.97	2.1e-05	2.8
-8.96	2.1e-05	2.8
-8.95	2.1e-05	2.8
-8.94	2.1e-05	2.8
-8.93	2.1e-05	2.8
-8.92	2.1e-05	2.8
-8.91	2.1e-05	2.7
-8.9	2.1e-05	2.7
-8.89	2.1e-05	2.7
-8.88	2.1e-05	2.6
-8.87	2.1e-05	2.6
-8.86	2.1e-05	2.5
-8.85	0.00736	1.4
-8.84	0.00736	1.7
-8.83	0.00736	1.7
-8.82	0.00736	1.7
-8.81	0.00736	1
-8.8	0.00736	1.2
-8.79	0.18201	1.3
-8.78	0.07176	1.3
-8.77	0.04848	1.3
-8.76	0.035167	1.3
-8.75	0.029936	1.3
-8.74	0.024443	1.4
-8.73	0.018177	1.3
-8.72	0.027745	1.3
-8.71	0.010555	1.4
-8.7	0.009757	1.3
-8.69	1.9e-05	4.1
-8.68	1.9e-05	4.1
-8.67	1.9e-05	4.1
-8.66	1.9e-05	4.1
-8.65	1.9e-05	4.1
-8.64	1.9e-05	4.1
-8.63	1.9e-05	4.1
-8.62	1.9e-05	4.1
-8.61	1.9e-05	4.1
-8.6	1.9e-05	4.1
-8.59	1.9e-05	4.1
-8.58	1.9e-05	4.1
-8.57	1.9e-05	4.1
-8.56	1.9e-05	4.1
-8.55	1.9e-05	4.1
-8.54	1.9e-05	4.1
-8.53	1.9e-05	4.1
-8.52	1.9e-05	4.1
-8.51	1.9e-05	4
-8.5	1.9e-05	4
-8.49	1.9e-05	4
-8.48	1.9e-05	4
-8.47	1.9e-05	4
-8.46	1.9e-05	4
-8.45	1.9e-05	4
-8.44	1.9e-05	4
-8.43	1.9e-05	4
-8.42	1.9e-05	4
-8.41	1.9e-05	4
-8.4	1.9e-05	4
-8.39	1.9e-05	4
-8.38	1.9e-05	4
-8.37	1.9e-05	4
-8.36	1.9e-05	4
-8.35	1.9e-05	4
-8.34	1.9e-05	4
-8.33	1.9e-05	4
-8.32	1.9e-05	4
-8.31	1.9e-05	3.9
-8.3	1.9e-05	3.9
-8.29	1.9e-05	3.9
-8.28	1.9e-05	3.8
-8.27	1.9e-05	3.8
-8.26	1.9e-05	3.7
-8.25	1.9e-05	3.7
-8.24	1.9e-05	3.7
-8.23	1.9e-05	3.7
-8.22	1.9e-05	3.7
-8.21	1.9e-05	3.7
-8.2	1.9e-05	3.7
-8.19	1.9e-05	3.7
-8.18	1.9e-05	3.7
-8.17	1.9e-05	3.7
-8.16	1.9e-05	3.7
-8.15	1.9e-05	3.6
-8.14	1.9e-05	3.6
-8.13	1.9e-05	3.6
-8.12	1.9e-05	3.6
-8.11	1.9e-05	3.6
-8.1	1.9e-05	3.6
-8.09	1.9e-05	3.6
-8.08	1.9e-05	3.6
-8.07	1.9e-05	3.5
-8.06	1.9e-05	3.5
-8.05	0.020245	1.3
-8.04	0.010114	1.4
-8.03	0.01825	1.4
-8.02	0.038258	1.4
-8.01	0.011239	1.4
-8	0.011239	1.6
-7.99	0.011239	1.1
-7.98	0.011239	1.3
-7.97	0.173566	1.4
-7.96	0.047819	1.4
-7.95	0.027024	1.4
-7.94	0.053406	1.4
-7.93	0.019224	1.4
-7.92	0.057953	1.4
-7.91	0.035704	1.4
-7.9	0.008931	1.4
-7.89	0.008931	1.4
-7.88	0.007412	1.4
-7.87	2.9e-05	3.1
-7.86	2.9e-05	3.1
-7.85	2.9e-05	3
-7.84	2.9e-05	3
-7.83	2.9e-05	3
-7.82	2.9e-05	3
-7.81	2.9e-05	3
-7.8	2.9e-05	3
-7.79	2.9e-05	3
-7.78	2.9e-05	3
-7.77	2.9e-05	3
-7.76	2.9e-05	2.9
-7.75	2.9e-05	2.9
-7.74	2.9e-05	2.9
-7.73	2.9e-05	2.9
-7.72	2.9e-05	2.9
-7.71	2.9e-05	2.9
-7.7	2.9e-05	2.9
-7.69	2.9e-05	2.9
-7.68	2.9e-05	2.9
-7.67	2.9e-05	2.9
-7.66	2.9e-05	2.9
-7.65	2.9e-05	2.9
-7.64	2.9e-05	2.9
-7.63	2.9e-05	2.9
-7.62	2.9e-05	2.9
-7.61	2.9e-05	2.9
-7.6	2.9e-05	2.9
-7.59	2.9e-05	2.9
-7.58	2.9e-05	2.9
-7.57	2.9e-05	2.9
-7.56	2.9e-05	2.7
-7.55	2.9e-05	2.7
-7.54	2.9e-05	2.7
-7.53	2.9e-05	2.7
-7.52	2.9e-05	2.7
-7.51	2.9e-05	2.7
-7.5	2.9e-05	2.7
-7.49	2.9e-05	2.7
-7.48	2.9e-05	2.7
-7.47	2.9e-05	2.7
-7.46	2.9e-05	2.7
-7.45	2.9e-05	2.7
-7.44	2.9e-05	2.7
-7.43	2.9e-05	2.7
-7.42	2.9e-05	2.7
-7.41	2.9e-05	2.7
-7.4	2.9e-05	2.7
-7.39	2.9e-05	2.7
-7.38	2.9e-05	2.7
-7.37	2.9e-05	2.7
-7.36	2.9e-05	2.7
-7.35	2.9e-05	2.7
-7.34	2.9e-05	2.7
-7.33	2.9e-05	2.7
-7.32	2.9e-05	2.7
-7.31	2.9e-05	2.7
-7.3	2.9e-05	2.7
-7.29	2.9e-05	2.6
-7.28	2.9e-05	2.6
-7.27	2.9e-05	2.6
-7.26	2.9e-05	2.6
-7.25	2.9e-05	2.6
-7.24	2.9e-05	2.6
-7.23	2.9e-05	2.6
-7.22	2.9e-05	2.6
-7.21	2.9e-05	2.6
-7.2	2.9e-05	2.6
-7.19	2.9e-05	2.6
-7.18	2.9e-05	2.6
-7.17	2.9e-05	2.6
-7.16	2.9e-05	2.6
-7.15	2.9e-05	2.6
-7.14	2.9e-05	2.6
-7.13	2.9e-05	2.6
-7.12	0.022164	1.5
-7.11	0.022742	1.5
-7.1	0.041622	1.5
-7.09	0.019684	1.5
-7.08	0.024648	1.5
-7.07	0.029202	1.5
-7.06	0.039951	1.5
-7.05	0.046908	1.4
-7.04	0.069086	1.5
-7.03	0.164477	1.5
-7.02	0.006505	1.5
-7.01	0.006505	1.7
-7	0.006505	1.8
-7	0.009402	1.9
-6.99	0.006505	1.9
-6.98	0.006505	1.9
-6.97	0.006505	1.9
-6.96	0.006505	1.1
-6.95	0.006505	1.3
-6.94	0.025261	1.5
-6.93	0.057331	1.8
-6.92	0.057331	1.8
-6.91	0.057331	1.8
-6.9	0.057331	1.8
-6.89	0.057331	1.8
-6.88	0.057331	1.7
-6.87	0.057331	1.7
-6.86	0.057331	1.7
-6.85	0.057331	1.7
-6.84	0.057331	1.7
-6.83	0.057331	1.7
-6.82	0.057331	1.7
-6.81	0.057331	1.7
-6.8	0.057331	1.7
-6.79	0.057331	1.7
-6.78	0.057331	1.6
-6.77	0.057331	1.6
-6.76	0.057331	1.6
-6.75	0.057331	1.6
-6.74	0.057331	1.6
-6.73	0.057331	1.6
-6.72	0.057331	1.6
-6.71	0.057331	1.6
-6.7	0.057331	1.6
-6.69	0.057331	1.5
-6.68	0.057331	1.5
-6.67	0.057331	1.5
-6.66	0.057331	1.5
-6.65	0.057331	1.5
-6.64	0.057331	1.5
-6.63	0.057331	1.5
-6.62	0.057331	1.4
-6.61	0.057331	1.4
-6.6	0.057331	1.4
-6.59	0.057331	1.4
-6.58	0.057331	1.4
-6.57	0.057331	1.4
-6.56	0.057331	1.4
-6.55	0.057331	1.4
-6.54	0.057331	1.4
-6.53	0.057331	1.4
-6.52	0.057331	1.4
-6.51	0.057331	1.4
-6.5	0.057331	1.4
-6.49	0.057331	1.4
-6.48	0.057331	1.4
-6.47	0.057331	1.4
-6.46	0.057331	1.4
-6.45	0.057331	1.4
-6.44	0.057331	1.4
-6.43	0.057331	1.4
-6.42	0.057331	1.4
-6.41	0.057331	1.4
-6.4	0.057331	1.4
-6.39	0.057331	1.4
-6.38	0.057331	1.4
-6.37	0.057331	1.4
-6.36	0.057331	1.4
-6.35	0.057331	1.4
-6.34	0.057331	1.4
-6.33	0.057331	1.4
-6.32	0.057331	1.4
-6.31	0.057331	1.4
-6.3	0.057331	1.4
-6.29	0.057331	1.4
-6.28	0.057331	1.4
-6.27	0.057101	3.3
-6.26	0.057331	1.4
-6.25	0.057331	1.4
-6.24	0.06591	1.6
-6.23	0.057331	1.4
-6.22	0.057331	1.4
-6.21	0.057774	3.1
-6.2	0.057331	1.4
-6.19	0.057331	1.4
-6.18	0.057331	1.4
-6.17	0.057331	1.4
-6.16	0.04973	0.2
-6.15	0.057331	1.4
-6.14	0.057331	1.4
-6.13	0.057331	1.4
-6.12	0.057331	1.4
-6.11	0.057331	1.4
-6.1	0.057331	1.4
-6.09	0.057331	1.4
-6.08	0.057331	1.4
-6.07	0.057331	1.4
-6.06	0.057331	1.4
-6.05	0.057331	1.4
-6.04	0.057331	1.4
-6.03	0.057331	1.4
-6.02	0.008895	1.6
-6.01	0.020828	1.5
-6	0.01224	1.5
-5.99	0.012963	1.5
-5.98	0.023768	1.5
-5.97	0.172242	1.5
-5.96	0.014265	1.6
-5.95	0.014264	1.4
-5.94	0.066934	1.6
-5.93	0.03544	1.5
-5.92	0.022336	1.5
-5.91	0.154895	1.5
-5.9	0.044888	1.6
-5.89	0.083558	1.5
-5.88	0.010973	1.7
-5.87	0.010971	1.4
-5.86	0.010971	1.5
-5.85	0.040198	1.5
-5.84	0.015167	1.6
-5.83	0.007229	1.5
-5.82	0.010466	1.5
-5.81	1.6e-05	3.2
-5.8	1.6e-05	3.2
-5.79	1.6e-05	3.2
-5.78	1.6e-05	3.2
-5.77	1.6e-05	3.2
-5.76	1.6e-05	3.2
-5.75	1.6e-05	3.2
-5.74	1.6e-05	3.2
-5.73	1.6e-05	3.2
-5.72	1.6e-05	3.2
-5.71	1.6e-05	3.2
-5.7	1.6e-05	3.2
-5.69	1.6e-05	3.2
-5.68	1.6e-05	3.2
-5.67	1.6e-05	3.2
-5.66	1.6e-05	3.2
-5.65	1.6e-05	3.3
-5.64	1.6e-05	3.3
-5.63	1.6e-05	3.3
-5.62	1.6e-05	3.3
-5.61	1.6e-05	3.3
-5.6	1.6e-05	3.3
-5.59	1.6e-05	3.3
-5.58	1.6e-05	3.3
-5.57	1.6e-05	3.3
-5.56	1.6e-05	3.3
-5.55	1.6e-05	3.3
-5.54	1.6e-05	3.3
-5.53	1.6e-05	3.3
-5.52	1.6e-05	3.3
-5.51	1.6e-05	3.3
-5.5	1.6e-05	3.3
-5.49	1.6e-05	3.3
-5.48	1.6e-05	3.3
-5.47	5.5e-05	0.7
-5.46	1.6e-05	3.3
-5.45	1.6e-05	3.3
-5.44	1.6e-05	3.3
-5.43	1.6e-05	3.3
-5.42	1.6e-05	3.3
-5.41	1.6e-05	3.3
-5.4	1.6e-05	3.3
-5.39	1.6e-05	3.3
-5.38	1.6e-05	3.3
-5.37	1.6e-05	3.3
-5.36	1.6e-05	3.3
-5.35	1.6e-05	3.3
-5.34	1.6e-05	3.3
-5.33	1.6e-05	3.3
-5.32	1.6e-05	3.3
-5.31	1.6e-05	3.3
-5.3	1.6e-05	3.3
-5.29	1.6e-05	3.3
-5.28	1.6e-05	3.3
-5.27	1.6e-05	3.3
-5.26	1.6e-05	3.3
-5.25	1.6e-05	3.3
-5.24	1.6e-05	3.3
-5.23	1.6e-05	3.3
-5.22	1.6e-05	3.3
-5.21	1.6e-05	3.3
-5.2	1.6e-05	3.3
-5.19	1.6e-05	3.3
-5.18	1.6e-05	3.3
-5.17	1.6e-05	3.3
-5.16	1.6e-05	3.3
-5.15	1.6e-05	3.3
-5.14	1.6e-05	3.3
-5.13	1.6e-05	3.3
-5.12	1.6e-05	3.3
-5.11	1.6e-05	3.4
-5.1	1.6e-05	3.4
-5.09	1.6e-05	3.4
-5.08	1.6e-05	3.4
-5.07	1.6e-05	3.4
-5.06	1.6e-05	3.4
-5.05	1.6e-05	3.4
-5.04	1.6e-05	3.4
-5.03	1.6e-05	3.4
-5.02	1.6e-05	3.4
-5.01	1.6e-05	3.4
-5	1.6e-05	3.4

## Sheet: (e)
d	MI
-17	0.606768
-16.99	0.438833
-16.98	0.373006
-16.97	0.593376
-16.96	0.565185
-16.95	0.457222
-16.94	0.607891
-16.93	0.483535
-16.92	0.525675
-16.91	0.578755
-16.9	0.505682
-16.89	0.701961
-16.88	0.572162
-16.87	0.550032
-16.86	0.554511
-16.85	0.597468
-16.84	0.535211
-16.83	0.614249
-16.82	0.594929
-16.81	0.595311
-16.8	0.551774
-16.79	0.582476
-16.78	0.529055
-16.77	0.508156
-16.76	0.575598
-16.75	0.677882
-16.74	0.559983
-16.73	0.580203
-16.72	0.570373
-16.71	0.618891
-16.7	0.484607
-16.69	0.59948
-16.68	0.602234
-16.67	0.522003
-16.66	0.645534
-16.65	0.564852
-16.64	0.723034
-16.63	0.455162
-16.62	0.499372
-16.61	0.711618
-16.6	0.526178
-16.59	0.519593
-16.58	0.58399
-16.57	0.392278
-16.56	0.441992
-16.55	0.513196
-16.54	0.693685
-16.53	0.776411
-16.52	0.577027
-16.51	0.560316
-16.5	0.604171
-16.49	0.603312
-16.48	0.463364
-16.47	0.63768
-16.46	0.682273
-16.45	0.386661
-16.44	0.425277
-16.43	0.597738
-16.42	0.327041
-16.41	0.590342
-16.4	0.485464
-16.39	0.63904
-16.38	0.593385
-16.37	0.505459
-16.36	0.462821
-16.35	0.774636
-16.34	0.564073
-16.33	0.423649
-16.32	0.547845
-16.31	0.589924
-16.3	0.390022
-16.29	0.499741
-16.28	0.559538
-16.27	0.447308
-16.26	0.507676
-16.25	0.559758
-16.24	0.459382
-16.23	0.515679
-16.22	0.45796
-16.21	0.544816
-16.2	0.539015
-16.19	0.41935
-16.18	0.65082
-16.17	0.430359
-16.16	0.555651
-16.15	0.466942
-16.14	0.418341
-16.13	0.634403
-16.12	0.546159
-16.11	0.445049
-16.1	0.508465
-16.09	0.548027
-16.08	0.534225
-16.07	0.477579
-16.06	0.545329
-16.05	0.445069
-16.04	0.661903
-16.03	0.62995
-16.02	0.354827
-16.01	0.568792
-16	0.53225
-15.99	0.530218
-15.98	0.392161
-15.97	0.518634
-15.96	0.366781
-15.95	0.561938
-15.94	0.492162
-15.93	0.452152
-15.92	0.571783
-15.91	0.649482
-15.9	0.488278
-15.89	0.651902
-15.88	0.579671
-15.87	0.856648
-15.86	0.610645
-15.85	0.638328
-15.84	0.73569
-15.83	0.721934
-15.82	0.809148
-15.81	0.828742
-15.8	0.657727
-15.79	0.734403
-15.78	0.678438
-15.77	0.760297
-15.76	0.739389
-15.75	0.820706
-15.74	0.647605
-15.73	0.813484
-15.72	0.667288
-15.71	0.660262
-15.7	0.688331
-15.69	0.699173
-15.68	0.67478
-15.67	0.741315
-15.66	0.808389
-15.65	0.812567
-15.64	0.614711
-15.63	0.698699
-15.62	0.702692
-15.61	0.710117
-15.6	0.707247
-15.59	0.694746
-15.58	0.615861
-15.57	0.623901
-15.56	0.483596
-15.55	0.574679
-15.54	0.531648
-15.53	0.519719
-15.52	0.579437
-15.51	0.691786
-15.5	0.454323
-15.49	0.460986
-15.48	0.694567
-15.47	0.64986
-15.46	0.518356
-15.45	0.397195
-15.44	0.523977
-15.43	0.569775
-15.42	0.584271
-15.41	0.497833
-15.4	0.452777
-15.39	0.466961
-15.38	0.538343
-15.37	0.59058
-15.36	0.59991
-15.35	0.664766
-15.34	0.528725
-15.33	0.648771
-15.32	0.485984
-15.31	0.523387
-15.3	0.428495
-15.29	0.615591
-15.28	0.590229
-15.27	0.602289
-15.26	0.6821
-15.25	0.701642
-15.24	0.689664
-15.23	0.62824
-15.22	0.522224
-15.21	0.568811
-15.2	0.455705
-15.19	0.518804
-15.18	0.610739
-15.17	0.515099
-15.16	0.503025
-15.15	0.442721
-15.14	0.551176
-15.13	0.633974
-15.12	0.491142
-15.11	0.498366
-15.1	0.475324
-15.09	0.556443
-15.08	0.58494
-15.07	0.490067
-15.06	0.408896
-15.05	0.589271
-15.04	0.516943
-15.03	0.558484
-15.02	0.569024
-15.01	0.366888
-15	0.477422
-14.99	0.716116
-14.98	0.643635
-14.97	0.586446
-14.96	0.555122
-14.95	0.431322
-14.94	0.687049
-14.93	0.678177
-14.92	0.654441
-14.91	0.655094
-14.9	0.670934
-14.89	0.656917
-14.88	0.659005
-14.87	0.694329
-14.86	0.616394
-14.85	0.65146
-14.84	0.730854
-14.83	0.475898
-14.82	0.575756
-14.81	0.519582
-14.8	0.548182
-14.79	0.578968
-14.78	0.425577
-14.77	0.542993
-14.76	0.656789
-14.75	0.837626
-14.74	0.855711
-14.73	0.586936
-14.72	0.72138
-14.71	0.800522
-14.7	0.71224
-14.69	0.602549
-14.68	0.734389
-14.67	0.532399
-14.66	0.558685
-14.65	0.773861
-14.64	0.772043
-14.63	0.0239486
-14.62	0.220874
-14.61	0.744571
-14.6	0.733799
-14.59	0.684312
-14.58	0.923133
-14.57	0.672938
-14.56	0.549408
-14.55	0.710557
-14.54	0.674133
-14.53	0.697237
-14.52	1.02572
-14.51	0.965808
-14.5	0.998725
-14.49	0.920336
-14.48	0.823995
-14.47	0.630146
-14.46	0.817316
-14.45	0.951905
-14.44	0.885443
-14.43	0.769593
-14.42	0.756567
-14.41	0.733517
-14.4	0.757498
-14.39	0.6822
-14.38	0.710835
-14.37	0.68823
-14.36	0.73597
-14.35	0.73037
-14.34	0.785397
-14.33	0.664663
-14.32	0.822851
-14.31	0.859308
-14.3	0.789214
-14.29	0.874476
-14.28	0.913617
-14.27	1.01157
-14.26	0.814433
-14.25	0.707706
-14.24	0.966393
-14.23	0.732143
-14.22	0.742272
-14.21	0.960509
-14.2	0.996165
-14.19	0.917475
-14.18	0.608533
-14.17	0.690491
-14.16	0.766827
-14.15	0.838649
-14.14	0.730938
-14.13	0.643921
-14.12	0.757573
-14.11	0.708275
-14.1	0.681948
-14.09	0.512044
-14.08	0.596664
-14.07	0.541569
-14.06	0.656323
-14.05	0.672948
-14.04	0.656057
-14.03	0.671853
-14.02	0.844662
-14.01	0.720206
-14	0.93248
-13.99	0.974266
-13.98	0.951399
-13.97	0.923613
-13.96	0.762585
-13.95	0.695688
-13.94	0.811092
-13.93	0.806819
-13.92	0.783898
-13.91	0.807331
-13.9	0.748542
-13.89	0.78095
-13.88	0.742218
-13.87	0.80082
-13.86	0.694863
-13.85	0.672249
-13.84	0.641637
-13.83	0.54706
-13.82	0.610551
-13.81	0.625556
-13.8	0.695722
-13.79	0.609256
-13.78	0.601735
-13.77	0.517867
-13.76	0.426553
-13.75	0.793196
-13.74	0.743373
-13.73	0.575222
-13.72	0.501098
-13.71	0.638038
-13.7	0.609146
-13.69	0.564213
-13.68	0.720481
-13.67	0.653314
-13.66	0.619035
-13.65	0.694231
-13.64	0.565931
-13.63	0.613438
-13.62	0.632112
-13.61	0.650467
-13.6	0.747971
-13.59	0.698172
-13.58	0.632982
-13.57	0.676723
-13.56	0.630123
-13.55	0.698086
-13.54	0.800323
-13.53	0.708219
-13.52	0.748691
-13.51	0.657771
-13.5	0.745144
-13.49	0.730425
-13.48	0.776219
-13.47	0.992041
-13.46	0.832476
-13.45	0.680547
-13.44	0.707465
-13.43	0.887106
-13.42	0.700981
-13.41	0.522439
-13.4	0.858251
-13.39	0.837198
-13.38	0.589811
-13.37	0.747841
-13.36	0.803384
-13.35	0.649067
-13.34	0.669919
-13.33	0.737094
-13.32	0.762541
-13.31	0.642486
-13.3	0.598382
-13.29	0.81994
-13.28	0.549754
-13.27	0.705321
-13.26	0.700874
-13.25	0.682563
-13.24	0.626432
-13.23	0.617815
-13.22	0.710675
-13.21	0.695082
-13.2	0.631819
-13.19	0.659634
-13.18	0.621467
-13.17	0.535364
-13.16	0.717665
-13.15	0.511768
-13.14	0.553747
-13.13	0.600008
-13.12	0.68439
-13.11	0.714364
-13.1	0.720974
-13.09	0.931702
-13.08	0.591107
-13.07	0.643371
-13.06	0.72513
-13.05	0.700698
-13.04	0.788316
-13.03	0.819323
-13.02	0.743334
-13.01	0.741287
-13	0.939153
-12.99	1.07753
-12.98	0.88501
-12.97	0.888005
-12.96	0.766626
-12.95	0.767466
-12.94	0.921009
-12.93	0.721527
-12.92	0.658142
-12.91	0.6756
-12.9	0.804046
-12.89	0.640691
-12.88	0.660247
-12.87	0.686034
-12.86	0.764559
-12.85	0.848575
-12.84	0.908376
-12.83	0.976461
-12.82	0.735101
-12.81	0.903503
-12.8	0.767514
-12.79	1.04692
-12.78	1.0497
-12.77	0.956203
-12.76	0.957901
-12.75	1.19131
-12.74	0.996359
-12.73	1.09326
-12.72	0.924283
-12.71	1.1265
-12.7	1.07746
-12.69	1.00776
-12.68	1.0405
-12.67	0.482183
-12.66	1.21647
-12.65	1.28963
-12.64	1.16964
-12.63	1.17528
-12.62	1.18803
-12.61	0.108005
-12.6	1.13066
-12.59	1.23075
-12.58	1.4213
-12.57	1.39288
-12.56	1.65127
-12.55	1.5359
-12.54	0.113502
-12.53	1.48373
-12.52	1.814
-12.51	1.67795
-12.5	1.6285
-12.49	1.62245
-12.48	1.51061
-12.47	1.615
-12.46	1.52018
-12.45	1.51536
-12.44	1.47845
-12.43	1.6521
-12.42	1.48139
-12.41	1.49107
-12.4	1.5275
-12.39	1.48971
-12.38	1.36522
-12.37	1.40422
-12.36	1.32104
-12.35	1.36041
-12.34	1.44215
-12.33	1.62123
-12.32	1.33194
-12.31	1.38364
-12.3	1.33306
-12.29	1.21326
-12.28	1.37658
-12.27	1.07329
-12.26	1.26164
-12.25	1.28814
-12.24	1.20786
-12.23	1.16162
-12.22	1.21749
-12.21	1.24738
-12.2	1.33044
-12.19	1.37839
-12.18	1.08116
-12.17	1.06451
-12.16	1.02604
-12.15	0.90971
-12.14	0.747086
-12.13	0.761531
-12.12	0.689461
-12.11	0.604285
-12.1	0.563538
-12.09	0.598574
-12.08	0.526287
-12.07	0.569403
-12.06	0.607449
-12.05	0.459729
-12.04	0.454558
-12.03	0.440261
-12.02	0.522586
-12.01	0.397699
-12	0.498494
-11.99	0.672263
-11.98	0.555247
-11.97	0.723086
-11.96	0.558852
-11.95	0.616962
-11.94	0.635472
-11.93	0.601989
-11.92	0.522556
-11.91	0.481802
-11.9	0.667693
-11.89	0.355025
-11.88	0.568872
-11.87	0.546989
-11.86	0.507539
-11.85	0.495113
-11.84	0.595781
-11.83	0.542906
-11.82	0.693864
-11.81	0.202968
-11.8	0.169077
-11.79	0.162286
-11.78	0.588173
-11.77	0.33897
-11.76	0.255843
-11.75	0.0822306
-11.74	0.323607
-11.73	0.27467
-11.72	0.110887
-11.71	0.26157
-11.7	0.112921
-11.69	0.0529097
-11.68	0.0529097
-11.67	0.0377412
-11.66	0.0377412
-11.65	0.127616
-11.64	0.0529097
-11.63	0.0626435
-11.62	0.0626435
-11.61	0.0626435
-11.6	0.0626435
-11.59	0.0626435
-11.58	0.0626435
-11.57	0.0377412
-11.56	0.0529097
-11.55	0.0653609
-11.54	0.0653609
-11.53	0.127616
-11.52	0.0653609
-11.51	0.0529097
-11.5	0.0529097
-11.49	0.0377412
-11.48	0.223732
-11.47	0.223732
-11.46	0.223732
-11.45	0.0626435
-11.44	0.0377412
-11.43	0.0377412
-11.42	0.0529097
-11.41	0.127616
-11.4	0.127616
-11.39	0.127616
-11.38	0.127616
-11.37	0.0653609
-11.36	0.0529097
-11.35	0.0377412
-11.34	0.0626435
-11.33	0.127702
-11.32	0.0311434
-11.31	0.037852
-11.3	0.0347069
-11.29	0.0347069
-11.28	-0.00482025
-11.27	0.13497
-11.26	-0.000294631
-11.25	0.0816285
-11.24	0.0659266
-11.23	0.0363997
-11.22	0.274018
-11.21	0.221497
-11.2	0.000392084
-11.19	0.000392084
-11.18	0.000392084
-11.17	0.000392084
-11.16	0.000392084
-11.15	0.000392084
-11.14	0.000392084
-11.13	0.000392084
-11.12	0.000392084
-11.11	0.000392084
-11.1	0.000392084
-11.09	0.000392084
-11.08	0.000392084
-11.07	0.000392084
-11.06	0.000392084
-11.05	0.000392084
-11.04	0.000392084
-11.03	0.000392084
-11.02	0.000392084
-11.01	0.000392084
-11	0.000392084
-10.99	0.000392084
-10.98	0.000392084
-10.97	0.000392084
-10.96	0.000392084
-10.95	0.000392084
-10.94	0.000392084
-10.93	0.000392084
-10.92	0.000392084
-10.91	0.000392084
-10.9	0.000392084
-10.89	0.000392084
-10.88	0.000392084
-10.87	0.000392084
-10.86	0.000392084
-10.85	0.000392084
-10.84	0.000392084
-10.83	0.000392084
-10.82	0.000392084
-10.81	0.000392084
-10.8	0.000392084
-10.79	0.0571465
-10.78	0.114936
-10.77	0.0455429
-10.76	0.0161172
-10.75	0.0883994
-10.74	0.147521
-10.73	0.145304
-10.72	0.0591496
-10.71	0.102134
-10.7	0.0570134
-10.69	0.129424
-10.68	0.0398423
-10.67	0.137153
-10.66	-0.0284907
-10.65	0.207099
-10.64	-0.0284907
-10.63	-0.0284907
-10.62	-0.0284907
-10.61	-0.0284907
-10.6	0.207099
-10.59	0.207099
-10.58	-0.0284907
-10.57	-0.0284907
-10.56	0.178388
-10.55	0.178388
-10.54	0.178388
-10.53	0.178388
-10.52	0.178388
-10.51	0.178388
-10.5	0.178388
-10.49	0.178388
-10.48	0.178388
-10.47	0.178388
-10.46	0.178388
-10.45	0.178388
-10.44	0.178388
-10.43	0.178388
-10.42	0.207099
-10.41	0.207099
-10.4	0.207099
-10.39	0.207099
-10.38	-0.0284907
-10.37	-0.0284907
-10.36	-0.0284907
-10.35	0.178388
-10.34	-0.0284907
-10.33	-0.0284907
-10.32	0.207099
-10.31	0.207099
-10.3	0.207099
-10.29	-0.0284907
-10.28	-0.0284907
-10.27	-0.0284907
-10.26	-0.0284907
-10.25	-0.0284907
-10.24	-0.0284907
-10.23	0.178388
-10.22	0.178388
-10.21	0.186805
-10.2	0.1469
-10.19	0.0792443
-10.18	0.230151
-10.17	0.0756868
-10.16	0.0548284
-10.15	0.0613787
-10.14	0.0613787
-10.13	0.202666
-10.12	0.098732
-10.11	0.190517
-10.1	0.13537
-10.09	0.00941212
-10.08	0.0618446
-10.07	0.000392084
-10.06	0.000392084
-10.05	0.000392084
-10.04	0.000392084
-10.03	0.000392084
-10.02	0.000392084
-10.01	0.000392084
-10	0.000392084
-9.99	0.000392084
-9.98	0.000392084
-9.97	0.000392084
-9.96	0.000392084
-9.95	0.000392084
-9.94	0.000392084
-9.93	0.000392084
-9.92	0.000392084
-9.91	0.000392084
-9.9	0.000392084
-9.89	0.000392084
-9.88	0.000392084
-9.87	0.000392084
-9.86	0.000392084
-9.85	0.000392084
-9.84	0.000392084
-9.83	0.000392084
-9.82	0.000392084
-9.81	0.000392084
-9.8	0.000392084
-9.79	0.000392084
-9.78	0.000392084
-9.77	0.000392084
-9.76	0.000392084
-9.75	0.000392084
-9.74	0.000392084
-9.73	0.000392084
-9.72	0.000392084
-9.71	0.000392084
-9.7	0.000392084
-9.69	0.000392084
-9.68	0.000392084
-9.67	0.000392084
-9.66	0.000392084
-9.65	0.000392084
-9.64	0.000392084
-9.63	0.000392084
-9.62	0.000392084
-9.61	0.000392084
-9.6	0.000392084
-9.59	0.000392084
-9.58	0.000392084
-9.57	0.214556
-9.56	0.113956
-9.55	0.0555144
-9.54	0.0714403
-9.53	0.0308495
-9.52	0.0756868
-9.51	0.121903
-9.5	0.132565
-9.49	0.10557
-9.48	0.064191
-9.47	0.150888
-9.46	0.150888
-9.45	0.200144
-9.44	0.0655655
-9.43	0.0678622
-9.42	0.0734767
-9.41	0.0287853
-9.4	0.0287853
-9.39	0.0287853
-9.38	0.0287853
-9.37	0.0287853
-9.36	0.0734767
-9.35	0.0734767
-9.34	0.0734767
-9.33	0.0734767
-9.32	0.0734767
-9.31	0.0734767
-9.3	0.0734767
-9.29	0.0734767
-9.28	0.0734767
-9.27	0.0734767
-9.26	0.0734767
-9.25	0.0734767
-9.24	0.0734767
-9.23	0.0734767
-9.22	0.0734767
-9.21	0.0734767
-9.2	0.0734767
-9.19	0.0734767
-9.18	0.0734767
-9.17	0.0734767
-9.16	0.0287853
-9.15	0.0287853
-9.14	0.0287853
-9.13	0.0287853
-9.12	0.0287853
-9.11	0.0287853
-9.1	0.0734767
-9.09	0.0734767
-9.08	0.0734767
-9.07	0.0734767
-9.06	0.0734767
-9.05	0.0734767
-9.04	0.0734767
-9.03	0.0734767
-9.02	0.0734767
-9.01	0.0287853
-9	0.0287853
-8.99	0.0287853
-8.98	0.0734767
-8.97	0.0287853
-8.96	0.0287853
-8.95	0.0287853
-8.94	0.0287853
-8.93	0.0287853
-8.92	0.0287853
-8.91	0.0734767
-8.9	0.0734767
-8.89	0.0734767
-8.88	0.0287853
-8.87	0.0287853
-8.86	0.0734767
-8.85	0.111615
-8.84	0.0385729
-8.83	0.0385729
-8.82	0.0385729
-8.81	0.0385729
-8.8	0.0385729
-8.79	0.0756868
-8.78	0.13841
-8.77	0.112466
-8.76	0.0188064
-8.75	-0.0323691
-8.74	0.0565659
-8.73	0.0555739
-8.72	0.133298
-8.71	0.0524618
-8.7	-0.0207834
-8.69	0.0250642
-8.68	0.0250642
-8.67	0.0250642
-8.66	0.0250642
-8.65	0.0250642
-8.64	0.0250642
-8.63	0.0250642
-8.62	0.0250642
-8.61	0.0250642
-8.6	0.0250642
-8.59	0.0250642
-8.58	0.0250642
-8.57	0.0250642
-8.56	0.0250642
-8.55	0.0250642
-8.54	0.0250642
-8.53	0.0250642
-8.52	0.0250642
-8.51	0.215937
-8.5	0.215937
-8.49	0.215937
-8.48	0.215937
-8.47	0.215937
-8.46	0.215937
-8.45	0.215937
-8.44	0.215937
-8.43	0.215937
-8.42	0.215937
-8.41	0.215937
-8.4	0.215937
-8.39	0.215937
-8.38	0.215937
-8.37	0.215937
-8.36	0.215937
-8.35	0.215937
-8.34	0.215937
-8.33	0.215937
-8.32	0.215937
-8.31	0.0250642
-8.3	0.0250642
-8.29	0.0250642
-8.28	0.0873199
-8.27	0.0873199
-8.26	0.0873199
-8.25	0.0873199
-8.24	0.0873199
-8.23	0.0873199
-8.22	0.0873199
-8.21	0.0873199
-8.2	0.0873199
-8.19	0.0873199
-8.18	0.0873199
-8.17	0.0873199
-8.16	0.0873199
-8.15	0.0250642
-8.14	0.0250642
-8.13	0.0250642
-8.12	0.0250642
-8.11	0.0250642
-8.1	0.0250642
-8.09	0.0250642
-8.08	0.0250642
-8.07	0.215937
-8.06	0.215937
-8.05	0.190724
-8.04	0.0146201
-8.03	0.027389
-8.02	0.108327
-8.01	0.0308985
-8	0.084128
-7.99	0.193333
-7.98	0.062351
-7.97	0.0756868
-7.96	0.0900318
-7.95	-0.02379
-7.94	0.126198
-7.93	0.0936768
-7.92	0.13131
-7.91	0.0227791
-7.9	0.0121565
-7.89	0.0121565
-7.88	0.0518911
-7.87	-0.0284907
-7.86	-0.0284907
-7.85	0.178388
-7.84	0.178388
-7.83	0.178388
-7.82	0.178388
-7.81	0.178388
-7.8	0.178388
-7.79	0.178388
-7.78	0.178388
-7.77	0.178388
-7.76	-0.0284907
-7.75	-0.0284907
-7.74	-0.0284907
-7.73	-0.0284907
-7.72	-0.0284907
-7.71	-0.0284907
-7.7	-0.0284907
-7.69	-0.0284907
-7.68	-0.0284907
-7.67	-0.0284907
-7.66	-0.0284907
-7.65	-0.0284907
-7.64	-0.0284907
-7.63	-0.0284907
-7.62	-0.0284907
-7.61	-0.0284907
-7.6	-0.0284907
-7.59	-0.0284907
-7.58	-0.0284907
-7.57	-0.0284907
-7.56	-0.0284907
-7.55	-0.0284907
-7.54	-0.0284907
-7.53	-0.0284907
-7.52	-0.0284907
-7.51	-0.0284907
-7.5	-0.0284907
-7.49	-0.0284907
-7.48	-0.0284907
-7.47	-0.0284907
-7.46	-0.0284907
-7.45	-0.0284907
-7.44	-0.0284907
-7.43	-0.0284907
-7.42	-0.0284907
-7.41	-0.0284907
-7.4	-0.0284907
-7.39	-0.0284907
-7.38	-0.0284907
-7.37	-0.0284907
-7.36	-0.0284907
-7.35	-0.0284907
-7.34	-0.0284907
-7.33	-0.0284907
-7.32	-0.0284907
-7.31	-0.0284907
-7.3	-0.0284907
-7.29	0.178388
-7.28	0.178388
-7.27	0.178388
-7.26	0.178388
-7.25	0.178388
-7.24	0.178388
-7.23	0.178388
-7.22	0.178388
-7.21	0.178388
-7.2	0.178388
-7.19	0.178388
-7.18	0.178388
-7.17	0.178388
-7.16	0.178388
-7.15	0.178388
-7.14	0.178388
-7.13	0.178388
-7.12	0.207699
-7.11	0.036701
-7.1	0.12149
-7.09	0.0506302
-7.08	0.00359453
-7.07	0.0705177
-7.06	0.108713
-7.05	0.0846419
-7.04	0.121303
-7.03	0.0756868
-7.02	0.0390955
-7.01	0.0639978
-7	0.490295
-6.99	0.0390955
-6.98	0.0390955
-6.97	0.0390955
-6.96	0.0390955
-6.95	0.0515466
-6.94	0.145027
-6.93	0.000392084
-6.92	0.000392084
-6.91	0.000392084
-6.9	0.000392084
-6.89	0.000392084
-6.88	0.000392084
-6.87	0.000392084
-6.86	0.000392084
-6.85	0.000392084
-6.84	0.000392084
-6.83	0.000392084
-6.82	0.000392084
-6.81	0.000392084
-6.8	0.000392084
-6.79	0.000392084
-6.78	0.000392084
-6.77	0.000392084
-6.76	0.000392084
-6.75	0.000392084
-6.74	0.000392084
-6.73	0.000392084
-6.72	0.000392084
-6.71	0.000392084
-6.7	0.000392084
-6.69	0.000392084
-6.68	0.000392084
-6.67	0.000392084
-6.66	0.000392084
-6.65	0.000392084
-6.64	0.000392084
-6.63	0.000392084
-6.62	0.000392084
-6.61	0.000392084
-6.6	0.000392084
-6.59	0.000392084
-6.58	0.000392084
-6.57	0.000392084
-6.56	0.000392084
-6.55	0.000392084
-6.54	0.000392084
-6.53	0.000392084
-6.52	0.000392084
-6.51	0.000392084
-6.5	0.000392084
-6.49	0.000392084
-6.48	0.000392084
-6.47	0.000392084
-6.46	0.000392084
-6.45	0.000392084
-6.44	0.000392084
-6.43	0.000392084
-6.42	0.000392084
-6.41	0.000392084
-6.4	0.000392084
-6.39	0.000392084
-6.38	0.000392084
-6.37	0.000392084
-6.36	0.000392084
-6.35	0.000392084
-6.34	0.000392084
-6.33	0.000392084
-6.32	0.000392084
-6.31	0.000392084
-6.3	0.000392084
-6.29	0.000392084
-6.28	0.000392084
-6.27	0.000392084
-6.26	0.000392084
-6.25	0.000392084
-6.24	0.000392084
-6.23	0.000392084
-6.22	0.000392084
-6.21	0.000392084
-6.2	0.000392084
-6.19	0.000392084
-6.18	0.000392084
-6.17	0.000392084
-6.16	0.000392084
-6.15	0.000392084
-6.14	0.000392084
-6.13	0.000392084
-6.12	0.000392084
-6.11	0.000392084
-6.1	0.000392084
-6.09	0.000392084
-6.08	0.000392084
-6.07	0.000392084
-6.06	0.000392084
-6.05	0.000392084
-6.04	0.000392084
-6.03	0.000392084
-6.02	0.0744786
-6.01	0.0397554
-6	0.0812709
-5.99	0.179848
-5.98	0.0199258
-5.97	0.0680913
-5.96	0.0594995
-5.95	0.0414058
-5.94	0.115104
-5.93	0.058173
-5.92	0.0726217
-5.91	0.0756868
-5.9	0.0920315
-5.89	0.12701
-5.88	0.155455
-5.87	0.045855
-5.86	0.160562
-5.85	0.135568
-5.84	0.134361
-5.83	0.000842594
-5.82	0.155164
-5.81	0.0287853
-5.8	0.0287853
-5.79	0.0287853
-5.78	0.0287853
-5.77	0.0287853
-5.76	0.0287853
-5.75	0.0287853
-5.74	0.0287853
-5.73	0.0287853
-5.72	0.0287853
-5.71	0.0287853
-5.7	0.0287853
-5.69	0.0287853
-5.68	0.0287853
-5.67	0.0287853
-5.66	0.0287853
-5.65	0.0734767
-5.64	0.0734767
-5.63	0.0734767
-5.62	0.0734767
-5.61	0.0734767
-5.6	0.0734767
-5.59	0.0734767
-5.58	0.0734767
-5.57	0.0734767
-5.56	0.0734767
-5.55	0.0734767
-5.54	0.0734767
-5.53	0.0734767
-5.52	0.0734767
-5.51	0.0734767
-5.5	0.0734767
-5.49	0.0734767
-5.48	0.0734767
-5.47	0.100273
-5.46	0.0734767
-5.45	0.0734767
-5.44	0.0734767
-5.43	0.0734767
-5.42	0.0734767
-5.41	0.0734767
-5.4	0.0734767
-5.39	0.0734767
-5.38	0.0734767
-5.37	0.0734767
-5.36	0.0734767
-5.35	0.0734767
-5.34	0.0734767
-5.33	0.0734767
-5.32	0.0734767
-5.31	0.0734767
-5.3	0.0734767
-5.29	0.0734767
-5.28	0.0734767
-5.27	0.0734767
-5.26	0.0734767
-5.25	0.0734767
-5.24	0.0734767
-5.23	0.0734767
-5.22	0.0734767
-5.21	0.0734767
-5.2	0.0734767
-5.19	0.0734767
-5.18	0.0734767
-5.17	0.0734767
-5.16	0.0734767
-5.15	0.0734767
-5.14	0.0734767
-5.13	0.0734767
-5.12	0.0734767
-5.11	0.0287853
-5.1	0.0287853
-5.09	0.0287853
-5.08	0.0287853
-5.07	0.0287853
-5.06	0.0287853
-5.05	0.0287853
-5.04	0.0287853
-5.03	0.0287853
-5.02	0.0287853
-5.01	0.0287853
-5	0.0287853
