# Supplementary material for: Analysis of Chaotic Resonance in Izhikevich Neuron Model
Source: PLoS One. 2015 Sep 30;10(9):e0138919. doi: 10.1371/journal.pone.0138919 (PMC4589341; doi:10.1371/journal.pone.0138919)
Supplement: S13 Data — (ZIP) [file pone.0138919.s013.zip › S13/Fig12.xls]

## Sheet: data
d	max_tau C(tau)	lambda_1	lambda_2
-13.499	0.575464	0.0584	-0.000663
-13.498	0.509458	0.062	-0.00131
-13.497	0.557661	0.0583	-0.00151
-13.496	0.574983	0.0606	-0.00144
-13.495	0.615521	0.0627	-0.000508
-13.494	0.688649	0.0603	-0.000742
-13.493	0.530856	0.0617	0.000562
-13.492	0.638787	0.0566	-0.000743
-13.491	0.570507	0.0629	-0.0017
-13.49	0.653356	0.0613	0.0001
-13.489	0.546918	0.0633	0.00017
-13.488	0.624793	0.0608	-0.00185
-13.487	0.537089	0.0596	0.000322
-13.486	0.551459	0.063	-0.000311
-13.485	0.585664	0.0631	3.07e-05
-13.484	0.604275	0.0621	0.00028
-13.483	0.623622	0.0609	-0.00285
-13.482	0.627332	0.0611	-0.000377
-13.481	0.586109	0.0633	-0.000699
-13.48	0.615347	0.0637	-0.000424
-13.479	0.682714	0.0581	-0.00134
-13.478	0.583894	0.0608	-9.62e-05
-13.477	0.565324	0.0612	-0.000899
-13.476	0.556113	0.0613	-0.00217
-13.475	0.670197	0.0583	0.000203
-13.474	0.544117	0.0666	-0.00141
-13.473	0.680038	0.0545	-0.00151
-13.472	0.702895	0.0639	-0.00148
-13.471	0.711683	0.0606	0.000826
-13.47	0.691269	0.0607	-0.00227
-13.469	0.603389	0.0601	-0.00171
-13.468	0.53137	0.0581	-0.000916
-13.467	0.630629	0.0646	0.00089
-13.466	0.608757	0.06	0.00139
-13.465	0.532865	0.0615	-0.000662
-13.464	0.592958	0.0656	-0.000277
-13.463	0.569656	0.0632	8.88e-05
-13.462	0.589508	0.0609	-0.0017
-13.461	0.573926	0.057	-0.00125
-13.46	0.61168	0.0577	-0.000183
-13.459	0.55999	0.0588	-0.000434
-13.458	0.572042	0.0624	-0.00115
-13.457	0.646593	0.0591	-0.000154
-13.456	0.589803	0.0603	-0.00155
-13.455	0.546415	0.061	-0.00389
-13.454	0.467756	0.0643	-0.000331
-13.453	0.462826	0.0646	-0.00163
-13.452	0.560283	0.0606	-0.00162
-13.451	0.572635	0.0673	-0.00123
-13.45	0.608476	0.0589	-0.000407
-13.449	0.599215	0.0584	0.000388
-13.448	0.486458	0.0579	-0.000935
-13.447	0.517819	0.0605	0.000634
-13.446	0.58837	0.0618	-0.000681
-13.445	0.621592	0.0559	0.000285
-13.444	0.604507	0.0614	-0.000679
-13.443	0.460434	0.0553	-0.00194
-13.442	0.568653	0.0661	-0.00094
-13.441	0.573961	0.0588	0.000169
-13.44	0.618648	0.0605	0.00052
-13.439	0.631004	0.0583	-0.00206
-13.438	0.503314	0.0604	-0.00135
-13.437	0.504568	0.0612	-0.000846
-13.436	0.551714	0.0607	-0.00102
-13.435	0.582908	0.0629	-0.000579
-13.434	0.44157	0.0607	-0.00143
-13.433	0.627036	0.0559	-0.000851
-13.432	0.524266	0.0595	-0.000479
-13.431	0.45464	0.0626	0.000381
-13.43	0.602807	0.0605	-0.000249
-13.429	0.422165	0.0606	0.000254
-13.428	0.504439	0.062	-0.00101
-13.427	0.503429	0.0633	-0.00148
-13.426	0.373171	0.0616	-0.000794
-13.425	0.463194	0.0623	-0.000621
-13.424	0.474077	0.0592	-0.000701
-13.423	0.417981	0.0581	-0.000725
-13.422	0.559681	0.0647	-0.000152
-13.421	0.558574	0.0596	8.57e-05
-13.42	0.418993	0.0564	-0.00123
-13.419	0.400534	0.0579	0.000638
-13.418	0.376138	0.0547	-1.85e-05
-13.417	0.532073	0.0583	-0.000158
-13.416	0.510368	0.0605	9.26e-05
-13.415	0.419511	0.0626	-0.000833
-13.414	0.507998	0.0606	-0.00115
-13.413	0.366215	0.0626	-0.00181
-13.412	0.328445	0.0617	0.000357
-13.411	0.476947	0.0594	-0.000848
-13.41	0.351631	0.0624	-0.00183
-13.409	0.435578	0.0593	-0.000876
-13.408	0.236077	0.0556	-0.000837
-13.407	0.263066	0.0587	0.000178
-13.406	0.280671	0.0592	0.000457
-13.405	0.45763	0.062	-0.000341
-13.404	0.342654	0.053	-0.00039
-13.403	0.440935	0.0589	-0.00127
-13.402	0.33335	0.0558	-0.000241
-13.401	0.496355	0.0576	-0.000898
-13.4	0.379093	0.0612	-0.00261
-13.399	0.498073	0.0561	0.000836
-13.398	0.278727	0.0663	-0.00114
-13.397	0.31703	0.0579	0.000809
-13.396	0.453053	0.0579	0.00124
-13.395	0.354067	0.0635	-0.000308
-13.394	0.322696	0.0582	-0.00132
-13.393	0.525579	0.0617	-0.00195
-13.392	0.4412	0.0585	0.00037
-13.391	0.42573	0.0596	-0.00247
-13.39	0.540048	0.0606	-0.00053
-13.389	0.226693	0.0634	-1.54e-05
-13.388	0.307812	0.064	-0.00252
-13.387	0.476928	0.056	-0.00115
-13.386	0.40141	0.0591	-0.000396
-13.385	0.327174	0.0608	0.000889
-13.384	0.39309	0.057	-0.000832
-13.383	0.319205	0.0642	-0.000189
-13.382	0.546853	0.0601	-0.000231
-13.381	0.42087	0.0606	0.000383
-13.38	0.462978	0.0536	0.000698
-13.379	0.451979	0.0566	8.73e-05
-13.378	0.441725	0.0611	-0.00133
-13.377	0.43103	0.0526	-0.00211
-13.376	0.344522	0.0589	-0.00117
-13.375	0.323956	0.0528	-0.00143
-13.374	0.434807	0.054	-0.000135
-13.373	0.496102	0.0632	-0.00189
-13.372	0.269565	0.0598	-0.00055
-13.371	0.468861	0.0603	-0.00113
-13.37	0.541901	0.06	-0.00189
-13.369	0.504431	0.0604	-0.000578
-13.368	0.536187	0.0573	-0.00119
-13.367	0.516266	0.0578	-0.000662
-13.366	0.394141	0.0586	5.95e-05
-13.365	0.512638	0.0595	-0.000369
-13.364	0.460988	0.0572	-0.000965
-13.363	0.553175	0.0566	-0.00165
-13.362	0.476062	0.0611	-2.8e-05
-13.361	0.63662	0.06	-0.0018
-13.36	0.503165	0.0617	-0.00175
-13.359	0.589343	0.056	-0.000232
-13.358	0.677386	0.0597	-0.00118
-13.357	0.622612	0.0644	-0.00119
-13.356	0.553196	0.0597	-0.00133
-13.355	0.485121	0.0559	0.000145
-13.354	0.564928	0.0574	-0.000526
-13.353	0.606733	0.0556	0.000375
-13.352	0.493422	0.0564	-0.000921
-13.351	0.42222	0.0533	-0.00134
-13.35	0.546753	0.0629	-0.000382
-13.349	0.626274	0.0599	-0.000816
-13.348	0.499119	0.0558	0.0013
-13.347	0.681948	0.057	-0.00215
-13.346	0.582862	0.0583	-0.00175
-13.345	0.55903	0.0601	-0.00382
-13.344	0.660229	0.0666	-0.00156
-13.343	0.614002	0.0602	-0.000909
-13.342	0.648861	0.0625	-0.00105
-13.341	0.554499	0.0575	-0.000114
-13.34	0.552198	0.0617	-0.000803
-13.339	0.607483	0.0554	-0.000596
-13.338	0.535606	0.0631	-0.000935
-13.337	0.514941	0.0604	-0.00239
-13.336	0.543555	0.0561	-0.00274
-13.335	0.558767	0.058	-0.000795
-13.334	0.426455	0.0548	-0.00118
-13.333	0.410857	0.0632	-0.00113
-13.332	0.557028	0.0569	-0.000883
-13.331	0.436587	0.0567	-0.00127
-13.33	0.447194	0.0536	-0.00321
-13.329	0.607186	0.055	-0.000531
-13.328	0.519091	0.0568	-0.000428
-13.327	0.497749	0.0546	-0.00276
-13.326	0.675112	0.0607	-0.00104
-13.325	0.60171	0.0574	-0.000449
-13.324	0.520093	0.0592	-0.000785
-13.323	0.622882	0.0605	-0.000596
-13.322	0.596131	0.0613	-0.000721
-13.321	0.468699	0.0574	-0.00035
-13.32	0.493328	0.057	-0.000195
-13.319	0.541126	0.0565	-0.00151
-13.318	0.640779	0.0559	6.49e-05
-13.317	0.523819	0.055	-0.00115
-13.316	0.579718	0.0588	-0.00121
-13.315	0.411017	0.0532	-0.00183
-13.314	0.547421	0.0531	-0.000119
-13.313	0.60773	0.0577	0.000724
-13.312	0.536157	0.0524	-0.00284
-13.311	0.524298	0.0558	-0.00101
-13.31	0.609606	0.0645	-0.00238
-13.309	0.51115	0.0514	0.00021
-13.308	0.532823	0.0588	-0.00177
-13.307	0.589778	0.0569	-0.000375
-13.306	0.471788	0.0572	6.74e-05
-13.305	0.322639	0.0584	0.0003
-13.304	0.365756	0.0523	-0.00219
-13.303	0.421861	0.0547	-0.00128
-13.302	0.417429	0.0572	-0.00304
-13.301	0.111435	0.0572	-0.00273
-13.3	0.487637	0.063	-0.0012
-13.299	0.481661	0.0543	0.000239
-13.298	0.517454	0.0563	-0.000845
-13.297	0.477704	0.0519	-0.000283
-13.296	0.446745	0.0563	0.000516
-13.295	0.522897	0.0577	-0.000805
-13.294	0.497595	0.0548	0.000222
-13.293	0.493799	0.0557	-0.00146
-13.292	0.520904	0.0597	-0.000115
-13.291	0.474429	0.0583	-0.00128
-13.29	0.416261	0.0538	-0.00119
-13.289	0.359452	0.0548	-3.6e-05
-13.288	0.269152	0.0571	-0.000244
-13.287	0.359098	0.0554	-0.000282
-13.286	0.36555	0.0532	0.000608
-13.285	0.485464	0.0578	-0.00336
-13.284	0.324139	0.0516	-0.00122
-13.283	0.440475	0.0523	-0.000406
-13.282	0.557771	0.054	-0.00128
-13.281	0.335157	0.0565	6.5e-05
-13.28	0.346175	0.0576	-0.00115
-13.279	0.398301	0.0574	-0.000713
-13.278	0.401491	0.0555	-0.000175
-13.277	0.368568	0.0514	0.000213
-13.276	0.333603	0.0541	-0.00283
-13.275	0.473473	0.0536	-0.00126
-13.274	0.498428	0.0551	-0.00162
-13.273	0.426675	0.0602	-0.000938
-13.272	0.353305	0.0626	-0.00195
-13.271	0.510059	0.0548	-0.00256
-13.27	0.482626	0.0533	-0.00249
-13.269	0.321068	0.0603	-0.00171
-13.268	0.191612	0.0587	-0.00221
-13.267	0.206073	0.0593	-0.00141
-13.266	0.392895	0.0572	-0.000421
-13.265	0.355556	0.0543	-0.00113
-13.264	0.284707	0.0566	-0.0026
-13.263	0.394557	0.0581	-0.00248
-13.262	0.233033	0.0583	-0.00126
-13.261	0.42424	0.0587	-0.0028
-13.26	0.493852	0.0605	-0.000959
-13.259	0.305705	0.056	-0.00232
-13.258	0.407507	0.0542	-0.00133
-13.257	0.459226	0.058	-0.00108
-13.256	0.351359	0.0526	-0.00102
-13.255	0.332261	0.0575	-0.000459
-13.254	0.475875	0.0614	-0.00333
-13.253	0.302036	0.0572	-0.00108
-13.252	0.307688	0.0573	-0.000237
-13.251	0.433734	0.0586	0.000384
-13.25	0.469198	0.0591	-0.0018
-13.249	0.339285	0.0553	0.00051
-13.248	0.283064	0.0574	0.00105
-13.247	0.497832	0.052	-0.000828
-13.246	0.475024	0.0516	-0.000741
-13.245	0.517354	0.059	-0.000991
-13.244	0.256519	0.0588	-0.00102
-13.243	0.375316	0.0564	-0.000656
-13.242	0.434424	0.0585	-0.000705
-13.241	0.464221	0.0556	0.000233
-13.24	0.447126	0.0564	-0.00209
-13.239	0.521958	0.0549	0.000157
-13.238	0.522814	0.0554	-0.00219
-13.237	0.535754	0.0547	-0.00254
-13.236	0.42406	0.0563	0.000179
-13.235	0.468839	0.0558	-0.00158
-13.234	0.316849	0.0551	0.000323
-13.233	0.445956	0.0562	-0.000142
-13.232	0.388912	0.0533	-0.00388
-13.231	0.319621	0.0547	-0.000857
-13.23	0.555893	0.0589	-0.00132
-13.229	0.422992	0.0599	-0.000862
-13.228	0.427483	0.0553	-0.00101
-13.227	0.460018	0.0574	-0.00149
-13.226	0.433882	0.0549	-0.000205
-13.225	0.521818	0.055	-0.00041
-13.224	0.393166	0.0598	-0.00116
-13.223	0.54381	0.0555	-0.00116
-13.222	0.540035	0.0542	-0.000815
-13.221	0.445178	0.0575	-0.00135
-13.22	0.374951	0.0531	-0.000963
-13.219	0.490494	0.0599	-0.0019
-13.218	0.455132	0.0527	0.00156
-13.217	0.494962	0.0564	-0.000205
-13.216	0.59397	0.0612	-0.000338
-13.215	0.496957	0.0589	-0.00183
-13.214	0.390145	0.0605	-0.000842
-13.213	0.561193	0.0563	-0.00202
-13.212	0.590256	0.0611	-0.000426
-13.211	0.527102	0.055	-3.65e-05
-13.21	0.394645	0.0529	-0.000347
-13.209	0.430467	0.0551	-0.000473
-13.208	0.437315	0.0553	-0.00146
-13.207	0.511563	0.0552	-0.000178
-13.206	0.52019	0.0576	-0.00198
-13.205	0.553575	0.0529	0.000435
-13.204	0.401123	0.0552	-2.46e-06
-13.203	0.533914	0.052	0.00128
-13.202	0.62159	0.0592	-0.0013
-13.201	0.52628	0.0574	-0.00201
-13.2	0.50143	0.0553	0.00163
-13.199	0.46732	0.0546	-0.000403
-13.198	0.607043	0.0601	-0.00204
-13.197	0.636289	0.0527	-0.000964
-13.196	0.504766	0.0572	-0.000575
-13.195	0.503618	0.058	-0.000691
-13.194	0.436229	0.0565	-0.000558
-13.193	0.58153	0.0565	0.000844
-13.192	0.509437	0.0576	-0.00273
-13.191	0.317001	0.0558	-0.0012
-13.19	0.453531	0.0516	-0.00306
-13.189	0.604048	0.0566	-9.78e-05
-13.188	0.59085	0.0578	0.000299
-13.187	0.552213	0.0522	-0.000178
-13.186	0.468132	0.0594	-0.000834
-13.185	0.664177	0.0533	-0.00159
-13.184	0.584941	0.0509	-0.000933
-13.183	0.501596	0.0527	-0.00187
-13.182	0.484927	0.0537	-0.00121
-13.181	0.440371	0.0566	0.000241
-13.18	0.529205	0.0571	-0.00253
-13.179	0.619783	0.0596	-0.000934
-13.178	0.527281	0.0587	-0.00208
-13.177	0.604724	0.0532	-0.000865
-13.176	0.569715	0.0562	-0.00117
-13.175	0.392661	0.0534	-0.00271
-13.174	0.538314	0.0528	0.00072
-13.173	0.625882	0.0547	-0.00242
-13.172	0.525836	0.055	-0.0014
-13.171	0.647046	0.0558	-0.00149
-13.17	0.551723	0.0542	-0.000534
-13.169	0.523574	0.0544	5.65e-05
-13.168	0.50926	0.0549	0.000146
-13.167	0.464982	0.0527	-0.00209
-13.166	0.558753	0.0541	-0.000856
-13.165	0.469626	0.0569	-0.00147
-13.164	0.61333	0.0524	-0.000965
-13.163	0.655248	0.058	0.00118
-13.162	0.677095	0.0573	-0.00127
-13.161	0.62279	0.0536	-0.00217
-13.16	0.514854	0.054	0.000573
-13.159	0.436292	0.0578	-0.000368
-13.158	0.540966	0.0558	-0.000348
-13.157	0.602538	0.0598	-0.000894
-13.156	0.474882	0.0493	-0.000193
-13.155	0.570759	0.0536	-0.00169
-13.154	0.485187	0.0553	-0.00055
-13.153	0.564949	0.0483	0.000353
-13.152	0.572555	0.0558	-0.000882
-13.151	0.411199	0.0566	-0.000786
-13.15	0.486133	0.0566	-0.00265
-13.149	0.508167	0.0611	-0.00189
-13.148	0.545837	0.0589	-0.00102
-13.147	0.499233	0.0492	-0.00308
-13.146	0.445677	0.053	-5.32e-06
-13.145	0.527105	0.0536	-0.000284
-13.144	0.546886	0.0557	-0.00221
-13.143	0.427012	0.0604	5.16e-05
-13.142	0.548346	0.0586	-0.00118
-13.141	0.525334	0.0518	-0.000853
-13.14	0.580248	0.0567	0.000465
-13.139	0.581473	0.0519	-0.00178
-13.138	0.499376	0.0575	-0.00147
-13.137	0.583045	0.0521	0.000104
-13.136	0.436699	0.0545	-0.000953
-13.135	0.625792	0.0602	-0.000892
-13.134	0.553759	0.0583	-0.00164
-13.133	0.553548	0.0536	-0.0019
-13.132	0.617024	0.0535	-0.00173
-13.131	0.557628	0.0546	-0.00137
-13.13	0.664184	0.0518	0.000256
-13.129	0.526242	0.0579	-0.000295
-13.128	0.711285	0.0571	0.000275
-13.127	0.619469	0.0512	-0.00179
-13.126	0.65505	0.0574	-0.00161
-13.125	0.498661	0.054	-0.00169
-13.124	0.537305	0.0535	-0.0021
-13.123	0.54246	0.0537	-0.00108
-13.122	0.654932	0.0493	-0.000981
-13.121	0.538025	0.0513	-0.0016
-13.12	0.596577	0.0572	-0.00105
-13.119	0.529734	0.0572	-0.00172
-13.118	0.560409	0.0532	-0.00179
-13.117	0.610866	0.0577	-0.00107
-13.116	0.579452	0.0563	3.71e-05
-13.115	0.635214	0.0557	-0.000421
-13.114	0.624563	0.0556	-0.0015
-13.113	0.57754	0.0556	-0.00104
-13.112	0.597257	0.0488	-0.00277
-13.111	0.59269	0.0536	-0.000605
-13.11	0.702001	0.0533	-0.00195
-13.109	0.685789	0.0582	-0.000808
-13.108	0.57201	0.0547	-0.000247
-13.107	0.657234	0.0551	-0.000417
-13.106	0.510269	0.0504	-0.00068
-13.105	0.740002	0.0535	-0.00134
-13.104	0.667851	0.0541	-0.00155
-13.103	0.760329	0.0559	-0.000465
-13.102	0.658285	0.0563	-0.000948
-13.101	0.6802	0.0579	-0.00116
-13.1	0.701465	0.0562	-0.00123
-13.099	0.597481	0.0609	-0.000381
-13.098	0.641781	0.0522	5.84e-05
-13.097	0.764699	0.0533	-0.000969
-13.096	0.530124	0.0552	-0.00177
-13.095	0.752946	0.048	-0.000402
-13.094	0.714491	0.0537	-0.00105
-13.093	0.726094	0.0518	-0.00382
-13.092	0.724455	0.0534	-5.73e-06
-13.091	0.686652	0.0527	-0.00115
-13.09	0.65126	0.0519	-0.000373
-13.089	0.675172	0.0516	-0.00222
-13.088	0.671598	0.052	-0.00141
-13.087	0.69697	0.0515	-0.0019
-13.086	0.696772	0.0555	0.000232
-13.085	0.700797	0.0599	-0.00252
-13.084	0.613681	0.0534	-0.000299
-13.083	0.663002	0.0535	0.000313
-13.082	0.668811	0.0579	-0.00317
-13.081	0.726207	0.0499	-0.00192
-13.08	0.726001	0.0547	-0.00133
-13.079	0.637639	0.0532	-0.00141
-13.078	0.630515	0.0543	-0.00113
-13.077	0.780629	0.0569	-0.00178
-13.076	0.759986	0.0547	-0.000364
-13.075	0.686749	0.0523	-0.00134
-13.074	0.688785	0.0528	-0.00103
-13.073	0.725028	0.0541	-0.00218
-13.072	0.705158	0.0551	-0.000594
-13.071	0.608577	0.0513	-0.00127
-13.07	0.67724	0.05	-0.00162
-13.069	0.673563	0.0517	-0.00109
-13.068	0.669392	0.0525	0.00109
-13.067	0.724418	0.0533	-0.00124
-13.066	0.638648	0.0588	-0.000553
-13.065	0.682966	0.0553	-0.00147
-13.064	0.740518	0.0532	-0.00206
-13.063	0.801935	0.0499	-0.000355
-13.062	0.759497	0.0532	-5.24e-05
-13.061	0.732423	0.0566	-0.00186
-13.06	0.662221	0.0531	-0.0025
-13.059	0.744926	0.0532	-0.00186
-13.058	0.733718	0.0587	-0.000405
-13.057	0.639121	0.0514	-0.000429
-13.056	0.663244	0.0534	-0.00148
-13.055	0.706767	0.0497	-0.000768
-13.054	0.747565	0.0546	-0.00243
-13.053	0.727392	0.0526	0.000159
-13.052	0.740291	0.0506	0.000219
-13.051	0.764938	0.0541	-0.00166
-13.05	0.751021	0.0523	-0.00327
-13.049	0.760037	0.06	-0.00246
-13.048	0.77938	0.0544	-0.00144
-13.047	0.806048	0.0557	-0.00236
-13.046	0.715463	0.0582	-0.00104
-13.045	0.725199	0.0546	-0.00129
-13.044	0.790414	0.0556	-0.000791
-13.043	0.805154	0.0515	-0.00107
-13.042	0.789078	0.0476	-0.00213
-13.041	0.839277	0.0524	-0.00258
-13.04	0.786069	0.0551	-0.000725
-13.039	0.79624	0.0515	-0.00163
-13.038	0.753033	0.0552	-0.000682
-13.037	0.79001	0.0525	-0.000357
-13.036	0.745712	0.052	-2.36e-05
-13.035	0.799094	0.0556	-0.00303
-13.034	0.797923	0.0524	-0.00133
-13.033	0.762095	0.0543	-0.000631
-13.032	0.720682	0.0525	-0.000541
-13.031	0.741261	0.0568	-0.00105
-13.03	0.683059	0.0521	-0.00129
-13.029	0.808272	0.0537	-0.000488
-13.028	0.711741	0.0565	0.000144
-13.027	0.756186	0.055	-0.00127
-13.026	0.779952	0.0501	-0.000923
-13.025	0.734037	0.0508	-0.00174
-13.024	0.740432	0.0539	-0.00118
-13.023	0.738841	0.0516	0.000184
-13.022	0.74363	0.0492	-0.000334
-13.021	0.762722	0.0536	-0.00173
-13.02	0.808566	0.0536	-0.00125
-13.019	0.708863	0.048	-0.00142
-13.018	0.685226	0.0561	-0.000871
-13.017	0.761519	0.0581	-0.000921
-13.016	0.773298	0.0542	-0.000617
-13.015	0.794753	0.0523	-0.00115
-13.014	0.74738	0.0508	-0.00111
-13.013	0.757444	0.0507	-0.00165
-13.012	0.740905	0.0531	0.00103
-13.011	0.744653	0.0562	-0.000114
-13.01	0.770767	0.0529	-0.000916
-13.009	0.751666	0.0586	-0.00402
-13.008	0.785844	0.0537	0.000496
-13.007	0.768279	0.0523	-0.000612
-13.006	0.798678	0.0555	-0.0016
-13.005	0.766802	0.054	-0.00074
-13.004	0.781841	0.0545	-0.000517
-13.003	0.775278	0.0539	-0.000991
-13.002	0.822955	0.0532	-0.00107
-13.001	0.704774	0.0533	0.00043
-13	0.839959	0.0458	0.000926
-12.999	0.827236	0.0493	-0.000663
-12.998	0.816598	0.0552	-0.00189
-12.997	0.780564	0.0496	-0.000668
-12.996	0.765334	0.0518	-0.00148
-12.995	0.782696	0.0592	-0.00124
-12.994	0.831527	0.0542	-0.00213
-12.993	0.838651	0.0501	-0.000204
-12.992	0.692682	0.0454	-0.000374
-12.991	0.768144	0.0552	-0.000734
-12.99	0.841093	0.0544	-0.00163
-12.989	0.807923	0.0509	-0.00012
-12.988	0.842656	0.0564	-0.00105
-12.987	0.756315	0.0477	-0.000959
-12.986	0.790101	0.0514	2.53e-05
-12.985	0.786718	0.0543	-0.00165
-12.984	0.815085	0.0569	-0.00222
-12.983	0.795517	0.0486	-0.00127
-12.982	0.79793	0.0513	-0.00166
-12.981	0.848041	0.0503	0.000263
-12.98	0.838373	0.0527	0.000675
-12.979	0.791125	0.0548	-0.00176
-12.978	0.798218	0.0539	-0.00158
-12.977	0.847333	0.0543	-0.000157
-12.976	0.774886	0.0551	-0.00189
-12.975	0.782339	0.0546	-0.000932
-12.974	0.781578	0.0519	-0.000484
-12.973	0.833471	0.0513	-0.000827
-12.972	0.831491	0.0493	-0.00225
-12.971	0.789649	0.0516	-0.00119
-12.97	0.833506	0.0562	-0.00228
-12.969	0.748791	0.0546	-0.000614
-12.968	0.781883	0.0515	-0.00126
-12.967	0.735184	0.0543	-0.000956
-12.966	0.767489	0.0547	0.000136
-12.965	0.773874	0.0498	-0.000337
-12.964	0.834235	0.0515	-0.00208
-12.963	0.802449	0.0465	0.000219
-12.962	0.826746	0.0511	-0.00185
-12.961	0.839363	0.0499	-0.00036
-12.96	0.692834	0.0571	-0.00213
-12.959	0.812676	0.0556	7.18e-05
-12.958	0.83758	0.0515	-0.00261
-12.957	0.850683	0.0541	-0.00158
-12.956	0.681068	0.0556	-0.00262
-12.955	0.751194	0.0484	-0.000666
-12.954	0.760684	0.0473	-0.0014
-12.953	0.789553	0.0509	-0.00292
-12.952	0.791708	0.0529	-0.00099
-12.951	0.79899	0.0531	-0.000685
-12.95	0.706787	0.0491	-0.00132
-12.949	0.766978	0.0492	-0.000916
-12.948	0.746415	0.0536	0.000747
-12.947	0.763361	0.0549	-0.000925
-12.946	0.733579	0.052	0.00064
-12.945	0.765265	0.0495	0.000921
-12.944	0.795983	0.053	-0.000387
-12.943	0.725116	0.0524	0.000176
-12.942	0.846329	0.0517	-0.000357
-12.941	0.781419	0.0509	-0.00248
-12.94	0.780557	0.0536	-4.54e-05
-12.939	0.698035	0.056	-0.00133
-12.938	0.735803	0.0494	8.28e-05
-12.937	0.723902	0.0521	-0.00108
-12.936	0.715742	0.0506	-0.00155
-12.935	0.689487	0.0477	-0.00199
-12.934	0.70876	0.047	-0.00102
-12.933	0.724748	0.0504	-0.000621
-12.932	0.78142	0.0515	-0.000962
-12.931	0.744886	0.0526	-0.00156
-12.93	0.69943	0.048	-0.000833
-12.929	0.708162	0.0544	0.00021
-12.928	0.707448	0.0475	-0.00099
-12.927	0.806966	0.052	-0.00307
-12.926	0.676253	0.0555	-0.000543
-12.925	0.790954	0.0483	0.0015
-12.924	0.734391	0.0535	-0.00102
-12.923	0.685081	0.0558	5.07e-05
-12.922	0.632652	0.0547	-0.00223
-12.921	0.712726	0.0522	-0.00261
-12.92	0.630812	0.0537	-0.00177
-12.919	0.673758	0.0607	0.000345
-12.918	0.697595	0.0521	-0.000775
-12.917	0.702551	0.0529	-0.00134
-12.916	0.724313	0.0545	-0.000992
-12.915	0.675423	0.0544	-0.00181
-12.914	0.709406	0.0514	-0.00375
-12.913	0.732229	0.0486	-0.001
-12.912	0.724146	0.0528	-0.000281
-12.911	0.788253	0.0508	-0.00161
-12.91	0.658715	0.0503	-0.00128
-12.909	0.711375	0.0495	-0.00215
-12.908	0.591256	0.0476	-0.00121
-12.907	0.696496	0.0498	-0.000606
-12.906	0.72944	0.0542	-0.0013
-12.905	0.585379	0.0517	-0.00126
-12.904	0.594445	0.0508	-0.000733
-12.903	0.573268	0.0516	-0.00127
-12.902	0.628243	0.0535	-0.0011
-12.901	0.736723	0.0514	-0.000934
-12.9	0.719737	0.0488	-0.000689
-12.899	0.710014	0.0474	0.000362
-12.898	0.762854	0.0557	-0.000772
-12.897	0.740207	0.0487	-0.00113
-12.896	0.674723	0.0506	-0.00124
-12.895	0.673772	0.0473	0.000692
-12.894	0.706723	0.0506	-0.00219
-12.893	0.760859	0.0531	-0.00237
-12.892	0.754117	0.0501	-0.000264
-12.891	0.634677	0.0574	-0.00136
-12.89	0.705704	0.0535	-0.00167
-12.889	0.679885	0.0481	-0.00248
-12.888	0.617412	0.0439	0.000736
-12.887	0.684085	0.0519	-0.00114
-12.886	0.693677	0.049	-0.00223
-12.885	0.76319	0.0542	-0.00144
-12.884	0.693255	0.0543	-0.0015
-12.883	0.657094	0.0481	-0.000813
-12.882	0.687927	0.0501	-0.000491
-12.881	0.678089	0.0518	-0.000876
-12.88	0.658297	0.0455	-0.000702
-12.879	0.704059	0.0454	-0.00122
-12.878	0.725598	0.0552	-0.00159
-12.877	0.58187	0.0483	-0.00214
-12.876	0.714621	0.0493	-0.000186
-12.875	0.777611	0.0506	-0.000802
-12.874	0.648748	0.0549	-0.00223
-12.873	0.678713	0.0548	-0.00173
-12.872	0.766284	0.0548	-0.00349
-12.871	0.684556	0.0534	-0.0023
-12.87	0.692126	0.0538	-0.00199
-12.869	0.804693	0.0526	-0.00127
-12.868	0.742994	0.0486	-0.00136
-12.867	0.782003	0.0483	-0.000925
-12.866	0.758434	0.0459	-0.00222
-12.865	0.810795	0.0542	-0.00201
-12.864	0.693063	0.0519	-0.00162
-12.863	0.768159	0.0538	-0.00287
-12.862	0.716213	0.0519	-0.00019
-12.861	0.7022	0.0496	-0.0016
-12.86	0.744611	0.0556	-0.00185
-12.859	0.716653	0.0496	-0.000862
-12.858	0.774418	0.0498	-0.000439
-12.857	0.764353	0.0517	-0.000652
-12.856	0.768397	0.0533	-0.0019
-12.855	0.786751	0.053	-0.00305
-12.854	0.848801	0.0517	-0.00245
-12.853	0.837889	0.0501	0.000166
-12.852	0.784665	0.045	-0.00181
-12.851	0.788582	0.0517	-0.000819
-12.85	0.789101	0.0487	-0.00208
-12.849	0.798499	0.0483	-0.00208
-12.848	0.799163	0.0496	-0.00216
-12.847	0.827375	0.0461	-0.00022
-12.846	0.871579	0.0465	-0.00116
-12.845	0.863956	0.0484	-0.00157
-12.844	0.824086	0.045	-0.0027
-12.843	0.879117	0.051	-0.000183
-12.842	0.858244	0.0496	-0.000695
-12.841	0.853988	0.0437	-0.00124
-12.84	0.854304	0.0521	-0.000895
-12.839	0.901555	0.0536	-0.000145
-12.838	0.85786	0.0515	-0.00226
-12.837	0.878707	0.0472	0.00105
-12.836	0.873987	0.0484	-0.00269
-12.835	0.83689	0.0501	-0.0016
-12.834	0.842351	0.0529	0.000689
-12.833	0.825567	0.0516	-0.00098
-12.832	0.878894	0.0449	-0.00103
-12.831	0.864709	0.049	-0.00337
-12.83	0.86297	0.0465	-0.00247
-12.829	0.838378	0.0509	-0.00216
-12.828	0.863918	0.052	-0.00188
-12.827	0.887856	0.0517	-0.00229
-12.826	0.833381	0.046	-0.00129
-12.825	0.859274	0.0481	-0.00176
-12.824	0.883222	0.0563	-0.00287
-12.823	0.838513	0.0485	-0.00053
-12.822	0.807738	0.0515	-0.0026
-12.821	0.9027	0.0497	-0.00166
-12.82	0.832439	0.0484	3.13e-05
-12.819	0.84615	0.0438	-0.00176
-12.818	0.839035	0.0485	-0.00321
-12.817	0.836444	0.0537	-0.00106
-12.816	0.802746	0.0525	-0.00186
-12.815	0.85478	0.0485	-0.000259
-12.814	0.8357	0.0527	-0.0006
-12.813	0.833827	0.05	-0.00248
-12.812	0.87285	0.0515	-0.00205
-12.811	0.864659	0.0471	-0.000337
-12.81	0.849688	0.0506	-0.00189
-12.809	0.885993	0.0546	-0.00215
-12.808	0.881373	0.047	-0.00242
-12.807	0.867844	0.0514	-0.00303
-12.806	0.837648	0.0444	-0.00107
-12.805	0.883904	0.0443	-0.00132
-12.804	0.853572	0.0529	-0.000681
-12.803	0.84968	0.0513	0.0002
-12.802	0.823775	0.0494	-1.92e-05
-12.801	0.813315	0.0522	-0.00189
-12.8	0.854528	0.0494	-0.00117
-12.799	0.874346	0.0457	-0.00154
-12.798	0.896118	0.0479	-0.001
-12.797	0.895801	0.0479	0.000184
-12.796	0.898847	0.0533	-0.000757
-12.795	0.86023	0.0459	-0.00181
-12.794	0.884515	0.048	-0.00143
-12.793	0.887901	0.0487	-0.0019
-12.792	0.881714	0.0464	-0.0022
-12.791	0.863307	0.0498	-0.00168
-12.79	0.854055	0.0507	-0.00242
-12.789	0.858882	0.0495	-0.00105
-12.788	0.8631	0.0488	-0.000288
-12.787	0.868492	0.0506	-0.00228
-12.786	0.846933	0.0446	-0.000787
-12.785	0.865523	0.0534	-0.00125
-12.784	0.863215	0.0452	0.000422
-12.783	0.884598	0.047	-0.000543
-12.782	0.918306	0.0535	-0.00325
-12.781	0.892967	0.0491	-0.00117
-12.78	0.918485	0.0492	-0.000993
-12.779	0.810422	0.0482	-0.000508
-12.778	0.823357	0.0516	-0.00203
-12.777	0.846244	0.0461	-0.00259
-12.776	0.853743	0.0517	-0.0011
-12.775	0.885878	0.0517	4.19e-05
-12.774	0.86644	0.0513	-0.00366
-12.773	0.877361	0.0421	-0.00165
-12.772	0.825586	0.0463	0.00107
-12.771	0.822649	0.0442	-0.00276
-12.77	0.862276	0.0503	-0.000691
-12.769	0.835611	0.0469	-0.00173
-12.768	0.888619	0.0521	-0.000547
-12.767	0.849712	0.0493	-0.00332
-12.766	0.860718	0.0512	-0.000319
-12.765	0.900194	0.0462	-0.00288
-12.764	0.862694	0.0464	-0.000233
-12.763	0.845796	0.0495	-0.00117
-12.762	0.860805	0.0491	-0.000445
-12.761	0.845204	0.0472	-0.000752
-12.76	0.843332	0.0485	-0.000688
-12.759	0.862956	0.044	-0.000528
-12.758	0.860656	0.0485	-0.00253
-12.757	0.869399	0.0466	-0.00168
-12.756	0.896671	0.041	-0.00192
-12.755	0.866628	0.0467	-0.00133
-12.754	0.861301	0.0494	-0.00189
-12.753	0.844397	0.0493	-0.00243
-12.752	0.868928	0.0475	-0.000667
-12.751	0.89363	0.0504	-0.000276
-12.75	0.872602	0.0533	-0.00295
-12.749	0.86978	0.0476	-0.000846
-12.748	0.890056	0.0441	-0.000863
-12.747	0.911245	0.0508	-0.00177
-12.746	0.876358	0.0515	-0.00235
-12.745	0.887441	0.0447	-0.00108
-12.744	0.855963	0.048	-0.000741
-12.743	0.848273	0.049	-0.00313
-12.742	0.86921	0.0433	-0.000313
-12.741	0.881206	0.0532	-0.000487
-12.74	0.874348	0.045	-0.00195
-12.739	0.854493	0.0522	-0.00149
-12.738	0.693084	0.0501	-0.000124
-12.737	0.817122	0.0478	-0.00219
-12.736	0.853346	0.0464	-0.0031
-12.735	0.864648	0.0453	0.000139
-12.734	0.863986	0.0545	-0.0014
-12.733	0.789166	0.0495	-0.000648
-12.732	0.843364	0.0441	0.000417
-12.731	0.828506	0.0461	0.000319
-12.73	0.867828	0.0477	-0.00201
-12.729	0.872069	0.047	-0.000328
-12.728	0.832848	0.048	0.000129
-12.727	0.842642	0.0481	-0.00227
-12.726	0.877533	0.0469	-0.00112
-12.725	0.823935	0.0512	-0.00225
-12.724	0.805515	0.0443	-0.00123
-12.723	0.863501	0.0507	-3.99e-05
-12.722	0.826324	0.0469	-0.00424
-12.721	0.882531	0.0431	-0.000526
-12.72	0.819484	0.0475	-0.000435
-12.719	0.811426	0.0479	-0.00317
-12.718	0.841011	0.0453	-0.00128
-12.717	0.814912	0.0432	-0.00132
-12.716	0.794762	0.0498	-0.000424
-12.715	0.841198	0.046	-0.00162
-12.714	0.835952	0.0435	7.91e-05
-12.713	0.849706	0.0497	-0.00314
-12.712	0.771013	0.0475	-0.000783
-12.711	0.853483	0.0481	-0.00138
-12.71	0.837777	0.0482	-0.00274
-12.709	0.849884	0.048	-0.00137
-12.708	0.855996	0.0392	0.00075
-12.707	0.854174	0.0488	-0.000943
-12.706	0.887496	0.0456	-0.00217
-12.705	0.863983	0.0458	-0.00142
-12.704	0.883472	0.0509	-0.00399
-12.703	0.827453	0.0484	-0.00235
-12.702	0.828903	0.0469	-0.000941
-12.701	0.836264	0.0425	-0.0017
-12.7	0.853932	0.0451	-0.00143
-12.699	0.846829	0.0523	-0.00492
-12.698	0.872602	0.0435	-0.00173
-12.697	0.848906	0.0511	-0.00185
-12.696	0.864409	0.0495	-0.00177
-12.695	0.851126	0.0445	-0.0001
-12.694	0.84016	0.0422	-0.000935
-12.693	0.836804	0.049	-0.00219
-12.692	0.86248	0.0449	0.000169
-12.691	0.841542	0.0466	-0.00182
-12.69	0.802179	0.0392	-0.00152
-12.689	0.850797	0.0518	-0.00131
-12.688	0.877197	0.049	-0.000309
-12.687	0.861641	0.0458	-0.000754
-12.686	0.846067	0.0452	-0.00172
-12.685	0.846986	0.0499	0.00028
-12.684	0.846727	0.0481	-0.00218
-12.683	0.835041	0.0471	0.000184
-12.682	0.868336	0.0449	-0.00218
-12.681	0.847598	0.0455	-0.00138
-12.68	0.868137	0.0504	-0.000738
-12.679	0.892014	0.0519	-0.00124
-12.678	0.810123	0.0491	-0.00147
-12.677	0.79935	0.0443	-0.000127
-12.676	0.87551	0.0448	-0.0023
-12.675	0.893479	0.0397	-0.00131
-12.674	0.882027	0.0483	-0.00196
-12.673	0.856915	0.0492	-0.000745
-12.672	0.916733	0.0449	-0.00061
-12.671	0.35417	0.0481	-0.0021
-12.67	0.346175	0.0428	-0.00178
-12.669	0.369527	0.0491	-0.00159
-12.668	0.344755	0.046	-0.00194
-12.667	0.886421	0.0531	-0.00215
-12.666	0.395827	0.0471	-0.00143
-12.665	0.889316	0.0408	-0.00173
-12.664	0.359745	0.0476	-0.000969
-12.663	0.343156	0.0448	-0.0016
-12.662	0.912288	0.0448	-0.00444
-12.661	0.866457	0.0462	-0.00195
-12.66	0.344702	0.0491	-0.00229
-12.659	0.890475	0.0414	-0.00102
-12.658	0.9032	0.0463	-0.00143
-12.657	0.34377	0.0475	-0.000861
-12.656	0.882024	0.0444	-0.00126
-12.655	0.897749	0.0462	-0.00307
-12.654	0.919105	0.0441	-0.00145
-12.653	0.349313	0.0469	-0.000432
-12.652	0.346604	0.0521	-0.000766
-12.651	0.30596	0.0471	-0.0039
-12.65	0.918732	0.0496	-0.00177
-12.649	0.948103	0.0466	-0.000918
-12.648	0.349929	0.0471	-0.000933
-12.647	0.918641	0.0496	-0.00175
-12.646	0.307553	0.0443	-0.00253
-12.645	0.306592	0.0455	-0.00222
-12.644	0.884164	0.044	-0.00225
-12.643	0.377583	0.0492	-0.00187
-12.642	0.344177	0.0428	-0.00209
-12.641	0.911382	0.0471	-0.00177
-12.64	0.92062	0.049	-0.00057
-12.639	0.918325	0.0434	-0.00153
-12.638	0.931154	0.0392	-0.00229
-12.637	0.907648	0.0448	-0.00096
-12.636	0.899462	0.0492	-0.00103
-12.635	0.88434	0.0485	-0.000636
-12.634	0.910884	0.0496	-0.00168
-12.633	0.940039	0.0429	-0.00143
-12.632	0.934662	0.0456	-0.000591
-12.631	0.346658	0.049	-0.00201
-12.63	0.892995	0.0412	-0.00289
-12.629	0.904906	0.047	-0.000752
-12.628	0.927371	0.0506	-0.00274
-12.627	0.918739	0.0445	-0.00129
-12.626	0.896953	0.0426	-0.0014
-12.625	0.936922	0.045	-0.00244
-12.624	0.371595	0.0513	-0.000548
-12.623	0.935932	0.0492	-0.0023
-12.622	0.918072	0.045	-0.00136
-12.621	0.946813	0.0429	-0.000489
-12.62	0.933091	0.0448	-0.000763
-12.619	0.914273	0.0435	-0.00141
-12.618	0.925786	0.0414	-0.00131
-12.617	0.882591	0.0474	-0.0015
-12.616	0.926511	0.0435	-0.00188
-12.615	0.900105	0.0523	-0.00148
-12.614	0.912632	0.0481	-0.000868
-12.613	0.926834	0.0434	-0.00155
-12.612	0.89402	0.0458	-0.0032
-12.611	0.912732	0.0443	-0.00243
-12.61	0.332794	0.043	-0.00112
-12.609	0.950799	0.0459	-0.00114
-12.608	0.912247	0.0425	-0.00104
-12.607	0.943679	0.0428	-0.00231
-12.606	0.879422	0.0432	-0.00186
-12.605	0.894887	0.0415	0.00113
-12.604	0.937949	0.0385	-0.000188
-12.603	0.922895	0.0474	-0.00163
-12.602	0.91927	0.048	-0.002
-12.601	0.885468	0.0458	-0.000177
-12.6	0.940351	0.0423	0.000507
-12.599	0.906135	0.0439	-0.00204
-12.598	0.923556	0.0457	-0.00246
-12.597	0.911713	0.0447	-0.00188
-12.596	0.918803	0.0474	0.000179
-12.595	0.919137	0.0471	-0.0017
-12.594	0.927604	0.0454	-0.00177
-12.593	0.904001	0.0446	-0.000773
-12.592	0.924886	0.0483	-0.000725
-12.591	0.921206	0.046	-0.00111
-12.59	0.917517	0.0447	-0.00223
-12.589	0.921278	0.043	-0.000292
-12.588	0.932631	0.0441	-0.00156
-12.587	0.924889	0.0412	-0.00048
-12.586	0.923506	0.0466	-0.00245
-12.585	0.907878	0.0397	-0.00326
-12.584	0.918843	0.0489	-0.00181
-12.583	0.925828	0.0448	-0.00175
-12.582	0.928426	0.0411	-0.000301
-12.581	0.935986	0.0485	-0.00186
-12.58	0.908322	0.0453	-0.000285
-12.579	0.908001	0.0394	-0.000295
-12.578	0.921762	0.0471	-0.00169
-12.577	0.914644	0.0368	0.000227
-12.576	0.907324	0.0449	-0.00111
-12.575	0.356992	0.0465	-0.00103
-12.574	0.891271	0.048	-0.00173
-12.573	0.907082	0.0418	-0.00185
-12.572	0.933512	0.048	-0.00118
-12.571	0.881576	0.0462	-0.00122
-12.57	0.913164	0.0424	-0.00112
-12.569	0.931998	0.0465	-0.00222
-12.568	0.883251	0.0412	-0.00148
-12.567	0.911286	0.0453	-0.00312
-12.566	0.901622	0.0428	-0.00122
-12.565	0.925144	0.0473	-0.000921
-12.564	0.907235	0.0409	-7.52e-06
-12.563	0.918327	0.0436	-0.00132
-12.562	0.935399	0.0458	-0.00416
-12.561	0.931873	0.038	-0.00104
-12.56	0.922772	0.0451	-0.00263
-12.559	0.904044	0.0469	-0.00125
-12.558	0.87375	0.0425	-0.00223
-12.557	0.911561	0.0384	-0.000656
-12.556	0.895656	0.037	-0.00159
-12.555	0.871113	0.0419	-0.00116
-12.554	0.903583	0.0404	-0.00159
-12.553	0.904762	0.0402	-0.00162
-12.552	0.332082	0.0482	-0.00232
-12.551	0.892063	0.0442	-0.00339
-12.55	0.342686	0.0355	-0.00115
-12.549	0.922733	0.043	-0.00254
-12.548	0.928605	0.042	-0.00165
-12.547	0.926736	0.0395	-0.00288
-12.546	0.943317	0.0421	-0.00197
-12.545	0.921496	0.0417	-0.00111
-12.544	0.921973	0.0419	-0.00165
-12.543	0.878049	0.044	-0.000848
-12.542	0.907324	0.0446	-0.00202
-12.541	0.369238	0.042	-0.00144
-12.54	0.891497	0.0421	-0.00161
-12.539	0.919162	0.0433	-0.00193
-12.538	0.896166	0.0404	0.000425
-12.537	0.922876	0.0413	-0.000302
-12.536	0.878112	0.0415	-0.00109
-12.535	0.908717	0.0442	-0.00392
-12.534	0.919723	0.0423	-0.000377
-12.533	0.889188	0.0411	-0.00147
-12.532	0.459219	0.0436	-1.03e-05
-12.531	0.918239	0.0455	-0.00215
-12.53	0.93014	0.0446	-0.0029
-12.529	0.914852	0.0425	-0.00201
-12.528	0.919852	0.0431	-0.00198
-12.527	0.910191	0.0355	-0.000871
-12.526	0.930295	0.0441	-0.00125
-12.525	0.925885	0.0425	-0.00194
-12.524	0.936665	0.0405	-0.00149
-12.523	0.925682	0.045	-0.00244
-12.522	0.910303	0.0419	-0.00182
-12.521	0.37277	0.0397	-0.00134
-12.52	0.895763	0.0439	-0.000136
-12.519	0.914279	0.0447	-0.00235
-12.518	0.902128	0.0439	-0.00171
-12.517	0.940813	0.0448	-0.00157
-12.516	0.93398	0.0417	-0.000716
-12.515	0.932145	0.0404	-0.00125
-12.514	0.910599	0.0388	0.000105
-12.513	0.931963	0.0442	-0.00134
-12.512	0.932172	0.0441	-0.000496
-12.511	0.947098	0.0475	-0.00195
-12.51	0.906899	0.0475	-0.00233
-12.509	0.936443	0.042	-0.00295
-12.508	0.921255	0.0375	-0.0027
-12.507	0.937976	0.0403	-6.01e-05
-12.506	0.934661	0.0489	-0.00105
-12.505	0.917522	0.0371	-0.00108
-12.504	0.940088	0.0381	-0.00255
-12.503	0.950946	0.0492	-0.00137
-12.502	0.928436	0.0445	-0.000612
-12.501	0.925138	0.0455	-0.00086
-12.5	0.950135	0.0394	-0.00167
-12.499	0.919185	0.0452	-0.00176
-12.498	0.924536	0.0423	-0.00277
-12.497	0.923821	0.0378	-0.000564
-12.496	0.92835	0.0404	-0.000928
-12.495	0.948945	0.0364	-0.00129
-12.494	0.941485	0.0427	-0.00311
-12.493	0.922778	0.0389	-0.000609
-12.492	0.933271	0.0424	-0.00132
-12.491	0.929623	0.046	-0.00234
-12.49	0.905766	0.0409	-0.00199
-12.489	0.890052	0.0431	-0.0021
-12.488	0.912246	0.0421	-0.00206
-12.487	0.909784	0.044	-0.00216
-12.486	0.896589	0.041	-0.00124
-12.485	0.925037	0.0445	-0.00402
-12.484	0.923647	0.0446	-0.00206
-12.483	0.910593	0.039	-0.00223
-12.482	0.92866	0.0416	-0.000794
-12.481	0.90917	0.0439	-0.00175
-12.48	0.915265	0.0384	-0.000715
-12.479	0.930718	0.0452	-0.00161
-12.478	0.896922	0.0417	-0.000857
-12.477	0.892914	0.0424	-0.000914
-12.476	0.927182	0.0404	-0.00163
-12.475	0.907022	0.0394	-0.00126
-12.474	0.903263	0.0437	-0.00112
-12.473	0.921417	0.0425	-0.00173
-12.472	0.915302	0.0453	0.00116
-12.471	0.910705	0.041	-0.000902
-12.47	0.920582	0.0461	-0.00169
-12.469	0.921419	0.0439	-0.00128
-12.468	0.929839	0.0388	-0.00211
-12.467	0.907964	0.0415	-0.00164
-12.466	0.904772	0.035	-0.00157
-12.465	0.897715	0.0413	0.00122
-12.464	0.890308	0.0469	-0.000777
-12.463	0.895267	0.0396	0.000276
-12.462	0.917397	0.037	-0.000925
-12.461	0.877463	0.0376	0.000221
-12.46	0.900661	0.0468	-0.00173
-12.459	0.93993	0.0441	-0.00364
-12.458	0.883145	0.0393	-0.00155
-12.457	0.923003	0.0381	-0.00155
-12.456	0.914959	0.0435	0.000406
-12.455	0.929289	0.0394	-0.00232
-12.454	0.910326	0.0459	-0.00108
-12.453	0.910484	0.0404	-0.00157
-12.452	0.886148	0.0415	-0.00125
-12.451	0.896993	0.0457	-0.00142
-12.45	0.917615	0.0413	-0.00181
-12.449	0.912546	0.0464	-0.00125
-12.448	0.905023	0.0429	-0.00278
-12.447	0.888145	0.0391	-0.000224
-12.446	0.944969	0.04	-0.00136
-12.445	0.905838	0.0408	-0.00267
-12.444	0.91325	0.0458	-0.00227
-12.443	0.89008	0.0479	-0.00147
-12.442	0.890221	0.0382	-0.00147
-12.441	0.917319	0.0411	0.000705
-12.44	0.912188	0.0411	-0.00128
-12.439	0.882572	0.039	-0.0023
-12.438	0.944849	0.0401	-0.000659
-12.437	0.904625	0.0369	-0.00067
-12.436	0.894694	0.0429	-0.00137
-12.435	0.883482	0.0392	-0.00144
-12.434	0.918261	0.0477	-0.00198
-12.433	0.920451	0.041	-0.000421
-12.432	0.898681	0.0428	-0.00119
-12.431	0.888627	0.0457	-0.000654
-12.43	0.886305	0.0458	-0.00198
-12.429	0.909075	0.0368	-0.00264
-12.428	0.917693	0.0418	0.000105
-12.427	0.84803	0.0364	0.000763
-12.426	0.912079	0.0396	-0.0008
-12.425	0.876867	0.0399	-0.00159
-12.424	0.923042	0.0412	-0.00169
-12.423	0.904626	0.0382	-0.0025
-12.422	0.909974	0.0394	-0.00289
-12.421	0.91273	0.0354	-0.00179
-12.42	0.911549	0.0407	-0.00268
-12.419	0.925844	0.0405	-0.00128
-12.418	0.893142	0.0426	-0.00159
-12.417	0.879853	0.0415	-0.000518
-12.416	0.906289	0.0393	-0.00103
-12.415	0.895988	0.0402	-0.00107
-12.414	0.920374	0.0379	-0.0016
-12.413	0.905024	0.0442	-0.00203
-12.412	0.918849	0.0339	-0.000726
-12.411	0.914581	0.0395	-0.000958
-12.41	0.921233	0.0426	-0.00285
-12.409	0.891993	0.0407	-0.00184
-12.408	0.911001	0.0492	-0.00311
-12.407	0.869422	0.0399	-0.00107
-12.406	0.889943	0.0414	-0.000642
-12.405	0.901672	0.0422	-0.00167
-12.404	0.914301	0.0329	-0.00201
-12.403	0.890402	0.0465	-0.00145
-12.402	0.943767	0.0445	-0.00235
-12.401	0.924024	0.0395	-0.000749
-12.4	0.911188	0.0384	-0.0015
-12.399	0.911847	0.033	-0.00312
-12.398	0.92526	0.0344	-0.0035
-12.397	0.909958	0.0393	-1.08e-05
-12.396	0.893495	0.0369	-0.00132
-12.395	0.924649	0.0397	-0.00194
-12.394	0.913022	0.0409	-0.00108
-12.393	0.91008	0.0423	-0.000837
-12.392	0.927281	0.0356	-0.00157
-12.391	0.906907	0.0417	-0.00231
-12.39	0.918065	0.0392	-0.000452
-12.389	0.936177	0.0336	-0.00104
-12.388	0.899141	0.0383	-0.00232
-12.387	0.922557	0.0376	-0.000162
-12.386	0.909413	0.0423	-0.00204
-12.385	0.922498	0.0414	-0.00346
-12.384	0.916113	0.0392	-0.00235
-12.383	0.926156	0.0308	-0.00135
-12.382	0.925847	0.0451	-0.00203
-12.381	0.928371	0.041	-0.0025
-12.38	0.906413	0.0358	-0.00179
-12.379	0.921574	0.0444	-0.000551
-12.378	0.895095	0.0419	-0.00222
-12.377	0.937349	0.0407	-0.00299
-12.376	0.930688	0.0414	-0.00177
-12.375	0.903858	0.0346	-0.00122
-12.374	0.931213	0.0406	-0.00149
-12.373	0.903935	0.0407	-0.0029
-12.372	0.930187	0.0378	-0.00225
-12.371	0.932933	0.0398	-0.00277
-12.37	0.935538	0.0386	-0.00474
-12.369	0.926469	0.0374	0.000409
-12.368	0.938484	0.0413	-0.00277
-12.367	0.913872	0.0402	-0.000632
-12.366	0.937653	0.04	-0.0017
-12.365	0.934373	0.0368	-0.00177
-12.364	0.934751	0.0379	-0.00186
-12.363	0.944625	0.0414	-0.00196
-12.362	0.924976	0.0369	-0.000867
-12.361	0.921528	0.0377	-0.00208
-12.36	0.91845	0.0351	0.00105
-12.359	0.927927	0.0405	-0.00233
-12.358	0.916988	0.0393	-0.000834
-12.357	0.929641	0.0409	0.000387
-12.356	0.931191	0.0371	-0.00249
-12.355	0.925619	0.0421	-0.00326
-12.354	0.94272	0.0393	-0.000454
-12.353	0.918559	0.0402	-0.0016
-12.352	0.927871	0.0398	-0.000576
-12.351	0.923376	0.0429	-0.000471
-12.35	0.906499	0.0339	-0.00063
-12.349	0.933486	0.0429	-0.00231
-12.348	0.938505	0.0374	-0.0031
-12.347	0.953385	0.0385	-0.00138
-12.346	0.946569	0.0341	-0.0012
-12.345	0.94682	0.0441	-0.000847
-12.344	0.917294	0.0381	-0.00285
-12.343	0.915348	0.036	0.000421
-12.342	0.942589	0.0368	-0.00165
-12.341	0.927424	0.0403	-0.00376
-12.34	0.940444	0.0438	-0.000212
-12.339	0.93536	0.0404	-0.00202
-12.338	0.928912	0.0341	-0.00116
-12.337	0.938719	0.0342	-0.000934
-12.336	0.949794	0.0386	-0.00228
-12.335	0.955511	0.0417	-0.00291
-12.334	0.943667	0.0446	-0.00214
-12.333	0.940013	0.0326	-0.00138
-12.332	0.932739	0.0381	-0.000303
-12.331	0.921336	0.0369	-0.000741
-12.33	0.943109	0.0406	-0.000993
-12.329	0.919433	0.0413	-0.00301
-12.328	0.957178	0.0364	-0.00212
-12.327	0.948887	0.0395	-0.00145
-12.326	0.944241	0.0367	-0.00255
-12.325	0.948294	0.0413	-0.00214
-12.324	0.916483	0.0343	-0.00161
-12.323	0.936556	0.0356	-0.00179
-12.322	0.933572	0.0378	-0.00238
-12.321	0.933693	0.0304	-0.00125
-12.32	0.910012	0.0397	-0.000471
-12.319	0.923909	0.0358	-0.00144
-12.318	0.907007	0.0407	-0.000536
-12.317	0.938943	0.0383	-0.00167
-12.316	0.934926	0.0325	-0.000758
-12.315	0.93679	0.0403	-0.00108
-12.314	0.928176	0.0371	-0.00149
-12.313	0.942464	0.0379	-0.00117
-12.312	0.955377	0.0401	-0.00122
-12.311	0.938771	0.0381	-0.000981
-12.31	0.924629	0.0358	-0.00259
-12.309	0.942776	0.0357	-0.000407
-12.308	0.930441	0.0336	-0.00215
-12.307	0.929633	0.0404	-0.00102
-12.306	0.955975	0.0323	-0.000603
-12.305	0.938367	0.0367	-0.00131
-12.304	0.954876	0.0376	-0.00233
-12.303	0.943958	0.039	-0.000996
-12.302	0.943185	0.038	-0.00232
-12.301	0.931921	0.0278	-0.00121
-12.3	0.938941	0.0343	-0.000532
-12.299	0.943953	0.0342	-0.000716
-12.298	0.955299	0.0332	-0.00179
-12.297	0.937097	0.0393	-0.00245
-12.296	0.950081	0.0368	-0.00181
-12.295	0.922632	0.0323	-0.000444
-12.294	0.915236	0.0377	-0.00236
-12.293	0.931104	0.0384	0.000534
-12.292	0.930534	0.0411	-0.00117
-12.291	0.947257	0.0348	-0.00273
-12.29	0.929088	0.035	-0.00104
-12.289	0.955312	0.0336	0.000488
-12.288	0.941798	0.0383	-0.00143
-12.287	0.95518	0.0349	-0.00267
-12.286	0.932861	0.0353	-0.000812
-12.285	0.929633	0.0395	-0.00166
-12.284	0.923924	0.0384	-0.000675
-12.283	0.939205	0.0374	-0.00143
-12.282	0.955707	0.0348	-0.00198
-12.281	0.945617	0.033	-0.000928
-12.28	0.934121	0.035	-0.00264
-12.279	0.946403	0.0391	6.93e-05
-12.278	0.958562	0.0385	-0.00119
-12.277	0.94561	0.0351	-0.00221
-12.276	0.941863	0.0398	-0.000778
-12.275	0.953336	0.0434	-0.00238
-12.274	0.935176	0.0364	-0.00102
-12.273	0.93696	0.0365	-0.000531
-12.272	0.919025	0.0356	-0.00129
-12.271	0.952633	0.0386	-0.00263
-12.27	0.927022	0.0353	-0.000477
-12.269	0.928005	0.0362	-0.00114
-12.268	0.895426	0.037	-0.00232
-12.267	0.930806	0.0339	-0.00171
-12.266	0.945612	0.0397	-0.0011
-12.265	0.921639	0.0363	-0.00229
-12.264	0.916438	0.0355	-0.000659
-12.263	0.928166	0.036	-0.000528
-12.262	0.886771	0.0367	-0.00375
-12.261	0.922784	0.0327	-0.0009
-12.26	0.903698	0.0333	-0.000894
-12.259	0.939966	0.0367	-0.00293
-12.258	0.906815	0.0338	-0.00261
-12.257	0.914485	0.0349	-0.00124
-12.256	0.926608	0.0388	-0.00181
-12.255	0.905951	0.0356	-0.000793
-12.254	0.905463	0.0331	-0.00279
-12.253	0.888082	0.0347	-0.00154
-12.252	0.914182	0.0326	0.000212
-12.251	0.91904	0.0367	-0.000502
-12.25	0.92768	0.0352	-0.000345
-12.249	0.931396	0.0369	-0.00137
-12.248	0.923901	0.0335	-0.00168
-12.247	0.924382	0.036	-0.000362
-12.246	0.923309	0.0381	-0.00236
-12.245	0.929086	0.0354	-0.00117
-12.244	0.934601	0.0337	-0.00157
-12.243	0.903368	0.0337	-0.0021
-12.242	0.945768	0.0376	-0.00274
-12.241	0.929018	0.036	-4.52e-05
-12.24	0.933455	0.0372	-0.0024
-12.239	0.926676	0.0354	-0.00132
-12.238	0.9436	0.0297	0.00103
-12.237	0.928625	0.0336	-0.00155
-12.236	0.946086	0.0305	-0.000472
-12.235	0.927979	0.0353	-0.00051
-12.234	0.920216	0.0374	-0.00186
-12.233	0.927849	0.0368	-0.00192
-12.232	0.94354	0.0361	-0.00178
-12.231	0.918496	0.0379	-0.00118
-12.23	0.888177	0.0335	-0.00264
-12.229	0.919281	0.0356	-0.000889
-12.228	0.912901	0.0334	-0.000674
-12.227	0.946426	0.0356	-0.00166
-12.226	0.915398	0.0338	-0.00324
-12.225	0.913262	0.036	-0.000434
-12.224	0.916845	0.0344	-0.00174
-12.223	0.879163	0.0336	-0.000791
-12.222	0.898313	0.0356	-0.00145
-12.221	0.900864	0.0334	-0.0001
-12.22	0.928501	0.0334	-0.00112
-12.219	0.925179	0.034	-0.000167
-12.218	0.859938	0.0369	-0.00138
-12.217	0.913374	0.0313	0.000969
-12.216	0.911771	0.0361	-0.000489
-12.215	0.923346	0.0388	-0.00158
-12.214	0.933793	0.0351	-0.00273
-12.213	0.904802	0.037	-0.00271
-12.212	0.921574	0.0347	-0.00161
-12.211	0.874196	0.0374	-0.00147
-12.21	0.848179	0.0302	0.00107
-12.209	0.911049	0.0294	-0.000559
-12.208	0.888205	0.0314	-6.16e-05
-12.207	0.883129	0.0342	-0.00119
-12.206	0.906077	0.0358	-0.00209
-12.205	0.841403	0.0336	-0.00237
-12.204	0.866519	0.0349	-0.00105
-12.203	0.888834	0.0353	-0.00153
-12.202	0.89121	0.0333	-0.000997
-12.201	0.910727	0.0388	-0.00315
-12.2	0.846158	0.0341	-0.00193
-12.199	0.851489	0.0263	-0.0018
-12.198	0.878783	0.0359	0.000177
-12.197	0.8854	0.0336	-0.00159
-12.196	0.859987	0.0281	-0.000108
-12.195	0.885185	0.034	-0.00118
-12.194	0.830703	0.036	-0.00252
-12.193	0.86816	0.0332	-0.00247
-12.192	0.861491	0.0387	-0.00081
-12.191	0.902167	0.039	-0.00162
-12.19	0.839424	0.0345	-0.000644
-12.189	0.909413	0.0305	-0.00176
-12.188	0.810888	0.0337	-0.000263
-12.187	0.872905	0.0331	-0.000601
-12.186	0.898743	0.0304	-0.000705
-12.185	0.887969	0.0361	-0.00222
-12.184	0.825641	0.0325	-0.000277
-12.183	0.889311	0.032	-0.00188
-12.182	0.806938	0.0301	-0.00146
-12.181	0.854205	0.0323	-0.00184
-12.18	0.865019	0.0322	-0.00253
-12.179	0.843137	0.0312	-0.000545
-12.178	0.825855	0.0355	-0.0014
-12.177	0.80702	0.0318	-0.000135
-12.176	0.815045	0.0338	-0.00164
-12.175	0.77557	0.0359	-0.001
-12.174	0.815971	0.0296	-0.00137
-12.173	0.788386	0.0347	-0.00148
-12.172	0.841431	0.0332	-0.0013
-12.171	0.788048	0.0375	-0.000783
-12.17	0.829457	0.0372	-0.00131
-12.169	0.819679	0.0359	-0.00161
-12.168	0.763633	0.0306	-0.000878
-12.167	0.857881	0.0286	-0.00231
-12.166	0.713966	0.0339	-5.55e-05
-12.165	0.888668	0.0297	-0.00227
-12.164	0.760672	0.0332	-0.000665
-12.163	0.765087	0.0311	-0.00175
-12.162	0.749393	0.0327	-0.00222
-12.161	0.799935	0.0286	-0.000609
-12.16	0.798523	0.0329	-0.00261
-12.159	0.831195	0.0306	-0.00128
-12.158	0.816835	0.0334	-0.000939
-12.157	0.830141	0.0346	-0.00112
-12.156	0.666632	0.0321	-0.000913
-12.155	0.783438	0.0342	-0.00217
-12.154	0.796551	0.0309	-0.00131
-12.153	0.694376	0.0344	-0.00229
-12.152	0.741105	0.0364	-0.000503
-12.151	0.871624	0.0363	-0.00169
-12.15	0.7614	0.0312	-0.00364
-12.149	0.730109	0.0292	-0.00197
-12.148	0.776886	0.0337	-0.00214
-12.147	0.772862	0.0338	-0.00214
-12.146	0.627869	0.0339	-0.000664
-12.145	0.665731	0.0289	-0.00225
-12.144	0.712218	0.0329	-0.00147
-12.143	0.812126	0.0334	-0.00122
-12.142	0.727604	0.0327	0.000527
-12.141	0.779447	0.0321	-0.00024
-12.14	0.691072	0.0318	-0.00227
-12.139	0.580516	0.0375	-0.000282
-12.138	0.726891	0.0299	-0.00105
-12.137	0.743616	0.035	-0.00229
-12.136	0.827843	0.0325	-0.00155
-12.135	0.694356	0.0363	-0.00217
-12.134	0.513479	0.0309	-0.000879
-12.133	0.769761	0.0303	-0.00187
-12.132	0.703868	0.0329	-0.00187
-12.131	0.681731	0.0286	-0.00188
-12.13	0.791065	0.0314	-0.0011
-12.129	0.712846	0.0401	-0.000984
-12.128	0.679579	0.0361	-0.00289
-12.127	0.711892	0.0285	-0.000786
-12.126	0.656245	0.0298	-0.00134
-12.125	0.640141	0.0311	-0.000659
-12.124	0.599505	0.0338	-0.00212
-12.123	0.589287	0.0367	-0.00117
-12.122	0.561452	0.0323	-0.00114
-12.121	0.717638	0.0302	-0.00145
-12.12	0.581361	0.0302	-0.000927
-12.119	0.52832	0.0363	-0.0033
-12.118	0.484823	0.0327	-0.00122
-12.117	0.518313	0.0335	-0.00129
-12.116	0.591297	0.0285	-0.00078
-12.115	0.643972	0.0275	-0.00267
-12.114	0.472454	0.034	-0.00028
-12.113	0.631369	0.0312	-0.000677
-12.112	0.707365	0.0381	-0.00188
-12.111	0.519735	0.029	-0.0015
-12.11	0.327062	0.0282	-0.000834
-12.109	0.538151	0.0294	-0.00273
-12.108	0.41454	0.034	-0.00226
-12.107	0.271036	0.028	-0.0027
-12.106	0.536249	0.03	-0.00119
-12.105	0.271873	0.0348	-0.00222
-12.104	0.443825	0.03	-0.00189
-12.103	0.584708	0.0308	-0.00212
-12.102	0.548201	0.0297	-0.00124
-12.101	0.42114	0.0283	-0.00167
-12.1	0.237114	0.0337	-0.00111
-12.099	0.149062	0.028	-0.000794
-12.098	0.289168	0.0336	-0.00105
-12.097	0.357631	0.0309	-0.0023
-12.096	0.376855	0.0306	-0.00202
-12.095	0.334673	0.0256	-0.000976
-12.094	0.297081	0.029	-0.000945
-12.093	0.304797	0.0298	-0.00316
-12.092	0.296404	0.0298	-0.000744
-12.091	0.550608	0.0235	-0.00117
-12.09	0.437811	0.0279	-0.000758
-12.089	0.341428	0.032	-0.00349
-12.088	0.435988	0.0304	-0.0004
-12.087	0.288974	0.0289	-7.07e-05
-12.086	0.293065	0.0342	-0.00248
-12.085	0.125806	0.0353	-0.00232
-12.084	0.239064	0.0315	-0.00141
-12.083	0.147687	0.0308	-0.00288
-12.082	0.181996	0.028	-0.00193
-12.081	0.141002	0.0241	-0.00134
-12.08	0.100546	0.0283	-0.00167
-12.079	0.21829	0.0315	-0.00111
-12.078	0.194476	0.0236	-0.00278
-12.077	0.289611	0.0335	-0.00153
-12.076	0.172179	0.0268	-0.000667
-12.075	0.477632	0.0267	-0.00112
-12.074	0.130087	0.0279	-0.00187
-12.073	0.169338	0.0305	-0.00179
-12.072	0.375627	0.0266	-0.00091
-12.071	0.159312	0.0309	-0.00311
-12.07	0.111194	0.0274	-0.00162
-12.069	0.116801	0.0309	-0.00123
-12.068	0.481304	0.0239	-0.00243
-12.067	0.24941	0.0319	-0.00264
-12.066	0.245079	0.0291	-0.000908
-12.065	0.177712	0.0271	-0.000573
-12.064	0.368344	0.0289	-0.000898
-12.063	0.351038	0.0244	-0.00148
-12.062	0.356309	0.0253	-0.00285
-12.061	0.170172	0.029	-0.00198
-12.06	0.176171	0.0327	-0.00158
-12.059	0.257941	0.0284	-0.00167
-12.058	0.095323	0.0308	-0.00345
-12.057	0.120053	0.033	-0.00172
-12.056	0.345578	0.0226	-0.000109
-12.055	0.497928	0.0275	-0.00218
-12.054	0.073615	0.033	-0.00133
-12.053	0.277546	0.0322	-0.00251
-12.052	0.14383	0.0341	-0.0031
-12.051	0.308751	0.0249	-0.00296
-12.05	0.398206	0.0239	-0.00228
-12.049	0.114745	0.0246	-0.0009
-12.048	0.119067	0.0274	-0.00164
-12.047	0.271178	0.0257	-0.00102
-12.046	0.081559	0.0272	-0.000553
-12.045	0.390458	0.03	-0.00273
-12.044	0.297644	0.0309	-0.00215
-12.043	0.276549	0.0272	-0.00368
-12.042	0.15437	0.0271	-0.00268
-12.041	0.190086	0.0292	-0.000798
-12.04	0.184345	0.0224	-0.00114
-12.039	0.264559	0.0286	-0.00111
-12.038	0.05682	0.0216	-0.00142
-12.037	0.126145	0.0284	-0.00274
-12.036	0.010313	0.0275	-0.000475
-12.035	0.287399	0.0328	-0.00209
-12.034	0.182565	0.0294	-0.00152
-12.033	0.492537	0.026	-0.00193
-12.032	0.286951	0.0311	-0.00289
-12.031	0.254603	0.0298	-0.00159
-12.03	0.281021	0.0307	-0.00183
-12.029	0.411331	0.0304	-0.00165
-12.028	0.306941	0.0281	-0.000142
-12.027	0.09804	0.0275	-0.000205
-12.026	0.134251	0.0274	-0.00127
-12.025	0.087953	0.024	-0.00122
-12.024	0.32441	0.0257	-0.00119
-12.023	0.419572	0.0261	-0.0019
-12.022	0.158239	0.0246	-0.000755
-12.021	0.149129	0.0322	-0.00228
-12.02	0.421027	0.0319	-0.001
-12.019	0.286279	0.0297	-0.00159
-12.018	0.138706	0.0292	-0.000151
-12.017	0.292848	0.0297	-0.00224
-12.016	0.223415	0.029	-0.000376
-12.015	0.436674	0.0285	-0.000643
-12.014	0.503622	0.0283	-0.000885
-12.013	0.424192	0.0302	-0.00141
-12.012	0.591714	0.0205	-0.00143
-12.011	0.417503	0.0231	-7.06e-05
-12.01	0.470102	0.0298	-0.00239
-12.009	0.548253	0.032	-0.000604
-12.008	0.42695	0.0299	-0.000687
-12.007	0.394664	0.0285	0.00018
-12.006	0.617342	0.0293	-0.00132
-12.005	0.324582	0.028	-0.00226
-12.004	0.53071	0.026	-0.00159
-12.003	0.445318	0.0304	-0.00254
-12.002	0.484685	0.025	-0.00104
-12.001	0.63476	0.0291	-0.00149
-12	0.586407	0.0291	-0.00124
-11.999	0.475291	0.024	-0.0042
-11.998	0.482008	0.0295	-0.000391
-11.997	0.482108	0.0271	-0.00188
-11.996	0.415702	0.0271	-0.00107
-11.995	0.286456	0.0314	-0.00244
-11.994	0.550959	0.0283	-0.00135
-11.993	0.504081	0.0216	-0.00169
-11.992	0.509953	0.0296	-0.0021
-11.991	0.506703	0.0258	-0.003
-11.99	0.448623	0.0255	-0.002
-11.989	0.600167	0.0285	-9.1e-05
-11.988	0.591464	0.0222	-0.000455
-11.987	0.510445	0.0266	-0.00224
-11.986	0.579339	0.0227	-0.000862
-11.985	0.612559	0.0251	-0.00126
-11.984	0.652812	0.0303	-0.000816
-11.983	0.241153	0.0246	-0.00289
-11.982	0.49277	0.0228	-0.00198
-11.981	0.635811	0.0241	-0.00188
-11.98	0.707338	0.0232	-0.00149
-11.979	0.593349	0.0241	-0.00242
-11.978	0.500193	0.0277	-0.00163
-11.977	0.551348	0.0231	-0.00105
-11.976	0.581486	0.0277	7.63e-05
-11.975	0.692683	0.0311	-0.000107
-11.974	0.548412	0.0313	-0.00254
-11.973	0.379264	0.019	-0.000292
-11.972	0.574676	0.023	-0.00101
-11.971	0.588683	0.0244	-0.00212
-11.97	0.500426	0.0225	-0.000937
-11.969	0.669496	0.0231	-0.00182
-11.968	0.560439	0.0183	-0.00183
-11.967	0.592198	0.0251	5.04e-05
-11.966	0.572245	0.0193	-0.000394
-11.965	0.531143	0.0281	-0.00122
-11.964	0.543397	0.0217	-0.00187
-11.963	0.453156	0.0232	-0.0018
-11.962	0.45127	0.0216	-0.00197
-11.961	0.428216	0.0291	-0.00156
-11.96	0.38487	0.0128	-0.000928
-11.959	0.62613	0.023	-0.00206
-11.958	0.51561	0.0234	-0.00132
-11.957	0.347869	0.0213	-0.000644
-11.956	0.356029	0.0202	-0.00183
-11.955	0.572092	0.0283	-0.00316
-11.954	0.224876	0.0298	-0.00209
-11.953	0.57596	0.0214	-0.000488
-11.952	0.433535	0.0188	-0.000989
-11.951	0.46882	0.0239	-0.00293
-11.95	0.31466	0.0204	-0.00186
-11.949	0.657052	0.0301	-0.00168
-11.948	0.399142	0.0219	-0.00243
-11.947	0.560341	0.0159	-0.000985
-11.946	0.345147	0.0248	-0.00236
-11.945	0.478597	0.0223	-0.00117
-11.944	0.250443	0.02	-0.0022
-11.943	0.466045	0.0263	-0.00168
-11.942	0.471134	0.0221	-0.00149
-11.941	0.448607	0.0223	-0.00163
-11.94	0.547563	0.0209	-0.00118
-11.939	0.435868	0.0221	-0.00123
-11.938	0.46082	0.0202	-0.00243
-11.937	0.197215	0.0181	-0.00105
-11.936	0.457058	0.0176	-0.00318
-11.935	0.476536	0.0215	-0.00234
-11.934	0.319237	0.0214	-0.00036
-11.933	0.470254	0.0169	-0.00232
-11.932	0.468224	0.0229	-0.0031
-11.931	0.357506	0.023	-0.00128
-11.93	0.539641	0.0234	-0.0015
-11.929	0.474547	0.0271	-0.00172
-11.928	0.613104	0.0211	-0.000867
-11.927	0.469282	0.0196	-0.00219
-11.926	0.444502	0.0155	-0.00168
-11.925	0.346177	0.0227	-0.00103
-11.924	0.474267	0.019	-0.000881
-11.923	0.427381	0.0215	-0.00242
-11.922	0.320068	0.0162	7.18e-05
-11.921	0.380561	0.0235	-0.00238
-11.92	0.057325	0.0188	-0.0025
-11.919	0.2657	0.0241	-0.00223
-11.918	0.287517	0.0199	-0.00124
-11.917	0.24455	0.0184	-0.000975
-11.916	0.425316	0.0205	-0.00148
-11.915	0.323714	0.0177	-0.000196
-11.914	0.114509	0.019	-0.00213
-11.913	0.177671	0.0262	-0.00182
-11.912	0.141794	0.0173	-0.000842
-11.911	0.181441	0.0222	-0.000671
-11.91	0.265434	0.0205	-0.0027
-11.909	0.415708	0.0163	-0.000868
-11.908	0.195818	0.0169	-0.000839
-11.907	0.224943	0.018	-0.00194
-11.906	0.450016	0.0219	-0.00124
-11.905	0.186447	0.0222	-0.00114
-11.904	0.292143	0.0211	-0.00159
-11.903	0.293633	0.0226	-0.00225
-11.902	0.12628	0.019	-0.00229
-11.901	0.088702	0.022	-0.00159
-11.9	0.273851	0.0182	-0.00295
-11.899	0.167455	0.0197	-0.00266
-11.898	0.099098	0.0192	-0.00144
-11.897	0.086232	0.024	-0.00133
-11.896	0.417433	0.0234	-0.00079
-11.895	0.249135	0.0254	-0.00115
-11.894	0.243399	0.0235	-0.00257
-11.893	0.067092	0.0257	-0.000837
-11.892	0.19063	0.0159	-0.000294
-11.891	0.244767	0.0237	-0.000872
-11.89	0.026356	0.017	-0.00244
-11.889	0.212805	0.0172	-0.00132
-11.888	0.266346	0.0172	-0.00116
-11.887	0.018637	0.0205	-0.00196
-11.886	0.42022	0.021	-0.00176
-11.885	0.389225	0.0192	-0.00151
-11.884	0.467785	0.015	-0.00203
-11.883	0.450434	0.0169	-0.000866
-11.882	0.135967	0.0204	-0.00245
-11.881	0.373294	0.0152	-0.0018
-11.88	0.292575	0.0215	-0.00197
-11.879	0.352243	0.0155	-0.00143
-11.878	0.338541	0.0205	-0.000929
-11.877	0.432688	0.0202	-0.00203
-11.876	0.408199	0.0196	-0.00145
-11.875	0.210705	0.0134	-0.00174
-11.874	0.142088	0.0172	-0.0018
-11.873	0.452589	0.0175	-0.00128
-11.872	0.257502	0.0181	-0.00349
-11.871	0.271318	0.0185	-0.00125
-11.87	0.36543	0.0191	-0.00162
-11.869	0.316714	0.0189	-0.00199
-11.868	0.341879	0.0168	-0.00241
-11.867	0.336375	0.0221	-0.00202
-11.866	0.166159	0.0157	-0.000789
-11.865	0.23408	0.0162	-0.00119
-11.864	0.516691	0.0191	-0.00353
-11.863	0.322791	0.0203	-0.000756
-11.862	0.252475	0.0193	-0.00147
-11.861	0.427496	0.0185	-0.000944
-11.86	0.273225	0.0194	-0.00241
-11.859	0.309398	0.0164	-0.00293
-11.858	0.325332	0.0201	-0.00192
-11.857	0.242008	0.0159	-0.00158
-11.856	0.307958	0.014	-0.001
-11.855	0.071736	0.0182	-0.00167
-11.854	0.40172	0.0145	-0.00147
-11.853	0.195742	0.0168	-0.00208
-11.852	0.126947	0.0188	-0.00263
-11.851	0.192345	0.0147	-0.000933
-11.85	0.196247	0.0152	-0.00244
-11.849	0.310494	0.0166	-0.00329
-11.848	0.264402	0.0138	-0.00195
-11.847	0.34665	0.0218	-0.00266
-11.846	0.037053	0.0148	-0.00193
-11.845	0.375581	0.0167	-0.00286
-11.844	0.334684	0.00428	-0.000684
-11.843	0.334274	0.0151	-0.00129
-11.842	0.270364	0.0186	-0.00283
-11.841	0.280373	0.0102	-0.00178
-11.84	0.29157	0.0155	-0.00142
-11.839	0.455567	0.0141	-0.00136
-11.838	0.462408	0.0262	-0.00123
-11.837	0.167641	0.0163	-0.00263
-11.836	0.479775	0.0204	-0.00295
-11.835	0.05508	0.0109	-0.00137
-11.834	0.050533	0.0167	-0.00313
-11.833	0.023393	0.0234	-0.00186
-11.832	0.016601	0.0139	-0.00183
-11.831	0.014592	0.0111	-0.0016
-11.83	0.014321	0.0126	-0.00202
-11.829	0.012908	0.0115	-0.00168
-11.828	0.012638	0.00926	-0.0023
-11.827	0.012855	0.00916	-0.000782
-11.826	0.005588	0.00986	-0.00157
-11.825	0.010303	0.00629	-0.000704
-11.824	0.017237	0.00623	-0.00169
-11.823	0.007213	0.00731	-0.000992
-11.822	0.006356	0.00374	-0.000767
-11.821	0.008012	0.00255	-0.000722
-11.82	0.012815	0.00189	-0.000545
-11.819	0.009422	0.00108	-0.000399
-11.818	0.009611	0.000859	-0.000345
-11.817	0.009486	0.000735	-0.000318
-11.816	0.007138	0.000659	-0.000305
-11.815	0.046035	0.00061	-0.0003
-11.814	0.235462	0.000573	-0.000298
-11.813	0.250789	0.000543	-0.000297
-11.812	0.111828	0.000518	-0.000298
-11.811	0.08542	0.000496	-0.000299
-11.81	0.102279	0.000476	-0.000301
-11.809	0.096127	0.000456	-0.000303
-11.808	0.097936	0.000438	-0.000305
-11.807	0.07976	0.00042	-0.000307
-11.806	0.063801	0.000403	-0.00031
-11.805	0.063622	0.000386	-0.000313
-11.804	0.145508	0.000368	-0.000316
-11.803	0.141395	0.000351	-0.000321
-11.802	0.145269	0.000334	-0.000289
-11.801	0.232853	0.000317	-0.000288
-11.8	0.209835	0.0003	-0.000288
-11.799	0.037443	0.000283	-0.000288
-11.798	0.051526	0.000265	-0.000288
-11.797	0.038995	0.000248	-0.000288
-11.796	0.041802	0.00023	-0.000288
-11.795	0.035604	0.000213	-0.000289
-11.794	0.035395	0.000196	-0.000289
-11.793	0.036907	0.000179	-0.000289
-11.792	0.035489	0.000162	-0.00029
-11.791	0.074763	0.000145	-0.00029
-11.79	0.074766	0.000128	-0.000291
-11.789	0.074913	0.000111	-0.000291
-11.788	0.192061	9.37e-05	-0.000292
-11.787	0.030718	7.68e-05	-0.000293
-11.786	0.040057	5.98e-05	-0.000293
-11.785	0.032872	4.3e-05	-0.000294
-11.784	0.048971	2.62e-05	-0.000294
-11.783	0.06522	9.37e-06	-0.000295
-11.782	0.060128	-7.41e-06	-0.000295
-11.781	0.064071	-2.42e-05	-0.000295
-11.78	0.064134	-4.09e-05	-0.000296
-11.779	0.095416	-5.76e-05	-0.000296
-11.778	0.11169	-7.43e-05	-0.000296
-11.777	0.13387	-9.1e-05	-0.000296
-11.776	0.168434	-0.000108	-0.000296
-11.775	0.113041	-0.000124	-0.000296
-11.774	0.11322	-0.000141	-0.000296
-11.773	0.051422	-0.000158	-0.000295
-11.772	0.051022	-0.000175	-0.000295
-11.771	0.051406	-0.000191	-0.000295
-11.77	0.17496	-0.000208	-0.000294
-11.769	0.119035	-0.000225	-0.000294
-11.768	0.137509	-0.000242	-0.000293
-11.767	0.143567	-0.000257	-0.000295
-11.766	0.141593	-0.000268	-0.000299
-11.765	0.212287	-0.000277	-0.000307
-11.764	0.212297	-0.000283	-0.000318
-11.763	0.217815	-0.000284	-0.000333
-11.762	0.174739	-0.000284	-0.00035
-11.761	0.024982	-0.000283	-0.000367
-11.76	0.116072	-0.000283	-0.000384
-11.759	0.02497	-0.000282	-0.000401
-11.758	0.02497	-0.000282	-0.000418
-11.757	0.024975	-0.000282	-0.000435
-11.756	0.024975	-0.000282	-0.000452
-11.755	0.024975	-0.000282	-0.00047
-11.754	0.02497	-0.000281	-0.000487
-11.753	0.024952	-0.000281	-0.000504
-11.752	0.024948	-0.000281	-0.000522
-11.751	0.024939	-0.000282	-0.00054
-11.75	0.024913	-0.000282	-0.000557
-11.749	0.203074	-0.000282	-0.000575
-11.748	0.025037	-0.000282	-0.000592
-11.747	0.133961	-0.000283	-0.00061
-11.746	0.134276	-0.000283	-0.000628
-11.745	0.133961	-0.000284	-0.000646
-11.744	0.073242	-0.000284	-0.000664
-11.743	0.24117	-0.000285	-0.000681
-11.742	0.270891	-0.000285	-0.000699
-11.741	0.201551	-0.000286	-0.000717
-11.74	0.161364	-0.000287	-0.000735
-11.739	0.134846	-0.000287	-0.000753
-11.738	0.134846	-0.000288	-0.000771
-11.737	0.046297	-0.000288	-0.000789
-11.736	0.046312	-0.000289	-0.000808
-11.735	0.240113	-0.00029	-0.000826
-11.734	0.188215	-0.00029	-0.000844
-11.733	0.09618	-0.00029	-0.000863
-11.732	0.152896	-0.000291	-0.000881
-11.731	0.215757	-0.000291	-0.0009
-11.73	0.073272	-0.000291	-0.000918
-11.729	0.071403	-0.000292	-0.000938
-11.728	0.029379	-0.000292	-0.000958
-11.727	0.029576	-0.000292	-0.000978
-11.726	0.029374	-0.000292	-0.000999
-11.725	0.029594	-0.000291	-0.000986
-11.724	0.027139	-0.000291	-0.001
-11.723	0.027106	-0.000291	-0.00102
-11.722	0.027106	-0.00029	-0.00104
-11.721	0.228965	-0.00029	-0.00106
-11.72	0.184698	-0.00029	-0.00107
-11.719	0.184694	-0.00029	-0.00109
-11.718	0.025062	-0.00029	-0.00111
-11.717	0.024964	-0.000289	-0.00112
-11.716	0.0273	-0.000289	-0.00114
-11.715	0.109575	-0.000289	-0.00116
-11.714	0.097497	-0.000289	-0.00118
-11.713	0.030478	-0.000288	-0.00119
-11.712	0.103961	-0.000288	-0.00121
-11.711	0.034766	-0.000288	-0.00123
-11.71	0.139169	-0.000288	-0.00125
-11.709	0.041282	-0.000288	-0.00126
-11.708	0.05247	-0.000288	-0.00128
-11.707	0.052404	-0.000288	-0.0013
-11.706	0.054883	-0.000288	-0.00131
-11.705	0.123174	-0.000288	-0.00133
-11.704	0.059716	-0.000288	-0.00135
-11.703	0.059716	-0.000288	-0.00137
-11.702	0.070344	-0.000288	-0.00138
-11.701	0.070344	-0.000288	-0.0014
-11.7	0.100752	-0.000288	-0.00142
-11.699	0.100752	-0.000288	-0.00143
-11.698	0.101453	-0.000288	-0.00145
-11.697	0	-0.000288	-0.00147
-11.696	0	-0.000288	-0.00148
-11.695	0	-0.000288	-0.0015
-11.694	0	-0.000288	-0.00152
-11.693	0	-0.000288	-0.00153
-11.692	0	-0.000288	-0.00155
-11.691	0	-0.000288	-0.00157
-11.69	0	-0.000288	-0.00158
-11.689	0	-0.000288	-0.0016
-11.688	0	-0.000287	-0.00162
-11.687	0	-0.000287	-0.00163
-11.686	0	-0.000287	-0.00165
-11.685	0	-0.000287	-0.00167
-11.684	0	-0.000286	-0.00169
-11.683	0	-0.000286	-0.0017
-11.682	0	-0.000286	-0.00172
-11.681	0	-0.000285	-0.00174
-11.68	0	-0.000285	-0.00175
-11.679	0	-0.000285	-0.00177
-11.678	0	-0.000284	-0.00179
-11.677	0	-0.000284	-0.0018
-11.676	0	-0.000284	-0.00182
-11.675	0	-0.000284	-0.00184
-11.674	0	-0.000283	-0.00186
-11.673	0	-0.000283	-0.00187
-11.672	0	-0.000283	-0.00189
-11.671	0	-0.000283	-0.00191
-11.67	0	-0.000283	-0.00193
-11.669	0	-0.000284	-0.00194
-11.668	0	-0.000284	-0.00196
-11.667	0	-0.000284	-0.00198
-11.666	0	-0.000284	-0.002
-11.665	0	-0.000285	-0.00202
-11.664	0	-0.000285	-0.00203
-11.663	0	-0.000286	-0.00205
-11.662	0	-0.000286	-0.00207
-11.661	0	-0.000287	-0.00209
-11.66	0	-0.000288	-0.00211
-11.659	0	-0.000288	-0.00212
-11.658	0	-0.000289	-0.00214
-11.657	0	-0.00029	-0.00216
-11.656	0	-0.00029	-0.00218
-11.655	0	-0.000291	-0.0022
-11.654	0	-0.000291	-0.00222
-11.653	0	-0.000292	-0.00224
-11.652	0	-0.000293	-0.00226
-11.651	0	-0.000293	-0.00227
-11.65	0	-0.000294	-0.00229
-11.649	0	-0.000294	-0.00231
-11.648	0	-0.000294	-0.00234
-11.647	0	-0.000293	-0.00232
-11.646	0	-0.000292	-0.00234
-11.645	0	-0.000292	-0.00236
-11.644	0	-0.000292	-0.00237
-11.643	0	-0.000292	-0.00239
-11.642	0	-0.000292	-0.00241
-11.641	0	-0.000291	-0.00243
-11.64	0	-0.000291	-0.00244
-11.639	0	-0.000291	-0.00246
-11.638	0	-0.00029	-0.00248
-11.637	0	-0.00029	-0.00249
-11.636	0	-0.000289	-0.00251
-11.635	0	-0.000289	-0.00253
-11.634	0	-0.000289	-0.00255
-11.633	0	-0.000288	-0.00256
-11.632	0	-0.000288	-0.00258
-11.631	0	-0.000287	-0.0026
-11.63	0	-0.000287	-0.00261
-11.629	0	-0.000287	-0.00263
-11.628	0	-0.000287	-0.00265
-11.627	0	-0.000286	-0.00267
-11.626	0	-0.000286	-0.00268
-11.625	0	-0.000286	-0.0027
-11.624	0	-0.000286	-0.00272
-11.623	0	-0.000286	-0.00273
-11.622	0	-0.000286	-0.00275
-11.621	0	-0.000287	-0.00277
-11.62	0	-0.000287	-0.00279
-11.619	0	-0.000287	-0.0028
-11.618	0	-0.000287	-0.00282
-11.617	0	-0.000287	-0.00284
-11.616	0	-0.000287	-0.00285
-11.615	0	-0.000288	-0.00287
-11.614	0	-0.000288	-0.00289
-11.613	0	-0.000288	-0.0029
-11.612	0	-0.000288	-0.00292
-11.611	0	-0.000288	-0.00294
-11.61	0	-0.000288	-0.00295
-11.609	0	-0.000288	-0.00297
-11.608	0	-0.000288	-0.00299
-11.607	0	-0.000288	-0.003
-11.606	0	-0.000288	-0.00302
-11.605	0	-0.000288	-0.00304
-11.604	0	-0.000288	-0.00305
-11.603	0	-0.000288	-0.00307
-11.602	0	-0.000288	-0.00309
-11.601	0	-0.000288	-0.0031
-11.6	0	-0.000288	-0.00312
-11.599	0	-0.000287	-0.00314
-11.598	0	-0.000287	-0.00316
-11.597	0	-0.000287	-0.00317
-11.596	0	-0.000286	-0.00319
-11.595	0	-0.000286	-0.00321
-11.594	0	-0.000286	-0.00323
-11.593	0	-0.000286	-0.00324
-11.592	0	-0.000286	-0.00326
-11.591	0	-0.000286	-0.00328
-11.59	0	-0.000286	-0.0033
-11.589	0	-0.000286	-0.00331
-11.588	0	-0.000286	-0.00333
-11.587	0	-0.000286	-0.00335
-11.586	0	-0.000286	-0.00337
-11.585	0	-0.000286	-0.00338
-11.584	0	-0.000287	-0.0034
-11.583	0	-0.000287	-0.00342
-11.582	0	-0.000287	-0.00344
-11.581	0	-0.000288	-0.00346
-11.58	0	-0.000288	-0.00348
-11.579	0	-0.000289	-0.00349
-11.578	0	-0.00029	-0.00351
-11.577	0	-0.00029	-0.00353
-11.576	0	-0.000291	-0.00355
-11.575	0	-0.000292	-0.00357
-11.574	0	-0.000292	-0.00359
-11.573	0	-0.000293	-0.00361
-11.572	0	-0.000294	-0.00363
-11.571	0	-0.000294	-0.00365
-11.57	0	-0.000295	-0.00367
-11.569	0	-0.000293	-0.00366
-11.568	0	-0.000293	-0.00368
-11.567	0	-0.000293	-0.00369
-11.566	0	-0.000293	-0.00371
-11.565	0	-0.000293	-0.00373
-11.564	0	-0.000293	-0.00375
-11.563	0	-0.000293	-0.00376
-11.562	0	-0.000293	-0.00378
-11.561	0	-0.000293	-0.0038
-11.56	0	-0.000292	-0.00381
-11.559	0	-0.000292	-0.00383
-11.558	0	-0.000291	-0.00385
-11.557	0	-0.000291	-0.00386
-11.556	0	-0.00029	-0.00388
-11.555	0	-0.00029	-0.0039
-11.554	0	-0.000289	-0.00391
-11.553	0	-0.000289	-0.00393
-11.552	0	-0.000288	-0.00395
-11.551	0	-0.000288	-0.00397
-11.55	0	-0.000287	-0.00398
-11.549	0	-0.000287	-0.004
-11.548	0	-0.000286	-0.00402
-11.547	0	-0.000286	-0.00403
-11.546	0	-0.000286	-0.00405
-11.545	0	-0.000286	-0.00407
-11.544	0	-0.000285	-0.00408
-11.543	0	-0.000285	-0.0041
-11.542	0	-0.000285	-0.00412
-11.541	0	-0.000285	-0.00414
-11.54	0	-0.000285	-0.00415
-11.539	0	-0.000286	-0.00417
-11.538	0	-0.000286	-0.00419
-11.537	0	-0.000286	-0.0042
-11.536	0	-0.000286	-0.00422
-11.535	0	-0.000287	-0.00424
-11.534	0	-0.000287	-0.00425
-11.533	0	-0.000287	-0.00427
-11.532	0	-0.000288	-0.00429
-11.531	0	-0.000288	-0.0043
-11.53	0	-0.000288	-0.00432
-11.529	0	-0.000289	-0.00434
-11.528	0	-0.000289	-0.00436
-11.527	0	-0.000289	-0.00437
-11.526	0	-0.000289	-0.00439
-11.525	0	-0.000289	-0.00441
-11.524	0	-0.000289	-0.00442
-11.523	0	-0.000289	-0.00444
-11.522	0	-0.000289	-0.00446
-11.521	0	-0.000288	-0.00448
-11.52	0	-0.000288	-0.00449
-11.519	0	-0.000288	-0.00451
-11.518	0	-0.000288	-0.00453
-11.517	0	-0.000288	-0.00454
-11.516	0	-0.000288	-0.00456
-11.515	0	-0.000288	-0.00458
-11.514	0	-0.000288	-0.0046
-11.513	0	-0.000288	-0.00461
-11.512	0	-0.000288	-0.00463
-11.511	0	-0.000288	-0.00465
-11.51	0	-0.000288	-0.00466
-11.509	0	-0.000289	-0.00468
-11.508	0	-0.000289	-0.0047
-11.507	0	-0.000289	-0.00472
-11.506	0	-0.000289	-0.00473
-11.505	0	-0.000289	-0.00475
-11.504	0	-0.000289	-0.00477
-11.503	0	-0.000289	-0.00479
-11.502	0	-0.000289	-0.00481
-11.501	0	-0.000289	-0.00482
[truncated: 500 more rows]
