# Supplementary material for: Analysis of Chaotic Resonance in Izhikevich Neuron Model
Source: PLoS One. 2015 Sep 30;10(9):e0138919. doi: 10.1371/journal.pone.0138919 (PMC4589341; doi:10.1371/journal.pone.0138919)
Supplement: S14 Data — (ZIP) [file pone.0138919.s014.zip › S14/Fig13.xls]

## Sheet: (a)
f_0	max_tau C(tau)
0.0804	0.116345
0.0808	0.156945
0.0812	0.083508
0.0816	0.124548
0.082	0.170465
0.0824	0.146759
0.0828	0.174657
0.0832	0.221476
0.0836	0.233822
0.084	0.253221
0.0844	0.193248
0.0848	0.21736
0.0852	0.173855
0.0856	0.417426
0.086	0.293283
0.0864	0.189274
0.0868	0.248007
0.0872	0.189746
0.0876	0.228979
0.088	0.103196
0.0884	0.051911
0.0888	0.090987
0.0892	0.13934
0.0896	0.271558
0.09	0.262376
0.0904	0.3055
0.0908	0.422779
0.0912	0.548689
0.0916	0.448868
0.092	0.527675
0.0924	0.581702
0.0928	0.362759
0.0932	0.475641
0.0936	0.371663
0.094	0.606598
0.0944	0.454344
0.0948	0.401646
0.0952	0.504982
0.0956	0.429332
0.096	0.57859
0.0964	0.433442
0.0968	0.297466
0.0972	0.342119
0.0976	0.507173
0.098	0.433746
0.0984	0.56925
0.0988	0.742935
0.0992	0.717361
0.0996	0.837502
0.1	0.914546
0.1004	0.899513
0.1008	0.927286
0.1012	0.930232
0.1016	0.955212
0.102	0.950835
0.1024	0.950729
0.1028	0.953516
0.1032	0.952583
0.1036	0.92779
0.104	0.913465
0.1044	0.901504
0.1048	0.879712
0.1052	0.868127
0.1056	0.8421
0.106	0.911745
0.1064	0.884708
0.1068	0.828085
0.1072	0.856014
0.1076	0.910441
0.108	0.914831
0.1084	0.940339
0.1088	0.910263
0.1092	0.867072
0.1096	0.808227
0.11	0.695175
0.1104	0.626682
0.1108	0.603918
0.1112	0.563739
0.1116	0.716467
0.112	0.696553
0.1124	0.707642
0.1128	0.667842
0.1132	0.675943
0.1136	0.691984
0.114	0.560934
0.1144	0.589485
0.1148	0.593124
0.1152	0.495744
0.1156	0.281263
0.116	0.199955
0.1164	0.216546
0.1168	0.138173
0.1172	0.13236
0.1176	0.285578
0.118	0.125127
0.1184	0.242488
0.1188	0.259369
0.1192	0.200577
0.1196	0.306258
0.12	0.241237
0.1204	0.26597

## Sheet: (b)
f_0	MI
0.0804	0.469061
0.0808	0.479982
0.0812	0.537805
0.0816	0.523488
0.082	0.523386
0.0824	0.508152
0.0828	0.534942
0.0832	0.456365
0.0836	0.576446
0.084	0.58268
0.0844	0.593962
0.0848	0.782115
0.0852	0.738794
0.0856	0.520473
0.086	0.57854
0.0864	0.793712
0.0868	0.635046
0.0872	0.571476
0.0876	0.584933
0.088	0.54548
0.0884	0.436844
0.0888	0.550209
0.0892	0.429773
0.0896	0.3981
0.09	0.748877
0.0904	0.586851
0.0908	0.603128
0.0912	0.675785
0.0916	0.665761
0.092	0.622786
0.0924	0.663205
0.0928	0.476575
0.0932	0.747796
0.0936	0.582952
0.094	0.715625
0.0944	0.586878
0.0948	0.531502
0.0952	0.550414
0.0956	0.495593
0.096	0.566615
0.0964	0.553024
0.0968	0.559626
0.0972	0.600655
0.0976	0.59641
0.098	0.624412
0.0984	0.584758
0.0988	0.757243
0.0992	0.654124
0.0996	1.18866
0.1	1.5688
0.1004	1.21877
0.1008	1.20466
0.1012	1.2933
0.1016	1.42974
0.102	1.39916
0.1024	1.34394
0.1028	1.61557
0.1032	1.58559
0.1036	1.66417
0.104	1.60647
0.1044	1.29234
0.1048	1.10591
0.1052	1.03099
0.1056	0.981888
0.106	1.12714
0.1064	1.18889
0.1068	1.16255
0.1072	1.12258
0.1076	1.28407
0.108	1.41778
0.1084	1.59447
0.1088	1.14912
0.1092	1.01026
0.1096	0.767709
0.11	0.55707
0.1104	0.566373
0.1108	0.53581
0.1112	0.494847
0.1116	0.64175
0.112	0.706693
0.1124	0.543056
0.1128	0.53391
0.1132	0.582452
0.1136	0.667673
0.114	0.734984
0.1144	0.671284
0.1148	0.624617
0.1152	0.677801
0.1156	0.606272
0.116	0.559891
0.1164	0.48536
0.1168	0.653694
0.1172	0.66317
0.1176	0.428313
0.118	0.629067
0.1184	0.633924
0.1188	0.586911
0.1192	0.565381
0.1196	0.670608
0.12	0.653338
0.1204	0.694244

## Sheet: (c)
f_0	lambda_1	lambda_2
0.0804	0.0369965	-0.000588315
0.0808	0.0312142	-0.000993506
0.0812	0.0333367	-0.00109453
0.0816	0.0360278	-0.00078754
0.082	0.0341531	-0.00195941
0.0824	0.0346723	-0.00288801
0.0828	0.0320329	-0.000877462
0.0832	0.0305223	-0.00212225
0.0836	0.0344087	-0.001832
0.084	0.0369658	-0.00313082
0.0844	0.0303845	-0.000457539
0.0848	0.0265175	-0.000298429
0.0852	0.0365998	-0.000765381
0.0856	0.0332626	-0.001152
0.086	0.0382732	-0.00135336
0.0864	0.0387405	-0.0023832
0.0868	0.0356258	-0.00182103
0.0872	0.0310325	-0.000968758
0.0876	0.0299641	-0.00150681
0.088	0.0388929	-0.000586347
0.0884	0.036393	-0.00105767
0.0888	0.0299681	-0.000800066
0.0892	0.0362409	-0.00192806
0.0896	0.0369513	-0.000916089
0.09	0.032184	-0.00179629
0.0904	0.0337325	-0.00091168
0.0908	0.0360722	-0.00249385
0.0912	0.0333146	-0.000347093
0.0916	0.0317022	-0.0032105
0.092	0.0345088	-0.000626279
0.0924	0.0375301	-0.00122241
0.0928	0.0352363	-0.00125654
0.0932	0.0340807	-0.00199482
0.0936	0.0374786	-0.00239601
0.094	0.0346804	-0.000624637
0.0944	0.0289228	-0.000390174
0.0948	0.031527	-0.000916775
0.0952	0.0321378	-0.000847076
0.0956	0.0322315	-0.00132844
0.096	0.0267288	-0.00140756
0.0964	0.0362623	-0.00253305
0.0968	0.032421	-0.00179352
0.0972	0.0341337	-0.00157209
0.0976	0.0332163	-0.000853409
0.098	0.0370901	-0.00164138
0.0984	0.0325522	-0.000773139
0.0988	0.0287146	-0.00237311
0.0992	0.030322	-0.000520295
0.0996	0.0374847	-0.0016631
0.1	0.0302873	0.000253464
0.1004	0.0364484	-0.00301849
0.1008	0.0260704	-0.0021594
0.1012	0.0286277	-0.00209951
0.1016	0.0343744	-0.00309062
0.102	0.0324549	-0.000520727
0.1024	0.0322472	-0.000293635
0.1028	0.0343248	-0.00167467
0.1032	0.032671	-0.00215422
0.1036	0.0264675	0.000113679
0.104	0.0364057	-0.00289871
0.1044	0.0311158	-7.73171e-05
0.1048	0.0301608	-0.00208421
0.1052	0.038794	-0.00204943
0.1056	0.0359163	-0.00137886
0.106	0.0307935	-0.000768524
0.1064	0.0345743	-0.00268391
0.1068	0.0298857	-0.00190913
0.1072	0.0340806	0.000366144
0.1076	0.0392998	-0.00178692
0.108	0.0358438	-0.00233148
0.1084	0.0308673	-0.000507719
0.1088	0.0373935	-0.00195035
0.1092	0.0310429	-0.00114908
0.1096	0.0362868	-0.00174943
0.11	0.03193	-0.00104294
0.1104	0.0295074	-0.00227664
0.1108	0.031715	-0.00161205
0.1112	0.0346108	-0.00163795
0.1116	0.0376852	-0.00164318
0.112	0.0318603	-0.0028747
0.1124	0.0329179	-0.00244443
0.1128	0.0296242	0.000480255
0.1132	0.0352155	-0.00491989
0.1136	0.0320491	-0.000917638
0.114	0.0352849	-0.00180821
0.1144	0.0349911	-0.00236689
0.1148	0.0342681	-0.00220755
0.1152	0.0333157	-0.00217329
0.1156	0.0338445	-0.00216416
0.116	0.0332165	-0.00115781
0.1164	0.0301968	-0.00132809
0.1168	0.0345381	-0.000947353
0.1172	0.0302589	-0.00272096
0.1176	0.0373621	-0.00170968
0.118	0.0346374	-0.00320786
0.1184	0.0321393	-0.00135023
0.1188	0.0337199	0.000305901
0.1192	0.0319832	-0.000754851
0.1196	0.0314913	-0.0042716
0.12	0.0315282	-0.00190341
0.1204	0.0366601	-0.0025337
